# Supplementary material for: Transcriptomic analyses on muscle tissues of Litopenaeus vannamei provide the first profile insight into the response to low temperature stress
Source: PLoS One. 2017 Jun 2;12(6):e0178604. doi: 10.1371/journal.pone.0178604 (PMC5456072; doi:10.1371/journal.pone.0178604)
Supplement: S1 Table — (XLSX) [file pone.0178604.s002.xlsx]

## Sheet: Sheet1
S1 Table GO classification of DEGs in each comparison
Contrast	Ontoloty	GO term	Pathway ID	Number of Genes	GeneID
CT-VS-T_2	biological_process	biological adhesion	GO:0022610	1	CL528.Contig2_All
	biological_process	biological regulation	GO:0065007	29	CL1016.Contig7_All;CL1132.Contig2_All;CL1132.Contig3_All;CL1330.Contig1_All;CL1803.Contig1_All;CL1851.Contig2_All;CL1865.Contig1_All;CL1970.Contig2_All;CL199.Contig2_All;CL199.Contig3_All;CL2264.Contig1_All;CL2264.Contig3_All;CL2524.Contig1_All;CL2524.Contig2_All;CL482.Contig2_All;CL573.Contig2_All;CL580.Contig2_All;CL580.Contig3_All;CL580.Contig4_All;CL580.Contig5_All;CL653.Contig6_All;CL818.Con…
	biological_process	cellular component organization or biogenesis	GO:0071840	11	CL1132.Contig2_All;CL1803.Contig1_All;CL1851.Contig2_All;CL473.Contig3_All;CL482.Contig2_All;CL826.Contig10_All;CL826.Contig1_All;CL953.Contig1_All;CL953.Contig2_All;Unigene11838_All;Unigene3290_All
	biological_process	cellular process	GO:0009987	97	CL1016.Contig7_All;CL1132.Contig2_All;CL1132.Contig3_All;CL1231.Contig1_All;CL1231.Contig5_All;CL1256.Contig2_All;CL1330.Contig1_All;CL137.Contig1_All;CL137.Contig2_All;CL1465.Contig5_All;CL1482.Contig1_All;CL1482.Contig3_All;CL151.Contig1_All;CL151.Contig3_All;CL151.Contig8_All;CL151.Contig9_All;CL1545.Contig5_All;CL1619.Contig1_All;CL1640.Contig1_All;CL1655.Contig2_All;CL1803.Contig1_All;CL1819…
	biological_process	developmental process	GO:0032502	8	CL1132.Contig2_All;CL1465.Contig5_All;CL1803.Contig1_All;CL473.Contig3_All;CL482.Contig2_All;Unigene11838_All;Unigene13445_All;Unigene3290_All
	biological_process	growth	GO:0040007	1	CL1132.Contig2_All
	biological_process	immune system process	GO:0002376	2	CL199.Contig2_All;CL199.Contig3_All
	biological_process	localization	GO:0051179	22	CL1132.Contig2_All;CL1361.Contig1_All;CL1361.Contig2_All;CL1465.Contig5_All;CL1482.Contig1_All;CL1482.Contig3_All;CL149.Contig4_All;CL149.Contig7_All;CL1619.Contig1_All;CL1851.Contig2_All;CL1921.Contig2_All;CL2499.Contig2_All;CL2503.Contig3_All;CL787.Contig3_All;CL818.Contig1_All;CL818.Contig3_All;Unigene13418_All;Unigene14902_All;Unigene235_All;Unigene3290_All;Unigene3609_All;Unigene6435_All
	biological_process	locomotion	GO:0040011	4	CL1132.Contig2_All;CL1465.Contig5_All;CL2524.Contig1_All;CL2524.Contig2_All
	biological_process	metabolic process	GO:0008152	96	CL1016.Contig7_All;CL1132.Contig3_All;CL1256.Contig2_All;CL1302.Contig1_All;CL137.Contig1_All;CL137.Contig2_All;CL1417.Contig1_All;CL1460.Contig3_All;CL151.Contig1_All;CL151.Contig3_All;CL151.Contig8_All;CL151.Contig9_All;CL1545.Contig5_All;CL1619.Contig1_All;CL1655.Contig2_All;CL1803.Contig1_All;CL1846.Contig3_All;CL1865.Contig1_All;CL1920.Contig2_All;CL199.Contig2_All;CL199.Contig3_All;CL2072.C…
	biological_process	multi-organism process	GO:0051704	1	CL1132.Contig2_All
	biological_process	multicellular organismal process	GO:0032501	7	CL1132.Contig2_All;CL1465.Contig5_All;CL473.Contig3_All;CL482.Contig2_All;Unigene11838_All;Unigene13445_All;Unigene3290_All
	biological_process	negative regulation of biological process	GO:0048519	4	CL1132.Contig2_All;CL199.Contig2_All;CL199.Contig3_All;Unigene3290_All
	biological_process	positive regulation of biological process	GO:0048518	9	CL1132.Contig2_All;CL1970.Contig2_All;CL199.Contig2_All;CL199.Contig3_All;CL818.Contig1_All;CL818.Contig3_All;CL953.Contig1_All;CL953.Contig2_All;Unigene3290_All
	biological_process	regulation of biological process	GO:0050789	26	CL1016.Contig7_All;CL1132.Contig2_All;CL1132.Contig3_All;CL1330.Contig1_All;CL1803.Contig1_All;CL1865.Contig1_All;CL1970.Contig2_All;CL199.Contig2_All;CL199.Contig3_All;CL2264.Contig1_All;CL2264.Contig3_All;CL482.Contig2_All;CL573.Contig2_All;CL580.Contig2_All;CL580.Contig3_All;CL580.Contig4_All;CL580.Contig5_All;CL653.Contig6_All;CL818.Contig1_All;CL818.Contig3_All;CL953.Contig1_All;CL953.Contig…
	biological_process	reproduction	GO:0000003	1	CL1132.Contig2_All
	biological_process	reproductive process	GO:0022414	1	CL1132.Contig2_All
	biological_process	response to stimulus	GO:0050896	21	CL1016.Contig7_All;CL1132.Contig2_All;CL1330.Contig1_All;CL1803.Contig1_All;CL1865.Contig1_All;CL1936.Contig2_All;CL199.Contig2_All;CL199.Contig3_All;CL2264.Contig1_All;CL2264.Contig3_All;CL2355.Contig1_All;CL261.Contig3_All;CL573.Contig2_All;CL580.Contig2_All;CL580.Contig3_All;CL580.Contig4_All;CL580.Contig5_All;CL653.Contig6_All;CL818.Contig1_All;CL818.Contig3_All;Unigene3290_All
	biological_process	signaling	GO:0023052	16	CL1016.Contig7_All;CL1132.Contig2_All;CL1330.Contig1_All;CL1803.Contig1_All;CL1865.Contig1_All;CL199.Contig2_All;CL199.Contig3_All;CL2264.Contig1_All;CL2264.Contig3_All;CL573.Contig2_All;CL580.Contig2_All;CL580.Contig3_All;CL580.Contig4_All;CL580.Contig5_All;CL653.Contig6_All;Unigene3290_All
	biological_process	single-organism process	GO:0044699	73	CL1016.Contig7_All;CL1132.Contig2_All;CL1256.Contig2_All;CL1330.Contig1_All;CL1460.Contig3_All;CL1465.Contig5_All;CL1619.Contig1_All;CL1655.Contig2_All;CL1803.Contig1_All;CL1846.Contig3_All;CL1851.Contig2_All;CL1865.Contig1_All;CL1920.Contig2_All;CL1933.Contig1_All;CL1936.Contig2_All;CL1970.Contig2_All;CL199.Contig2_All;CL199.Contig3_All;CL22.Contig17_All;CL2250.Contig1_All;CL2264.Contig1_All;CL2…
	cellular_component	cell	GO:0005623	57	CL1132.Contig2_All;CL1302.Contig1_All;CL1330.Contig1_All;CL1353.Contig4_All;CL137.Contig1_All;CL137.Contig2_All;CL1545.Contig5_All;CL1619.Contig1_All;CL1803.Contig1_All;CL1846.Contig3_All;CL1851.Contig2_All;CL19.Contig7_All;CL1921.Contig2_All;CL1970.Contig2_All;CL199.Contig2_All;CL199.Contig3_All;CL22.Contig17_All;CL2482.Contig1_All;CL2482.Contig2_All;CL2524.Contig1_All;CL2524.Contig2_All;CL2606.…
	cellular_component	cell part	GO:0044464	57	CL1132.Contig2_All;CL1302.Contig1_All;CL1330.Contig1_All;CL1353.Contig4_All;CL137.Contig1_All;CL137.Contig2_All;CL1545.Contig5_All;CL1619.Contig1_All;CL1803.Contig1_All;CL1846.Contig3_All;CL1851.Contig2_All;CL19.Contig7_All;CL1921.Contig2_All;CL1970.Contig2_All;CL199.Contig2_All;CL199.Contig3_All;CL22.Contig17_All;CL2482.Contig1_All;CL2482.Contig2_All;CL2524.Contig1_All;CL2524.Contig2_All;CL2606.…
	cellular_component	extracellular region	GO:0005576	4	CL1361.Contig1_All;CL1361.Contig2_All;CL528.Contig2_All;CL787.Contig3_All
	cellular_component	extracellular region part	GO:0044421	3	CL1361.Contig1_All;CL1361.Contig2_All;CL787.Contig3_All
	cellular_component	macromolecular complex	GO:0032991	22	CL1619.Contig1_All;CL1803.Contig1_All;CL1851.Contig2_All;CL1921.Contig2_All;CL22.Contig17_All;CL473.Contig3_All;CL586.Contig1_All;CL826.Contig10_All;CL826.Contig1_All;Unigene11838_All;Unigene15017_All;Unigene20446_All;Unigene2323_All;Unigene2343_All;Unigene2368_All;Unigene2369_All;Unigene28221_All;Unigene5337_All;Unigene5393_All;Unigene5533_All;Unigene6435_All;Unigene714_All
	cellular_component	membrane	GO:0016020	15	CL1353.Contig4_All;CL1619.Contig1_All;CL1851.Contig2_All;CL1921.Contig2_All;CL1970.Contig2_All;CL2376.Contig3_All;CL2499.Contig2_All;CL942.Contig2_All;Unigene13418_All;Unigene14477_All;Unigene14902_All;Unigene2323_All;Unigene235_All;Unigene3609_All;Unigene6435_All
	cellular_component	membrane part	GO:0044425	8	CL1619.Contig1_All;CL1851.Contig2_All;CL1921.Contig2_All;CL1970.Contig2_All;Unigene2323_All;Unigene235_All;Unigene3609_All;Unigene6435_All
	cellular_component	membrane-enclosed lumen	GO:0031974	3	CL1803.Contig1_All;Unigene15017_All;Unigene3290_All
	cellular_component	organelle	GO:0043226	27	CL1353.Contig4_All;CL137.Contig1_All;CL137.Contig2_All;CL1619.Contig1_All;CL1803.Contig1_All;CL1851.Contig2_All;CL19.Contig7_All;CL1970.Contig2_All;CL22.Contig17_All;CL473.Contig3_All;CL818.Contig1_All;CL818.Contig3_All;CL826.Contig10_All;CL826.Contig1_All;CL92.Contig4_All;Unigene10146_All;Unigene13445_All;Unigene14902_All;Unigene15017_All;Unigene20446_All;Unigene2323_All;Unigene2343_All;Unigene2…
	cellular_component	organelle part	GO:0044422	14	CL1619.Contig1_All;CL1803.Contig1_All;CL1851.Contig2_All;CL1970.Contig2_All;CL22.Contig17_All;CL473.Contig3_All;CL826.Contig10_All;CL826.Contig1_All;Unigene14902_All;Unigene15017_All;Unigene20446_All;Unigene2323_All;Unigene28221_All;Unigene3290_All
	molecular_function	binding	GO:0005488	94	CL1016.Contig7_All;CL1256.Contig2_All;CL130.Contig11_All;CL1302.Contig1_All;CL1353.Contig4_All;CL1361.Contig1_All;CL1361.Contig2_All;CL1460.Contig3_All;CL1465.Contig5_All;CL1482.Contig1_All;CL1482.Contig3_All;CL151.Contig1_All;CL151.Contig3_All;CL151.Contig8_All;CL151.Contig9_All;CL156.Contig8_All;CL1655.Contig2_All;CL1803.Contig1_All;CL1846.Contig3_All;CL19.Contig7_All;CL1920.Contig2_All;CL1949.…
	molecular_function	catalytic activity	GO:0003824	117	CL1016.Contig4_All;CL1016.Contig7_All;CL1165.Contig5_All;CL1231.Contig1_All;CL1231.Contig5_All;CL1256.Contig2_All;CL130.Contig11_All;CL1302.Contig1_All;CL1417.Contig1_All;CL1460.Contig3_All;CL151.Contig10_All;CL151.Contig1_All;CL151.Contig3_All;CL151.Contig8_All;CL151.Contig9_All;CL1545.Contig5_All;CL1619.Contig1_All;CL1640.Contig1_All;CL1655.Contig2_All;CL1803.Contig1_All;CL1819.Contig2_All;CL18…
	molecular_function	electron carrier activity	GO:0009055	1	Unigene10146_All
	molecular_function	enzyme regulator activity	GO:0030234	1	Unigene2369_All
	molecular_function	guanyl-nucleotide exchange factor activity	GO:0005085	1	CL573.Contig2_All
	molecular_function	molecular transducer activity	GO:0060089	5	CL1936.Contig2_All;CL580.Contig2_All;CL580.Contig3_All;CL580.Contig4_All;CL580.Contig5_All
	molecular_function	nucleic acid binding transcription factor activity	GO:0001071	1	CL1132.Contig3_All
	molecular_function	protein binding transcription factor activity	GO:0000988	2	CL953.Contig1_All;CL953.Contig2_All
	molecular_function	structural molecule activity	GO:0005198	2	CL826.Contig10_All;CL826.Contig1_All
	molecular_function	transporter activity	GO:0005215	6	CL1619.Contig1_All;CL1921.Contig2_All;CL2503.Contig3_All;Unigene235_All;Unigene3609_All;Unigene6435_All
T_2-VS-T_48	biological_process	behavior	GO:0007610	1	CL41.Contig3_All
	biological_process	biological adhesion	GO:0022610	1	CL528.Contig2_All
	biological_process	biological regulation	GO:0065007	39	CL1016.Contig6_All;CL1016.Contig7_All;CL1132.Contig2_All;CL1330.Contig1_All;CL1621.Contig1_All;CL1663.Contig2_All;CL1663.Contig3_All;CL1803.Contig1_All;CL1851.Contig2_All;CL1946.Contig1_All;CL1970.Contig2_All;CL199.Contig1_All;CL2264.Contig1_All;CL2301.Contig1_All;CL240.Contig2_All;CL2524.Contig1_All;CL2810.Contig1_All;CL41.Contig3_All;CL416.Contig3_All;CL461.Contig1_All;CL573.Contig2_All;CL580.C…
	biological_process	cellular component organization or biogenesis	GO:0071840	15	CL1132.Contig2_All;CL1803.Contig1_All;CL1851.Contig2_All;CL2194.Contig1_All;CL473.Contig3_All;CL826.Contig2_All;CL826.Contig3_All;CL826.Contig6_All;CL826.Contig7_All;CL869.Contig2_All;CL953.Contig1_All;CL953.Contig2_All;Unigene13450_All;Unigene1724_All;Unigene3290_All
	biological_process	cellular process	GO:0009987	123	CL1016.Contig6_All;CL1016.Contig7_All;CL1018.Contig2_All;CL1018.Contig3_All;CL1099.Contig2_All;CL1132.Contig2_All;CL1254.Contig2_All;CL1256.Contig2_All;CL1330.Contig1_All;CL1385.Contig5_All;CL1434.Contig1_All;CL1465.Contig5_All;CL151.Contig3_All;CL151.Contig8_All;CL151.Contig9_All;CL1515.Contig3_All;CL1515.Contig5_All;CL1545.Contig5_All;CL1570.Contig2_All;CL1570.Contig3_All;CL1579.Contig2_All;CL1…
	biological_process	developmental process	GO:0032502	8	CL1132.Contig2_All;CL1434.Contig1_All;CL1465.Contig5_All;CL1803.Contig1_All;CL473.Contig3_All;CL679.Contig2_All;Unigene13445_All;Unigene3290_All
	biological_process	growth	GO:0040007	1	CL1132.Contig2_All
	biological_process	hormone secretion	GO:0046879	1	CL1621.Contig1_All
	biological_process	immune system process	GO:0002376	1	CL199.Contig1_All
	biological_process	localization	GO:0051179	34	CL1132.Contig2_All;CL1465.Contig5_All;CL1481.Contig1_All;CL1481.Contig2_All;CL149.Contig7_All;CL158.Contig2_All;CL1621.Contig1_All;CL1707.Contig3_All;CL1707.Contig5_All;CL1851.Contig2_All;CL1859.Contig2_All;CL1921.Contig3_All;CL1975.Contig2_All;CL2020.Contig2_All;CL2194.Contig1_All;CL2499.Contig2_All;CL2499.Contig3_All;CL679.Contig2_All;CL818.Contig2_All;CL818.Contig3_All;Unigene10076_All;Unigene…
	biological_process	locomotion	GO:0040011	3	CL1132.Contig2_All;CL1465.Contig5_All;CL2524.Contig1_All
	biological_process	metabolic process	GO:0008152	128	CL1016.Contig6_All;CL1016.Contig7_All;CL1018.Contig2_All;CL1018.Contig3_All;CL1099.Contig2_All;CL1256.Contig2_All;CL1385.Contig5_All;CL1460.Contig3_All;CL1460.Contig4_All;CL1460.Contig5_All;CL1503.Contig2_All;CL1509.Contig2_All;CL151.Contig3_All;CL151.Contig8_All;CL151.Contig9_All;CL1515.Contig3_All;CL1515.Contig5_All;CL1545.Contig5_All;CL1548.Contig3_All;CL1570.Contig2_All;CL1570.Contig3_All;CL1…
	biological_process	multi-organism process	GO:0051704	2	CL1132.Contig2_All;CL41.Contig3_All
	biological_process	multicellular organismal process	GO:0032501	9	CL1132.Contig2_All;CL1434.Contig1_All;CL1465.Contig5_All;CL41.Contig3_All;CL473.Contig3_All;CL679.Contig2_All;Unigene13445_All;Unigene1724_All;Unigene3290_All
	biological_process	negative regulation of biological process	GO:0048519	5	CL1132.Contig2_All;CL199.Contig1_All;Unigene10476_All;Unigene2287_All;Unigene3290_All
	biological_process	positive regulation of biological process	GO:0048518	10	CL1132.Contig2_All;CL1621.Contig1_All;CL1970.Contig2_All;CL199.Contig1_All;CL679.Contig2_All;CL818.Contig2_All;CL818.Contig3_All;CL953.Contig1_All;CL953.Contig2_All;Unigene3290_All
	biological_process	regulation of biological process	GO:0050789	36	CL1016.Contig6_All;CL1016.Contig7_All;CL1132.Contig2_All;CL1330.Contig1_All;CL1621.Contig1_All;CL1663.Contig2_All;CL1663.Contig3_All;CL1803.Contig1_All;CL1946.Contig1_All;CL1970.Contig2_All;CL199.Contig1_All;CL2264.Contig1_All;CL2301.Contig1_All;CL240.Contig2_All;CL2810.Contig1_All;CL41.Contig3_All;CL416.Contig3_All;CL461.Contig1_All;CL573.Contig2_All;CL580.Contig1_All;CL580.Contig4_All;CL679.Con…
	biological_process	reproduction	GO:0000003	2	CL1132.Contig2_All;CL41.Contig3_All
	biological_process	reproductive process	GO:0022414	2	CL1132.Contig2_All;CL41.Contig3_All
	biological_process	response to stimulus	GO:0050896	27	CL1016.Contig6_All;CL1016.Contig7_All;CL1132.Contig2_All;CL1330.Contig1_All;CL1515.Contig3_All;CL1515.Contig5_All;CL1621.Contig1_All;CL1803.Contig1_All;CL1936.Contig2_All;CL1946.Contig1_All;CL199.Contig1_All;CL2264.Contig1_All;CL2301.Contig1_All;CL240.Contig2_All;CL2810.Contig1_All;CL41.Contig3_All;CL416.Contig3_All;CL461.Contig1_All;CL573.Contig2_All;CL580.Contig1_All;CL580.Contig4_All;CL818.Con…
	biological_process	rhythmic process	GO:0048511	1	CL41.Contig3_All
	biological_process	signaling	GO:0023052	22	CL1016.Contig6_All;CL1016.Contig7_All;CL1132.Contig2_All;CL1330.Contig1_All;CL1434.Contig1_All;CL1621.Contig1_All;CL1803.Contig1_All;CL1946.Contig1_All;CL199.Contig1_All;CL2264.Contig1_All;CL2301.Contig1_All;CL240.Contig2_All;CL2810.Contig1_All;CL416.Contig3_All;CL461.Contig1_All;CL573.Contig2_All;CL580.Contig1_All;CL580.Contig4_All;Unigene12986_All;Unigene3290_All;Unigene4938_All;Unigene5179_All
	biological_process	single-organism process	GO:0044699	96	CL1016.Contig6_All;CL1016.Contig7_All;CL1099.Contig2_All;CL1132.Contig2_All;CL1256.Contig2_All;CL1330.Contig1_All;CL1434.Contig1_All;CL1460.Contig3_All;CL1460.Contig4_All;CL1460.Contig5_All;CL1465.Contig5_All;CL1481.Contig1_All;CL1481.Contig2_All;CL1621.Contig1_All;CL1630.Contig1_All;CL1655.Contig2_All;CL1707.Contig3_All;CL1707.Contig5_All;CL1803.Contig1_All;CL1846.Contig2_All;CL1851.Contig2_All;…
	cellular_component	cell	GO:0005623	65	CL1099.Contig2_All;CL1132.Contig2_All;CL1330.Contig1_All;CL1434.Contig1_All;CL1481.Contig1_All;CL1481.Contig2_All;CL1545.Contig5_All;CL1594.Contig2_All;CL1596.Contig2_All;CL1621.Contig1_All;CL1663.Contig2_All;CL1663.Contig3_All;CL1803.Contig1_All;CL1841.Contig2_All;CL1846.Contig2_All;CL1851.Contig2_All;CL19.Contig1_All;CL19.Contig7_All;CL1921.Contig3_All;CL1946.Contig1_All;CL1970.Contig2_All;CL19…
	cellular_component	cell junction	GO:0030054	1	CL1434.Contig1_All
	cellular_component	cell part	GO:0044464	65	CL1099.Contig2_All;CL1132.Contig2_All;CL1330.Contig1_All;CL1434.Contig1_All;CL1481.Contig1_All;CL1481.Contig2_All;CL1545.Contig5_All;CL1594.Contig2_All;CL1596.Contig2_All;CL1621.Contig1_All;CL1663.Contig2_All;CL1663.Contig3_All;CL1803.Contig1_All;CL1841.Contig2_All;CL1846.Contig2_All;CL1851.Contig2_All;CL19.Contig1_All;CL19.Contig7_All;CL1921.Contig3_All;CL1946.Contig1_All;CL1970.Contig2_All;CL19…
	cellular_component	extracellular region	GO:0005576	3	CL528.Contig2_All;Unigene10476_All;Unigene2287_All
	cellular_component	macromolecular complex	GO:0032991	22	CL1481.Contig1_All;CL1481.Contig2_All;CL1803.Contig1_All;CL1851.Contig2_All;CL1921.Contig3_All;CL22.Contig17_All;CL473.Contig3_All;CL679.Contig2_All;CL826.Contig2_All;CL826.Contig3_All;CL826.Contig6_All;CL826.Contig7_All;CL869.Contig2_All;Unigene10076_All;Unigene10309_All;Unigene11211_All;Unigene11840_All;Unigene13450_All;Unigene20446_All;Unigene2323_All;Unigene28221_All;Unigene8273_All
	cellular_component	membrane	GO:0016020	35	CL1481.Contig1_All;CL1481.Contig2_All;CL1509.Contig2_All;CL158.Contig2_All;CL1653.Contig1_All;CL1851.Contig2_All;CL1859.Contig2_All;CL1921.Contig3_All;CL1946.Contig1_All;CL1970.Contig2_All;CL1975.Contig2_All;CL2020.Contig2_All;CL2166.Contig2_All;CL2189.Contig1_All;CL2376.Contig3_All;CL2499.Contig2_All;CL2499.Contig3_All;Unigene10076_All;Unigene10309_All;Unigene11211_All;Unigene11840_All;Unigene13…
	cellular_component	membrane part	GO:0044425	24	CL1481.Contig1_All;CL1481.Contig2_All;CL1509.Contig2_All;CL158.Contig2_All;CL1851.Contig2_All;CL1859.Contig2_All;CL1921.Contig3_All;CL1970.Contig2_All;CL1975.Contig2_All;CL2020.Contig2_All;CL2166.Contig2_All;CL2499.Contig3_All;Unigene10076_All;Unigene10309_All;Unigene11211_All;Unigene11840_All;Unigene13450_All;Unigene2323_All;Unigene235_All;Unigene3609_All;Unigene399_All;Unigene4887_All;Unigene51…
	cellular_component	membrane-enclosed lumen	GO:0031974	2	CL1803.Contig1_All;Unigene3290_All
	cellular_component	organelle	GO:0043226	39	CL1481.Contig1_All;CL1481.Contig2_All;CL1594.Contig2_All;CL1596.Contig2_All;CL1621.Contig1_All;CL1663.Contig2_All;CL1663.Contig3_All;CL1803.Contig1_All;CL1841.Contig2_All;CL1851.Contig2_All;CL19.Contig1_All;CL19.Contig7_All;CL1970.Contig2_All;CL22.Contig17_All;CL473.Contig3_All;CL480.Contig2_All;CL818.Contig2_All;CL818.Contig3_All;CL826.Contig2_All;CL826.Contig3_All;CL826.Contig6_All;CL826.Contig…
	cellular_component	organelle part	GO:0044422	21	CL1481.Contig1_All;CL1481.Contig2_All;CL1803.Contig1_All;CL1851.Contig2_All;CL1970.Contig2_All;CL22.Contig17_All;CL473.Contig3_All;CL826.Contig2_All;CL826.Contig3_All;CL826.Contig6_All;CL826.Contig7_All;CL869.Contig2_All;Unigene10309_All;Unigene11840_All;Unigene13450_All;Unigene14902_All;Unigene20446_All;Unigene2323_All;Unigene28221_All;Unigene3290_All;Unigene8273_All
	molecular_function	antioxidant activity	GO:0016209	1	Unigene8321_All
	molecular_function	binding	GO:0005488	120	CL1016.Contig6_All;CL1016.Contig7_All;CL1099.Contig2_All;CL1256.Contig2_All;CL1260.Contig1_All;CL130.Contig11_All;CL130.Contig16_All;CL1459.Contig2_All;CL1460.Contig3_All;CL1460.Contig4_All;CL1460.Contig5_All;CL1465.Contig5_All;CL1481.Contig1_All;CL1481.Contig2_All;CL1509.Contig2_All;CL151.Contig3_All;CL151.Contig8_All;CL151.Contig9_All;CL1515.Contig3_All;CL1515.Contig5_All;CL156.Contig8_All;CL15…
	molecular_function	catalytic activity	GO:0003824	151	CL1016.Contig1_All;CL1016.Contig4_All;CL1016.Contig5_All;CL1016.Contig6_All;CL1016.Contig7_All;CL1018.Contig2_All;CL1018.Contig3_All;CL1099.Contig2_All;CL1165.Contig3_All;CL1254.Contig2_All;CL1256.Contig2_All;CL130.Contig11_All;CL130.Contig16_All;CL1329.Contig1_All;CL1385.Contig5_All;CL1460.Contig3_All;CL1460.Contig4_All;CL1460.Contig5_All;CL1503.Contig2_All;CL1509.Contig2_All;CL151.Contig10_All;…
	molecular_function	electron carrier activity	GO:0009055	2	Unigene10146_All;Unigene14558_All
	molecular_function	enzyme regulator activity	GO:0030234	3	CL2334.Contig1_All;Unigene10476_All;Unigene2287_All
	molecular_function	guanyl-nucleotide exchange factor activity	GO:0005085	2	CL2301.Contig1_All;CL573.Contig2_All
	molecular_function	molecular transducer activity	GO:0060089	6	CL1936.Contig2_All;CL2301.Contig1_All;CL461.Contig1_All;CL580.Contig1_All;CL580.Contig4_All;Unigene5179_All
	molecular_function	nucleic acid binding transcription factor activity	GO:0001071	1	CL679.Contig2_All
	molecular_function	protein binding transcription factor activity	GO:0000988	2	CL953.Contig1_All;CL953.Contig2_All
	molecular_function	receptor activity	GO:0004872	1	Unigene5179_All
	molecular_function	structural molecule activity	GO:0005198	7	CL826.Contig2_All;CL826.Contig3_All;CL826.Contig6_All;CL826.Contig7_All;CL869.Contig2_All;Unigene10309_All;Unigene8273_All
	molecular_function	transporter activity	GO:0005215	7	CL1859.Contig2_All;CL1921.Contig3_All;CL1975.Contig2_All;Unigene11211_All;Unigene235_All;Unigene3609_All;Unigene9917_All
T_48-VS-RC	biological_process	behavior	GO:0007610	1	CL41.Contig3_All
	biological_process	biological adhesion	GO:0022610	1	CL528.Contig2_All
	biological_process	biological regulation	GO:0065007	25	CL1167.Contig7_All;CL1330.Contig1_All;CL1754.Contig1_All;CL1946.Contig1_All;CL199.Contig1_All;CL199.Contig2_All;CL199.Contig3_All;CL2077.Contig1_All;CL2153.Contig2_All;CL2264.Contig1_All;CL2301.Contig1_All;CL2524.Contig2_All;CL41.Contig3_All;CL461.Contig1_All;CL580.Contig1_All;CL580.Contig4_All;CL609.Contig3_All;CL679.Contig2_All;CL818.Contig1_All;CL818.Contig2_All;CL818.Contig3_All;CL953.Contig1…
	biological_process	cellular component organization or biogenesis	GO:0071840	5	CL1167.Contig7_All;CL2170.Contig2_All;CL953.Contig1_All;CL953.Contig2_All;Unigene3290_All
	biological_process	cellular process	GO:0009987	84	CL1099.Contig2_All;CL1167.Contig7_All;CL1246.Contig1_All;CL1254.Contig2_All;CL1330.Contig1_All;CL1463.Contig3_All;CL1465.Contig5_All;CL1482.Contig1_All;CL1515.Contig5_All;CL1545.Contig5_All;CL1604.Contig1_All;CL1640.Contig1_All;CL1655.Contig2_All;CL1709.Contig1_All;CL1709.Contig2_All;CL1754.Contig1_All;CL1946.Contig1_All;CL1975.Contig2_All;CL199.Contig1_All;CL199.Contig2_All;CL199.Contig3_All;CL2…
	biological_process	developmental process	GO:0032502	4	CL1167.Contig7_All;CL1465.Contig5_All;CL679.Contig2_All;Unigene3290_All
	biological_process	growth	GO:0040007	1	CL1167.Contig7_All
	biological_process	immune system process	GO:0002376	3	CL199.Contig1_All;CL199.Contig2_All;CL199.Contig3_All
	biological_process	localization	GO:0051179	22	CL1167.Contig7_All;CL1361.Contig1_All;CL1361.Contig2_All;CL1465.Contig5_All;CL1482.Contig1_All;CL149.Contig4_All;CL149.Contig7_All;CL158.Contig2_All;CL1975.Contig2_All;CL2445.Contig1_All;CL2499.Contig2_All;CL40.Contig2_All;CL448.Contig6_All;CL545.Contig5_All;CL679.Contig2_All;CL787.Contig3_All;CL818.Contig1_All;CL818.Contig2_All;CL818.Contig3_All;Unigene12918_All;Unigene3290_All;Unigene8399_All
	biological_process	locomotion	GO:0040011	2	CL1465.Contig5_All;CL2524.Contig2_All
	biological_process	metabolic process	GO:0008152	76	CL1099.Contig2_All;CL1246.Contig1_All;CL1460.Contig5_All;CL1463.Contig3_All;CL1515.Contig5_All;CL1545.Contig5_All;CL1586.Contig1_All;CL1598.Contig2_All;CL1604.Contig1_All;CL1655.Contig2_All;CL1709.Contig1_All;CL1709.Contig2_All;CL1754.Contig1_All;CL1975.Contig2_All;CL199.Contig1_All;CL199.Contig2_All;CL199.Contig3_All;CL2001.Contig2_All;CL2072.Contig1_All;CL2072.Contig2_All;CL2077.Contig1_All;CL2…
	biological_process	multi-organism process	GO:0051704	1	CL41.Contig3_All
	biological_process	multicellular organismal process	GO:0032501	5	CL1167.Contig7_All;CL1465.Contig5_All;CL41.Contig3_All;CL679.Contig2_All;Unigene3290_All
	biological_process	negative regulation of biological process	GO:0048519	5	CL1167.Contig7_All;CL199.Contig1_All;CL199.Contig2_All;CL199.Contig3_All;Unigene3290_All
	biological_process	positive regulation of biological process	GO:0048518	10	CL199.Contig1_All;CL199.Contig2_All;CL199.Contig3_All;CL679.Contig2_All;CL818.Contig1_All;CL818.Contig2_All;CL818.Contig3_All;CL953.Contig1_All;CL953.Contig2_All;Unigene3290_All
	biological_process	regulation of biological process	GO:0050789	24	CL1167.Contig7_All;CL1330.Contig1_All;CL1754.Contig1_All;CL1946.Contig1_All;CL199.Contig1_All;CL199.Contig2_All;CL199.Contig3_All;CL2077.Contig1_All;CL2153.Contig2_All;CL2264.Contig1_All;CL2301.Contig1_All;CL41.Contig3_All;CL461.Contig1_All;CL580.Contig1_All;CL580.Contig4_All;CL609.Contig3_All;CL679.Contig2_All;CL818.Contig1_All;CL818.Contig2_All;CL818.Contig3_All;CL953.Contig1_All;CL953.Contig2_…
	biological_process	reproduction	GO:0000003	1	CL41.Contig3_All
	biological_process	reproductive process	GO:0022414	1	CL41.Contig3_All
	biological_process	response to stimulus	GO:0050896	21	CL1330.Contig1_All;CL1515.Contig5_All;CL1754.Contig1_All;CL1946.Contig1_All;CL199.Contig1_All;CL199.Contig2_All;CL199.Contig3_All;CL2153.Contig2_All;CL2264.Contig1_All;CL2301.Contig1_All;CL41.Contig3_All;CL461.Contig1_All;CL580.Contig1_All;CL580.Contig4_All;CL609.Contig3_All;CL818.Contig1_All;CL818.Contig2_All;CL818.Contig3_All;Unigene3290_All;Unigene8399_All;Unigene8750_All
	biological_process	rhythmic process	GO:0048511	1	CL41.Contig3_All
	biological_process	signaling	GO:0023052	16	CL1167.Contig7_All;CL1330.Contig1_All;CL1754.Contig1_All;CL1946.Contig1_All;CL199.Contig1_All;CL199.Contig2_All;CL199.Contig3_All;CL2153.Contig2_All;CL2264.Contig1_All;CL2301.Contig1_All;CL461.Contig1_All;CL580.Contig1_All;CL580.Contig4_All;CL609.Contig3_All;Unigene3290_All;Unigene8399_All
	biological_process	single-organism process	GO:0044699	55	CL1099.Contig2_All;CL1167.Contig7_All;CL1330.Contig1_All;CL1460.Contig5_All;CL1465.Contig5_All;CL1604.Contig1_All;CL1655.Contig2_All;CL1754.Contig1_All;CL1946.Contig1_All;CL1975.Contig2_All;CL199.Contig1_All;CL199.Contig2_All;CL199.Contig3_All;CL2001.Contig2_All;CL2153.Contig2_All;CL2250.Contig1_All;CL2264.Contig1_All;CL2301.Contig1_All;CL2445.Contig1_All;CL2524.Contig2_All;CL2544.Contig1_All;CL2…
	cellular_component	cell	GO:0005623	36	CL1099.Contig2_All;CL1167.Contig7_All;CL1330.Contig1_All;CL1353.Contig4_All;CL1545.Contig5_All;CL1754.Contig1_All;CL19.Contig1_All;CL1946.Contig1_All;CL199.Contig1_All;CL199.Contig2_All;CL199.Contig3_All;CL2170.Contig2_All;CL2301.Contig1_All;CL2334.Contig1_All;CL2412.Contig2_All;CL2524.Contig2_All;CL2606.Contig2_All;CL2635.Contig2_All;CL286.Contig1_All;CL40.Contig2_All;CL41.Contig3_All;CL545.Cont…
	cellular_component	cell part	GO:0044464	36	CL1099.Contig2_All;CL1167.Contig7_All;CL1330.Contig1_All;CL1353.Contig4_All;CL1545.Contig5_All;CL1754.Contig1_All;CL19.Contig1_All;CL1946.Contig1_All;CL199.Contig1_All;CL199.Contig2_All;CL199.Contig3_All;CL2170.Contig2_All;CL2301.Contig1_All;CL2334.Contig1_All;CL2412.Contig2_All;CL2524.Contig2_All;CL2606.Contig2_All;CL2635.Contig2_All;CL286.Contig1_All;CL40.Contig2_All;CL41.Contig3_All;CL545.Cont…
	cellular_component	extracellular region	GO:0005576	4	CL1361.Contig1_All;CL1361.Contig2_All;CL528.Contig2_All;CL787.Contig3_All
	cellular_component	extracellular region part	GO:0044421	3	CL1361.Contig1_All;CL1361.Contig2_All;CL787.Contig3_All
	cellular_component	macromolecular complex	GO:0032991	5	CL1754.Contig1_All;CL2170.Contig2_All;CL2412.Contig2_All;CL40.Contig2_All;CL679.Contig2_All
	cellular_component	membrane	GO:0016020	15	CL1167.Contig7_All;CL1353.Contig4_All;CL158.Contig2_All;CL1595.Contig2_All;CL1595.Contig4_All;CL1946.Contig1_All;CL1975.Contig2_All;CL2166.Contig2_All;CL2445.Contig1_All;CL2499.Contig2_All;CL322.Contig2_All;CL40.Contig2_All;CL448.Contig6_All;Unigene12918_All;Unigene14477_All
	cellular_component	membrane part	GO:0044425	6	CL1167.Contig7_All;CL158.Contig2_All;CL1975.Contig2_All;CL2166.Contig2_All;CL40.Contig2_All;CL448.Contig6_All
	cellular_component	membrane-enclosed lumen	GO:0031974	2	CL2170.Contig2_All;Unigene3290_All
	cellular_component	organelle	GO:0043226	12	CL1353.Contig4_All;CL19.Contig1_All;CL2170.Contig2_All;CL2412.Contig2_All;CL40.Contig2_All;CL818.Contig1_All;CL818.Contig2_All;CL818.Contig3_All;Unigene10146_All;Unigene3290_All;Unigene8750_All;Unigene9158_All
	cellular_component	organelle part	GO:0044422	3	CL2170.Contig2_All;CL40.Contig2_All;Unigene3290_All
	cellular_component	synapse	GO:0045202	1	CL1167.Contig7_All
	cellular_component	synapse part	GO:0044456	1	CL1167.Contig7_All
	molecular_function	antioxidant activity	GO:0016209	1	CL2279.Contig3_All
	molecular_function	binding	GO:0005488	86	CL1026.Contig1_All;CL1099.Contig2_All;CL130.Contig11_All;CL130.Contig16_All;CL130.Contig17_All;CL1319.Contig2_All;CL1353.Contig4_All;CL1361.Contig1_All;CL1361.Contig2_All;CL1460.Contig5_All;CL1465.Contig5_All;CL1482.Contig1_All;CL1492.Contig1_All;CL1515.Contig5_All;CL1550.Contig3_All;CL156.Contig8_All;CL1586.Contig1_All;CL1604.Contig1_All;CL1655.Contig2_All;CL19.Contig1_All;CL1946.Contig1_All;CL1…
	molecular_function	catalytic activity	GO:0003824	96	CL1016.Contig5_All;CL1026.Contig1_All;CL1099.Contig2_All;CL1165.Contig2_All;CL1246.Contig1_All;CL1254.Contig2_All;CL130.Contig11_All;CL130.Contig16_All;CL130.Contig17_All;CL1329.Contig1_All;CL1435.Contig1_All;CL1460.Contig5_All;CL1463.Contig3_All;CL1492.Contig1_All;CL1545.Contig5_All;CL1586.Contig1_All;CL1604.Contig1_All;CL1640.Contig1_All;CL1655.Contig2_All;CL1709.Contig1_All;CL1709.Contig2_All;…
	molecular_function	electron carrier activity	GO:0009055	2	CL757.Contig2_All;Unigene10146_All
	molecular_function	enzyme regulator activity	GO:0030234	3	CL1754.Contig1_All;CL2153.Contig2_All;CL2334.Contig1_All
	molecular_function	guanyl-nucleotide exchange factor activity	GO:0005085	1	CL2301.Contig1_All
	molecular_function	molecular transducer activity	GO:0060089	4	CL2301.Contig1_All;CL461.Contig1_All;CL580.Contig1_All;CL580.Contig4_All
	molecular_function	nucleic acid binding transcription factor activity	GO:0001071	1	CL679.Contig2_All
	molecular_function	protein binding transcription factor activity	GO:0000988	2	CL953.Contig1_All;CL953.Contig2_All
	molecular_function	structural molecule activity	GO:0005198	1	CL2412.Contig2_All
	molecular_function	transporter activity	GO:0005215	5	CL1975.Contig2_All;CL2445.Contig1_All;CL40.Contig2_All;CL545.Contig5_All;Unigene9917_All
