# Supplementary material for: Transcriptomic analyses on muscle tissues of Litopenaeus vannamei provide the first profile insight into the response to low temperature stress
Source: PLoS One. 2017 Jun 2;12(6):e0178604. doi: 10.1371/journal.pone.0178604 (PMC5456072; doi:10.1371/journal.pone.0178604)
Supplement: S2 Table — (XLSX) [file pone.0178604.s003.xlsx]

## Sheet: Sheet1
S2 Table KEGG pathway classification of the DEGs in each comprison
Comparison	Number	Pathway	DEGs genes with pathway annotation	Pathway ID	Level 1	Level 2	Differentially expressed genes
CT-VS-T_2	1	Proteasome	26 (2.16%)	ko03050	Genetic Information Processing	Folding, sorting and degradation	CL1302.Contig2_All, Unigene15023_All, CL1302.Contig1_All, CL383.Contig1_All, Unigene2360_All, Unigene5533_All, Unigene2369_All, Unigene671_All, CL2057.Contig1_All, Unigene15098_All, Unigene13494_All, Unigene5337_All, Unigene3955_All, Unigene5393_All, Unigene2343_All, Unigene2368_All, Unigene15033_All, Unigene714_All, Unigene15018_All, Unigene5523_All, Unigene691_All, Unigene11838_All, Unigene2430…
	2	Glycolysis / Gluconeogenesis	18 (1.5%)	ko00010	Metabolism	Carbohydrate metabolism	CL2524.Contig2_All, CL1846.Contig3_All, Unigene5538_All, CL1788.Contig2_All, CL589.Contig3_All, CL1788.Contig1_All, Unigene14825_All, CL641.Contig1_All, Unigene8749_All, CL641.Contig2_All, CL589.Contig2_All, CL1932.Contig1_All, Unigene24988_All, Unigene24955_All, Unigene25355_All, CL1932.Contig2_All, CL2524.Contig1_All, CL471.Contig1_All
	3	Valine, leucine and isoleucine biosynthesis	5 (0.42%)	ko00290	Metabolism	Amino acid metabolism	CL495.Contig6_All, CL495.Contig4_All, CL495.Contig3_All, CL495.Contig5_All, CL495.Contig1_All
	4	Biosynthesis of amino acids	20 (1.66%)	ko01230	Metabolism	Global and overview maps	Unigene14815_All, CL562.Contig1_All, Unigene8325_All, CL1256.Contig2_All, Unigene5538_All, CL1655.Contig2_All, CL1788.Contig2_All, CL589.Contig3_All, CL1788.Contig1_All, CL589.Contig2_All, CL495.Contig6_All, CL495.Contig4_All, CL495.Contig3_All, CL257.Contig1_All, CL495.Contig5_All, CL471.Contig1_All, CL2635.Contig2_All, CL2635.Contig1_All, CL2814.Contig3_All, CL495.Contig1_All
	5	Carbon metabolism	26 (2.16%)	ko01200	Metabolism	Global and overview maps	CL28.Contig1_All, CL2524.Contig2_All, Unigene14815_All, CL562.Contig1_All, Unigene8325_All, CL2595.Contig1_All, CL1256.Contig2_All, Unigene5538_All, CL977.Contig1_All, CL1655.Contig2_All, CL1788.Contig2_All, Unigene5557_All, CL589.Contig3_All, CL1788.Contig1_All, CL586.Contig1_All, CL2250.Contig1_All, Unigene8749_All, CL589.Contig2_All, CL2524.Contig1_All, CL495.Contig6_All, CL495.Contig4_All, CL…
	6	Glycine, serine and threonine metabolism	10 (0.83%)	ko00260	Metabolism	Amino acid metabolism	Unigene14815_All, Unigene8325_All, CL2250.Contig1_All, CL495.Contig6_All, CL495.Contig4_All, CL495.Contig3_All, CL495.Contig5_All, CL2635.Contig2_All, CL2635.Contig1_All, CL495.Contig1_All
	7	Pentose phosphate pathway	8 (0.67%)	ko00030	Metabolism	Carbohydrate metabolism	CL562.Contig1_All, CL1256.Contig2_All, CL589.Contig3_All, CL641.Contig1_All, Unigene8749_All, CL641.Contig2_All, CL589.Contig2_All, CL471.Contig1_All
	8	Galactose metabolism	8 (0.67%)	ko00052	Metabolism	Carbohydrate metabolism	CL2524.Contig2_All, CL2428.Contig1_All, CL384.Contig2_All, CL1516.Contig2_All, CL641.Contig1_All, CL641.Contig2_All, CL2524.Contig1_All, CL471.Contig1_All
	9	Cutin, suberine and wax biosynthesis	2 (0.17%)	ko00073	Metabolism	Lipid metabolism	CL1111.Contig3_All, CL1111.Contig2_All
	10	Inositol phosphate metabolism	9 (0.75%)	ko00562	Metabolism	Carbohydrate metabolism	Unigene5538_All, Unigene14520_All, CL1932.Contig1_All, Unigene24988_All, Unigene24955_All, Unigene25355_All, CL1932.Contig2_All, Unigene224_All, CL863.Contig2_All
	11	Phosphatidylinositol signaling system	11 (0.92%)	ko04070	Environmental Information Processing	Signal transduction	Unigene7411_All, Unigene464_All, Unigene28060_All, Unigene5510_All, Unigene12142_All, Unigene3522_All, Unigene14520_All, Unigene14515_All, Unigene224_All, Unigene11876_All, CL863.Contig2_All
	12	Starch and sucrose metabolism	8 (0.67%)	ko00500	Metabolism	Carbohydrate metabolism	CL2524.Contig2_All, CL1516.Contig2_All, CL997.Contig1_All, Unigene13053_All, CL641.Contig1_All, Unigene8749_All, CL641.Contig2_All, CL2524.Contig1_All
	13	Plant-pathogen interaction	8 (0.67%)	ko04626	Organismal Systems	Environmental adaptation	Unigene7411_All, Unigene464_All, Unigene28060_All, Unigene5510_All, Unigene12142_All, CL1390.Contig2_All, Unigene3522_All, Unigene11876_All
	14	Fructose and mannose metabolism	9 (0.75%)	ko00051	Metabolism	Carbohydrate metabolism	CL2524.Contig2_All, CL384.Contig2_All, Unigene5538_All, CL2468.Contig1_All, CL589.Contig3_All, CL589.Contig2_All, CL2524.Contig1_All, CL471.Contig1_All, CL526.Contig2_All
	15	Nicotinate and nicotinamide metabolism	5 (0.42%)	ko00760	Metabolism	Metabolism of cofactors and vitamins	Unigene66_All, Unigene2352_All, CL259.Contig3_All, Unigene14496_All, CL1417.Contig1_All
	16	Betalain biosynthesis	2 (0.17%)	ko00965	Metabolism	Biosynthesis of other secondary metabolites	Unigene8462_All, Unigene6746_All
	17	Purine metabolism	25 (2.08%)	ko00230	Metabolism	Nucleotide metabolism	CL175.Contig13_All, CL2783.Contig3_All, Unigene617_All, Unigene15017_All, CL2734.Contig1_All, CL2734.Contig2_All, CL824.Contig3_All, CL562.Contig1_All, Unigene2352_All, CL1256.Contig2_All, CL259.Contig3_All, CL1770.Contig2_All, Unigene9824_All, CL1141.Contig1_All, CL1770.Contig3_All, CL2526.Contig3_All, CL1723.Contig2_All, CL641.Contig1_All, CL641.Contig2_All, CL2783.Contig2_All, CL2783.Contig4_A…
	18	N-Glycan biosynthesis	6 (0.5%)	ko00510	Metabolism	Glycan biosynthesis and metabolism	Unigene14545_All, CL1516.Contig2_All, Unigene8093_All, CL1615.Contig1_All, Unigene2323_All, Unigene15085_All
	19	mRNA surveillance pathway	45 (3.74%)	ko03015	Genetic Information Processing	Translation	CL1112.Contig1_All, CL1322.Contig2_All, CL1949.Contig1_All, CL1819.Contig1_All, CL1325.Contig3_All, CL712.Contig1_All, Unigene6825_All, CL1819.Contig2_All, CL1336.Contig1_All, Unigene6676_All, CL1781.Contig1_All, CL1500.Contig2_All, CL876.Contig10_All, Unigene11449_All, CL2065.Contig3_All, CL2284.Contig2_All, CL2406.Contig3_All, Unigene5041_All, CL1132.Contig3_All, CL1664.Contig2_All, CL876.Conti…
	20	Carbon fixation in photosynthetic organisms	5 (0.42%)	ko00710	Metabolism	Energy metabolism	Unigene5538_All, CL1788.Contig2_All, CL589.Contig3_All, CL1788.Contig1_All, CL589.Contig2_All
	21	Linoleic acid metabolism	4 (0.33%)	ko00591	Metabolism	Lipid metabolism	CL2468.Contig1_All, Unigene14683_All, CL2352.Contig3_All, CL2188.Contig2_All
	22	Protein processing in endoplasmic reticulum	25 (2.08%)	ko04141	Genetic Information Processing	Folding, sorting and degradation	CL1353.Contig4_All, CL1870.Contig2_All, CL1870.Contig4_All, CL607.Contig3_All, CL607.Contig2_All, Unigene15968_All, CL1516.Contig2_All, CL1900.Contig3_All, CL70.Contig5_All, Unigene7200_All, CL2397.Contig2_All, Unigene81_All, Unigene11406_All, Unigene8093_All, CL1390.Contig2_All, Unigene10386_All, CL1615.Contig1_All, CL1874.Contig2_All, CL1295.Contig1_All, Unigene2323_All, Unigene15085_All, Unige…
	23	Arachidonic acid metabolism	5 (0.42%)	ko00590	Metabolism	Lipid metabolism	CL1883.Contig2_All, Unigene14683_All, Unigene8498_All, CL1361.Contig1_All, CL2188.Contig2_All
	24	Metabolic pathways	105 (8.74%)	ko01100	Metabolism	Global and overview maps	CL28.Contig1_All, Unigene8462_All, CL474.Contig3_All, CL2524.Contig2_All, CL2783.Contig3_All, CL2428.Contig1_All, CL1846.Contig3_All, Unigene14545_All, Unigene14815_All, Unigene617_All, Unigene9835_All, CL757.Contig3_All, Unigene6746_All, CL474.Contig1_All, Unigene15017_All, CL2734.Contig1_All, CL2734.Contig2_All, CL824.Contig3_All, CL74.Contig1_All, CL384.Contig2_All, Unigene66_All, CL562.Contig…
	25	Biosynthesis of secondary metabolites	40 (3.33%)	ko01110	Metabolism	Global and overview maps	CL28.Contig1_All, CL2524.Contig2_All, CL1846.Contig3_All, Unigene6746_All, CL2734.Contig1_All, CL2734.Contig2_All, CL562.Contig1_All, Unigene2352_All, CL2595.Contig1_All, CL1593.Contig2_All, CL1256.Contig2_All, CL259.Contig3_All, Unigene5538_All, CL1655.Contig2_All, CL1788.Contig2_All, Unigene5557_All, CL589.Contig3_All, CL1788.Contig1_All, CL586.Contig1_All, Unigene14825_All, CL2250.Contig1_All,…
	26	Lipoic acid metabolism	1 (0.08%)	ko00785	Metabolism	Metabolism of cofactors and vitamins	Unigene2163_All
	27	RNA polymerase	12 (1%)	ko03020	Genetic Information Processing	Transcription	CL175.Contig13_All, CL2783.Contig3_All, Unigene617_All, Unigene15017_All, CL824.Contig3_All, CL1770.Contig2_All, CL1141.Contig1_All, CL1770.Contig3_All, CL2526.Contig3_All, CL2783.Contig2_All, CL2783.Contig4_All, Unigene3261_All
	28	RNA transport	58 (4.83%)	ko03013	Genetic Information Processing	Translation	CL596.Contig2_All, CL1112.Contig1_All, CL1949.Contig1_All, CL554.Contig2_All, CL1819.Contig1_All, CL1325.Contig3_All, Unigene9813_All, Unigene6825_All, Unigene15065_All, CL1819.Contig2_All, Unigene6676_All, CL1781.Contig1_All, CL2295.Contig2_All, CL1500.Contig2_All, CL77.Contig2_All, CL876.Contig10_All, Unigene11449_All, CL2065.Contig3_All, CL2284.Contig2_All, CL2406.Contig3_All, Unigene5041_All,…
	29	Amino sugar and nucleotide sugar metabolism	6 (0.5%)	ko00520	Metabolism	Carbohydrate metabolism	CL2524.Contig2_All, CL2428.Contig1_All, CL641.Contig1_All, Unigene8749_All, CL641.Contig2_All, CL2524.Contig1_All
	30	Arginine and proline metabolism	5 (0.42%)	ko00330	Metabolism	Amino acid metabolism	CL474.Contig3_All, CL474.Contig1_All, CL474.Contig2_All, Unigene14825_All, CL474.Contig4_All
	31	Fatty acid degradation	4 (0.33%)	ko00071	Metabolism	Lipid metabolism	CL844.Contig3_All, Unigene14825_All, CL759.Contig1_All, CL759.Contig2_All
	32	alpha-Linolenic acid metabolism	2 (0.17%)	ko00592	Metabolism	Lipid metabolism	Unigene14683_All, CL2188.Contig2_All
	33	Vitamin B6 metabolism	1 (0.08%)	ko00750	Metabolism	Metabolism of cofactors and vitamins	Unigene14815_All
	34	Fatty acid biosynthesis	3 (0.25%)	ko00061	Metabolism	Lipid metabolism	CL844.Contig3_All, CL759.Contig1_All, CL759.Contig2_All
	35	Tyrosine metabolism	3 (0.25%)	ko00350	Metabolism	Amino acid metabolism	Unigene8462_All, Unigene6746_All, CL630.Contig3_All
	36	Cysteine and methionine metabolism	7 (0.58%)	ko00270	Metabolism	Amino acid metabolism	CL1846.Contig3_All, Unigene5023_All, CL2419.Contig3_All, CL257.Contig1_All, CL2635.Contig2_All, CL2635.Contig1_All, CL2814.Contig3_All
	37	Glycerophospholipid metabolism	6 (0.5%)	ko00564	Metabolism	Lipid metabolism	CL1593.Contig2_All, Unigene11632_All, Unigene14683_All, CL1220.Contig2_All, CL1220.Contig1_All, CL2188.Contig2_All
	38	Insulin resistance	4 (0.33%)	ko04931	Human Diseases	Endocrine and metabolic diseases	CL818.Contig3_All, CL2184.Contig2_All, CL818.Contig1_All, CL287.Contig2_All
	39	Pyrimidine metabolism	16 (1.33%)	ko00240	Metabolism	Nucleotide metabolism	CL175.Contig13_All, CL2783.Contig3_All, Unigene617_All, Unigene15017_All, CL824.Contig3_All, CL74.Contig1_All, CL74.Contig2_All, Unigene2352_All, CL259.Contig3_All, CL1770.Contig2_All, CL1141.Contig1_All, CL1770.Contig3_All, CL2526.Contig3_All, CL2783.Contig2_All, CL2783.Contig4_All, Unigene3261_All
	40	Folate biosynthesis	1 (0.08%)	ko00790	Metabolism	Metabolism of cofactors and vitamins	Unigene5143_All
	41	Phenylpropanoid biosynthesis	1 (0.08%)	ko00940	Metabolism	Biosynthesis of other secondary metabolites	CL2366.Contig1_All
	42	Riboflavin metabolism	1 (0.08%)	ko00740	Metabolism	Metabolism of cofactors and vitamins	Unigene6746_All
	43	Pentose and glucuronate interconversions	4 (0.33%)	ko00040	Metabolism	Carbohydrate metabolism	CL384.Contig2_All, CL997.Contig1_All, Unigene14825_All, CL526.Contig2_All
	44	Citrate cycle (TCA cycle)	5 (0.42%)	ko00020	Metabolism	Carbohydrate metabolism	CL28.Contig1_All, CL2595.Contig1_All, CL1655.Contig2_All, Unigene5557_All, CL586.Contig1_All
	45	Glycerolipid metabolism	4 (0.33%)	ko00561	Metabolism	Lipid metabolism	CL384.Contig2_All, Unigene14825_All, CL1220.Contig2_All, CL1220.Contig1_All
	46	Protein export	3 (0.25%)	ko03060	Genetic Information Processing	Folding, sorting and degradation	Unigene10386_All, CL1482.Contig3_All, CL1482.Contig1_All
	47	Base excision repair	4 (0.33%)	ko03410	Genetic Information Processing	Replication and repair	Unigene14812_All, Unigene5554_All, CL482.Contig2_All, CL831.Contig1_All
	48	Isoquinoline alkaloid biosynthesis	1 (0.08%)	ko00950	Metabolism	Biosynthesis of other secondary metabolites	Unigene6746_All
	49	Phagosome	11 (0.92%)	ko04145	Cellular Processes	Transport and catabolism	Unigene4873_All, CL19.Contig7_All, CL603.Contig3_All, CL826.Contig10_All, Unigene4870_All, CL826.Contig1_All, Unigene6435_All, CL603.Contig5_All, CL869.Contig5_All, CL1911.Contig2_All, Unigene4875_All
	50	Ascorbate and aldarate metabolism	2 (0.17%)	ko00053	Metabolism	Carbohydrate metabolism	CL997.Contig1_All, Unigene14825_All
	51	Limonene and pinene degradation	1 (0.08%)	ko00903	Metabolism	Metabolism of terpenoids and polyketides	Unigene14825_All
	52	Mismatch repair	3 (0.25%)	ko03430	Genetic Information Processing	Replication and repair	CL1555.Contig2_All, CL831.Contig1_All, Unigene14355_All
	53	Ether lipid metabolism	2 (0.17%)	ko00565	Metabolism	Lipid metabolism	Unigene14683_All, CL2188.Contig2_All
	54	Sulfur metabolism	1 (0.08%)	ko00920	Metabolism	Energy metabolism	CL757.Contig3_All
	55	Fatty acid metabolism	3 (0.25%)	ko01212	Metabolism	Global and overview maps	CL844.Contig3_All, CL759.Contig1_All, CL759.Contig2_All
	56	Histidine metabolism	1 (0.08%)	ko00340	Metabolism	Amino acid metabolism	Unigene14825_All
	57	Basal transcription factors	7 (0.58%)	ko03022	Genetic Information Processing	Transcription	CL1182.Contig9_All, CL137.Contig2_All, CL1454.Contig1_All, Unigene3261_All, CL1016.Contig8_All, CL1182.Contig6_All, CL137.Contig1_All
	58	Terpenoid backbone biosynthesis	1 (0.08%)	ko00900	Metabolism	Metabolism of terpenoids and polyketides	Unigene3616_All
	59	Butanoate metabolism	1 (0.08%)	ko00650	Metabolism	Carbohydrate metabolism	CL2468.Contig1_All
	60	Peroxisome	7 (0.58%)	ko04146	Cellular Processes	Transport and catabolism	CL2377.Contig1_All, Unigene5000_All, CL2667.Contig3_All, CL844.Contig3_All, Unigene14496_All, CL1111.Contig3_All, CL1111.Contig2_All
	61	Glyoxylate and dicarboxylate metabolism	2 (0.17%)	ko00630	Metabolism	Carbohydrate metabolism	CL977.Contig1_All, CL2250.Contig1_All
	62	Pyruvate metabolism	4 (0.33%)	ko00620	Metabolism	Carbohydrate metabolism	CL1846.Contig3_All, CL1675.Contig4_All, CL586.Contig1_All, Unigene14825_All
	63	Homologous recombination	2 (0.17%)	ko03440	Genetic Information Processing	Replication and repair	CL1555.Contig2_All, Unigene14355_All
	64	ABC transporters	2 (0.17%)	ko02010	Environmental Information Processing	Membrane transport	CL1556.Contig2_All, Unigene9709_All
	65	Propanoate metabolism	2 (0.17%)	ko00640	Metabolism	Carbohydrate metabolism	CL1846.Contig3_All, CL977.Contig1_All
	66	Valine, leucine and isoleucine degradation	3 (0.25%)	ko00280	Metabolism	Amino acid metabolism	Unigene9835_All, CL977.Contig1_All, Unigene14825_All
	67	Glutathione metabolism	3 (0.25%)	ko00480	Metabolism	Metabolism of other amino acids	Unigene13429_All, Unigene3997_All, Unigene8498_All
	68	DNA replication	3 (0.25%)	ko03030	Genetic Information Processing	Replication and repair	CL1555.Contig2_All, CL831.Contig1_All, Unigene14355_All
	69	Porphyrin and chlorophyll metabolism	1 (0.08%)	ko00860	Metabolism	Metabolism of cofactors and vitamins	CL997.Contig1_All
	70	Alanine, aspartate and glutamate metabolism	1 (0.08%)	ko00250	Metabolism	Amino acid metabolism	Unigene5000_All
	71	beta-Alanine metabolism	1 (0.08%)	ko00410	Metabolism	Metabolism of other amino acids	Unigene14825_All
	72	Aminoacyl-tRNA biosynthesis	3 (0.25%)	ko00970	Genetic Information Processing	Translation	CL1750.Contig1_All, CL37.Contig2_All, CL783.Contig3_All
	73	Nucleotide excision repair	3 (0.25%)	ko03420	Genetic Information Processing	Replication and repair	CL1555.Contig2_All, CL831.Contig1_All, Unigene14355_All
	74	2-Oxocarboxylic acid metabolism	1 (0.08%)	ko01210	Metabolism	Global and overview maps	CL1655.Contig2_All
	75	Ubiquitin mediated proteolysis	8 (0.67%)	ko04120	Genetic Information Processing	Folding, sorting and degradation	CL1061.Contig1_All, CL1061.Contig2_All, CL1029.Contig4_All, CL1978.Contig1_All, Unigene4958_All, Unigene25733_All, CL1061.Contig3_All, Unigene8141_All
	76	Tryptophan metabolism	1 (0.08%)	ko00380	Metabolism	Amino acid metabolism	Unigene14825_All
	77	Oxidative phosphorylation	4 (0.33%)	ko00190	Metabolism	Energy metabolism	CL28.Contig1_All, Unigene5557_All, Unigene6435_All, CL1619.Contig1_All
	78	RNA degradation	3 (0.25%)	ko03018	Genetic Information Processing	Folding, sorting and degradation	CL446.Contig1_All, Unigene3752_All, CL471.Contig1_All
	79	Lysine degradation	3 (0.25%)	ko00310	Metabolism	Amino acid metabolism	CL2595.Contig1_All, Unigene14825_All, CL2338.Contig2_All
	80	Ribosome	6 (0.5%)	ko03010	Genetic Information Processing	Translation	CL380.Contig3_All, Unigene10431_All, CL380.Contig5_All, Unigene25354_All, CL380.Contig1_All, CL380.Contig8_All
	81	Endocytosis	7 (0.58%)	ko04144	Cellular Processes	Transport and catabolism	CL871.Contig1_All, CL2703.Contig2_All, CL1528.Contig2_All, CL1135.Contig4_All, CL261.Contig3_All, CL1528.Contig1_All, CL2255.Contig3_All
	82	Ribosome biogenesis in eukaryotes	5 (0.42%)	ko03008	Genetic Information Processing	Translation	CL928.Contig7_All, CL129.Contig1_All, CL135.Contig8_All, CL135.Contig5_All, CL928.Contig3_All
	83	Spliceosome	35 (2.91%)	ko03040	Genetic Information Processing	Transcription	CL381.Contig3_All, CL634.Contig2_All, CL607.Contig3_All, CL1325.Contig1_All, CL1325.Contig2_All, CL1325.Contig4_All, CL454.Contig1_All, Unigene13212_All, CL1500.Contig2_All, CL1476.Contig3_All, CL473.Contig3_All, CL376.Contig3_All, Unigene3322_All, CL942.Contig2_All, Unigene12759_All, CL811.Contig2_All, CL811.Contig3_All, Unigene753_All, CL834.Contig1_All, Unigene25846_All, CL2081.Contig1_All, Un…
T_2-VS-T_48	1	Protein processing in endoplasmic reticulum	48 (3.08%)	ko04141	Genetic Information Processing	Folding, sorting and degradation	CL261.Contig1_All, Unigene3689_All, CL1870.Contig1_All, CL1577.Contig1_All, CL1515.Contig5_All, CL1515.Contig3_All, CL1359.Contig1_All, CL616.Contig2_All, CL1870.Contig4_All, CL1615.Contig2_All, CL158.Contig2_All, Unigene5498_All, Unigene19759_All, Unigene11406_All, Unigene11420_All, CL751.Contig2_All, CL1870.Contig2_All, CL2648.Contig2_All, CL1390.Contig2_All, CL2397.Contig2_All, CL2058.Contig2_…
	2	Plant-pathogen interaction	12 (0.77%)	ko04626	Organismal Systems	Environmental adaptation	CL1515.Contig5_All, CL1515.Contig3_All, Unigene464_All, Unigene28060_All, Unigene7411_All, Unigene5510_All, Unigene12142_All, CL1390.Contig2_All, CL2534.Contig2_All, CL2085.Contig1_All, Unigene5598_All, CL1390.Contig1_All
	3	Valine, leucine and isoleucine biosynthesis	5 (0.32%)	ko00290	Metabolism	Amino acid metabolism	CL495.Contig6_All, CL495.Contig3_All, CL495.Contig9_All, CL495.Contig5_All, CL495.Contig2_All
	4	Phagosome	24 (1.54%)	ko04145	Cellular Processes	Transport and catabolism	CL603.Contig4_All, CL19.Contig7_All, Unigene26789_All, Unigene4873_All, CL603.Contig2_All, Unigene4870_All, CL158.Contig2_All, CL826.Contig9_All, Unigene9570_All, Unigene9158_All, CL19.Contig1_All, CL869.Contig6_All, CL826.Contig7_All, CL826.Contig6_All, CL1168.Contig2_All, CL603.Contig3_All, Unigene4864_All, CL869.Contig2_All, Unigene4990_All, CL826.Contig2_All, CL603.Contig1_All, CL869.Contig7_…
	5	Glycine, serine and threonine metabolism	11 (0.71%)	ko00260	Metabolism	Amino acid metabolism	CL495.Contig6_All, CL495.Contig3_All, CL2444.Contig3_All, CL495.Contig9_All, CL495.Contig5_All, Unigene8491_All, Unigene14815_All, CL495.Contig2_All, CL2799.Contig4_All, CL2250.Contig1_All, Unigene8325_All
	6	Phosphatidylinositol signaling system	13 (0.84%)	ko04070	Environmental Information Processing	Signal transduction	CL1355.Contig2_All, Unigene9728_All, Unigene224_All, Unigene14520_All, CL416.Contig3_All, Unigene464_All, Unigene28060_All, Unigene7411_All, Unigene5510_All, Unigene12142_All, Unigene14515_All, CL2078.Contig1_All, Unigene5598_All
	7	N-Glycan biosynthesis	9 (0.58%)	ko00510	Metabolism	Glycan biosynthesis and metabolism	CL616.Contig2_All, CL1615.Contig2_All, Unigene11420_All, Unigene8093_All, CL1615.Contig1_All, Unigene11840_All, Unigene15085_All, CL616.Contig1_All, Unigene2323_All
	8	Carbon metabolism	28 (1.8%)	ko01200	Metabolism	Global and overview maps	CL614.Contig1_All, CL495.Contig6_All, CL2524.Contig1_All, CL495.Contig3_All, CL495.Contig9_All, Unigene5557_All, CL495.Contig5_All, Unigene10191_All, Unigene14815_All, CL562.Contig5_All, CL1655.Contig2_All, CL495.Contig2_All, CL2250.Contig1_All, CL977.Contig1_All, Unigene8325_All, CL2595.Contig1_All, CL562.Contig1_All, Unigene6896_All, CL1256.Contig2_All, Unigene1816_All, Unigene11545_All, CL2630…
	9	RNA transport	79 (5.08%)	ko03013	Genetic Information Processing	Translation	CL704.Contig1_All, CL1897.Contig2_All, CL135.Contig5_All, CL316.Contig3_All, CL316.Contig2_All, CL2081.Contig1_All, Unigene8882_All, Unigene4075_All, CL15.Contig5_All, CL432.Contig1_All, Unigene9098_All, Unigene27020_All, CL1796.Contig1_All, CL2027.Contig2_All, CL1671.Contig1_All, Unigene6825_All, CL27.Contig2_All, CL713.Contig7_All, CL2638.Contig2_All, CL554.Contig2_All, Unigene12784_All, CL2116…
	10	Biosynthesis of secondary metabolites	54 (3.47%)	ko01110	Metabolism	Global and overview maps	CL1355.Contig2_All, CL495.Contig6_All, CL2188.Contig3_All, CL1220.Contig1_All, CL2524.Contig1_All, CL495.Contig3_All, CL1846.Contig2_All, CL1220.Contig2_All, CL1155.Contig3_All, CL447.Contig1_All, CL1155.Contig2_All, CL416.Contig3_All, CL1593.Contig1_All, Unigene14722_All, CL495.Contig9_All, CL356.Contig11_All, Unigene5557_All, CL447.Contig2_All, CL495.Contig5_All, CL640.Contig2_All, CL205.Contig…
	11	Pentose phosphate pathway	7 (0.45%)	ko00030	Metabolism	Carbohydrate metabolism	Unigene10191_All, CL562.Contig5_All, CL562.Contig1_All, Unigene6896_All, CL1256.Contig2_All, Unigene1816_All, Unigene11545_All
	12	Insulin resistance	8 (0.51%)	ko04931	Human Diseases	Endocrine and metabolic diseases	CL1355.Contig2_All, CL287.Contig2_All, CL994.Contig2_All, CL276.Contig1_All, CL818.Contig2_All, Unigene1903_All, CL818.Contig3_All, CL2184.Contig3_All
	13	Arginine and proline metabolism	8 (0.51%)	ko00330	Metabolism	Amino acid metabolism	CL447.Contig1_All, CL447.Contig2_All, CL474.Contig3_All, CL640.Contig2_All, CL2799.Contig4_All, CL2018.Contig3_All, Unigene14825_All, Unigene8461_All
	14	mRNA surveillance pathway	58 (3.73%)	ko03015	Genetic Information Processing	Translation	CL704.Contig1_All, CL1897.Contig2_All, CL135.Contig5_All, CL1322.Contig3_All, CL2081.Contig1_All, Unigene8882_All, Unigene4075_All, Unigene9098_All, CL2027.Contig2_All, CL1671.Contig1_All, Unigene6825_All, CL27.Contig2_All, CL713.Contig7_All, CL2638.Contig2_All, Unigene12784_All, CL423.Contig4_All, Unigene13493_All, CL27.Contig4_All, CL1611.Contig2_All, CL735.Contig2_All, CL1235.Contig4_All, CL13…
	15	Galactose metabolism	7 (0.45%)	ko00052	Metabolism	Carbohydrate metabolism	CL2524.Contig1_All, CL2428.Contig2_All, CL384.Contig2_All, CL384.Contig1_All, CL1100.Contig2_All, Unigene10134_All, CL1070.Contig1_All
	16	Biosynthesis of amino acids	18 (1.16%)	ko01230	Metabolism	Global and overview maps	CL495.Contig6_All, CL495.Contig3_All, CL495.Contig9_All, Unigene15132_All, CL495.Contig5_All, CL640.Contig2_All, Unigene10191_All, Unigene14815_All, CL562.Contig5_All, CL1655.Contig2_All, CL495.Contig2_All, Unigene8325_All, CL562.Contig1_All, CL1256.Contig2_All, Unigene1816_All, Unigene11545_All, CL621.Contig4_All, CL1586.Contig2_All
	17	Ascorbate and aldarate metabolism	5 (0.32%)	ko00053	Metabolism	Carbohydrate metabolism	CL997.Contig1_All, Unigene6896_All, CL997.Contig2_All, Unigene14825_All, Unigene8461_All
	18	Fructose and mannose metabolism	9 (0.58%)	ko00051	Metabolism	Carbohydrate metabolism	CL2524.Contig1_All, CL384.Contig2_All, CL384.Contig1_All, Unigene2049_All, CL1100.Contig2_All, CL2513.Contig1_All, Unigene14643_All, Unigene11545_All, Unigene10134_All
	19	Pentose and glucuronate interconversions	8 (0.51%)	ko00040	Metabolism	Carbohydrate metabolism	CL384.Contig2_All, CL384.Contig1_All, Unigene2049_All, CL1100.Contig2_All, CL997.Contig1_All, CL997.Contig2_All, Unigene14825_All, Unigene8461_All
	20	Starch and sucrose metabolism	7 (0.45%)	ko00500	Metabolism	Carbohydrate metabolism	CL1355.Contig2_All, CL2524.Contig1_All, Unigene13053_All, CL997.Contig1_All, CL997.Contig2_All, Unigene10134_All, CL1070.Contig1_All
	21	Tyrosine metabolism	5 (0.32%)	ko00350	Metabolism	Amino acid metabolism	Unigene10173_All, Unigene6746_All, Unigene6594_All, Unigene5327_All, Unigene8461_All
	22	Fatty acid degradation	6 (0.39%)	ko00071	Metabolism	Lipid metabolism	CL2064.Contig2_All, CL844.Contig3_All, Unigene14825_All, Unigene8461_All, Unigene8248_All, CL844.Contig1_All
	23	Glycerolipid metabolism	8 (0.51%)	ko00561	Metabolism	Lipid metabolism	CL1220.Contig1_All, CL1220.Contig2_All, CL416.Contig3_All, CL384.Contig2_All, CL384.Contig1_All, CL1100.Contig2_All, Unigene14825_All, Unigene8461_All
	24	Betalain biosynthesis	2 (0.13%)	ko00965	Metabolism	Biosynthesis of other secondary metabolites	Unigene6746_All, Unigene6594_All
	25	Histidine metabolism	3 (0.19%)	ko00340	Metabolism	Amino acid metabolism	CL2018.Contig3_All, Unigene14825_All, Unigene8461_All
	26	Riboflavin metabolism	2 (0.13%)	ko00740	Metabolism	Metabolism of cofactors and vitamins	Unigene6746_All, Unigene6594_All
	27	Lipoic acid metabolism	1 (0.06%)	ko00785	Metabolism	Metabolism of cofactors and vitamins	Unigene2163_All
	28	Taurine and hypotaurine metabolism	1 (0.06%)	ko00430	Metabolism	Metabolism of other amino acids	CL1630.Contig1_All
	29	Cutin, suberine and wax biosynthesis	1 (0.06%)	ko00073	Metabolism	Lipid metabolism	CL1111.Contig1_All
	30	Valine, leucine and isoleucine degradation	8 (0.51%)	ko00280	Metabolism	Amino acid metabolism	Unigene5678_All, Unigene3767_All, CL977.Contig1_All, Unigene9773_All, Unigene14825_All, Unigene8461_All, Unigene2021_All, Unigene8248_All
	31	Fatty acid biosynthesis	4 (0.26%)	ko00061	Metabolism	Lipid metabolism	CL2064.Contig2_All, CL844.Contig3_All, CL1278.Contig1_All, CL844.Contig1_All
	32	Isoquinoline alkaloid biosynthesis	2 (0.13%)	ko00950	Metabolism	Biosynthesis of other secondary metabolites	Unigene6746_All, Unigene6594_All
	33	Tryptophan metabolism	5 (0.32%)	ko00380	Metabolism	Amino acid metabolism	Unigene15132_All, Unigene10020_All, Unigene14825_All, CL1462.Contig2_All, Unigene8461_All
	34	Limonene and pinene degradation	2 (0.13%)	ko00903	Metabolism	Metabolism of terpenoids and polyketides	Unigene14825_All, Unigene8461_All
	35	Sulfur metabolism	2 (0.13%)	ko00920	Metabolism	Energy metabolism	Unigene14558_All, CL757.Contig1_All
	36	Vitamin B6 metabolism	1 (0.06%)	ko00750	Metabolism	Metabolism of cofactors and vitamins	Unigene14815_All
	37	Purine metabolism	26 (1.67%)	ko00230	Metabolism	Nucleotide metabolism	CL2783.Contig2_All, CL2783.Contig4_All, Unigene3261_All, CL1925.Contig3_All, CL932.Contig5_All, Unigene14722_All, CL356.Contig11_All, CL175.Contig13_All, CL2783.Contig3_All, CL562.Contig5_All, CL184.Contig1_All, CL640.Contig4_All, Unigene9824_All, CL562.Contig1_All, CL2526.Contig3_All, CL1256.Contig2_All, CL2734.Contig2_All, Unigene2352_All, CL866.Contig2_All, CL167.Contig8_All, CL1920.Contig1_Al…
	38	alpha-Linolenic acid metabolism	2 (0.13%)	ko00592	Metabolism	Lipid metabolism	CL2188.Contig3_All, CL2188.Contig1_All
	39	Fatty acid metabolism	5 (0.32%)	ko01212	Metabolism	Global and overview maps	CL2064.Contig2_All, CL844.Contig3_All, CL1278.Contig1_All, Unigene8248_All, CL844.Contig1_All
	40	Degradation of aromatic compounds	2 (0.13%)	ko01220	Metabolism	Global and overview maps	CL1100.Contig2_All, Unigene6896_All
	41	Butanoate metabolism	2 (0.13%)	ko00650	Metabolism	Carbohydrate metabolism	Unigene14797_All, Unigene14643_All
	42	Lysine biosynthesis	1 (0.06%)	ko00300	Metabolism	Amino acid metabolism	Unigene15132_All
	43	2-Oxocarboxylic acid metabolism	4 (0.26%)	ko01210	Metabolism	Global and overview maps	Unigene15132_All, CL1655.Contig2_All, CL621.Contig4_All, CL1586.Contig2_All
	44	Carbon fixation in photosynthetic organisms	4 (0.26%)	ko00710	Metabolism	Energy metabolism	Unigene10191_All, Unigene1816_All, Unigene11545_All, CL1586.Contig2_All
	45	Amino sugar and nucleotide sugar metabolism	6 (0.39%)	ko00520	Metabolism	Carbohydrate metabolism	CL2019.Contig5_All, CL2524.Contig1_All, CL2428.Contig2_All, CL2513.Contig1_All, CL428.Contig3_All, Unigene10134_All
	46	Linoleic acid metabolism	3 (0.19%)	ko00591	Metabolism	Lipid metabolism	CL2188.Contig3_All, Unigene14643_All, CL2188.Contig1_All
	47	Proteasome	5 (0.32%)	ko03050	Genetic Information Processing	Folding, sorting and degradation	Unigene2360_All, Unigene15098_All, Unigene13494_All, Unigene15018_All, Unigene10287_All
	48	Glycerophospholipid metabolism	7 (0.45%)	ko00564	Metabolism	Lipid metabolism	CL2188.Contig3_All, CL1220.Contig1_All, CL1220.Contig2_All, CL416.Contig3_All, CL1593.Contig1_All, CL2188.Contig1_All, Unigene11632_All
	49	D-Arginine and D-ornithine metabolism	1 (0.06%)	ko00472	Metabolism	Metabolism of other amino acids	CL2799.Contig4_All
	50	Inositol phosphate metabolism	5 (0.32%)	ko00562	Metabolism	Carbohydrate metabolism	CL1355.Contig2_All, Unigene9728_All, Unigene224_All, Unigene14520_All, CL2078.Contig1_All
	51	Porphyrin and chlorophyll metabolism	3 (0.19%)	ko00860	Metabolism	Metabolism of cofactors and vitamins	Unigene3471_All, CL997.Contig1_All, CL997.Contig2_All
	52	beta-Alanine metabolism	3 (0.19%)	ko00410	Metabolism	Metabolism of other amino acids	CL2018.Contig3_All, Unigene14825_All, Unigene8461_All
	53	Phenylpropanoid biosynthesis	1 (0.06%)	ko00940	Metabolism	Biosynthesis of other secondary metabolites	CL2366.Contig2_All
	54	Lysine degradation	12 (0.77%)	ko00310	Metabolism	Amino acid metabolism	Unigene12938_All, Unigene27020_All, CL1756.Contig1_All, CL1155.Contig3_All, CL1155.Contig2_All, CL410.Contig9_All, Unigene15132_All, CL194.Contig2_All, CL2595.Contig1_All, CL1155.Contig1_All, Unigene14825_All, Unigene8461_All
	55	Propanoate metabolism	4 (0.26%)	ko00640	Metabolism	Carbohydrate metabolism	CL1846.Contig2_All, CL977.Contig1_All, Unigene9773_All, Unigene2021_All
	56	Glyoxylate and dicarboxylate metabolism	3 (0.19%)	ko00630	Metabolism	Carbohydrate metabolism	CL2250.Contig1_All, CL977.Contig1_All, CL1462.Contig2_All
	57	RNA polymerase	11 (0.71%)	ko03020	Genetic Information Processing	Transcription	CL2783.Contig2_All, CL2783.Contig4_All, Unigene3261_All, CL932.Contig5_All, CL175.Contig13_All, CL2783.Contig3_All, CL184.Contig1_All, CL2526.Contig3_All, CL167.Contig8_All, CL824.Contig3_All, CL932.Contig6_All
	58	Citrate cycle (TCA cycle)	6 (0.39%)	ko00020	Metabolism	Carbohydrate metabolism	Unigene5557_All, CL1655.Contig2_All, CL2595.Contig1_All, CL2630.Contig4_All, CL2630.Contig3_All, CL621.Contig4_All
	59	Pyruvate metabolism	6 (0.39%)	ko00620	Metabolism	Carbohydrate metabolism	CL1846.Contig2_All, CL1675.Contig4_All, Unigene14825_All, Unigene8460_All, Unigene8461_All, Unigene247_All
	60	Metabolic pathways	119 (7.65%)	ko01100	Metabolism	Global and overview maps	CL2783.Contig2_All, CL2783.Contig4_All, CL1355.Contig2_All, CL495.Contig6_All, CL2188.Contig3_All, CL1220.Contig1_All, CL2524.Contig1_All, Unigene14558_All, CL495.Contig3_All, Unigene9728_All, Unigene224_All, CL1846.Contig2_All, CL1220.Contig2_All, Unigene14520_All, CL932.Contig5_All, CL1155.Contig3_All, CL1630.Contig1_All, CL757.Contig1_All, CL447.Contig1_All, CL2064.Contig2_All, CL1155.Contig2_…
	61	Other types of O-glycan biosynthesis	1 (0.06%)	ko00514	Metabolism	Glycan biosynthesis and metabolism	CL276.Contig1_All
	62	Arachidonic acid metabolism	3 (0.19%)	ko00590	Metabolism	Lipid metabolism	CL2188.Contig3_All, Unigene265_All, CL2188.Contig1_All
	63	Endocytosis	19 (1.22%)	ko04144	Cellular Processes	Transport and catabolism	CL261.Contig1_All, Unigene3689_All, CL530.Contig1_All, CL2255.Contig3_All, CL1577.Contig1_All, CL1434.Contig3_All, CL1434.Contig1_All, CL159.Contig2_All, CL2078.Contig1_All, Unigene19759_All, CL871.Contig1_All, CL1495.Contig3_All, CL1434.Contig4_All, Unigene407_All, CL2703.Contig2_All, CL1528.Contig2_All, CL2759.Contig2_All, Unigene12945_All, Unigene11211_All
	64	Glutathione metabolism	5 (0.32%)	ko00480	Metabolism	Metabolism of other amino acids	CL1657.Contig7_All, Unigene1941_All, Unigene5347_All, Unigene13519_All, Unigene11845_All
	65	Cysteine and methionine metabolism	6 (0.39%)	ko00270	Metabolism	Amino acid metabolism	CL1846.Contig2_All, CL1630.Contig1_All, CL423.Contig3_All, Unigene8491_All, Unigene1668_All, Unigene364_All
	66	Ether lipid metabolism	2 (0.13%)	ko00565	Metabolism	Lipid metabolism	CL2188.Contig3_All, CL2188.Contig1_All
	67	Pyrimidine metabolism	17 (1.09%)	ko00240	Metabolism	Nucleotide metabolism	CL2783.Contig2_All, CL2783.Contig4_All, Unigene3261_All, CL1925.Contig3_All, CL932.Contig5_All, CL175.Contig13_All, CL2783.Contig3_All, CL184.Contig1_All, CL640.Contig4_All, CL2526.Contig3_All, Unigene2352_All, CL866.Contig2_All, CL167.Contig8_All, CL824.Contig3_All, CL74.Contig1_All, CL74.Contig2_All, CL932.Contig6_All
	68	Mismatch repair	3 (0.19%)	ko03430	Genetic Information Processing	Replication and repair	Unigene14355_All, CL1555.Contig1_All, CL831.Contig1_All
	69	Alanine, aspartate and glutamate metabolism	2 (0.13%)	ko00250	Metabolism	Amino acid metabolism	Unigene8491_All, CL1586.Contig2_All
	70	Peroxisome	8 (0.51%)	ko04146	Cellular Processes	Transport and catabolism	CL1111.Contig1_All, CL2064.Contig2_All, CL2799.Contig4_All, Unigene265_All, CL844.Contig3_All, Unigene1941_All, CL1462.Contig2_All, CL844.Contig1_All
	71	Glycolysis / Gluconeogenesis	7 (0.45%)	ko00010	Metabolism	Carbohydrate metabolism	CL2524.Contig1_All, CL1846.Contig2_All, CL1100.Contig2_All, Unigene11545_All, Unigene14825_All, Unigene10134_All, Unigene8461_All
	72	Arginine biosynthesis	1 (0.06%)	ko00220	Metabolism	Amino acid metabolism	CL1586.Contig2_All
	73	RNA degradation	9 (0.58%)	ko03018	Genetic Information Processing	Folding, sorting and degradation	CL704.Contig1_All, Unigene2099_All, CL640.Contig4_All, CL446.Contig1_All, Unigene3752_All, CL2828.Contig2_All, Unigene8460_All, Unigene4955_All, Unigene8305_All
	74	Homologous recombination	2 (0.13%)	ko03440	Genetic Information Processing	Replication and repair	Unigene14355_All, CL1555.Contig1_All
	75	Basal transcription factors	7 (0.45%)	ko03022	Genetic Information Processing	Transcription	Unigene3261_All, CL165.Contig5_All, CL1182.Contig8_All, CL165.Contig4_All, CL1182.Contig6_All, CL804.Contig3_All, Unigene8295_All
	76	Ubiquinone and other terpenoid-quinone biosynthesis	1 (0.06%)	ko00130	Metabolism	Metabolism of cofactors and vitamins	CL205.Contig1_All
	77	Protein export	2 (0.13%)	ko03060	Genetic Information Processing	Folding, sorting and degradation	CL158.Contig2_All, Unigene10386_All
	78	Phenylalanine metabolism	1 (0.06%)	ko00360	Metabolism	Amino acid metabolism	Unigene8461_All
	79	Nicotinate and nicotinamide metabolism	1 (0.06%)	ko00760	Metabolism	Metabolism of cofactors and vitamins	Unigene2352_All
	80	Regulation of autophagy	1 (0.06%)	ko04140	Cellular Processes	Transport and catabolism	Unigene146_All
	81	Sphingolipid metabolism	1 (0.06%)	ko00600	Metabolism	Lipid metabolism	CL2369.Contig2_All
	82	Aminoacyl-tRNA biosynthesis	4 (0.26%)	ko00970	Genetic Information Processing	Translation	CL1099.Contig2_All, CL1099.Contig1_All, Unigene8460_All, Unigene3276_All
	83	DNA replication	3 (0.19%)	ko03030	Genetic Information Processing	Replication and repair	Unigene14355_All, CL1555.Contig1_All, CL831.Contig1_All
	84	Oxidative phosphorylation	6 (0.39%)	ko00190	Metabolism	Energy metabolism	CL2615.Contig1_All, Unigene5557_All, CL1377.Contig1_All, Unigene9783_All, CL2630.Contig4_All, CL2630.Contig3_All
	85	Ribosome biogenesis in eukaryotes	11 (0.71%)	ko03008	Genetic Information Processing	Translation	CL135.Contig5_All, CL427.Contig3_All, CL928.Contig3_All, CL135.Contig9_All, CL928.Contig2_All, Unigene1907_All, CL1867.Contig1_All, Unigene6783_All, CL2781.Contig2_All, CL135.Contig6_All, Unigene15105_All
	86	Ubiquitin mediated proteolysis	10 (0.64%)	ko04120	Genetic Information Processing	Folding, sorting and degradation	Unigene8882_All, CL1029.Contig4_All, Unigene1804_All, CL1061.Contig4_All, CL1061.Contig1_All, CL1029.Contig3_All, Unigene4958_All, Unigene3716_All, Unigene10324_All, Unigene12987_All
	87	Base excision repair	2 (0.13%)	ko03410	Genetic Information Processing	Replication and repair	CL831.Contig1_All, Unigene5554_All
	88	Spliceosome	66 (4.24%)	ko03040	Genetic Information Processing	Transcription	CL261.Contig1_All, CL2081.Contig1_All, Unigene3689_All, Unigene13522_All, CL607.Contig4_All, CL63.Contig3_All, CL1707.Contig3_All, CL2320.Contig1_All, CL1707.Contig5_All, CL427.Contig3_All, CL2574.Contig1_All, CL473.Contig4_All, CL480.Contig2_All, CL1196.Contig2_All, CL1219.Contig2_All, CL1325.Contig4_All, CL1577.Contig1_All, Unigene8109_All, CL1042.Contig2_All, CL1196.Contig3_All, CL811.Contig1_…
	89	ABC transporters	1 (0.06%)	ko02010	Environmental Information Processing	Membrane transport	CL1556.Contig2_All
	90	Nucleotide excision repair	3 (0.19%)	ko03420	Genetic Information Processing	Replication and repair	Unigene14355_All, CL1555.Contig1_All, CL831.Contig1_All
	91	Ribosome	5 (0.32%)	ko03010	Genetic Information Processing	Translation	CL499.Contig2_All, CL380.Contig1_All, CL380.Contig3_All, Unigene508_All, CL380.Contig5_All
T_48-VS-RC	1	Valine, leucine and isoleucine biosynthesis	6 (0.5%)	ko00290	Metabolism	Amino acid metabolism	CL495.Contig5_All, CL495.Contig2_All, CL495.Contig8_All, CL495.Contig7_All, CL495.Contig3_All, CL495.Contig9_All
	2	Glycine, serine and threonine metabolism	11 (0.91%)	ko00260	Metabolism	Amino acid metabolism	CL495.Contig5_All, CL495.Contig2_All, CL2799.Contig4_All, CL2635.Contig2_All, CL2444.Contig2_All, CL495.Contig8_All, CL495.Contig7_All, CL495.Contig3_All, CL2250.Contig1_All, CL495.Contig9_All, CL2518.Contig2_All
	3	alpha-Linolenic acid metabolism	5 (0.41%)	ko00592	Metabolism	Lipid metabolism	Unigene14683_All, CL2188.Contig2_All, CL2188.Contig1_All, Unigene935_All, Unigene1827_All
	4	Carbon metabolism	26 (2.15%)	ko01200	Metabolism	Global and overview maps	CL495.Contig5_All, CL495.Contig2_All, CL2524.Contig2_All, CL1655.Contig2_All, CL471.Contig1_All, CL495.Contig8_All, CL2595.Contig1_All, Unigene5557_All, CL28.Contig2_All, Unigene9796_All, CL614.Contig1_All, CL424.Contig3_All, CL495.Contig7_All, CL2630.Contig3_All, CL495.Contig3_All, CL1586.Contig1_All, CL589.Contig3_All, CL977.Contig2_All, CL2250.Contig1_All, CL589.Contig2_All, CL1788.Contig1_All…
	5	Biosynthesis of secondary metabolites	50 (4.14%)	ko01110	Metabolism	Global and overview maps	CL495.Contig5_All, CL495.Contig2_All, CL259.Contig1_All, CL2734.Contig2_All, CL2734.Contig1_All, CL416.Contig2_All, Unigene13128_All, CL2524.Contig2_All, Unigene14683_All, Unigene2352_All, CL1655.Contig2_All, CL1220.Contig2_All, CL2101.Contig2_All, CL471.Contig1_All, CL495.Contig8_All, CL548.Contig1_All, CL2595.Contig1_All, Unigene14722_All, CL356.Contig9_All, CL2188.Contig2_All, CL2188.Contig1_A…
	6	Ether lipid metabolism	7 (0.58%)	ko00565	Metabolism	Lipid metabolism	Unigene14683_All, CL548.Contig1_All, Unigene8194_All, CL2188.Contig2_All, CL2188.Contig1_All, Unigene935_All, Unigene1827_All
	7	Pentose phosphate pathway	8 (0.66%)	ko00030	Metabolism	Carbohydrate metabolism	CL471.Contig1_All, CL641.Contig2_All, CL589.Contig3_All, CL589.Contig2_All, Unigene12900_All, CL641.Contig1_All, Unigene10302_All, Unigene8749_All
	8	Fructose and mannose metabolism	10 (0.83%)	ko00051	Metabolism	Carbohydrate metabolism	CL384.Contig2_All, CL2524.Contig2_All, CL471.Contig1_All, CL384.Contig1_All, CL1387.Contig2_All, CL2544.Contig1_All, CL589.Contig3_All, CL589.Contig2_All, Unigene5538_All, Unigene10302_All
	9	Glycolysis / Gluconeogenesis	14 (1.16%)	ko00010	Metabolism	Carbohydrate metabolism	CL2524.Contig2_All, CL471.Contig1_All, CL424.Contig3_All, CL641.Contig2_All, CL589.Contig3_All, CL589.Contig2_All, Unigene12900_All, CL1788.Contig1_All, Unigene5538_All, CL641.Contig1_All, CL2518.Contig2_All, Unigene2385_All, Unigene10302_All, Unigene8749_All
	10	Glycerophospholipid metabolism	11 (0.91%)	ko00564	Metabolism	Lipid metabolism	CL416.Contig2_All, Unigene14683_All, Unigene12915_All, CL1220.Contig2_All, Unigene8194_All, CL2188.Contig2_All, CL2188.Contig1_All, Unigene935_All, CL609.Contig3_All, Unigene1827_All, CL1220.Contig1_All
	11	Carbon fixation in photosynthetic organisms	7 (0.58%)	ko00710	Metabolism	Energy metabolism	CL424.Contig3_All, CL1586.Contig1_All, CL589.Contig3_All, CL589.Contig2_All, CL1788.Contig1_All, Unigene5538_All, Unigene10302_All
	12	Insulin resistance	8 (0.66%)	ko04931	Human Diseases	Endocrine and metabolic diseases	CL818.Contig1_All, CL276.Contig1_All, CL818.Contig2_All, CL818.Contig3_All, CL2184.Contig3_All, CL2184.Contig1_All, CL287.Contig2_All, CL276.Contig2_All
	13	Arachidonic acid metabolism	7 (0.58%)	ko00590	Metabolism	Lipid metabolism	Unigene14683_All, CL2188.Contig2_All, CL2188.Contig1_All, Unigene935_All, CL1361.Contig1_All, Unigene1827_All, CL1883.Contig1_All
	14	Galactose metabolism	7 (0.58%)	ko00052	Metabolism	Carbohydrate metabolism	CL384.Contig2_All, CL2524.Contig2_All, CL471.Contig1_All, CL384.Contig1_All, CL641.Contig2_All, Unigene12900_All, CL641.Contig1_All
	15	Purine metabolism	27 (2.24%)	ko00230	Metabolism	Nucleotide metabolism	CL259.Contig1_All, CL2734.Contig2_All, CL2734.Contig1_All, CL824.Contig1_All, Unigene3261_All, CL361.Contig5_All, Unigene2352_All, CL2101.Contig2_All, CL2783.Contig4_All, CL2526.Contig3_All, Unigene14722_All, CL356.Contig9_All, CL167.Contig8_All, CL15.Contig3_All, CL599.Contig2_All, Unigene9824_All, CL167.Contig7_All, CL259.Contig3_All, CL1141.Contig1_All, CL691.Contig2_All, CL932.Contig3_All, CL…
	16	Nicotinate and nicotinamide metabolism	5 (0.41%)	ko00760	Metabolism	Metabolism of cofactors and vitamins	CL259.Contig1_All, Unigene2352_All, CL2101.Contig2_All, CL259.Contig3_All, Unigene14496_All
	17	Starch and sucrose metabolism	7 (0.58%)	ko00500	Metabolism	Carbohydrate metabolism	CL2524.Contig2_All, Unigene13053_All, Unigene6724_All, CL641.Contig2_All, Unigene12900_All, CL641.Contig1_All, Unigene8749_All
	18	Biosynthesis of amino acids	16 (1.32%)	ko01230	Metabolism	Global and overview maps	CL495.Contig5_All, CL495.Contig2_All, CL2635.Contig2_All, CL1655.Contig2_All, CL471.Contig1_All, CL495.Contig8_All, CL424.Contig3_All, CL495.Contig7_All, CL495.Contig3_All, CL1586.Contig1_All, CL589.Contig3_All, CL589.Contig2_All, CL1788.Contig1_All, Unigene5538_All, CL495.Contig9_All, CL2518.Contig2_All
	19	Linoleic acid metabolism	5 (0.41%)	ko00591	Metabolism	Lipid metabolism	Unigene14683_All, CL2188.Contig2_All, CL2188.Contig1_All, Unigene935_All, Unigene1827_All
	20	RNA polymerase	14 (1.16%)	ko03020	Genetic Information Processing	Transcription	CL824.Contig1_All, Unigene3261_All, CL361.Contig5_All, CL2783.Contig4_All, CL2526.Contig3_All, CL167.Contig8_All, CL15.Contig3_All, CL599.Contig2_All, CL167.Contig7_All, CL1141.Contig1_All, CL691.Contig2_All, CL932.Contig3_All, CL2526.Contig2_All, CL167.Contig4_All
	21	mRNA surveillance pathway	47 (3.89%)	ko03015	Genetic Information Processing	Translation	CL1235.Contig4_All, CL27.Contig3_All, CL1151.Contig2_All, CL135.Contig4_All, CL135.Contig1_All, CL1781.Contig2_All, CL1857.Contig2_All, CL1278.Contig1_All, CL1781.Contig1_All, Unigene5238_All, CL2065.Contig3_All, CL1500.Contig2_All, CL1731.Contig1_All, CL1862.Contig1_All, CL2406.Contig3_All, CL2142.Contig1_All, CL2142.Contig3_All, Unigene1664_All, CL1322.Contig2_All, CL1862.Contig2_All, CL1905.Co…
	22	RNA transport	61 (5.05%)	ko03013	Genetic Information Processing	Translation	CL1235.Contig4_All, CL27.Contig3_All, CL596.Contig2_All, CL1151.Contig2_All, CL135.Contig4_All, CL410.Contig9_All, CL135.Contig1_All, CL2116.Contig1_All, Unigene4641_All, CL1781.Contig2_All, CL1319.Contig2_All, Unigene3991_All, Unigene3776_All, CL1278.Contig1_All, CL1781.Contig1_All, Unigene5238_All, CL2065.Contig3_All, CL1500.Contig2_All, CL1731.Contig1_All, CL1862.Contig1_All, CL2406.Contig3_Al…
	23	Arginine and proline metabolism	6 (0.5%)	ko00330	Metabolism	Amino acid metabolism	CL474.Contig3_All, CL2799.Contig4_All, CL2018.Contig3_All, CL474.Contig4_All, CL447.Contig2_All, CL2018.Contig1_All
	24	Folate biosynthesis	2 (0.17%)	ko00790	Metabolism	Metabolism of cofactors and vitamins	CL642.Contig2_All, CL642.Contig1_All
	25	Fatty acid biosynthesis	4 (0.33%)	ko00061	Metabolism	Lipid metabolism	CL1278.Contig1_All, CL759.Contig1_All, CL759.Contig2_All, Unigene9703_All
	26	Lipoic acid metabolism	1 (0.08%)	ko00785	Metabolism	Metabolism of cofactors and vitamins	Unigene2163_All
	27	Glycerolipid metabolism	6 (0.5%)	ko00561	Metabolism	Lipid metabolism	CL416.Contig2_All, CL384.Contig2_All, CL1220.Contig2_All, CL384.Contig1_All, CL609.Contig3_All, CL1220.Contig1_All
	28	Pyrimidine metabolism	19 (1.57%)	ko00240	Metabolism	Nucleotide metabolism	CL259.Contig1_All, CL824.Contig1_All, Unigene3261_All, CL361.Contig5_All, Unigene2352_All, CL2101.Contig2_All, CL2783.Contig4_All, CL2526.Contig3_All, CL167.Contig8_All, CL15.Contig3_All, CL599.Contig2_All, CL167.Contig7_All, CL259.Contig3_All, CL1141.Contig1_All, CL691.Contig2_All, CL932.Contig3_All, CL1925.Contig3_All, CL2526.Contig2_All, CL167.Contig4_All
	29	Other types of O-glycan biosynthesis	2 (0.17%)	ko00514	Metabolism	Glycan biosynthesis and metabolism	CL276.Contig1_All, CL276.Contig2_All
	30	Phosphatidylinositol signaling system	7 (0.58%)	ko04070	Environmental Information Processing	Signal transduction	Unigene464_All, CL863.Contig2_All, CL416.Contig2_All, Unigene14515_All, CL863.Contig4_All, Unigene11876_All, CL609.Contig3_All
	31	Sulfur metabolism	2 (0.17%)	ko00920	Metabolism	Energy metabolism	CL757.Contig2_All, CL757.Contig3_All
	32	Histidine metabolism	2 (0.17%)	ko00340	Metabolism	Amino acid metabolism	CL2018.Contig3_All, CL2018.Contig1_All
	33	Ribosome biogenesis in eukaryotes	15 (1.24%)	ko03008	Genetic Information Processing	Translation	CL928.Contig2_All, Unigene1907_All, CL928.Contig4_All, CL928.Contig6_All, Unigene6783_All, Unigene9710_All, CL135.Contig6_All, Unigene3369_All, Unigene1810_All, CL2111.Contig1_All, CL1867.Contig1_All, Unigene8683_All, Unigene10300_All, CL135.Contig7_All, CL135.Contig10_All
	34	Fatty acid metabolism	4 (0.33%)	ko01212	Metabolism	Global and overview maps	CL1278.Contig1_All, CL759.Contig1_All, CL759.Contig2_All, Unigene9703_All
	35	Amino sugar and nucleotide sugar metabolism	5 (0.41%)	ko00520	Metabolism	Carbohydrate metabolism	CL2524.Contig2_All, CL641.Contig2_All, Unigene12900_All, CL641.Contig1_All, Unigene8749_All
	36	Plant-pathogen interaction	4 (0.33%)	ko04626	Organismal Systems	Environmental adaptation	Unigene464_All, CL2085.Contig1_All, Unigene11876_All, CL1515.Contig5_All
	37	One carbon pool by folate	2 (0.17%)	ko00670	Metabolism	Metabolism of cofactors and vitamins	Unigene9796_All, CL2001.Contig2_All
	38	D-Arginine and D-ornithine metabolism	1 (0.08%)	ko00472	Metabolism	Metabolism of other amino acids	CL2799.Contig4_All
	39	Phenylpropanoid biosynthesis	1 (0.08%)	ko00940	Metabolism	Biosynthesis of other secondary metabolites	CL2366.Contig1_All
	40	Riboflavin metabolism	1 (0.08%)	ko00740	Metabolism	Metabolism of cofactors and vitamins	Unigene1858_All
	41	Citrate cycle (TCA cycle)	5 (0.41%)	ko00020	Metabolism	Carbohydrate metabolism	CL1655.Contig2_All, CL2595.Contig1_All, Unigene5557_All, CL28.Contig2_All, CL2630.Contig3_All
	42	Endocytosis	16 (1.32%)	ko04144	Cellular Processes	Transport and catabolism	CL1319.Contig2_All, CL2011.Contig1_All, Unigene19759_All, Unigene134_All, CL261.Contig4_All, CL1495.Contig2_All, CL530.Contig1_All, CL1434.Contig4_All, CL993.Contig2_All, CL1528.Contig2_All, Unigene15805_All, CL1495.Contig1_All, Unigene3689_All, CL2759.Contig1_All, Unigene3790_All, CL1434.Contig3_All
	43	Propanoate metabolism	3 (0.25%)	ko00640	Metabolism	Carbohydrate metabolism	Unigene9703_All, CL977.Contig2_All, Unigene2385_All
	44	Alanine, aspartate and glutamate metabolism	2 (0.17%)	ko00250	Metabolism	Amino acid metabolism	CL1586.Contig1_All, Unigene5000_All
	45	beta-Alanine metabolism	2 (0.17%)	ko00410	Metabolism	Metabolism of other amino acids	CL2018.Contig3_All, CL2018.Contig1_All
	46	Glyoxylate and dicarboxylate metabolism	2 (0.17%)	ko00630	Metabolism	Carbohydrate metabolism	CL977.Contig2_All, CL2250.Contig1_All
	47	Protein processing in endoplasmic reticulum	18 (1.49%)	ko04141	Genetic Information Processing	Folding, sorting and degradation	CL1870.Contig4_All, Unigene5498_All, Unigene19759_All, CL158.Contig2_All, Unigene1786_All, CL261.Contig4_All, CL1495.Contig2_All, Unigene8785_All, CL765.Contig1_All, Unigene3568_All, CL1495.Contig1_All, CL1870.Contig1_All, CL1900.Contig2_All, Unigene3689_All, CL1353.Contig4_All, CL607.Contig3_All, Unigene3790_All, CL1515.Contig5_All
	48	Inositol phosphate metabolism	3 (0.25%)	ko00562	Metabolism	Carbohydrate metabolism	CL863.Contig2_All, CL863.Contig4_All, Unigene5538_All
	49	2-Oxocarboxylic acid metabolism	2 (0.17%)	ko01210	Metabolism	Global and overview maps	CL1655.Contig2_All, CL1586.Contig1_All
	50	Fatty acid degradation	2 (0.17%)	ko00071	Metabolism	Lipid metabolism	CL759.Contig1_All, CL759.Contig2_All
	51	Arginine biosynthesis	1 (0.08%)	ko00220	Metabolism	Amino acid metabolism	CL1586.Contig1_All
	52	Metabolic pathways	89 (7.37%)	ko01100	Metabolism	Global and overview maps	CL495.Contig5_All, CL474.Contig3_All, CL495.Contig2_All, CL863.Contig2_All, CL1377.Contig1_All, CL259.Contig1_All, CL2734.Contig2_All, CL2734.Contig1_All, CL2799.Contig4_All, CL416.Contig2_All, Unigene13128_All, CL1278.Contig1_All, CL824.Contig1_All, CL2635.Contig2_All, CL2018.Contig3_All, CL474.Contig4_All, CL384.Contig2_All, CL2524.Contig2_All, Unigene14683_All, Unigene2352_All, CL1655.Contig2_…
	53	Protein export	2 (0.17%)	ko03060	Genetic Information Processing	Folding, sorting and degradation	CL1482.Contig1_All, CL158.Contig2_All
	54	Phagosome	9 (0.75%)	ko04145	Cellular Processes	Transport and catabolism	CL603.Contig2_All, Unigene9570_All, CL158.Contig2_All, CL2724.Contig2_All, CL19.Contig1_All, Unigene9158_All, CL1911.Contig2_All, CL603.Contig7_All, CL603.Contig4_All
	55	Oxidative phosphorylation	6 (0.5%)	ko00190	Metabolism	Energy metabolism	CL1377.Contig1_All, Unigene5557_All, CL28.Contig2_All, CL2630.Contig3_All, CL2615.Contig1_All, CL1377.Contig2_All
	56	Lysine degradation	7 (0.58%)	ko00310	Metabolism	Amino acid metabolism	CL410.Contig9_All, CL1463.Contig2_All, CL1030.Contig3_All, CL2736.Contig1_All, CL2595.Contig1_All, CL1155.Contig3_All, Unigene12938_All
	57	Regulation of autophagy	1 (0.08%)	ko04140	Cellular Processes	Transport and catabolism	Unigene11068_All
	58	Proteasome	2 (0.17%)	ko03050	Genetic Information Processing	Folding, sorting and degradation	CL2057.Contig2_All, Unigene15023_All
	59	Pyruvate metabolism	3 (0.25%)	ko00620	Metabolism	Carbohydrate metabolism	CL1675.Contig4_All, Unigene9703_All, Unigene2385_All
	60	Ubiquitin mediated proteolysis	9 (0.75%)	ko04120	Genetic Information Processing	Folding, sorting and degradation	CL2445.Contig1_All, Unigene10492_All, CL548.Contig1_All, CL1061.Contig4_All, CL1029.Contig3_All, CL1029.Contig4_All, CL1061.Contig2_All, Unigene8882_All, CL1061.Contig1_All
	61	Pentose and glucuronate interconversions	2 (0.17%)	ko00040	Metabolism	Carbohydrate metabolism	CL384.Contig2_All, CL384.Contig1_All
	62	Porphyrin and chlorophyll metabolism	1 (0.08%)	ko00860	Metabolism	Metabolism of cofactors and vitamins	Unigene13128_All
	63	RNA degradation	6 (0.5%)	ko03018	Genetic Information Processing	Folding, sorting and degradation	Unigene12836_All, CL1731.Contig1_All, CL471.Contig1_All, CL446.Contig2_All, Unigene3752_All, Unigene5581_All
	64	Base excision repair	2 (0.17%)	ko03410	Genetic Information Processing	Replication and repair	CL831.Contig1_All, Unigene5554_All
	65	Aminoacyl-tRNA biosynthesis	3 (0.25%)	ko00970	Genetic Information Processing	Translation	CL286.Contig1_All, Unigene9655_All, CL1099.Contig2_All
	66	ABC transporters	1 (0.08%)	ko02010	Environmental Information Processing	Membrane transport	Unigene9709_All
	67	Basal transcription factors	4 (0.33%)	ko03022	Genetic Information Processing	Transcription	CL1182.Contig8_All, Unigene3261_All, CL1016.Contig8_All, CL804.Contig3_All
	68	N-Glycan biosynthesis	1 (0.08%)	ko00510	Metabolism	Glycan biosynthesis and metabolism	Unigene1922_All
	69	Mismatch repair	1 (0.08%)	ko03430	Genetic Information Processing	Replication and repair	CL831.Contig1_All
	70	Spliceosome	49 (4.06%)	ko03040	Genetic Information Processing	Transcription	CL1151.Contig2_All, CL2691.Contig1_All, CL473.Contig2_All, CL1613.Contig1_All, CL82.Contig3_All, CL1295.Contig6_All, CL1276.Contig2_All, CL1325.Contig1_All, CL1319.Contig2_All, Unigene19759_All, CL1325.Contig4_All, Unigene3322_All, CL1500.Contig2_All, Unigene8596_All, CL261.Contig4_All, Unigene11347_All, CL1325.Contig2_All, CL2364.Contig1_All, CL2337.Contig1_All, CL2825.Contig1_All, Unigene14763_…
	71	Cysteine and methionine metabolism	2 (0.17%)	ko00270	Metabolism	Amino acid metabolism	CL2635.Contig2_All, Unigene2385_All
	72	Peroxisome	3 (0.25%)	ko04146	Cellular Processes	Transport and catabolism	CL2799.Contig4_All, Unigene14496_All, Unigene5000_All
	73	Valine, leucine and isoleucine degradation	1 (0.08%)	ko00280	Metabolism	Amino acid metabolism	CL977.Contig2_All
	74	Glutathione metabolism	1 (0.08%)	ko00480	Metabolism	Metabolism of other amino acids	Unigene13429_All
	75	DNA replication	1 (0.08%)	ko03030	Genetic Information Processing	Replication and repair	CL831.Contig1_All
	76	Nucleotide excision repair	1 (0.08%)	ko03420	Genetic Information Processing	Replication and repair	CL831.Contig1_All
	77	Ribosome	1 (0.08%)	ko03010	Genetic Information Processing	Translation	CL380.Contig3_All
