# Supplementary material for: Transcriptomic analyses on muscle tissues of Litopenaeus vannamei provide the first profile insight into the response to low temperature stress
Source: PLoS One. 2017 Jun 2;12(6):e0178604. doi: 10.1371/journal.pone.0178604 (PMC5456072; doi:10.1371/journal.pone.0178604)
Supplement: S3 Table — (XLSX) [file pone.0178604.s004.xlsx]

## Sheet: Sheet1
S3 Table Summary of DEGs of the main components of RNA transport pathway
Comparison	Category	KEGG Number	Gene Name	GeneID	Log2FoldChange	Annotation (Nr)
T_2/CT	Nuclear Pore complex (NPC)	K09291	Tpr	CL1796.Contig1_All	-2	gi|584013343|ref|XP_006801469.1|/1.12107e-48/PREDICTED: tax1-binding protein 1 homolog B-like isoform X1 [Neolamprologus brichardi] &gt;gi|584013345|ref|XP_006801470.1| PREDICTED: tax1-binding protein 1 homolog B-like isoform X2 [Neolamprologus brichardi]
		K14299	Seh1	Unigene9813_All	4.4	gi|260798294|ref|XP_002594135.1|/8.97692e-30/hypothetical protein BRAFLDRAFT_68423 [Branchiostoma floridae] &gt;gi|229279368|gb|EEN50146.1| hypothetical protein BRAFLDRAFT_68423 [Branchiostoma floridae]
				CL1851.Contig2_All	1.5	gi|602673239|ref|XP_007442117.1|/1.42437e-141/PREDICTED: nucleoporin SEH1 isoform X1 [Python bivittatus]
		K14319	RanGAP	CL554.Contig2_All	6.3	gi|642916398|ref|XP_008191005.1|/1.52201e-136/PREDICTED: irregular chiasm C-roughest protein isoform X3 [Tribolium castaneum]
	Translation initiation factors (eIFs)	K03254	eIF3	Unigene6825_All	3.7	gi|401430149|ref|XP_003886486.1|/3.063e-16/unnamed protein product, partial [Leishmania mexicana MHOM/GT/2001/U1103] &gt;gi|356491245|emb|CBZ41040.1| unnamed protein product, partial [Leishmania mexicana MHOM/GT/2001/U1103]
				CL943.Contig1_All	-1.8	gi|242018979|ref|XP_002429946.1|/0/eukaryotic translation initiation factor 3 subunit, putative [Pediculus humanus corporis] &gt;gi|212514992|gb|EEB17208.1| eukaryotic translation initiation factor 3 subunit, putative [Pediculus humanus corporis]
		K03262	eIF5	CL596.Contig2_All	7.9	gi|646705355|gb|KDR13109.1|/4.28445e-144/Eukaryotic translation initiation factor 5 [Zootermopsis nevadensis]
		K03240	eIF2B	CL883.Contig2_All	1	gi|646717608|gb|KDR20399.1|/4.39968e-145/Protein extra bases [Zootermopsis nevadensis]
		K03243	eIF5B	Unigene11837_All	1.2	gi|295293373|gb|ADF87936.1|/1.74598e-27/PDGF/VEGF-related factor 1 [Eriocheir sinensis]
				Unigene4882_All	-1	gi|642920513|ref|XP_008192381.1|/0/PREDICTED: eukaryotic translation initiation factor 5B [Tribolium castaneum]
		K03260	eIF4G	CL77.Contig2_All	2.3	gi|336171139|gb|AEI25986.1|/6.69255e-80/hypothetical protein, partial [Penaeus monodon]
				CL1643.Contig1_All	1.1	gi|646723100|gb|KDR23849.1|/1.62927e-122/hypothetical protein L798_11040, partial [Zootermopsis nevadensis]
				CL1643.Contig2_All	1	gi|242005887|ref|XP_002423791.1|/0/eukaryotic translation initiation factor 4 gamma, putative [Pediculus humanus corporis] &gt;gi|212507007|gb|EEB11053.1| eukaryotic translation initiation factor 4 gamma, putative [Pediculus humanus corporis]
				CL432.Contig1_All	-3.1	gi|405966738|gb|EKC31981.1|/0/Eukaryotic translation initiation factor 4 gamma 3 [Crassostrea gigas]
				CL432.Contig4_All	-1.1	gi|405966738|gb|EKC31981.1|/1.90328e-178/Eukaryotic translation initiation factor 4 gamma 3 [Crassostrea gigas]
		K03257	eIF4A	Unigene15065_All	3.5	gi|242004516|ref|XP_002423129.1|/3.4516e-69/conserved hypothetical protein [Pediculus humanus corporis] &gt;gi|212506075|gb|EEB10391.1| conserved hypothetical protein [Pediculus humanus corporis]
				CL2295.Contig2_All	2.4	gi|307189937|gb|EFN74173.1|/1.5256e-42/hypothetical protein EAG_14085 [Camponotus floridanus]
		K15516	FMRP	CL1748.Contig2_All	1.1	gi|241697428|ref|XP_002413108.1|/1.47756e-19/proline-rich protein, putative [Ixodes scapularis] &gt;gi|215506922|gb|EEC16416.1| proline-rich protein, putative [Ixodes scapularis]
				CL316.Contig4_All	-4.3	gi|355745378|gb|EHH50003.1|/1.03255e-08/hypothetical protein EGM_00760, partial [Macaca fascicularis]
	Exon-junction complex (EJC)	K14325	RNPS1	CL1949.Contig1_All	6.6	gi|225714302|gb|ACO12997.1|/1.03355e-53/Splicing factor, arginine/serine-rich 7 [Lepeophtheirus salmonis]
				CL2081.Contig1_All	-7.3	gi|665801408|ref|XP_008548714.1|/4.70089e-27/PREDICTED: uncharacterized protein LOC103572085 isoform X1 [Microplitis demolitor] &gt;gi|665801414|ref|XP_008548717.1| PREDICTED: uncharacterized protein LOC103572087 isoform X1 [Microplitis demolitor]
		K13114	Pinin	Unigene26998_All	-7.7	gi|674070051|ref|XP_008842121.1|/7.28878e-11/PREDICTED: S-antigen protein-like, partial [Nannospalax galili]
		K12881	Ref/Aly	Unigene753_All	1	gi|556955144|ref|XP_005989104.1|/2.89528e-54/PREDICTED: THO complex subunit 4 [Latimeria chalumnae]
				CL2081.Contig1_All	-7.3	gi|665801408|ref|XP_008548714.1|/4.70089e-27/PREDICTED: uncharacterized protein LOC103572085 isoform X1 [Microplitis demolitor] &gt;gi|665801414|ref|XP_008548717.1| PREDICTED: uncharacterized protein LOC103572087 isoform X1 [Microplitis demolitor]
		K12812	UAP56	CL1500.Contig2_All	2.4	gi|283854611|gb|ADB44901.1|/9.29141e-121/DEAD(Asp-Glu-Ala-Asp) box polypeptide 39 [Macrobrachium nipponense]
		K13171	SRm160	CL1112.Contig1_All	7.9	gi|640809740|ref|XP_008061437.1|/1.6124e-08/PREDICTED: serine/arginine repetitive matrix protein 2 isoform X2 [Tarsius syrichta]
				CL1819.Contig1_All	5.3	gi|154344451|ref|XP_001568167.1|/3.15781e-08/proteophosphoglycan ppg4 [Leishmania braziliensis MHOM/BR/75/M2904] &gt;gi|134065504|emb|CAM43271.1| proteophosphoglycan ppg4 [Leishmania braziliensis MHOM/BR/75/M2904]
				CL1325.Contig3_All	4.4	gi|557227535|emb|CDJ35351.1|/4.13958e-09/hypothetical protein EMH_0025540 [Eimeria mitis]
				Unigene6825_All	3.7	gi|401430149|ref|XP_003886486.1|/3.063e-16/unnamed protein product, partial [Leishmania mexicana MHOM/GT/2001/U1103] &gt;gi|356491245|emb|CBZ41040.1| unnamed protein product, partial [Leishmania mexicana MHOM/GT/2001/U1103]
				CL1819.Contig2_All	3.4	gi|672569346|gb|KFH08892.1|/6.95112e-08/chloride transporter, chloride channel (ClC) family protein [Toxoplasma gondii MAS]
				CL1781.Contig1_All	2.5	gi|657809756|ref|XP_008332168.1|/3.06261e-13/PREDICTED: mucin-2-like [Cynoglossus semilaevis]
				Unigene6676_All	2.5	gi|545810572|ref|XP_005654785.1|/8.24715e-12/PREDICTED: collagen alpha-1(I) chain-like [Sus scrofa]
				CL876.Contig10_All	2.3	gi|584038661|ref|XP_006777951.1|/7.67308e-16/PREDICTED: nascent polypeptide-associated complex subunit alpha, muscle-specific form isoform X2 [Myotis davidii]
				Unigene11449_All	2.2	gi|668459351|gb|KFB47148.1|/4.09793e-19/AGAP005951-PA-like protein [Anopheles sinensis]
				CL2065.Contig3_All	2.1	gi|195428853|ref|XP_002062480.1|/1.67763e-10/GK17563 [Drosophila willistoni] &gt;gi|194158565|gb|EDW73466.1| GK17563 [Drosophila willistoni]
				CL2284.Contig2_All	2	gi|675374235|gb|KFM67137.1|/2.6263e-15/hypothetical protein X975_10626, partial [Stegodyphus mimosarum]
				CL2406.Contig3_All	1.6	gi|646721972|gb|KDR23116.1|/1.4827e-29/hypothetical protein L798_15198 [Zootermopsis nevadensis]
				CL1132.Contig3_All	1.5	gi|498942683|ref|XP_004521755.1|/2.23736e-14/PREDICTED: protein bunched, class 2/F/G isoform-like isoform X2 [Ceratitis capitata]
				Unigene5041_All	1.5	gi|242008337|ref|XP_002424963.1|/1.52087e-47/conserved hypothetical protein [Pediculus humanus corporis] &gt;gi|212508577|gb|EEB12225.1| conserved hypothetical protein [Pediculus humanus corporis]
				CL876.Contig1_All	1.4	gi|584038661|ref|XP_006777951.1|/5.74094e-16/PREDICTED: nascent polypeptide-associated complex subunit alpha, muscle-specific form isoform X2 [Myotis davidii]
				CL1845.Contig4_All	1.2	gi|646696296|gb|KDR08688.1|/1.14594e-85/hypothetical protein L798_01586 [Zootermopsis nevadensis]
				CL2526.Contig3_All	1.2	gi|260806945|ref|XP_002598344.1|/5.82681e-52/hypothetical protein BRAFLDRAFT_119186 [Branchiostoma floridae] &gt;gi|229283616|gb|EEN54356.1| hypothetical protein BRAFLDRAFT_119186 [Branchiostoma floridae]
				CL1112.Contig2_All	1.2	gi|268559888|ref|XP_002646089.1|/4.83711e-08/C. briggsae CBR-RSR-1 protein [Caenorhabditis briggsae]
				CL423.Contig4_All	1.1	gi|646710734|gb|KDR16152.1|/6.45185e-73/hypothetical protein L798_09565, partial [Zootermopsis nevadensis]
				Unigene6692_All	1.1	gi|585677656|ref|XP_006819182.1|/4.74182e-65/PREDICTED: four-jointed box protein 1-like [Saccoglossus kowalevskii]
				CL423.Contig1_All	1.1	gi|646710734|gb|KDR16152.1|/5.59491e-73/hypothetical protein L798_09565, partial [Zootermopsis nevadensis]
				CL1135.Contig4_All	-9.6	gi|701429980|ref|XP_010003612.1|/3.62552e-11/PREDICTED: LOW QUALITY PROTEIN: basic proline-rich protein-like [Chaetura pelagica]
				CL27.Contig3_All	-7.8	gi|642917276|ref|XP_008199231.1|/2.60357e-58/PREDICTED: capon-like protein isoform X1 [Tribolium castaneum]
				CL1135.Contig2_All	-7.7	gi|294941612|ref|XP_002783152.1|/6.53534e-12/hypothetical protein Pmar_PMAR023272 [Perkinsus marinus ATCC 50983] &gt;gi|239895567|gb|EER14948.1| hypothetical protein Pmar_PMAR023272 [Perkinsus marinus ATCC 50983]
				CL135.Contig8_All	-7.2	gi|642912824|ref|XP_008201267.1|/3.12125e-12/PREDICTED: RNA polymerase II degradation factor 1 [Tribolium castaneum]
				CL135.Contig5_All	-7.1	gi|642912824|ref|XP_008201267.1|/1.88393e-12/PREDICTED: RNA polymerase II degradation factor 1 [Tribolium castaneum]
				Unigene24891_All	-6.7	gi|401429142|ref|XP_003879053.1|/1.21023e-27/proteophosphoglycan ppg1 [Leishmania mexicana MHOM/GT/2001/U1103] &gt;gi|322495303|emb|CBZ30607.1| proteophosphoglycan ppg1 [Leishmania mexicana MHOM/GT/2001/U1103]
				CL135.Contig2_All	-6.2	gi|383848517|ref|XP_003699896.1|/2.21959e-13/PREDICTED: uncharacterized protein LOC100881189 [Megachile rotundata]
				CL135.Contig4_All	-6	gi|383848517|ref|XP_003699896.1|/2.24228e-13/PREDICTED: uncharacterized protein LOC100881189 [Megachile rotundata]
				CL1897.Contig2_All	-5.7	gi|307188969|gb|EFN73486.1|/3.45773e-114/Otopetrin-2 [Camponotus floridanus]
				Unigene3374_All	-2.8	gi|545810572|ref|XP_005654785.1|/5.73894e-17/PREDICTED: collagen alpha-1(I) chain-like [Sus scrofa]
				CL2236.Contig1_All	-2	gi|90102218|gb|ABD85297.1|/1.03536e-20/antifreeze glycoprotein [Boreogadus saida]
				CL27.Contig4_All	-1.6	gi|642917276|ref|XP_008199231.1|/2.1031e-58/PREDICTED: capon-like protein isoform X1 [Tribolium castaneum]
				CL2638.Contig2_All	-1.2	gi|704539343|ref|XP_010192831.1|/1.09529e-15/PREDICTED: serine/arginine repetitive matrix protein 1, partial [Mesitornis unicolor]
T_48/T_2	Nuclear Pore complex (NPC)	K09291	Tpr	CL1796.Contig1_All	2.3	gi|584013343|ref|XP_006801469.1|/1.12107e-48/PREDICTED: tax1-binding protein 1 homolog B-like isoform X1 [Neolamprologus brichardi] &gt;gi|584013345|ref|XP_006801470.1| PREDICTED: tax1-binding protein 1 homolog B-like isoform X2 [Neolamprologus brichardi]
				CL1796.Contig2_All	-1.1	gi|584013343|ref|XP_006801469.1|/1.15067e-48/PREDICTED: tax1-binding protein 1 homolog B-like isoform X1 [Neolamprologus brichardi] &gt;gi|584013345|ref|XP_006801470.1| PREDICTED: tax1-binding protein 1 homolog B-like isoform X2 [Neolamprologus brichardi]
		K14299	Seh1	CL1851.Contig2_All	-1.2	gi|602673239|ref|XP_007442117.1|/1.42437e-141/PREDICTED: nucleoporin SEH1 isoform X1 [Python bivittatus]
		K14301	Nup107	Unigene8107_All	-1.7	gi|585655889|ref|XP_006815564.1|/0/PREDICTED: nuclear pore complex protein Nup107-like [Saccoglossus kowalevskii]
		K14305	Nup43	Unigene1701_All	-2.5	gi|665808808|ref|XP_008552743.1|/3.28695e-104/PREDICTED: putative pre-mRNA-splicing factor ATP-dependent RNA helicase DHX15 isoform X2 [Microplitis demolitor]
		K14306	Nup62	CL1756.Contig3_All	1.5	gi|308502486|ref|XP_003113427.1|/7.09233e-22/hypothetical protein CRE_26577 [Caenorhabditis remanei] &gt;gi|308263386|gb|EFP07339.1| hypothetical protein CRE_26577 [Caenorhabditis remanei]
		K14308	Nup54	CL1679.Contig3_All	-2.4	gi|405951281|gb|EKC19208.1|/2.8294e-89/Nucleoporin p54 [Crassostrea gigas]
		K14313	Nup53	Unigene28427_All	-6.8	gi|158297285|ref|XP_317549.3|/7.7919e-28/AGAP007933-PA [Anopheles gambiae str. PEST] &gt;gi|157015121|gb|EAA12770.4| AGAP007933-PA [Anopheles gambiae str. PEST]
		K14317	Nup214	CL1753.Contig3_All	1	gi|389594451|ref|XP_003722448.1|/3.39336e-20/proteophosphoglycan ppg4 [Leishmania major strain Friedlin] &gt;gi|323363676|emb|CBZ12681.1| proteophosphoglycan ppg4 [Leishmania major strain Friedlin]
		K14319	RanGAP	CL554.Contig2_All	1.5	gi|642916398|ref|XP_008191005.1|/1.52201e-136/PREDICTED: irregular chiasm C-roughest protein isoform X3 [Tribolium castaneum]
	Translation initiation factors (eIFs)	K03254	eIF3	Unigene6825_All	1.8	gi|401430149|ref|XP_003886486.1|/3.063e-16/unnamed protein product, partial [Leishmania mexicana MHOM/GT/2001/U1103] &gt;gi|356491245|emb|CBZ41040.1| unnamed protein product, partial [Leishmania mexicana MHOM/GT/2001/U1103]
				CL943.Contig1_All	1.2	gi|242018979|ref|XP_002429946.1|/0/eukaryotic translation initiation factor 3 subunit, putative [Pediculus humanus corporis] &gt;gi|212514992|gb|EEB17208.1| eukaryotic translation initiation factor 3 subunit, putative [Pediculus humanus corporis]
		K03262	eIF5	CL596.contig2_All	-7.9	gi|646705355|gb|KDR13109.1|/4.28445e-144/Eukaryotic translation initiation factor 5 [Zootermopsis nevadensis]
		K03240	eIF2B	CL883.Contig2_All	-1.1	gi|646717608|gb|KDR20399.1|/4.39968e-145/Protein extra bases [Zootermopsis nevadensis]
				CL232.Contig1_All	-1.1	gi|321459593|gb|EFX70645.1|/2.21249e-66/hypothetical protein DAPPUDRAFT_309342 [Daphnia pulex]
		K03242	eIF2	CL410.Contig9_All	-8	gi|51965688|emb|CAG29666.1|/0/translation initiation factor 2 gamma subunit [Oniscus asellus]
				Unigene27020_All	2.8	gi|51965688|emb|CAG29666.1|/0/translation initiation factor 2 gamma subunit [Oniscus asellus]
		K03243	eIF5B	CL15.Contig5_All	4.1	gi|642930886|ref|XP_008196126.1|/6.70383e-106/PREDICTED: myb-like protein X isoform X6 [Tribolium castaneum]
				Unigene11837_All	-1.4	gi|295293373|gb|ADF87936.1|/1.74598e-27/PDGF/VEGF-related factor 1 [Eriocheir sinensis]
		K03260	eIF4G	CL1781.Contig2_All	-2.7	gi|488546601|ref|XP_004464815.1|/4.63186e-16/PREDICTED: vegetative cell wall protein gp1-like [Dasypus novemcinctus]
				CL77.Contig2_All	-1.7	gi|336171139|gb|AEI25986.1|/6.69255e-80/hypothetical protein, partial [Penaeus monodon]
				CL432.Contig4_All	1	gi|405966738|gb|EKC31981.1|/1.90328e-178/Eukaryotic translation initiation factor 4 gamma 3 [Crassostrea gigas]
				CL432.Contig1_All	3.2	gi|405966738|gb|EKC31981.1|/0/Eukaryotic translation initiation factor 4 gamma 3 [Crassostrea gigas]
				Unigene8717	-1.4	gi|675369509|gb|KFM62411.1|/3.37005e-133/Programmed cell death protein 4, partial [Stegodyphus mimosarum]
		K03257	eIF4A	CL2295.Contig2_All	-2.2	gi|307189937|gb|EFN74173.1|/1.5256e-42/hypothetical protein EAG_14085 [Camponotus floridanus]
				Unigene15065_All	-2.2	gi|242004516|ref|XP_002423129.1|/3.4516e-69/conserved hypothetical protein [Pediculus humanus corporis] &gt;gi|212506075|gb|EEB10391.1| conserved hypothetical protein [Pediculus humanus corporis]
		K13126	PABP	CL2828.Contig2_All	-1.2	gi|307165845|gb|EFN60208.1|/0/Polyadenylate-binding protein 1 [Camponotus floridanus]
		K15516	FMRP	CL2116.Contig2_All	1.5	gi|642917524|ref|XP_008191239.1|/8.35004e-157/PREDICTED: fragile X mental retardation syndrome-related protein 1 isoform X6 [Tribolium castaneum]
				CL316.Contig3_All	6.7	gi|355745378|gb|EHH50003.1|/3.72359e-09/hypothetical protein EGM_00760, partial [Macaca fascicularis]
				CL316.Contig2_All	6.2	gi|355745378|gb|EHH50003.1|/1.05801e-08/hypothetical protein EGM_00760, partial [Macaca fascicularis]
				CL2116.Contig1_All	-7	gi|642917524|ref|XP_008191239.1|/7.91344e-159/PREDICTED: fragile X mental retardation syndrome-related protein 1 isoform X6 [Tribolium castaneum]
		K05749	CYFIP	CL2384.Contig1_All	-3.3	gi|383860829|ref|XP_003705891.1|/0/PREDICTED: cytoplasmic FMR1-interacting protein-like isoform 2 [Megachile rotundata]
	Exon-junction complex (EJC)	K12875	ACIN1	CL1151.Contig2_All	-7	gi|156554040|ref|XP_001600780.1|/7.04677e-31/PREDICTED: SAP domain-containing ribonucleoprotein [Nasonia vitripennis]
		K14324	SAP18	Unigene3683_All	-1.5	gi|350423855|ref|XP_003493613.1|/4.93111e-46/PREDICTED: histone deacetylase complex subunit SAP18-like [Bombus impatiens] &gt;gi|380029354|ref|XP_003698340.1| PREDICTED: histone deacetylase complex subunit SAP18-like isoform 1 [Apis florea] &gt;gi|380029356|ref|XP_003698341.1| PREDICTED: histone deacetylase complex subunit SAP18-like isoform 2 [Apis florea] &gt;gi|383857188|ref|XP_003704087.1| PR…
		K14325	RNPS1	CL2081.Contig1_All	6.1	gi|665801408|ref|XP_008548714.1|/4.70089e-27/PREDICTED: uncharacterized protein LOC103572085 isoform X1 [Microplitis demolitor] &gt;gi|665801414|ref|XP_008548717.1| PREDICTED: uncharacterized protein LOC103572087 isoform X1 [Microplitis demolitor]
				CL2081.Contig2_All	-1.2	gi|665801408|ref|XP_008548714.1|/2.70991e-27/PREDICTED: uncharacterized protein LOC103572085 isoform X1 [Microplitis demolitor] &gt;gi|665801414|ref|XP_008548717.1| PREDICTED: uncharacterized protein LOC103572087 isoform X1 [Microplitis demolitor]
				CL2081.Contig3_All	-1.5	gi|665801408|ref|XP_008548714.1|/4.16994e-27/PREDICTED: uncharacterized protein LOC103572085 isoform X1 [Microplitis demolitor] &gt;gi|665801414|ref|XP_008548717.1| PREDICTED: uncharacterized protein LOC103572087 isoform X1 [Microplitis demolitor]
		K13114	Pinin	Unigene9098_All	3.2	gi|646721154|gb|KDR22624.1|/2.1107e-23/hypothetical protein L798_12754 [Zootermopsis nevadensis]
		K12881	Ref/Aly	CL2081.Contig1_All	6.1	gi|665801408|ref|XP_008548714.1|/4.70089e-27/PREDICTED: uncharacterized protein LOC103572085 isoform X1 [Microplitis demolitor] &gt;gi|665801414|ref|XP_008548717.1| PREDICTED: uncharacterized protein LOC103572087 isoform X1 [Microplitis demolitor]
				CL2081.Contig2_All	-1.2	gi|665801408|ref|XP_008548714.1|/2.70991e-27/PREDICTED: uncharacterized protein LOC103572085 isoform X1 [Microplitis demolitor] &gt;gi|665801414|ref|XP_008548717.1| PREDICTED: uncharacterized protein LOC103572087 isoform X1 [Microplitis demolitor]
				CL2081.Contig3_All	-1.5	gi|665801408|ref|XP_008548714.1|/4.16994e-27/PREDICTED: uncharacterized protein LOC103572085 isoform X1 [Microplitis demolitor] &gt;gi|665801414|ref|XP_008548717.1| PREDICTED: uncharacterized protein LOC103572087 isoform X1 [Microplitis demolitor]
		K12812	UAP56	CL1500.Contig2_All	-1.7	gi|283854611|gb|ADB44901.1|/9.29141e-121/DEAD(Asp-Glu-Ala-Asp) box polypeptide 39 [Macrobrachium nipponense]
		K14327	Upf2	Unigene14400_All	-1.7	gi|646718989|gb|KDR21260.1|/0/Regulator of nonsense transcripts 2 [Zootermopsis nevadensis]
		K13171	SRm160	CL704.Contig1_All	7.7	gi|154332073|ref|XP_001561853.1|/4.82779e-12/putative microtubule-associated protein, partial [Leishmania braziliensis MHOM/BR/75/M2904] &gt;gi|134059174|emb|CAM36873.1| putative microtubule-associated protein, partial [Leishmania braziliensis MHOM/BR/75/M2904]
				CL1897.Contig2_All	7	gi|307188969|gb|EFN73486.1|/3.45773e-114/Otopetrin-2 [Camponotus floridanus]
				CL135.Contig5_All	6.9	gi|642912824|ref|XP_008201267.1|/1.88393e-12/PREDICTED: RNA polymerase II degradation factor 1 [Tribolium castaneum]
				Unigene8882_All	5.1	gi|194895151|ref|XP_001978193.1|/8.97877e-08/GG19469 [Drosophila erecta] &gt;gi|190649842|gb|EDV47120.1| GG19469 [Drosophila erecta]
				Unigene4075_All	4.2	gi|548517321|ref|XP_005696492.1|/1.33435e-19/PREDICTED: basic proline-rich protein-like [Capra hircus]
				CL2027.Contig2_All	2	gi|339899195|ref|XP_003392792.1|/6.8587e-27/putative proteophosphoglycan ppg3 [Leishmania infantum JPCM5] &gt;gi|321398711|emb|CBZ08992.1| putative proteophosphoglycan ppg3 [Leishmania infantum JPCM5]
				CL1671.Contig1_All	1.9	gi|356651196|gb|AET34915.1|/2.10387e-17/heat shock protein 21 [Macrobrachium rosenbergii]
				CL27.Contig2_All	1.8	gi|642917276|ref|XP_008199231.1|/2.58307e-58/PREDICTED: capon-like protein isoform X1 [Tribolium castaneum]
				Unigene6825_All	1.8	gi|401430149|ref|XP_003886486.1|/3.063e-16/unnamed protein product, partial [Leishmania mexicana MHOM/GT/2001/U1103] &gt;gi|356491245|emb|CBZ41040.1| unnamed protein product, partial [Leishmania mexicana MHOM/GT/2001/U1103]
				CL713.Contig7_All	1.7	gi|321459294|gb|EFX70349.1|/2.24016e-30/hypothetical protein DAPPUDRAFT_328169 [Daphnia pulex]
				CL2638.Contig2_All	1.6	gi|704539343|ref|XP_010192831.1|/1.09529e-15/PREDICTED: serine/arginine repetitive matrix protein 1, partial [Mesitornis unicolor]
				CL423.Contig4_All	1.5	gi|646710734|gb|KDR16152.1|/6.45185e-73/hypothetical protein L798_09565, partial [Zootermopsis nevadensis]
				Unigene12784_All	1.5	gi|89299537|gb|EAR97525.1|/3.36748e-35/VWA domain CoxE-like protein [Tetrahymena thermophila SB210]
				Unigene13493_All	1.4	gi|383850086|ref|XP_003700648.1|/2.95416e-75/PREDICTED: zinc finger protein Noc-like [Megachile rotundata]
				CL27.Contig4_All	1.3	gi|642917276|ref|XP_008199231.1|/2.1031e-58/PREDICTED: capon-like protein isoform X1 [Tribolium castaneum]
				CL735.Contig2_All	1.1	gi|668459351|gb|KFB47148.1|/6.45843e-17/AGAP005951-PA-like protein [Anopheles sinensis]
				CL1235.Contig4_All	-8.8	gi|194749017|ref|XP_001956936.1|/5.88913e-43/GF24314 [Drosophila ananassae] &gt;gi|190624218|gb|EDV39742.1| GF24314 [Drosophila ananassae]
				CL135.Contig9_All	-7.1	gi|642912824|ref|XP_008201267.1|/2.9679e-12/PREDICTED: RNA polymerase II degradation factor 1 [Tribolium castaneum]
				Unigene14697_All	-4.2	gi|405958272|gb|EKC24416.1|/1.07597e-10/Histone acetyltransferase MYST2 [Crassostrea gigas]
				CL2065.Contig3_All	-3.6	gi|195428853|ref|XP_002062480.1|/1.67763e-10/GK17563 [Drosophila willistoni] &gt;gi|194158565|gb|EDW73466.1| GK17563 [Drosophila willistoni]
				Unigene2099_All	-3.3	gi|347466535|gb|AEO92001.1|/1.75054e-20/C-type lectin 1 [Scylla paramamosain]
				Unigene6692_All	-2.9	gi|585677656|ref|XP_006819182.1|/4.74182e-65/PREDICTED: four-jointed box protein 1-like [Saccoglossus kowalevskii]
				Unigene6676_All	-2.8	gi|545810572|ref|XP_005654785.1|/8.24715e-12/PREDICTED: collagen alpha-1(I) chain-like [Sus scrofa]
				CL1781.Contig2_All	-2.7	gi|488546601|ref|XP_004464815.1|/4.63186e-16/PREDICTED: vegetative cell wall protein gp1-like [Dasypus novemcinctus]
				CL1781.Contig1_All	-2.3	gi|657809756|ref|XP_008332168.1|/3.06261e-13/PREDICTED: mucin-2-like [Cynoglossus semilaevis]
				CL2406.Contig3_All	-1.8	gi|646721972|gb|KDR23116.1|/1.4827e-29/hypothetical protein L798_15198 [Zootermopsis nevadensis]
				Unigene11449_All	-1.8	gi|668459351|gb|KFB47148.1|/4.09793e-19/AGAP005951-PA-like protein [Anopheles sinensis]
				CL2284.Contig2_All	-1.8	gi|675374235|gb|KFM67137.1|/2.6263e-15/hypothetical protein X975_10626, partial [Stegodyphus mimosarum]
				CL1278.Contig1_All	-1.8	gi|242007688|ref|XP_002424660.1|/5.2428e-154/tens, putative [Pediculus humanus corporis] &gt;gi|212508153|gb|EEB11922.1| tens, putative [Pediculus humanus corporis]
				CL2526.Contig3_All	-1.8	gi|260806945|ref|XP_002598344.1|/5.82681e-52/hypothetical protein BRAFLDRAFT_119186 [Branchiostoma floridae] &gt;gi|229283616|gb|EEN54356.1| hypothetical protein BRAFLDRAFT_119186 [Branchiostoma floridae]
				Unigene10349_All	-1.7	gi|646717125|gb|KDR20106.1|/7.3737e-80/hypothetical protein L798_05569 [Zootermopsis nevadensis]
				Unigene14589_All	-1.7	gi|514697317|ref|XP_004996228.1|/1.95438e-10/hypothetical protein PTSG_11912 [Salpingoeca rosetta] &gt;gi|326436475|gb|EGD82045.1| hypothetical protein PTSG_11912 [Salpingoeca rosetta]
				CL2076.Contig2_All	-1.5	gi|646709209|gb|KDR15190.1|/8.07337e-33/Protein unzipped [Zootermopsis nevadensis]
				Unigene5598_All	-1.5	gi|729072|sp|P80363.1|CCB23_ORCLI/1.58781e-87/RecName: Full=Crustacean calcium-binding protein 23; Short=CCBP-23 [Orconectes limosus]
				CL135.Contig6_All	-1.3	gi|383848517|ref|XP_003699896.1|/2.79674e-13/PREDICTED: uncharacterized protein LOC100881189 [Megachile rotundata]
				CL15.Contig8_All	-1	gi|571574500|ref|XP_006563471.1|/1.39234e-109/PREDICTED: uncharacterized abhydrolase domain-containing protein DDB_G0269086-like isoform X12 [Apis mellifera]
				CL2408.Contig2_All	-1	gi|589923483|ref|XP_006974629.1|/5.97445e-19/PREDICTED: uncharacterized protein KIAA0754-like [Peromyscus maniculatus bairdii]
				Unigene119_All	-1	gi|321473895|gb|EFX84861.1|/2.05246e-31/hypothetical protein DAPPUDRAFT_222762 [Daphnia pulex]
RC/T_48	Nuclear Pore complex (NPC)	K09291	Tpr	Unigene4641_All	3.8	gi|665794204|ref|XP_008544788.1|/3.04366e-14/PREDICTED: uncharacterized protein LOC103569324 [Microplitis demolitor] &gt;gi|665794206|ref|XP_008544789.1| PREDICTED: uncharacterized protein LOC103569324 [Microplitis demolitor] &gt;gi|665794208|ref|XP_008544790.1| PREDICTED: uncharacterized protein LOC103569324 [Microplitis demolitor] &gt;gi|665794210|ref|XP_008544792.1| PREDICTED: uncharacterized …
				CL1796.Contig2_All	1.2	gi|584013343|ref|XP_006801469.1|/1.15067e-48/PREDICTED: tax1-binding protein 1 homolog B-like isoform X1 [Neolamprologus brichardi] &gt;gi|584013345|ref|XP_006801470.1| PREDICTED: tax1-binding protein 1 homolog B-like isoform X2 [Neolamprologus brichardi]
		K14297	Nup98/Nup96	Unigene3776_All	3.3	gi|699633928|ref|XP_009908526.1|/4.29548e-80/PREDICTED: nuclear pore complex protein Nup98-Nup96 [Picoides pubescens]
				Unigene4934_All	1.2	gi|657595863|ref|XP_008302614.1|/2.09648e-180/PREDICTED: nuclear pore complex protein Nup98-Nup96 isoform X4 [Stegastes partitus]
		K14317	Nup214	Unigene3991_All	3.6	gi|33328226|gb|AAQ09564.1|/1.62477e-07/antifreeze glycoprotein precursor [Boreogadus saida]
		K14306	Nup62	CL1756.Contig2_All	1.6	gi|470252912|ref|XP_004359553.1|/3.13653e-21/hypothetical protein DFA_01589 [Dictyostelium fasciculatum] &gt;gi|328873336|gb|EGG21703.1| hypothetical protein DFA_01589 [Dictyostelium fasciculatum]
				CL1756.Contig3_All	-8	gi|308502486|ref|XP_003113427.1|/7.09233e-22/hypothetical protein CRE_26577 [Caenorhabditis remanei] &gt;gi|308263386|gb|EFP07339.1| hypothetical protein CRE_26577 [Caenorhabditis remanei]
		K14310	Nup205	CL2011.Contig2_All	1.6	gi|642075006|emb|CDQ87582.1|/2.20508e-12/unnamed protein product [Oncorhynchus mykiss]
				Unigene16_All	1.1	gi|223403273|gb|ACM89179.1|/3.87282e-83/sarcoplasmic calcium-binding protein [Litopenaeus vannamei] &gt;gi|317383198|gb|ADV17343.1| sarcoplasmic calcium binding protein [Penaeus monodon]
	Translation initiation factors (eIFs)	K03254	eIF3	Unigene6825_All	-1.7	gi|401430149|ref|XP_003886486.1|/3.063e-16/unnamed protein product, partial [Leishmania mexicana MHOM/GT/2001/U1103] &gt;gi|356491245|emb|CBZ41040.1| unnamed protein product, partial [Leishmania mexicana MHOM/GT/2001/U1103]
		K03262	eIF5	CL596.contig2_All	7.6	gi|646705355|gb|KDR13109.1|/4.28445e-144/Eukaryotic translation initiation factor 5 [Zootermopsis nevadensis]
		K03240	eIF2B	CL883.Contig2_All	-1.6	gi|646717608|gb|KDR20399.1|/4.39968e-145/Protein extra bases [Zootermopsis nevadensis]
		K03242	eIF2	CL410.Contig9_All	6.9	gi|51965688|emb|CAG29666.1|/0/translation initiation factor 2 gamma subunit [Oniscus asellus]
		K03243	eIF5B	CL15.Contig5_All	-8.7	gi|642930886|ref|XP_008196126.1|/6.70383e-106/PREDICTED: myb-like protein X isoform X6 [Tribolium castaneum]
				Unigene11837_All	-1.6	gi|295293373|gb|ADF87936.1|/1.74598e-27/PDGF/VEGF-related factor 1 [Eriocheir sinensis]
		K03260	eIF4G	CL1781.Contig2_All	3.8	gi|488546601|ref|XP_004464815.1|/4.63186e-16/PREDICTED: vegetative cell wall protein gp1-like [Dasypus novemcinctus]
				CL1319.Contig2_All	3.7	gi|641980466|emb|CDQ99795.1|/4.33009e-10/unnamed protein product, partial [Oncorhynchus mykiss]
				CL432.Contig1_All	-2.7	gi|405966738|gb|EKC31981.1|/0/Eukaryotic translation initiation factor 4 gamma 3 [Crassostrea gigas]
		K03257	eIF4A	CL2295.Contig1_All	1.3	gi|307189937|gb|EFN74173.1|/1.57811e-42/hypothetical protein EAG_14085 [Camponotus floridanus]
		K13126	PABP	CL1731.Contig1_All	2.3	gi|291233561|ref|XP_002736721.1|/4.05176e-22/PREDICTED: uncharacterized protein LOC100367271 [Saccoglossus kowalevskii]
		K15516	FMRP	CL2116.Contig1_All	5.7	gi|642917524|ref|XP_008191239.1|/7.91344e-159/PREDICTED: fragile X mental retardation syndrome-related protein 1 isoform X6 [Tribolium castaneum]
				CL316.Contig4_All	2.1	gi|355745378|gb|EHH50003.1|/1.03255e-08/hypothetical protein EGM_00760, partial [Macaca fascicularis]
	Exon-junction complex (EJC)	K12875	ACIN1	CL1151.Contig2_All	7.2	gi|156554040|ref|XP_001600780.1|/7.04677e-31/PREDICTED: SAP domain-containing ribonucleoprotein [Nasonia vitripennis]
		K14325	RNPS1	Unigene1664_All	2.2	gi|646705167|gb|KDR13034.1|/6.55819e-148/Myotubularin-related protein 14 [Zootermopsis nevadensis]
				CL2081.Contig2_All	1.3	gi|665801408|ref|XP_008548714.1|/2.70991e-27/PREDICTED: uncharacterized protein LOC103572085 isoform X1 [Microplitis demolitor] &gt;gi|665801414|ref|XP_008548717.1| PREDICTED: uncharacterized protein LOC103572087 isoform X1 [Microplitis demolitor]
				CL2081.Contig1_All	-6.1	gi|665801408|ref|XP_008548714.1|/4.70089e-27/PREDICTED: uncharacterized protein LOC103572085 isoform X1 [Microplitis demolitor] &gt;gi|665801414|ref|XP_008548717.1| PREDICTED: uncharacterized protein LOC103572087 isoform X1 [Microplitis demolitor]
		K12881	Ref/Aly	CL2081.Contig2_All	1.3	gi|665801408|ref|XP_008548714.1|/2.70991e-27/PREDICTED: uncharacterized protein LOC103572085 isoform X1 [Microplitis demolitor] &gt;gi|665801414|ref|XP_008548717.1| PREDICTED: uncharacterized protein LOC103572087 isoform X1 [Microplitis demolitor]
				CL2081.Contig1_All	-6.1	gi|665801408|ref|XP_008548714.1|/4.70089e-27/PREDICTED: uncharacterized protein LOC103572085 isoform X1 [Microplitis demolitor] &gt;gi|665801414|ref|XP_008548717.1| PREDICTED: uncharacterized protein LOC103572087 isoform X1 [Microplitis demolitor]
		K12812	UAP56	CL1500.Contig2_All	2.5	gi|283854611|gb|ADB44901.1|/9.29141e-121/DEAD(Asp-Glu-Ala-Asp) box polypeptide 39 [Macrobrachium nipponense]
		K13171	SRm160	CL1235.Contig4_All	9.6	gi|194749017|ref|XP_001956936.1|/5.88913e-43/GF24314 [Drosophila ananassae] &gt;gi|190624218|gb|EDV39742.1| GF24314 [Drosophila ananassae]
				CL27.Contig3_All	7.8	gi|642917276|ref|XP_008199231.1|/2.60357e-58/PREDICTED: capon-like protein isoform X1 [Tribolium castaneum]
				CL135.Contig4_All	6.9	gi|383848517|ref|XP_003699896.1|/2.24228e-13/PREDICTED: uncharacterized protein LOC100881189 [Megachile rotundata]
				CL135.Contig1_All	6.6	gi|383848517|ref|XP_003699896.1|/2.65796e-13/PREDICTED: uncharacterized protein LOC100881189 [Megachile rotundata]
				CL1781.Contig2_All	3.8	gi|488546601|ref|XP_004464815.1|/4.63186e-16/PREDICTED: vegetative cell wall protein gp1-like [Dasypus novemcinctus]
				CL1278.Contig1_All	2.9	gi|242007688|ref|XP_002424660.1|/5.2428e-154/tens, putative [Pediculus humanus corporis] &gt;gi|212508153|gb|EEB11922.1| tens, putative [Pediculus humanus corporis]
				CL1781.Contig1_All	2.7	gi|657809756|ref|XP_008332168.1|/3.06261e-13/PREDICTED: mucin-2-like [Cynoglossus semilaevis]
				Unigene5238_All	2.6	gi|545813167|ref|XP_005661896.1|/8.46996e-11/PREDICTED: trinucleotide repeat-containing gene 18 protein-like [Sus scrofa]
				CL2065.Contig3_All	2.5	gi|195428853|ref|XP_002062480.1|/1.67763e-10/GK17563 [Drosophila willistoni] &gt;gi|194158565|gb|EDW73466.1| GK17563 [Drosophila willistoni]
				CL2142.Contig1_All	2.3	gi|25143299|ref|NP_492875.2|/3.02371e-07/Protein RSR-1 [Caenorhabditis elegans] &gt;gi|19571645|emb|CAB04214.3| Protein RSR-1 [Caenorhabditis elegans]
				CL1862.Contig1_All	2.3	gi|674262180|emb|CDJ02038.1|/6.76501e-25/hypothetical protein EmuJ_000682350 [Echinococcus multilocularis] &gt;gi|674574819|emb|CDS39320.1| hypothetical protein EmuJ_000682350 [Echinococcus multilocularis]
				CL2406.Contig3_All	2.3	gi|646721972|gb|KDR23116.1|/1.4827e-29/hypothetical protein L798_15198 [Zootermopsis nevadensis]
				CL2142.Contig3_All	2.3	gi|25143299|ref|NP_492875.2|/1.77617e-06/Protein RSR-1 [Caenorhabditis elegans] &gt;gi|19571645|emb|CAB04214.3| Protein RSR-1 [Caenorhabditis elegans]
				CL1862.Contig2_All	2.2	gi|674262180|emb|CDJ02038.1|/1.80626e-25/hypothetical protein EmuJ_000682350 [Echinococcus multilocularis] &gt;gi|674574819|emb|CDS39320.1| hypothetical protein EmuJ_000682350 [Echinococcus multilocularis]
				CL15.Contig7_All	1.9	gi|571574500|ref|XP_006563471.1|/5.08075e-110/PREDICTED: uncharacterized abhydrolase domain-containing protein DDB_G0269086-like isoform X12 [Apis mellifera]
				CL2526.Contig3_All	1.9	gi|260806945|ref|XP_002598344.1|/5.82681e-52/hypothetical protein BRAFLDRAFT_119186 [Branchiostoma floridae] &gt;gi|229283616|gb|EEN54356.1| hypothetical protein BRAFLDRAFT_119186 [Branchiostoma floridae]
				CL1325.Contig3_All	1.7	gi|557227535|emb|CDJ35351.1|/4.13958e-09/hypothetical protein EMH_0025540 [Eimeria mitis]
				CL2236.Contig1_All	1.6	gi|90102218|gb|ABD85297.1|/1.03536e-20/antifreeze glycoprotein [Boreogadus saida]
				CL2142.Contig2_All	1.6	gi|548517321|ref|XP_005696492.1|/2.45379e-10/PREDICTED: basic proline-rich protein-like [Capra hircus]
				CL135.Contig6_All	1.5	gi|383848517|ref|XP_003699896.1|/2.79674e-13/PREDICTED: uncharacterized protein LOC100881189 [Megachile rotundata]
				CL713.Contig7_All	1.3	gi|321459294|gb|EFX70349.1|/2.24016e-30/hypothetical protein DAPPUDRAFT_328169 [Daphnia pulex]
				CL1637.Contig2_All	1.2	gi|672293055|gb|KFG58330.1|/1.61603e-13/chloride transporter, chloride channel (ClC) family protein, partial [Toxoplasma gondii RUB]
				CL1834.Contig1_All	1.2	gi|646722963|gb|KDR23757.1|/1.76286e-10/hypothetical protein L798_06043 [Zootermopsis nevadensis]
				CL1671.Contig1_All	1.1	gi|356651196|gb|AET34915.1|/2.10387e-17/heat shock protein 21 [Macrobrachium rosenbergii]
				CL306.Contig2_All	1	gi|642934087|ref|XP_008196609.1|/5.64744e-107/PREDICTED: phosphatase and actin regulator 1 isoform X4 [Tribolium castaneum]
				CL2027.Contig2_All	1	gi|339899195|ref|XP_003392792.1|/6.8587e-27/putative proteophosphoglycan ppg3 [Leishmania infantum JPCM5] &gt;gi|321398711|emb|CBZ08992.1| putative proteophosphoglycan ppg3 [Leishmania infantum JPCM5]
				CL135.Contig7_All	-2.8	gi|642912824|ref|XP_008201267.1|/2.78865e-12/PREDICTED: RNA polymerase II degradation factor 1 [Tribolium castaneum]
				CL2526.Contig2_All	-2	gi|260806945|ref|XP_002598344.1|/5.61871e-52/hypothetical protein BRAFLDRAFT_119186 [Branchiostoma floridae] &gt;gi|229283616|gb|EEN54356.1| hypothetical protein BRAFLDRAFT_119186 [Branchiostoma floridae]
				Unigene6825_All	-1.7	gi|401430149|ref|XP_003886486.1|/3.063e-16/unnamed protein product, partial [Leishmania mexicana MHOM/GT/2001/U1103] &gt;gi|356491245|emb|CBZ41040.1| unnamed protein product, partial [Leishmania mexicana MHOM/GT/2001/U1103]
				CL525.Contig1_All	-1.7	gi|357624294|gb|EHJ75129.1|/2.14245e-59/putative Rho-associated protein kinase [Danaus plexippus]
				CL735.Contig2_All	-1.6	gi|668459351|gb|KFB47148.1|/6.45843e-17/AGAP005951-PA-like protein [Anopheles sinensis]
				Unigene8882_All	-1.5	gi|194895151|ref|XP_001978193.1|/8.97877e-08/GG19469 [Drosophila erecta] &gt;gi|190649842|gb|EDV47120.1| GG19469 [Drosophila erecta]
				CL135.Contig10_All	-1.3	gi|383848517|ref|XP_003699896.1|/2.68058e-13/PREDICTED: uncharacterized protein LOC100881189 [Megachile rotundata]
				CL135.Contig3_All	-1.2	gi|383848517|ref|XP_003699896.1|/2.49584e-13/PREDICTED: uncharacterized protein LOC100881189 [Megachile rotundata]
				CL423.Contig1_All	-1.1	gi|646710734|gb|KDR16152.1|/5.59491e-73/hypothetical protein L798_09565, partial [Zootermopsis nevadensis]
