# Supplementary material for: Transcriptomic analyses on muscle tissues of Litopenaeus vannamei provide the first profile insight into the response to low temperature stress
Source: PLoS One. 2017 Jun 2;12(6):e0178604. doi: 10.1371/journal.pone.0178604 (PMC5456072; doi:10.1371/journal.pone.0178604)
Supplement: S4 Table — The “GeneLength” column gives the length of exon sequence. "-" represented absence of this unigene in the related group of transcript. RPKM: clean reads per kilobase per million for each unigene in each libraries, respectively. (XLSX) [file pone.0178604.s005.xlsx]

## Sheet: Sheet1
S4 Table The transcription level of each unigene derived from the number of relevant reads of the four libraries
GeneID	GeneLength	CT_RPKM	T_2_RPKM	T_48_RPKM	RC_RPKM
Unigene1720_All	1358	41825.9	47532	42704.7	35888
Unigene15052_All	1770	28626.2	27770.5	26861.6	26281.8
Unigene15979_All	1764	24070.2	22757.3	23503.5	22475.8
CL610.Contig4_All	1714	14888.7	21380.9	19894	11276
CL2758.Contig4_All	2576	18722	16393.1	15900	16064.6
CL19.Contig2_All	1415	17697.2	16105.2	15530	16772.8
Unigene4861_All	1539	14190.5	11989.6	12262.5	12261.9
CL1684.Contig1_All	1118	10280	9962.68	9690.09	10210.8
CL206.Contig1_All	3022	9731.43	8872.82	8822.59	9212.07
CL2821.Contig1_All	6299	8685.36	7897	8569.99	9359.43
CL2815.Contig2_All	2012	8094.79	7867.06	7675.34	7856.13
CL610.Contig3_All	3298	4952.02	7646.4	6935.31	3666.99
CL22.Contig13_All	6222	8437.19	7560.3	8448.11	8974.23
CL19.Contig4_All	2281	8980.62	7472.65	8295.04	8867.9
CL2794.Contig2_All	1267	8314.51	7194.07	8093.41	7208.99
CL22.Contig11_All	6634	7919.68	6934.77	8000.97	8629.26
CL951.Contig1_All	3074	7581.49	6339.96	6978.05	7091.91
CL22.Contig4_All	614	5266.51	6167.27	5245.65	4216.71
CL1684.Contig5_All	1215	5967.97	5553.78	5399.77	5856.08
CL206.Contig10_All	4517	5308.89	4856.79	4826.95	5054.58
CL2815.Contig1_All	2289	4992.45	4825.35	4666.51	5016.63
CL2794.Contig3_All	2443	5305.98	4624.94	5145.74	4557.19
Unigene664_All	1053	3377.52	4623.69	4376.29	3507.6
CL2777.Contig3_All	2573	4123.41	4252.32	4239.19	4250.94
Unigene4860_All	2423	4258.87	3801.63	3220.64	3608.7
Unigene4865_All	2439	3881.36	3446.22	3304.77	3643.1
Unigene4863_All	2010	4390.58	3153.06	4016.78	4081.78
CL610.Contig2_All	3486	2450.34	3084.25	3065.41	1934.87
CL1618.Contig1_All	372	2357	2902.13	2318.49	2221.41
Unigene1718_All	1690	4330.99	2763.39	2765.91	3342.23
CL19.Contig5_All	2219	2673.94	2714.89	2405.09	2182.64
Unigene15054_All	3926	2476.37	2642.83	2731.62	2570.82
CL349.Contig5_All	3478	1629.38	2492.86	2473.58	1473.45
CL53.Contig5_All	1130	1720.07	2376	2123	1741.87
CL589.Contig2_All	1989	1111.67	2327.68	2590.36	964.94
Unigene1717_All	1716	3555.23	2277.31	2268.49	2704.8
CL2827.Contig2_All	1189	2579.1	2267.06	2423.33	2680.19
CL278.Contig3_All	3030	1291.52	2070.4	2033.6	1119.69
CL349.Contig2_All	4066	1346.19	2059.1	2030.3	1230.59
Unigene19366_All	293	1467.46	1987.03	1860.76	1537.32
CL2777.Contig1_All	3216	1831.87	1941.57	1910.31	1994.6
CL1684.Contig4_All	3332	1887.05	1925.24	1880.51	1904.34
CL589.Contig3_All	2490	860.67	1906.68	2175.69	766.16
Unigene4874_All	1012	1825.85	1850.13	1299.73	1318.46
CL278.Contig2_All	2377	1075.71	1810.21	1811.22	941.91
Unigene3507_All	4710	1672.89	1630.01	1651.46	1738.71
Unigene4869_All	3355	1415.8	1584.47	1280.98	1263.96
CL1788.Contig1_All	5999	716.82	1577.19	1512.98	634.54
Unigene4871_All	1800	1519.83	1494.37	1265.24	1407.68
Unigene19483_All	414	2875.93	1441.33	1394.2	1790.61
CL1813.Contig2_All	3352	921.23	1356.11	1405.95	1177.59
Unigene4859_All	1232	1311.77	1308.84	1126.76	1005.84
Unigene5509_All	1968	1265.94	1246.03	1237.24	1316.96
CL142.Contig2_All	2881	931.07	1232.2	953.02	819.45
Unigene14127_All	508	940.39	1171.56	646.72	657.74
CL350.Contig4_All	915	215.05	1158.31	202.24	145.76
CL278.Contig1_All	2274	671.33	1107.52	1048.16	584
CL22.Contig10_All	3047	1724.44	1085.84	2050.52	2290.16
CL1065.Contig3_All	2207	1042.81	1052.21	938.16	918.53
Unigene5538_All	1433	378.25	1050.45	941.84	400.18
CL53.Contig13_All	223	757.7	1027.15	889.1	791.77
Unigene457_All	3904	1361.65	986.69	1215.71	1349.71
CL2722.Contig2_All	2915	958.68	961.6	973.55	847.08
CL2815.Contig5_All	2223	956.05	913.18	871.34	967.15
CL19.Contig6_All	1099	985.95	867.41	696.99	916.68
Unigene12763_All	1792	1257.86	850.91	847.7	1186.62
CL22.Contig12_All	3093	1258.89	807.7	1352.26	1668.11
CL350.Contig2_All	1056	147.43	787.34	148.89	98.96
Unigene3750_All	1705	804.53	777.68	900.32	1083.84
Unigene14884_All	3008	1053.25	770.47	828.76	1124.73
Unigene7009_All	589	750.34	763.93	703.05	694.97
Unigene24894_All	317	724.39	763.75	678.3	679.87
CL1110.Contig3_All	1390	610.27	697.91	582.89	654.1
Unigene14747_All	1873	624.74	682.06	565.41	561.13
Unigene687_All	484	707.96	677.71	663.88	644.23
Unigene27015_All	305	509.83	671.21	612.01	392.93
CL2518.Contig2_All	1579	415.07	664.62	874.59	417.66
Unigene8779_All	766	669.99	655.45	615.25	579.01
Unigene2312_All	1201	551.77	637.23	563.56	932.29
Unigene8662_All	361	616.09	635.88	586.41	543.36
Unigene11245_All	4994	537.14	631.38	574.27	558.66
Unigene2385_All	2381	337.5	627.81	687.56	329.07
CL1205.Contig2_All	5412	1191.85	609.17	1011.6	885.27
CL142.Contig1_All	2892	979.34	608.56	896.31	897.93
Unigene7204_All	750	555.21	596.95	506.3	490.66
CL2665.Contig1_All	3015	335.48	582.82	380.36	309.86
CL499.Contig3_All	1128	549.08	576.84	491.28	462.84
Unigene11246_All	4333	463.87	576.49	524.98	524.99
Unigene12204_All	1210	558.03	576.04	728.42	948.44
CL53.Contig14_All	259	285.51	553.99	166.08	475.77
Unigene2258_All	279	602.87	543.08	525.99	511.37
Unigene8689_All	1086	541.84	539.49	523.57	517.52
Unigene3989_All	465	481.44	535.65	497.23	463.24
CL22.Contig27_All	2263	666.02	533.67	407.09	964.49
Unigene12760_All	6239	490.4	522.9	505.16	604.16
Unigene12767_All	1973	330.53	522.01	510.23	293.35
Unigene7183_All	666	468.52	521.01	461.39	450.24
Unigene7199_All	824	493.89	517.39	484.23	447.43
Unigene10188_All	520	474.85	514.59	470.68	445.88
Unigene14560_All	515	447.29	494.6	435.96	434.82
Unigene23318_All	270	783.4	490.47	778.35	918.52
Unigene3904_All	1029	492.27	490.07	458.93	457.58
CL2746.Contig2_All	925	479.15	485.06	431.08	395.62
Unigene15106_All	586	448.81	481.87	443.79	399.06
Unigene3486_All	6308	694.11	475.15	539.61	701.41
CL2511.Contig1_All	868	440.07	472.98	361.86	327.43
CL1943.Contig2_All	571	456.87	469.96	438.62	431.44
CL2523.Contig3_All	1310	460.04	468.7	444.86	446.5
Unigene659_All	1094	496.4	467.42	430.89	428.3
Unigene3869_All	481	468.72	465.43	458.73	446.33
Unigene11733_All	557	457.9	464.58	446.3	438.71
Unigene15109_All	586	457.29	459.19	431.05	405.09
Unigene13386_All	478	413.66	455.66	415.18	396.61
Unigene8589_All	544	432.01	444.96	419.34	383.17
Unigene15252_All	423	419.99	443.47	361.65	370.81
Unigene11756_All	363	412.08	441.44	394.05	397.52
Unigene4858_All	1521	414.37	438.89	414.08	415.49
Unigene2380_All	706	436.07	437.2	399.95	397.5
CL230.Contig2_All	1886	259.3	435.99	404.4	568.25
CL2483.Contig2_All	498	424.42	430.08	426.49	368.46
Unigene15092_All	452	384.91	427.25	342.93	354
Unigene5521_All	977	405.47	426.05	378.35	365.66
Unigene741_All	651	423.36	423.52	414.81	400.82
Unigene2332_All	861	431.3	420.72	413.18	386.47
CL2051.Contig1_All	2692	353.64	416.79	400.96	276.32
Unigene7076_All	460	423.27	415.78	423	377.36
Unigene2279_All	500	379.3	415.59	382.29	348.59
Unigene7189_All	784	398.83	415.41	406.43	383.48
CL1727.Contig2_All	1813	304.43	411.32	367.75	373.66
Unigene7024_All	303	412.12	400.13	365.98	340.37
Unigene8707_All	1061	399.11	395.86	362.52	359.42
Unigene2370_All	1262	299.82	385.37	254.85	247.74
Unigene14748_All	1303	331.01	385.22	375.74	329.09
CL393.Contig2_All	1113	390.57	382.08	387.9	362.77
Unigene10248_All	507	392.05	379.1	351.91	357.52
CL380.Contig7_All	1294	368.42	374.39	353.18	341.25
Unigene5569_All	600	359.04	371.37	360.29	332.07
Unigene14970_All	466	360.81	370.09	350.81	339.17
CL568.Contig3_All	492	354.17	369.07	340.29	319.01
Unigene14919_All	536	335.74	365.85	375.77	342.31
Unigene13501_All	681	344.1	361.39	364.78	311.46
CL1235.Contig5_All	3193	419.76	357.78	379.98	399.98
Unigene11858_All	1391	327.99	352.28	327.18	278.15
Unigene6931_All	799	323.69	346.01	312.08	287.69
Unigene15096_All	633	356.89	345.61	315.76	341.2
Unigene5562_All	598	340.2	343.19	316.58	321.21
Unigene15122_All	743	327.16	343.06	314.85	292.61
CL380.Contig2_All	1505	396.4	332.02	351.48	342.35
CL1797.Contig1_All	540	326.63	326.46	305.66	291.5
CL2455.Contig2_All	445	299.08	314.1	310.14	301.76
Unigene2254_All	295	310.93	313.8	290.5	254.67
CL17.Contig2_All	1243	215.45	313.36	230.63	210.8
Unigene13431_All	1050	342.1	312.09	311.86	297.86
CL835.Contig3_All	2582	242.73	302.16	260.51	231.92
CL53.Contig15_All	421	120.95	301.4	5.28	267.34
Unigene11918_All	711	288.13	299.88	281.75	255.36
CL53.Contig4_All	265	281.26	298.27	502.93	422.13
CL644.Contig4_All	2445	431.8	294.28	359.3	795.18
CL2749.Contig2_All	2481	223.13	289.46	288.99	247.93
Unigene11931_All	559	272.16	288.34	244.91	277
CL22.Contig9_All	5011	260.19	286.86	283.02	256.61
Unigene8755_All	765	281	286.78	247.74	256.82
CL2547.Contig2_All	682	256.5	286.32	278.98	251.38
CL138.Contig2_All	655	261.08	281.71	265.41	248.78
CL1205.Contig1_All	5384	481.95	280.89	353.12	524.07
Unigene5495_All	1014	249.31	280.82	251.65	249.1
CL589.Contig4_All	2116	145.07	277.94	212.63	129.55
CL2134.Contig2_All	675	289.41	277.07	294.26	268.33
CL308.Contig2_All	915	30.06	275.79	40.49	54.17
Unigene3447_All	825	268.97	274.47	236.07	237.03
CL2619.Contig2_All	1017	267.55	272.7	245.24	244.86
CL2827.Contig3_All	4137	228.52	272.51	245.65	219.6
CL2681.Contig2_All	10042	293.92	271.83	282.29	269.51
Unigene4866_All	2024	322.72	271.5	283.98	229.45
Unigene11693_All	653	247.66	270.32	235.93	240.34
CL644.Contig5_All	2671	423.45	269.43	355.92	805.05
CL1065.Contig6_All	2711	269.3	268.63	266.84	249.46
CL724.Contig2_All	1360	178.82	265.48	203.93	157.23
CL2030.Contig2_All	732	216.31	262.68	205.94	208.09
Unigene5571_All	636	256.23	260.56	259.74	248.15
Unigene3411_All	1309	175.84	258.53	206.24	154.93
CL53.Contig1_All	406	158.03	258.24	208.4	155.66
Unigene8778_All	865	242.82	257.44	248.81	232.79
CL2114.Contig2_All	3247	242.26	256.54	244.18	242.5
CL1252.Contig1_All	4397	283.01	256.09	267.56	296.13
CL496.Contig10_All	4849	361.05	251.92	267.89	357.27
CL1530.Contig2_All	443	241.54	250.55	249.09	224.23
Unigene9945_All	5682	180.93	248.54	189.5	205.9
CL236.Contig1_All	6149	416.38	246.72	377.15	352.83
CL1055.Contig3_All	1186	67.82	246.41	37.88	58.76
Unigene10207_All	359	233.22	245.69	237.75	236.91
CL380.Contig9_All	966	320.32	232.93	263.03	288.34
CL151.Contig9_All	783	8.1	232.14	42.02	40.77
Unigene5672_All	4937	506.92	230.91	490.22	274.35
Unigene9929_All	1688	224.46	229.92	215.11	201.77
CL236.Contig2_All	6287	423.78	229.6	309.41	226.39
CL330.Contig11_All	3857	207.69	228.29	204.42	251.1
Unigene3871_All	456	219.9	226.4	226.25	211.66
Unigene4862_All	782	275.22	223.72	197.67	136.1
Unigene15824_All	523	239.89	222.56	233.11	243.4
CL1696.Contig1_All	1148	214.68	215.86	195.25	192.95
Unigene3984_All	3047	207.82	215.72	182.74	195.69
CL2422.Contig2_All	3596	253.18	215.62	321.51	287.22
CL30.Contig1_All	211	258.84	212.9	234.93	304.72
CL1696.Contig2_All	1126	198.5	211.58	202.85	190.55
Unigene7095_All	360	209.54	210.64	199.91	195.31
Unigene11848_All	935	210.54	208.82	190.06	185.39
Unigene4868_All	1063	320.12	208.67	212.17	270.54
CL22.Contig14_All	5956	187.79	208.34	175.85	181.11
Unigene10180_All	1190	226.55	208.11	200.77	194.36
Unigene8749_All	2210	98.36	207.9	232.56	113.15
Unigene10303_All	737	96.74	201.12	136.13	111.22
Unigene8457_All	1291	157.09	200.16	146.37	136.51
Unigene5585_All	6231	218.89	198.91	192.38	285.87
Unigene4867_All	1939	391.58	196.78	245.05	343.73
CL1542.Contig2_All	321	160.82	195.59	174.79	174.78
CL151.Contig10_All	2398	5.44	193.5	35.41	35.69
CL22.Contig6_All	242	196.59	191.35	179.09	191.72
Unigene61_All	1636	17.82	191.16	34.97	35.07
CL2749.Contig6_All	2787	335.8	190.7	189.05	294.35
Unigene8695_All	1884	147.82	189.6	215.37	168.59
Unigene5418_All	322	176.47	189.17	174.97	162.27
Unigene2335_All	968	185.3	189.1	183.14	164.23
CL2792.Contig1_All	1035	127.72	188.41	182.11	150.67
Unigene517_All	1062	186.93	185.98	189.54	174.82
Unigene258_All	1978	174.42	185.54	186.24	189.85
CL250.Contig3_All	2060	182.65	184.19	170.81	163.05
Unigene7078_All	513	189.09	181.45	202.9	175
CL380.Contig5_All	1895	57.01	180.51	83.3	46.39
Unigene9625_All	17624	159.38	180.34	154.46	263.14
Unigene10431_All	485	35.25	179.95	113.1	103.89
CL563.Contig2_All	2233	167.25	178.88	164.61	159.13
Unigene2306_All	3031	184.19	176.31	132.68	212.08
CL1235.Contig2_All	4274	192.98	170.91	210.91	196.91
Unigene13445_All	1857	83.75	167.92	56.01	60.84
CL1637.Contig5_All	8615	271.59	166.62	213.04	402.73
CL22.Contig18_All	524	459.97	163.76	308.31	423.9
Unigene10307_All	2890	148.2	159.79	131.59	158.47
Unigene257_All	2631	151.55	158.72	157.51	166.1
CL1031.Contig5_All	6637	147.8	156.53	169.24	205.23
Unigene16855_All	248	122.68	155.03	184.1	124.12
Unigene5542_All	1337	3.76	154.16	29.61	27.39
CL19.Contig1_All	1380	117.98	150.93	37.93	101.88
Unigene5207_All	2836	147.64	150.81	159.12	185.02
Unigene19623_All	1168	85.26	148.89	138.62	122.22
Unigene3688_All	3029	213.09	148.55	152.39	242.67
CL1167.Contig4_All	3357	131.17	147.36	143.47	132.84
CL380.Contig6_All	866	45.56	146.25	77.38	41.47
CL2051.Contig6_All	10940	135.58	145.98	127.76	202.36
CL1235.Contig1_All	3708	167.36	145.68	119.49	157.13
CL191.Contig1_All	1811	213.81	143.84	175.33	286.71
CL1355.Contig3_All	3645	109.65	143.5	139.3	111.72
Unigene2352_All	3965	33.37	142.15	45.54	197.31
CL335.Contig2_All	944	158.22	140.18	147.74	150.37
Unigene9158_All	354	110	140.08	31.4	83.3
CL370.Contig12_All	626	158.64	138.52	160.42	224.25
CL370.Contig6_All	451	145.03	138.22	160.37	211.01
CL330.Contig6_All	3791	70.24	135.45	131.81	70.41
CL1087.Contig4_All	2150	92.74	134.5	98.81	83.98
Unigene3905_All	1027	88.45	133.84	35.66	23.45
CL2815.Contig6_All	7501	142.12	133.05	128.19	133.29
Unigene5745_All	5192	280.36	131.62	238.74	138.54
Unigene15065_All	3260	11.22	129.59	29.15	33.24
Unigene14132_All	332	64.57	129.45	103.15	53.1
Unigene12759_All	5400	54.48	128.7	141.38	95.19
CL1355.Contig5_All	2512	87.09	127.3	113.84	64.81
Unigene7071_All	447	99.15	125.64	108.2	114.02
CL352.Contig2_All	3517	250.93	124.34	263.47	593.55
Unigene15043_All	3296	110.55	124.11	97.72	101.2
Unigene13236_All	1533	132.21	122.02	116.21	125.94
Unigene2397_All	2420	115.6	121.56	112.07	111.41
CL641.Contig2_All	2352	57.41	120.83	71.88	19.61
CL162.Contig4_All	1956	149.33	120.39	124.29	125.71
CL574.Contig2_All	1937	66.92	118.91	84.15	85.33
CL370.Contig2_All	594	139.95	117.56	140.86	184.33
CL356.Contig6_All	1192	19.49	116.85	85.6	47.09
CL608.Contig3_All	7632	73.55	115.55	108.12	145.73
Unigene199_All	4756	101.9	115.49	148.89	66.17
CL2827.Contig1_All	2140	141.5	114.75	103.58	148.76
Unigene16_All	3860	59.76	114.31	126.21	272.99
Unigene2041_All	1130	112.17	113.93	107.28	112.75
CL2629.Contig2_All	2007	113.38	112.92	105.58	96.17
CL356.Contig4_All	6144	89.82	112.43	60.32	57.29
Unigene11860_All	1454	95.8	111.74	93.05	107.01
CL30.Contig12_All	314	113.61	110.26	128.04	155.7
CL1235.Contig6_All	3302	118.54	109.25	119.23	120.15
Unigene3915_All	1093	59.16	108.05	61.5	51.66
Unigene738_All	2073	87.9	106.43	82.01	80.05
Unigene3972_All	2671	93.08	105.73	81.8	80.52
CL370.Contig61_All	353	106.68	105.5	127.85	172.73
Unigene7159_All	1580	87.59	105.04	89.99	91.6
CL1805.Contig2_All	1686	71.11	104.99	60.25	55.72
CL2393.Contig2_All	2669	94.69	104.03	94.31	91.9
CL2030.Contig3_All	737	146.39	102.81	148.9	117.59
CL356.Contig3_All	3805	82.47	102.08	119.08	39.75
Unigene13463_All	3497	106.12	101.37	87.44	58.32
CL385.Contig4_All	1604	125.18	101	65.95	109.37
CL1235.Contig3_All	3816	110.9	100.56	131.9	99.17
Unigene10365_All	2059	57.06	100.51	78.65	76.36
CL1054.Contig2_All	7501	82.94	100.28	91.56	110.2
Unigene9018_All	3472	115.06	99.65	111.87	99.45
Unigene13443_All	1491	69.66	98.69	72.61	67.06
CL308.Contig1_All	960	6.24	98.51	18	5.96
Unigene14701_All	3232	141.47	98.03	110.41	139.99
CL380.Contig3_All	1139	4.94	97.6	19.19	6.75
Unigene3786_All	1077	83.41	95.74	77.53	70.94
CL236.Contig3_All	2045	244.18	95.47	182.18	133.12
CL330.Contig13_All	2510	71.71	94.81	74.47	70
Unigene11920_All	1966	81.72	94.59	82.06	83.5
Unigene692_All	876	80.82	93.89	67.42	86.98
Unigene10141_All	1553	104.71	93.37	85.66	97.75
CL1388.Contig2_All	4311	136.9	92.39	110.48	104.39
Unigene13500_All	618	86.17	92.2	75.12	69.31
CL1794.Contig3_All	8526	79.09	92.07	86.14	101.83
Unigene639_All	470	91.95	91.93	69.48	65.35
Unigene25103_All	330	122.82	91.87	124.33	148.85
CL1794.Contig2_All	8271	78.91	91.83	87.2	99.79
Unigene2406_All	580	73.62	91.3	91.44	66.03
CL1055.Contig2_All	463	26.23	91.1	13.34	28.33
CL370.Contig57_All	263	126.23	90.02	118.64	169.35
CL608.Contig1_All	10049	56.59	89.18	81.44	112.36
CL727.Contig1_All	1933	39.56	89.02	38.13	56.9
Unigene13053_All	3352	28.45	88.76	18.6	76.98
CL644.Contig2_All	430	158.31	88.07	163.49	332.37
Unigene12765_All	4772	92.97	87.74	74.82	61.26
CL53.Contig12_All	261	69.86	87.67	73.61	46.53
CL370.Contig15_All	285	42.52	86.67	45.64	59.89
CL330.Contig1_All	2993	64.84	86.32	64.3	62.76
CL2483.Contig1_All	563	102.71	85.45	71.23	83.02
CL1684.Contig3_All	14789	106.59	85.37	94.65	127.82
Unigene10283_All	982	60.83	84.9	65.65	73.74
Unigene2190_All	2587	85.97	83.77	66.64	72.25
CL2211.Contig3_All	894	57.96	83.64	63.64	57.78
CL978.Contig5_All	704	90.71	83.4	41.8	39.95
CL1031.Contig3_All	6632	0.57	82.83	24.9	65.56
CL393.Contig1_All	1009	94.36	82.43	102.53	80.72
Unigene11850_All	1343	49.87	82.31	35.37	43.24
CL2815.Contig4_All	1813	90.81	82.23	59.94	23.8
CL1530.Contig1_All	484	84.67	82.11	67.85	79.56
CL370.Contig48_All	214	9.63	81.93	63.27	46.77
CL2511.Contig2_All	968	111.78	81.83	153.7	164.19
CL2083.Contig2_All	6181	75.97	80.61	72.17	68.94
CL2749.Contig5_All	1506	40.99	80.54	88.96	69.01
CL2754.Contig1_All	3617	92.69	80.08	74.28	75.59
Unigene5501_All	4993	57.57	80.05	63.36	51.1
Unigene3927_All	4399	66.72	79.25	85.48	78.59
CL112.Contig6_All	231	66.29	78.79	167.32	139.62
CL93.Contig1_All	17577	74.13	78.52	29.42	61.04
Unigene10302_All	1501	41.23	77.61	74.21	36.08
CL2131.Contig1_All	3298	56.63	77.5	61.36	44.47
CL115.Contig1_All	1347	71.53	76.8	69	62.13
CL515.Contig6_All	1557	42.92	76.48	50.24	55.32
Unigene8717_All	3247	73.26	76.34	28.01	26.91
CL1727.Contig1_All	4064	121.68	75.69	93.35	77.49
Unigene5556_All	1242	57.71	75.46	37.91	27.89
CL425.Contig2_All	1149	4.56	75.29	11.47	27.62
Unigene17877_All	310	69.15	75.15	47.13	55.01
CL1770.Contig5_All	2986	34.26	75.14	36.94	57.14
CL528.Contig1_All	5137	27.01	75.12	49.48	58.3
Unigene1951_All	2248	58.99	74.69	72.49	48.72
Unigene10068_All	3378	81.78	74.62	76.15	74.75
Unigene15016_All	1780	81.38	74.48	119.68	65.86
Unigene14624_All	3437	62.23	72.58	49.62	49.52
CL978.Contig1_All	7232	59.89	71.88	50.05	60.37
CL588.Contig1_All	1040	34.49	71.07	73.37	76.32
Unigene2314_All	1080	43.48	70.96	60.19	55.34
Unigene13457_All	1402	65.03	70.54	61.8	59.32
Unigene2353_All	3857	74.74	70.33	64.2	64.12
CL836.Contig2_All	630	43.32	70.19	47.16	31.11
Unigene5500_All	5528	50.48	70.08	54.43	43.43
Unigene13573_All	481	66.65	69.39	56.7	59.13
CL2131.Contig2_All	4419	49.7	69.25	51.27	38.46
CL370.Contig30_All	215	46.91	69.1	37.39	60.85
Unigene2420_All	768	62.75	68.95	57.95	62.92
CL425.Contig1_All	1016	3.59	68.71	18.11	38.44
CL175.Contig4_All	27142	68.03	68.5	64.46	137.03
CL53.Contig8_All	3057	76.77	67.49	83.3	80.43
Unigene4911_All	3794	81.38	66.68	88.84	105.16
CL370.Contig32_All	258	70.65	66.65	85.1	107.4
CL976.Contig4_All	4477	14.2	66.53	37.86	38.26
Unigene2393_All	626	69.38	66.27	61.69	72.91
CL1037.Contig2_All	1791	71.56	65.54	77.18	82.71
Unigene17868_All	911	43.05	65.39	51.19	41.37
CL2142.Contig3_All	943	71.59	64.83	33.18	158.99
CL1637.Contig2_All	4246	96.56	64.19	58.65	137.28
CL311.Contig13_All	1430	74.3	63.9	73.69	53.97
CL370.Contig62_All	344	73.69	63.36	84.62	98.81
CL515.Contig3_All	1499	34.63	63.09	37.47	42.93
CL162.Contig5_All	2331	46.23	62.92	57.54	44.06
CL1566.Contig3_All	1211	50.23	62.78	56.06	54.91
CL1079.Contig4_All	2766	30.91	61.44	86.51	49.45
Unigene13296_All	1363	45.97	60.84	48.89	25.47
Unigene12181_All	260	56.88	60.76	32.64	37.37
CL641.Contig1_All	2693	28.51	60.57	95.59	44
CL976.Contig6_All	5879	36.92	60.3	50.01	47.64
Unigene11894_All	2537	3.74	60.23	8.32	80.22
CL1619.Contig2_All	411	42.01	59.55	52.57	38.82
Unigene8648_All	515	50.58	59.38	43.79	46.72
CL1054.Contig3_All	13140	49.88	58.97	55.81	72.21
CL162.Contig2_All	751	56.38	58.59	17.69	45.06
Unigene13317_All	530	46.44	58.32	42.73	57.23
Unigene15060_All	1097	63.17	58.01	56.86	75.87
CL269.Contig11_All	4504	58.11	57.82	71.66	53.22
CL2808.Contig4_All	2010	12.85	57.67	83.45	600.74
Unigene6953_All	874	2.27	57.53	1.48	3.72
Unigene17861_All	7005	74.25	57.52	74.52	73.21
CL434.Contig1_All	1574	29.08	57.15	39.88	22.23
Unigene14753_All	2832	40.98	56.92	44.29	48.57
Unigene8645_All	495	52.08	56.68	45.49	44.9
Unigene2134_All	1731	10.67	56.6	26.18	42.07
Unigene17952_All	203	41.98	56.43	102.94	102.95
CL978.Contig3_All	818	41.86	56.24	5.4	8.86
Unigene5565_All	2026	34.53	56.16	28.14	31.28
CL1542.Contig1_All	299	44.64	55.74	48.04	45.71
CL380.Contig1_All	1535	160.78	55.55	120.48	135.48
CL434.Contig3_All	3972	28.51	55.47	38.79	19.86
CL645.Contig1_All	4727	49.76	55.39	62.32	104.41
Unigene1947_All	8855	52.04	55.24	58.02	65.23
Unigene8782_All	776	62.32	55.13	59.86	87.55
CL356.Contig7_All	2357	28.37	55.03	37.03	27.09
CL1485.Contig1_All	8732	46.01	54.99	57.51	60.97
Unigene3487_All	6276	49.36	54.88	50.59	43.43
CL2629.Contig1_All	2922	44.25	54.85	48.66	48.01
CL826.Contig4_All	1517	86.62	54.74	74.75	85.27
Unigene4873_All	460	1.86	54.71	0.37	1.63
CL53.Contig7_All	1079	48.34	54.65	106.96	97.16
Unigene3970_All	791	71.88	54.48	51.35	64.68
Unigene1711_All	6187	58.45	54.1	55.22	74
CL331.Contig1_All	1055	48.61	53.91	43.82	53.05
Unigene690_All	1253	24.23	53.82	40.18	25.87
CL2134.Contig1_All	580	34.29	53.76	44.28	47.23
CL471.Contig3_All	5211	92.17	53.57	83.61	109.54
Unigene8725_All	1471	55.42	53.39	49.07	49.27
CL2749.Contig3_All	7332	94.13	53.03	43.38	64.94
Unigene5504_All	1170	100.84	52.66	47.7	92.5
Unigene11864_All	1390	45.81	51.49	48.96	33.49
Unigene4907_All	5346	54.29	51.23	65.12	67.49
CL162.Contig7_All	1309	50.27	51.15	45.03	58.01
CL1308.Contig2_All	9618	56.46	51.03	58.6	86.13
Unigene8797_All	2600	47.34	50.88	45.31	44.23
Unigene14971_All	449	51.21	50.61	38.94	54.17
CL1388.Contig3_All	4338	81.03	50.51	77.12	68.16
CL924.Contig2_All	1911	36.55	50.3	36.48	39
CL19.Contig3_All	1822	63.74	50.27	31.07	33.66
Unigene757_All	762	49.9	50.21	49.83	48.2
CL1132.Contig3_All	3039	17.82	50.14	48.25	42.72
CL370.Contig59_All	485	57.17	50.07	54.55	74.64
CL1901.Contig2_All	569	41.73	49.97	40.48	36.91
CL370.Contig35_All	203	52.56	49.85	44.81	58.96
CL179.Contig5_All	2962	57.7	49.85	56.89	68.7
Unigene13446_All	4894	26	49.83	31.99	30.45
Unigene2099_All	2599	41.51	49.8	5.23	9.36
CL1132.Contig4_All	2711	31.28	49.77	47.63	41.2
Unigene1687_All	5874	46.14	49.51	44.47	50.39
CL566.Contig3_All	1978	60.24	49.4	36.21	14.81
Unigene733_All	2439	25.12	48.92	40.71	60.99
CL503.Contig2_All	5092	46.87	48.86	51.6	60.08
Unigene11793_All	503	51.82	48.8	53.11	71.63
CL269.Contig7_All	4114	43.43	48.55	69.8	49.12
Unigene8669_All	416	48.69	48.41	37.04	43.47
CL113.Contig2_All	2267	37.19	48.14	37.29	26.96
CL496.Contig2_All	4990	74.22	47.86	4.79	49.33
Unigene3947_All	3991	32.91	47.76	38.02	30.11
Unigene7208_All	2360	7.34	47.66	24.73	49.45
CL1793.Contig1_All	9255	70.03	47.54	56.28	66.9
CL2630.Contig3_All	1004	50.99	47.53	18.96	3.3
Unigene183_All	2664	59.34	47.38	37.03	42.67
CL727.Contig3_All	2713	26.12	46.89	22	19.28
CL1087.Contig3_All	6422	30.52	46.88	34.25	29.62
CL1418.Contig4_All	4017	8.55	46.87	16.02	15.99
CL98.Contig6_All	12102	48.46	46.68	51.6	64.11
Unigene5540_All	1455	79.15	46.21	59.68	62.9
Unigene8065_All	3644	50.6	45.96	52.98	66.69
Unigene2226_All	326	51.36	45.9	37.06	30.76
CL1619.Contig1_All	370	21.45	45.58	23.87	29.39
Unigene2400_All	2059	38.61	45.25	40.22	40.05
CL331.Contig3_All	1451	44.63	45.24	43.54	51.13
CL2542.Contig2_All	648	28.79	45.15	11.18	13.71
CL2632.Contig2_All	1486	32.86	45.08	34.08	38.16
Unigene734_All	2051	38.92	45.07	41.8	33.58
CL2547.Contig1_All	1347	51.29	44.76	42.78	41.46
Unigene19424_All	715	46.83	44.75	32.42	29.59
CL496.Contig9_All	6044	60.23	44.74	52.64	65.37
CL589.Contig1_All	659	43.94	44.67	71.38	80.24
CL2808.Contig5_All	2384	9.53	44.66	61.06	465.97
CL162.Contig6_All	1678	45	44.58	55.8	61.75
CL496.Contig5_All	3672	21.46	44.51	27.96	33.47
Unigene649_All	999	37.6	44.49	38.27	39.52
Unigene13433_All	1736	16.21	44.07	32.39	74.24
CL183.Contig11_All	1988	-	43.56	0.29	20.28
Unigene8732_All	2914	54.96	43.37	37.62	40.62
Unigene15021_All	1036	29.72	43.08	28.41	24.93
CL2142.Contig1_All	995	49.5	43.07	21.67	103.91
CL370.Contig55_All	235	65.21	43.02	47.68	67.19
CL1355.Contig4_All	3891	32.69	42.99	37.92	43.37
CL1406.Contig1_All	2688	8.05	42.72	37.6	107.69
CL1031.Contig7_All	6660	70.89	42.51	110.76	102.49
Unigene18022_All	217	47.67	42.4	44.17	54.66
CL2386.Contig2_All	920	10.96	42.21	36.79	142.4
CL978.Contig2_All	7281	91.64	42.13	74.59	58.07
CL976.Contig5_All	4649	8.16	42.04	23.26	26
Unigene10093_All	2499	1.17	41.87	22.06	45.85
CL1325.Contig2_All	1653	1.27	41.85	39.76	168.18
Unigene15040_All	917	18.72	41.84	11.13	15.26
Unigene4909_All	1605	36.7	41.77	40.66	46.44
CL2087.Contig1_All	3338	43.92	41.55	48.36	46.71
CL515.Contig1_All	1386	17.58	41.55	34.01	34.42
Unigene16035_All	1006	38.46	41.42	38.12	36.22
Unigene10353_All	2021	22.54	41.41	33.13	16.72
CL724.Contig3_All	1222	34	41.36	32.58	27.09
CL356.Contig8_All	1927	17.59	41.33	28.8	27.34
Unigene5572_All	621	40.17	41.31	30.88	30.47
CL2828.Contig4_All	599	38.92	41.3	37.35	35.03
CL112.Contig2_All	257	29.45	40.96	62.53	69.04
CL2814.Contig3_All	3211	92.91	40.91	33.75	55.65
CL2443.Contig2_All	1778	35.98	40.86	24.08	30.25
Unigene6724_All	3843	28.02	40.75	26.25	59.19
CL655.Contig6_All	3141	40.12	40.69	41.17	32.26
Unigene2413_All	1935	42.45	40.62	37.43	45.17
CL1491.Contig1_All	808	9.03	40.59	9.98	10.25
Unigene3981_All	730	27.36	40.58	30.78	33.57
CL938.Contig5_All	1539	57.81	40.57	49.69	101.88
CL645.Contig2_All	1468	9.16	40.23	20.47	18.81
CL2754.Contig2_All	3602	32.33	40.21	35.95	46.79
Unigene3918_All	3023	34.12	40.19	36.42	68.67
CL167.Contig4_All	5653	34.45	40.09	66.94	29.4
CL1345.Contig6_All	3601	24.51	40	24.42	40.94
CL183.Contig3_All	2465	91.61	39.95	66.38	33.86
Unigene5523_All	1514	18.52	39.88	25.24	18.01
CL380.Contig8_All	1172	109.66	39.84	71.69	76.22
CL869.Contig7_All	1754	24.32	39.77	18.82	25.22
CL168.Contig2_All	3806	44.84	39.61	44.34	57.13
Unigene1709_All	5363	45.44	39.6	43.86	58.94
CL57.Contig10_All	2884	49.1	39.53	41.6	74.57
CL206.Contig11_All	4100	45.23	39.47	37.24	39.67
Unigene10331_All	1108	20.11	39.16	26.92	15.64
Unigene11928_All	1923	23.47	39.15	22.09	23.08
Unigene3812_All	549	40.13	39.07	42.88	37.01
CL261.Contig7_All	2215	32.68	38.94	55.53	56.29
CL263.Contig2_All	1110	31.03	38.81	20.47	4.43
CL860.Contig2_All	412	1.56	38.76	6.8	4.05
Unigene4875_All	1197	83.72	38.74	48.6	55.13
Unigene8158_All	3549	40.94	38.56	36.76	36.71
Unigene9863_All	14214	64.58	38.54	47.65	61.58
CL1296.Contig1_All	2057	58.13	38.45	21.82	50.33
Unigene11849_All	1854	38.62	38.2	31.29	34.23
Unigene15103_All	2308	36.14	38.13	30.77	38.46
Unigene13461_All	3395	40.43	37.86	21.99	22.33
Unigene12794_All	7158	37.77	37.83	42.32	50.24
CL1337.Contig1_All	1612	23.38	37.81	13.48	17.44
CL206.Contig2_All	2945	20.46	37.78	18.13	25.11
Unigene9636_All	4130	111.39	37.67	45.94	101.08
CL356.Contig9_All	6259	39.15	37.62	33.46	116.11
CL385.Contig1_All	565	39.59	37.28	29.82	26.13
CL2749.Contig1_All	3668	120.01	37.27	43.47	104.56
CL2037.Contig1_All	2075	24.5	37.17	30.41	29.83
CL264.Contig2_All	4670	33.9	37.15	39.61	36.48
Unigene11837_All	1076	15.89	37.14	19.11	6.28
CL1793.Contig2_All	8840	18.76	37.05	27.6	49.41
CL727.Contig4_All	2747	6.65	37.03	16.17	35.22
CL330.Contig5_All	3609	26.2	36.93	49.09	42.38
Unigene9622_All	3686	36.75	36.88	38.44	22.79
CL239.Contig1_All	455	35.59	36.87	35.78	51.42
Unigene10391_All	2711	36.84	36.78	34.82	34.19
Unigene3948_All	1423	32.94	36.68	32.93	28.87
CL370.Contig19_All	214	23.86	36.64	21.17	30.39
Unigene15023_All	1048	13.53	36.59	22.87	11.13
CL1755.Contig2_All	2552	31.32	36.58	28.48	30.33
CL2324.Contig1_All	2752	9.46	36.52	23.57	21.46
CL2207.Contig3_All	1100	30.93	36.43	48.8	33.29
Unigene225_All	1489	39.87	36.37	36.75	38.43
Unigene5599_All	1942	33.24	36.29	35.75	36.47
Unigene10412_All	2995	26.53	36.23	36.31	26.09
CL87.Contig2_All	7384	31.89	35.95	46.46	28.43
Unigene11847_All	914	34.79	35.93	30.77	31.61
Unigene15048_All	1634	27.68	35.85	31.78	32.99
Unigene5466_All	438	19.74	35.83	23.49	24.42
CL1610.Contig1_All	2599	47.28	35.74	33.93	49.58
Unigene21521_All	457	54.1	35.73	42.6	33.71
CL528.Contig2_All	5118	13.18	35.7	5.19	18.82
Unigene4008_All	2237	23.95	35.62	21.27	16.7
CL2737.Contig2_All	1996	16.61	35.29	23.48	29.56
Unigene9617_All	2360	31.13	35.28	29.47	27.41
CL2412.Contig2_All	1209	21.1	35.22	28.1	13.7
Unigene4_All	2181	20.61	35.14	13.93	14.36
CL1893.Contig2_All	2485	52.06	35.11	52.94	85.31
CL340.Contig1_All	586	52.58	34.91	55.27	15.34
Unigene11868_All	3488	37.36	34.77	32.6	37.18
Unigene2401_All	2045	26.1	34.7	23.68	30.51
Unigene5531_All	4280	50.19	34.64	31.82	35.62
CL2.Contig2_All	1089	29.7	34.64	29.21	22.73
Unigene10280_All	1775	22.32	34.57	16.72	11.29
Unigene2321_All	2844	43.78	34.55	47.04	47.39
Unigene13821_All	2440	53.74	34.52	57.23	38.91
CL1316.Contig4_All	1683	24.27	34.51	22.59	20.29
CL103.Contig6_All	3012	74.36	34.15	132.07	155.76
CL2820.Contig4_All	449	24.13	34.1	50.56	79.73
Unigene682_All	1508	13.31	34.01	27.98	28.68
CL330.Contig8_All	3740	10.28	33.85	9.56	10.44
Unigene13439_All	1897	30.95	33.79	38.41	54.1
Unigene2369_All	3222	13.55	33.55	24.03	15.27
CL1976.Contig2_All	3819	31.9	33.53	17.13	4.74
CL1844.Contig3_All	1488	23.77	33.52	27.7	30.04
CL1263.Contig3_All	3189	29.19	33.48	30.89	28.31
Unigene3590_All	1814	30.64	33.25	31.39	27.47
Unigene695_All	1349	27.68	33.21	29.6	8.87
CL1167.Contig5_All	7911	37.27	33.2	35.55	50.26
CL660.Contig3_All	1622	25.88	33.15	26.06	22.74
CL261.Contig6_All	2227	29.5	33.1	21.75	20.7
CL1792.Contig1_All	4070	19.28	32.93	32.56	44.01
CL2499.Contig2_All	3997	11.53	32.87	16.09	5.68
CL1406.Contig3_All	2784	5.06	32.85	18.93	83.74
CL601.Contig2_All	1855	19.16	32.78	26.44	17.61
CL2443.Contig1_All	2018	25.71	32.64	20.43	22.72
CL370.Contig20_All	246	20.11	32.62	28.43	26.03
Unigene8506_All	2299	27.66	32.41	156.39	300.48
Unigene10118_All	2311	34.59	32.36	40.69	69.34
Unigene13503_All	1562	28.54	32.32	33.62	53.09
CL1875.Contig2_All	240	28.95	32.3	7.48	21.17
Unigene657_All	1018	20.05	32.28	28.75	47.76
CL1893.Contig1_All	2008	49.57	32.19	48.35	78.12
CL2324.Contig2_All	984	60.69	31.95	47.52	31.49
CL167.Contig8_All	5557	28.13	31.92	11.04	33.5
Unigene24901_All	822	103.91	31.91	96.23	77.62
Unigene13489_All	778	24.37	31.87	22.34	22.55
CL1296.Contig3_All	1914	18.8	31.72	11.81	24.62
Unigene5101_All	6499	29.72	31.48	36.42	54.57
Unigene13486_All	2322	31.52	31.47	26.82	29.56
CL2037.Contig3_All	2144	22.52	31.34	24.55	27.27
CL53.Contig3_All	414	12.52	31.29	4.43	27.57
Unigene9663_All	1969	38.69	31.25	28.72	39.3
Unigene15805_All	1126	28.15	31.19	17.38	35.92
CL385.Contig2_All	664	66.62	31.06	-	28.98
Unigene119_All	3920	38.88	30.66	15.09	22.69
CL496.Contig4_All	4221	22.79	30.64	39.8	36.92
Unigene15010_All	1022	18.39	30.63	23.3	20.57
CL1167.Contig3_All	4341	36.46	30.62	34.95	44.51
CL1596.Contig2_All	959	22.66	30.56	12.71	16.04
CL2029.Contig2_All	3365	14.49	30.55	20.31	16.91
CL2737.Contig1_All	1978	7.2	30.55	11.56	12.13
CL261.Contig2_All	2265	25.12	30.51	39.95	38.1
CL2828.Contig1_All	2902	41.25	30.42	34.8	53.5
CL162.Contig3_All	2289	93.5	30.39	49.14	49.44
CL330.Contig3_All	3442	18.89	30.32	17.04	12.6
CL2.Contig1_All	1151	26.57	30.25	24.6	17.49
Unigene6857_All	2725	20.81	30.21	24.06	18.71
Unigene4011_All	2250	15.66	30.02	16.76	9.12
Unigene2376_All	1216	23.64	29.84	25.34	18.42
Unigene5578_All	718	28.39	29.83	22.22	19.05
CL1389.Contig3_All	5316	45.08	29.81	36.31	64.37
Unigene15046_All	1344	27.2	29.68	27.39	23.34
CL1355.Contig1_All	2465	17.55	29.63	47.09	32.07
Unigene10386_All	2326	12.85	29.6	12.58	15.32
CL1031.Contig2_All	322	-	29.54	60.34	93.2
Unigene714_All	886	13.41	29.49	17.65	12.54
Unigene15036_All	1956	21.38	29.47	17.16	20.87
CL462.Contig5_All	390	34.59	29.42	31.89	30.52
CL340.Contig3_All	1533	60.26	29.3	52.16	13.68
CL30.Contig20_All	271	26.41	29.28	20.04	38.75
Unigene4910_All	2051	34.27	29.24	32.78	31.29
CL836.Contig1_All	556	17.23	29.24	19.74	23.76
Unigene683_All	1835	19.76	29.16	26.59	31.22
Unigene1647_All	4854	31.64	29.16	24.85	28.3
Unigene5320_All	1562	13.38	29.16	13.36	10.79
CL2241.Contig2_All	628	8.79	29	34.81	7.36
Unigene3608_All	1123	7.48	28.93	6.45	12.65
CL509.Contig3_All	2032	6.86	28.92	58.87	34.69
CL1325.Contig1_All	1699	0.84	28.86	5.37	74.61
Unigene14874_All	3015	21.16	28.78	26.06	23.9
CL345.Contig5_All	2033	1.7	28.77	18.78	56.13
Unigene11743_All	319	9.75	28.73	22.01	44.56
CL370.Contig36_All	282	37.92	28.72	42.68	37.28
CL241.Contig1_All	3292	28.61	28.7	35.23	35.55
Unigene717_All	2000	36.69	28.67	19.56	29.35
Unigene11828_All	992	19.47	28.65	18.72	17.5
CL826.Contig3_All	1610	18.39	28.65	13.79	9.62
CL2681.Contig5_All	3575	13.72	28.58	22.09	24.19
CL1164.Contig5_All	2097	11.08	28.46	14.28	20.84
Unigene3928_All	875	29.2	28.45	24.85	29.49
Unigene10308_All	1558	15.13	28.43	16.16	12.64
Unigene2326_All	893	17.2	28.42	28.28	59.05
Unigene13429_All	1042	8.67	28.38	20.01	7.46
CL183.Contig7_All	2453	28.71	28.37	16.23	19.54
Unigene14931_All	299	27.49	28.32	26.84	31.64
CL1684.Contig9_All	14860	28.83	28.3	34.02	45.5
CL1079.Contig5_All	2918	17.73	28.23	31.36	24.91
CL496.Contig7_All	4052	-	28.23	63.91	9.63
Unigene14762_All	2924	24.68	28.07	19.82	25.35
CL1345.Contig7_All	3293	17.13	28.04	14.78	23.96
CL2494.Contig2_All	2308	2.91	28.02	14.27	15.17
CL2245.Contig2_All	6494	9.69	28.01	38.79	82.3
CL1841.Contig2_All	1696	16.55	27.86	13.54	9.01
Unigene15067_All	3218	29.06	27.81	28.57	27.49
CL1055.Contig1_All	513	13.54	27.64	5.71	2.18
CL2207.Contig1_All	1039	27.91	27.63	25.44	28.78
Unigene7120_All	1066	20.98	27.57	20.28	21.01
Unigene13513_All	2485	36.76	27.57	24.96	23.03
Unigene8688_All	1084	13.98	27.56	17.59	10.29
CL130.Contig2_All	2164	16.89	27.52	39.42	41.59
CL77.Contig2_All	2985	5.46	27.5	8.45	12
CL1308.Contig1_All	9663	29.84	27.47	30.47	45.76
CL938.Contig1_All	1581	34.68	27.39	30.07	75.08
Unigene14368_All	2591	22.82	27.33	30.35	14.55
Unigene8208_All	3245	26.44	27.29	27.54	40.45
CL496.Contig6_All	3255	66.45	27.26	40.88	66.88
CL2029.Contig1_All	3466	9.69	27.02	15.07	11.01
Unigene5517_All	4965	36.54	26.97	26.38	26.46
CL503.Contig4_All	4632	21.21	26.95	24.29	28.95
Unigene8685_All	982	13.71	26.9	14.43	11.05
Unigene7111_All	1805	22.66	26.9	21.8	19.59
CL997.Contig2_All	2048	15.05	26.87	9.07	13.63
Unigene14893_All	1051	21.09	26.87	20.32	19.66
CL2221.Contig4_All	1142	17.37	26.8	17.77	13.04
Unigene14920_All	828	31.31	26.77	17.3	26.86
CL432.Contig2_All	6519	25.24	26.75	16.38	26.54
Unigene15018_All	1096	12.36	26.74	13.05	11.98
Unigene2338_All	2972	16.46	26.72	46.21	22.37
Unigene11830_All	1062	16.12	26.62	21.21	25.47
CL206.Contig8_All	4605	22.09	26.61	27.28	17.59
CL1593.Contig1_All	2942	30.31	26.61	56.4	30.92
CL2455.Contig1_All	462	22.79	26.56	26.53	24.4
CL183.Contig9_All	3315	33.17	26.54	21.37	11.42
Unigene11838_All	1736	12.6	26.46	16.18	10.68
CL1680.Contig1_All	596	25.55	26.44	21.31	28.24
CL2533.Contig1_All	1031	18.78	26.44	10	16.6
Unigene721_All	758	21.02	26.4	25.58	52.62
CL1517.Contig5_All	1795	13.43	26.35	21.35	12.29
CL1792.Contig2_All	4362	17.61	26.24	17.15	7.26
CL1070.Contig2_All	1889	15	26.21	17.28	12.27
Unigene8739_All	1300	8.97	26.19	18.24	34.45
CL103.Contig3_All	3806	44	26.16	272.45	458.51
CL370.Contig9_All	831	33.81	26.14	1.83	28.3
CL916.Contig1_All	2953	8.12	26.1	30.5	22.87
Unigene3808_All	688	29.65	26.08	25.24	35.54
CL335.Contig1_All	234	2.2	25.96	0.97	1.55
Unigene15033_All	1512	11.66	25.96	16.55	12.45
Unigene14862_All	2254	19.48	25.85	21.91	19.59
Unigene5526_All	1341	29.36	25.85	15.41	16.18
Unigene2033_All	2083	18.55	25.85	9.51	19.15
CL143.Contig1_All	7356	24.85	25.79	24.79	26.85
CL93.Contig2_All	17457	21.67	25.75	83.3	54.75
Unigene2409_All	2745	21.83	25.69	25.87	24.67
Unigene10304_All	941	14.13	25.59	15.05	11.72
CL263.Contig1_All	481	19.36	25.43	10.83	16.53
CL370.Contig60_All	311	35.52	25.33	29.85	41
Unigene13336_All	354	27.75	25.29	20.88	17.79
Unigene660_All	1071	30.35	25.27	20.94	27.54
CL239.Contig12_All	852	26.85	25.23	23.08	32.74
Unigene3917_All	1701	16.36	25.22	18.51	14.01
CL1308.Contig3_All	9588	30.66	25.13	33.01	47.19
CL911.Contig1_All	2712	5.17	25.1	13.35	9.21
CL1770.Contig4_All	3222	6.85	25.09	8.51	14.89
Unigene5590_All	2082	21.07	25.02	19.37	22.47
Unigene7205_All	4746	19.96	24.94	18.42	20.35
Unigene3932_All	929	19.32	24.92	17.46	13.94
Unigene4009_All	836	46.03	24.78	28.82	59.64
Unigene8763_All	658	26.62	24.77	20.75	25.11
CL171.Contig3_All	4043	11.12	24.76	23.43	28.11
Unigene698_All	1398	23.84	24.76	22.93	23.11
CL2057.Contig2_All	1068	14.25	24.67	24.8	8.46
Unigene718_All	1777	16.74	24.66	14.13	6.64
Unigene753_All	792	12.24	24.64	12.36	19.86
CL1355.Contig6_All	2260	21.03	24.57	19.87	19.68
Unigene4002_All	583	22.82	24.49	19.65	29.89
CL356.Contig10_All	4022	67.8	24.48	35.16	51.55
CL503.Contig3_All	7747	24.72	24.47	27.04	38.5
CL730.Contig2_All	1447	5.61	24.46	5.95	6.09
Unigene8635_All	469	23.67	24.45	18.42	27.57
CL1844.Contig2_All	589	12.22	24.41	22.99	17.54
Unigene20446_All	328	0.45	24.38	0.59	2.56
CL2584.Contig1_All	896	25.05	24.27	22.16	27.71
CL239.Contig6_All	3624	29.1	24.24	27.48	37.11
Unigene3793_All	1246	18.06	24.19	22.39	17.11
CL2501.Contig1_All	1494	17.16	24.18	23.04	25.56
Unigene6687_All	3832	28.56	24.13	18.73	23.39
CL2207.Contig2_All	1122	22.31	23.88	20.92	20.88
CL2408.Contig2_All	2742	22.97	23.84	11.53	14.73
Unigene5537_All	1415	17.79	23.83	21.2	22.77
CL820.Contig2_All	1655	19.25	23.79	15.72	18.91
CL87.Contig1_All	7461	20.79	23.71	6.49	39.51
Unigene5536_All	3972	21.83	23.66	20.09	25.89
Unigene11919_All	1995	26.35	23.64	22.81	24.85
Unigene671_All	1866	9.74	23.6	15.37	10.35
CL2496.Contig2_All	796	12.61	23.5	13.54	25.56
CL1643.Contig1_All	2665	10.95	23.45	25.54	29.39
Unigene1802_All	7599	20.04	23.45	22.45	29.49
CL511.Contig5_All	4875	2.6	23.45	9.33	4.16
CL2533.Contig2_All	999	18.73	23.38	29.41	13.09
Unigene3697_All	2903	20.71	23.34	20.9	18.76
Unigene3817_All	683	1.42	23.34	0.35	0.73
Unigene13255_All	744	16.35	23.22	16.94	15.8
CL162.Contig1_All	542	37.09	23.21	30.48	33.14
Unigene7156_All	1744	17.07	23.16	17.33	11.34
Unigene15028_All	867	24.65	23.15	18.79	19.52
CL1253.Contig1_All	2968	19.11	23.11	21.12	16.31
Unigene5529_All	1312	22.2	23.1	23.94	28.09
Unigene2403_All	2153	16.25	23.03	18.89	19.56
CL2719.Contig2_All	871	18.49	22.99	15.5	15.15
CL1642.Contig2_All	4140	18.32	22.96	21.15	23.19
Unigene5518_All	1491	24.26	22.91	19.7	21.25
CL1418.Contig3_All	2269	5.92	22.87	10.82	10.84
CL370.Contig58_All	831	33.81	22.8	31.24	27.33
Unigene459_All	2481	12.8	22.75	35.92	16.87
CL439.Contig1_All	7110	36.86	22.64	23.97	47.23
CL162.Contig10_All	590	40.8	22.63	38.3	28.81
CL112.Contig9_All	1292	16.88	22.61	41.98	37.87
CL1789.Contig1_All	7602	19.05	22.6	17.27	19.3
Unigene2209_All	555	20.14	22.57	14.2	18.73
CL1112.Contig2_All	871	9.51	22.56	14.04	7.69
Unigene11737_All	613	17.68	22.54	15.88	17.65
Unigene14360_All	5027	5.98	22.54	6.98	5.81
CL901.Contig2_All	1889	16.96	22.51	21.83	26.83
Unigene14708_All	1167	22.49	22.5	20.22	16.36
Unigene10219_All	224	12.59	22.49	18.79	25.31
CL918.Contig2_All	5338	17.3	22.49	16.97	21.64
Unigene5505_All	1142	10.13	22.47	9.69	5.78
CL655.Contig2_All	6198	14.83	22.4	13.92	11.03
Unigene10067_All	1297	17.46	22.35	22.28	14.2
CL574.Contig1_All	1924	19.49	22.33	12.82	12.48
CL2800.Contig1_All	1847	52.94	22.32	52.77	27.14
Unigene3966_All	3298	22.72	22.32	18.05	21.84
CL1643.Contig2_All	3883	11.02	22.25	26.15	30.99
CL1515.Contig7_All	2524	17.11	22.21	17.53	18.19
Unigene11941_All	1953	16.66	22.2	19.26	19.78
CL2205.Contig1_All	3118	19.51	22.09	20.01	23.78
Unigene19405_All	1376	19.83	22.06	21.11	17.18
Unigene5530_All	1553	16.6	22.01	16.64	15.51
CL356.Contig12_All	4611	112.55	22	14.25	27.95
Unigene8713_All	1332	11.09	21.98	15.85	9.82
Unigene665_All	1740	10.86	21.93	14.08	11.5
CL528.Contig3_All	5180	8.1	21.92	18.2	23.13
CL812.Contig1_All	3407	24.25	21.91	24.86	20.12
CL698.Contig8_All	2450	7.57	21.85	7.47	6.52
CL345.Contig6_All	1976	0.34	21.84	7.48	19.22
CL2250.Contig1_All	3473	10.22	21.82	4.77	1.76
Unigene11534_All	1116	27.38	21.78	14.45	20.34
Unigene15110_All	4544	13.39	21.76	26.05	23.46
CL1946.Contig3_All	2631	23.57	21.57	16.37	17.4
CL2792.Contig2_All	559	21.99	21.56	21.12	19.26
CL2719.Contig1_All	952	20.74	21.33	16.48	13.49
CL2142.Contig2_All	1834	35.28	21.32	14.86	44.98
Unigene13406_All	420	11.54	21.32	13.03	10.15
Unigene2383_All	2461	20.19	21.31	21.11	24.73
CL1970.Contig2_All	3285	6.87	21.3	10.39	10.39
Unigene4883_All	2132	15.45	21.12	29.66	19.98
Unigene2418_All	2657	7.34	21.11	32.13	30.21
Unigene3999_All	2803	17.37	21.1	18.73	16.73
Unigene11851_All	1310	13.17	21.05	16.97	14.31
Unigene3910_All	1779	19.25	21.04	22.5	37.56
CL2630.Contig4_All	8476	23.52	21.01	8	4.87
CL506.Contig2_All	4561	17.37	20.95	16.62	16.56
CL370.Contig29_All	214	26.69	20.92	16.37	28.19
CL370.Contig38_All	214	26.69	20.92	16.37	28.19
CL1975.Contig3_All	5404	22.27	20.88	18.12	34.52
Unigene195_All	2370	5.11	20.78	1.78	2.7
CL2057.Contig1_All	1078	8.63	20.66	12.84	13.79
CL601.Contig4_All	2019	12.72	20.59	20.09	12.82
Unigene11900_All	2067	20.8	20.56	17.77	21.23
CL1273.Contig2_All	2070	4.73	20.53	5.2	13.66
CL370.Contig34_All	223	16.54	20.53	26.54	44.22
CL2772.Contig8_All	1378	48.15	20.5	103.52	271.58
Unigene11845_All	970	22.69	20.48	9.98	9
CL179.Contig10_All	1345	24.83	20.46	21.57	41.94
CL53.Contig9_All	3570	31.24	20.41	31.93	42.41
CL1031.Contig4_All	6753	13.7	20.41	2.67	11.83
Unigene12790_All	3038	48.31	20.34	53.03	21.03
Unigene10363_All	677	17.16	20.33	16.1	19.94
Unigene15059_All	1200	14.11	20.31	13.77	13.08
Unigene13516_All	753	19.76	20.28	18.15	17.21
Unigene12872_All	482	10.23	20.28	5.65	11.71
CL311.Contig1_All	1475	24.6	20.26	21.67	15.8
CL509.Contig1_All	2499	4.65	20.2	39.96	28.91
CL2191.Contig1_All	777	8.75	20.19	8.13	3.75
CL1946.Contig2_All	3487	13.6	20.16	10.75	15.49
CL53.Contig6_All	1112	15.99	20.15	22.18	16.46
CL2501.Contig3_All	2770	13.66	20.15	21.52	14.46
Unigene748_All	1993	17.79	20.14	16.15	17.33
CL2490.Contig2_All	3827	3.56	20.13	5.85	7.06
CL2595.Contig1_All	449	5.3	20.11	5.43	19.14
CL627.Contig5_All	1200	16.54	20.07	11.88	9.46
CL400.Contig2_All	4410	25.8	20.01	56.35	93.69
CL496.Contig8_All	6870	31.86	19.96	48.9	49.22
CL1874.Contig2_All	3410	9.02	19.95	15.14	11.2
CL1389.Contig8_All	5038	24.22	19.91	25.76	41.78
Unigene2213_All	571	14.22	19.88	15.44	11.99
CL881.Contig2_All	2202	13.6	19.85	17.76	15.1
Unigene13455_All	1257	10.28	19.83	12.22	11.74
Unigene2430_All	1503	9.74	19.81	10.13	7.37
CL2397.Contig2_All	3610	8.12	19.79	6.15	5.41
CL187.Contig2_All	443	14.67	19.75	14.52	27.17
CL1377.Contig2_All	776	16.12	19.74	14.71	6.19
Unigene7180_All	1842	16.59	19.73	15.73	18.81
Unigene15965_All	322	12.03	19.72	25.07	19.65
Unigene13519_All	838	19.32	19.7	9.49	7.72
Unigene14982_All	483	15.3	19.66	13.71	23.08
CL607.Contig3_All	1786	0.56	19.63	9.27	3.11
Unigene8820_All	2807	20	19.62	12.41	30.73
CL460.Contig2_All	233	6.65	19.6	17.64	29.2
CL826.Contig6_All	1595	13.01	19.6	5.89	5.35
Unigene5511_All	945	16.02	19.56	8.29	5.67
CL1640.Contig2_All	5173	11.78	19.55	13.56	10.34
Unigene13490_All	5541	5.52	19.51	5.26	7.08
CL330.Contig2_All	3629	18.75	19.48	13.92	0.17
Unigene5534_All	391	21.47	19.39	7.39	14.26
Unigene11834_All	1749	12.88	19.37	10.66	6.4
Unigene711_All	1611	18.85	19.35	15.91	22.99
Unigene11749_All	350	7.76	19.32	14.5	32.32
CL2221.Contig3_All	1492	15.46	19.3	11.53	9.58
CL304.Contig3_All	4567	13.12	19.28	20.6	33.18
Unigene14870_All	2848	2.6	19.27	16.1	9.52
Unigene8770_All	2198	14.17	19.25	13.29	12.39
CL2191.Contig2_All	959	21.26	19.25	21.42	39.69
CL521.Contig4_All	2744	14.91	19.25	15.54	19.14
Unigene5557_All	1648	8.56	19.21	39.11	92.64
CL698.Contig6_All	1317	5.73	19.18	9.4	6.74
Unigene2355_All	1384	17.17	19.17	13.9	20.99
Unigene15094_All	673	15.48	19.17	16.8	14.41
CL1637.Contig3_All	4712	37.62	19.16	34.22	59.2
CL528.Contig5_All	4103	4.39	19.06	30.09	18.06
CL1027.Contig2_All	1662	13.09	19.03	11.17	19.15
Unigene2334_All	2991	21.87	19.02	24.2	35.51
Unigene15032_All	964	21.53	19.01	25.25	21.89
CL1893.Contig3_All	2476	31.18	19.01	21.83	40.79
Unigene10320_All	1453	17.75	18.99	18.96	19.8
Unigene2395_All	2457	5.19	18.97	17	8.07
Unigene2524_All	1122	14.88	18.97	14.23	19.65
Unigene13407_All	426	4.72	18.97	9.08	10.13
Unigene13438_All	1898	3.17	18.96	16.14	42.13
CL162.Contig8_All	1220	25.29	18.91	54.99	25.45
CL2255.Contig1_All	1992	14.87	18.87	12.05	11.7
CL1491.Contig2_All	1103	12.8	18.8	4.7	8.49
CL698.Contig1_All	1257	5.52	18.73	10.89	7.62
CL1302.Contig1_All	1279	6.93	18.73	11.99	7.46
CL1684.Contig6_All	2345	10.04	18.7	10.8	1.96
CL812.Contig3_All	6279	20.78	18.68	26.33	20.69
Unigene1974_All	2828	21.62	18.66	19.03	17.16
CL187.Contig1_All	235	5.11	18.58	13.54	32.26
Unigene14719_All	3350	14.96	18.56	15.25	14.85
CL112.Contig3_All	246	11.8	18.56	19.73	26.12
Unigene13494_All	1829	7.83	18.48	8.74	8.09
Unigene5516_All	879	4.77	18.46	6.4	3.35
Unigene2372_All	1241	8.71	18.41	11.45	6.49
Unigene2368_All	1117	8.14	18.38	10.92	9.69
CL1515.Contig8_All	2523	13.31	18.26	14.57	14.56
CL1355.Contig7_All	1131	35.13	18.22	21.39	10.98
Unigene2343_All	1339	8.02	18.21	9.51	6.92
CL167.Contig7_All	4266	24.68	18.21	16.13	38.28
Unigene5525_All	938	11.59	18.19	11.49	24.6
CL57.Contig5_All	3565	29.07	18.19	24.84	54.6
CL18.Contig3_All	2668	11.38	18.18	8.61	2.22
Unigene1913_All	1593	13.45	18.15	10.24	15.98
CL2584.Contig2_All	653	16.97	18.11	15.83	21.77
CL762.Contig2_All	2075	9.58	18.09	11.6	7.46
Unigene7133_All	1514	11.2	18.06	10.86	11.68
CL2374.Contig2_All	4076	13.4	18.03	17.74	12.83
CL1517.Contig3_All	1946	18.55	17.96	18.7	14.4
CL735.Contig1_All	3552	7.3	17.95	23.43	20.69
Unigene3996_All	616	9.99	17.95	8.09	11.36
Unigene5337_All	1858	7.72	17.93	11.99	6.51
CL2358.Contig2_All	951	4.74	17.91	12.74	12.27
CL1325.Contig3_All	1717	0.83	17.89	24.74	81.18
Unigene697_All	3446	19.77	17.84	14.53	12.88
CL471.Contig1_All	5164	57.07	17.84	16.9	68.17
Unigene8684_All	1010	16.47	17.82	12.65	9.19
CL496.Contig13_All	4108	58.52	17.82	-	5.34
CL1235.Contig4_All	4388	18.28	17.78	0.04	31.79
CL1316.Contig3_All	1755	8.91	17.77	2.68	4.69
Unigene2337_All	2992	19.71	17.7	18.98	21.53
CL161.Contig5_All	3070	4.67	17.7	4.73	2.49
CL2468.Contig2_All	2781	8.43	17.68	14.09	11.9
Unigene2058_All	5971	18.94	17.63	20.74	28.76
CL1079.Contig2_All	2628	6.46	17.63	42.36	13.5
CL2454.Contig2_All	1976	2.43	17.63	2.94	2.7
Unigene1511_All	973	20.88	17.61	18.14	16.85
Unigene15031_All	2007	15.26	17.6	12.57	12.15
CL826.Contig5_All	2254	9.18	17.57	11.34	9.59
CL826.Contig2_All	1500	15.92	17.56	7.73	7.12
Unigene3959_All	3085	17.64	17.54	19.76	31.44
Unigene4006_All	2015	21.31	17.53	12.83	13.66
CL77.Contig5_All	533	1.9	17.51	3.25	6.68
CL345.Contig2_All	3290	0.94	17.46	13.87	28.25
CL1164.Contig2_All	5482	14.17	17.45	20.19	21.11
CL735.Contig3_All	3754	7.4	17.41	21.4	25.49
Unigene11856_All	1393	22.41	17.41	13.54	19.16
Unigene11913_All	2086	5.89	17.39	9.32	5.77
CL432.Contig5_All	5353	14.29	17.37	9.54	10.03
CL698.Contig2_All	2634	5.86	17.34	6.77	6.48
Unigene3931_All	936	15.7	17.33	19.65	15.36
CL1789.Contig2_All	11668	12.66	17.3	14.01	13.76
Unigene4983_All	1868	15.05	17.3	17.76	16.03
Unigene11877_All	3103	17.09	17.26	14.24	15.96
CL2091.Contig2_All	3786	56.12	17.25	22.52	57.12
CL356.Contig11_All	4552	22.23	17.22	35.54	43.66
CL1970.Contig1_All	5683	7.74	17.21	13.3	15.97
CL1680.Contig3_All	2511	17.61	17.21	14.44	18.01
CL515.Contig4_All	2743	12.2	17.09	11.45	12.26
Unigene15022_All	1069	15.37	17.07	13.48	18.97
CL383.Contig2_All	1308	8.52	17.07	12.82	7.71
CL241.Contig2_All	2965	13.22	17.03	14.75	13.46
Unigene10285_All	1794	15.84	17.01	16.58	19.97
Unigene2366_All	1093	11.66	16.98	11.32	9.01
Unigene7110_All	763	11.37	16.98	13.3	11.73
Unigene3730_All	792	16.56	16.89	12.26	14.01
CL1593.Contig2_All	2981	4.57	16.88	12.01	7.33
CL361.Contig2_All	5838	16.33	16.88	10.33	16.54
CL1927.Contig1_All	4392	14.29	16.86	13.92	14.21
Unigene15069_All	1284	1.14	16.84	27.35	19.53
CL112.Contig12_All	274	7.52	16.83	21.37	27.54
CL1671.Contig2_All	3150	7.81	16.83	15.09	51.89
Unigene9981_All	4640	19.21	16.81	19.1	24.79
CL2770.Contig2_All	2117	17.2	16.8	17.33	31
Unigene10099_All	3712	10.45	16.76	16.44	5.37
CL311.Contig17_All	967	17.77	16.7	13.36	18.52
Unigene5630_All	269	11.29	16.68	26.29	21.47
CL130.Contig3_All	2173	7.76	16.65	12.91	19.09
Unigene12957_All	2992	13.55	16.6	12.43	14.63
Unigene368_All	1128	9.26	16.56	11.2	8.39
CL943.Contig2_All	3501	11.84	16.55	14.2	14.47
Unigene7107_All	413	12.45	16.52	15.04	13.95
CL1164.Contig6_All	2649	8.4	16.5	7.24	7.22
Unigene7170_All	2596	9.72	16.47	16.24	18.76
Unigene656_All	1014	11.88	16.45	20.81	37.62
CL2512.Contig2_All	1179	10.72	16.44	14.19	23.69
CL2033.Contig2_All	306	22.17	16.39	9.73	23.66
CL1345.Contig2_All	963	12.94	16.37	10.09	20.44
Unigene15025_All	670	11.94	16.35	9.69	10.37
CL244.Contig1_All	3561	26.23	16.21	23.22	32.05
Unigene5546_All	1646	18.62	16.14	15.85	15.09
Unigene11736_All	561	10.28	16.13	14.6	6.82
CL315.Contig1_All	1617	11.6	16.12	12.07	10.96
CL212.Contig1_All	1697	17.43	16.11	10.85	10.86
CL304.Contig2_All	5395	13.12	16.11	18.22	29.08
CL15.Contig6_All	3177	17.11	16.08	11.37	16.63
CL2454.Contig1_All	1957	2.68	16.07	3.01	3.16
CL1079.Contig1_All	2659	17.27	16.07	0.1	15.12
CL976.Contig2_All	2813	3.44	16.07	9.15	11.21
CL361.Contig1_All	5916	14.64	16.03	8.22	16.8
Unigene11061_All	1444	4.81	16.03	5.12	4.39
CL1302.Contig2_All	1785	4.06	16.02	11.15	6.26
CL2490.Contig1_All	1557	1.85	16.01	5.13	4.53
Unigene5598_All	815	10.26	15.98	5.56	4.62
Unigene2381_All	698	8.63	15.95	14.19	12.38
CL171.Contig1_All	3708	6.83	15.92	12.64	16.92
Unigene654_All	984	12.63	15.91	11.96	12.84
CL614.Contig2_All	1026	11.01	15.9	7.56	10.07
Unigene3963_All	3260	14.14	15.87	11.98	16.77
Unigene4070_All	915	15.22	15.87	14.04	15.62
CL1770.Contig1_All	2746	6.76	15.87	13.78	5.67
Unigene15098_All	2134	6.62	15.79	7.45	6.39
Unigene3956_All	1618	11.39	15.79	10.73	12.39
CL1296.Contig2_All	1686	48.76	15.79	15.58	37.2
Unigene11929_All	817	13.4	15.78	12.77	13.89
CL130.Contig21_All	1777	10.05	15.78	28.63	28.29
CL2161.Contig1_All	4458	15.13	15.77	14.05	16.46
Unigene7614_All	4198	2.41	15.72	9.04	4.42
CL1899.Contig2_All	2753	6.64	15.67	8.02	7.06
CL370.Contig44_All	214	18.7	15.66	18.79	19.35
CL370.Contig16_All	214	18.7	15.66	18.79	19.35
CL244.Contig2_All	2891	11.83	15.65	6.9	18.92
Unigene1952_All	2702	20.34	15.63	14.5	30.72
CL2512.Contig1_All	1296	15.16	15.57	14.39	17.51
Unigene10381_All	2737	13.41	15.53	11.37	21.17
CL914.Contig1_All	2269	9.98	15.53	9.53	16.87
Unigene759_All	2487	11.11	15.48	10.49	8.35
Unigene81_All	2628	6.35	15.47	5.17	3.88
Unigene3955_All	3479	6.69	15.47	9.51	6.43
CL2479.Contig1_All	4057	14.41	15.45	13.67	15.04
CL1345.Contig5_All	3249	10.45	15.44	13.07	19.25
CL370.Contig1_All	240	15.67	15.42	20.72	22.9
Unigene8341_All	7178	16.75	15.38	10.56	16.48
Unigene2384_All	612	19.93	15.37	15.12	16.54
Unigene2163_All	2259	5.23	15.35	5.08	2.07
Unigene10322_All	1419	16.02	15.35	16.17	12.57
CL1316.Contig6_All	1797	7.72	15.35	18.5	12.19
CL1939.Contig1_All	5901	14.17	15.34	14.3	14.98
CL370.Contig65_All	311	10.11	15.32	11.26	15.58
CL1488.Contig2_All	1919	9.89	15.32	11.89	13.15
CL370.Contig5_All	311	10.11	15.32	11.26	15.58
CL2606.Contig2_All	755	6.62	15.31	1.23	4.31
Unigene8735_All	1111	14.22	15.3	10.39	18.6
Unigene13418_All	2966	4.85	15.28	5.03	7.25
CL914.Contig2_All	2455	11.49	15.26	9.41	17.08
Unigene15120_All	769	12.81	15.23	11.98	13.93
Unigene7145_All	1438	15.32	15.22	12.43	12.3
CL115.Contig2_All	1920	13.84	15.21	10.59	10.06
Unigene511_All	3241	14.11	15.2	15.25	22.27
Unigene5405_All	533	12.36	15.19	10.26	14.76
CL1652.Contig2_All	1910	6.81	15.15	8.45	10.71
CL15.Contig10_All	3909	21.96	15.1	16.96	25.07
CL2758.Contig1_All	213	-	15.07	0.57	2.7
CL1253.Contig3_All	3049	11.26	15.05	13.68	8.68
Unigene13479_All	609	10.12	15.04	11.37	15.17
CL1273.Contig1_All	2485	3.13	15	4.04	10.39
Unigene6473_All	3530	17.08	15	15.45	14.18
CL439.Contig2_All	5628	14.62	14.99	14.73	34.21
Unigene29380_All	4027	10.24	14.99	8.47	4.2
CL1911.Contig1_All	1541	9.69	14.97	14.76	11.85
Unigene643_All	399	12.34	14.96	11.24	9.43
Unigene3736_All	2317	2.66	14.95	6.17	7.62
Unigene3723_All	1340	0.5	14.91	0.05	1.25
Unigene13333_All	299	13.75	14.82	13.42	17.82
CL2412.Contig1_All	1155	10.77	14.81	7.41	5.65
Unigene5361_All	1468	10.82	14.81	11.57	9.46
CL370.Contig33_All	209	7.65	14.81	10.99	30.86
Unigene12045_All	2300	10.98	14.72	13.46	8.69
CL1684.Contig10_All	14651	10.1	14.68	9.66	17.62
CL19.Contig7_All	624	2.16	14.64	-	0.71
Unigene5533_All	1502	5.83	14.61	10.04	6.73
CL521.Contig2_All	2670	16.63	14.6	13.94	15.82
CL179.Contig3_All	4086	16.57	14.57	21	24.55
Unigene464_All	1659	0.07	14.52	-	0.85
Unigene8681_All	3454	14.53	14.49	18.23	23.39
CL164.Contig1_All	1662	10.67	14.49	10.22	6.75
Unigene5514_All	1983	13.86	14.48	11.34	12.98
CL2828.Contig2_All	2947	7.48	14.47	6.22	7.85
CL2772.Contig6_All	6767	56.7	14.42	163.57	422.17
Unigene10325_All	3358	10.98	14.42	10.36	9.63
CL2037.Contig2_All	2202	7.87	14.36	19.02	9.47
CL655.Contig5_All	6792	11.74	14.32	13.64	11.33
CL395.Contig1_All	5322	10.75	14.3	10.97	10.6
CL15.Contig4_All	3497	18.65	14.28	15.06	9.17
Unigene1710_All	8932	7.26	14.27	6.54	21.93
Unigene9620_All	4416	13.57	14.26	16.85	11.04
Unigene4935_All	690	2.45	14.17	2.51	2.8
Unigene758_All	888	9.97	14.16	9.31	10.82
CL1228.Contig2_All	5184	1.89	14.15	4.16	37.18
CL915.Contig5_All	3803	11.37	14.1	12.44	9.03
CL1506.Contig1_All	1752	11.03	14.08	7.97	7.4
Unigene745_All	2230	6.66	14.07	4.11	4.23
Unigene2371_All	1204	14.71	14.06	14.39	14.52
Unigene11853_All	4237	13.03	13.99	12.08	13.22
CL53.Contig11_All	391	7.77	13.98	14.18	31.14
CL2444.Contig3_All	1729	16.95	13.97	29.99	33.16
Unigene3977_All	2620	12.13	13.94	11.7	13
CL65.Contig1_All	3942	16.71	13.93	6.27	7.33
CL1186.Contig3_All	4653	12.78	13.93	8.33	16.43
CL315.Contig2_All	1810	9.51	13.93	11.93	11
CL1595.Contig1_All	2112	7.88	13.92	11.92	8.92
CL786.Contig6_All	2322	8.55	13.9	9.34	10.75
Unigene5576_All	2372	10.86	13.9	11.56	11.63
CL1079.Contig3_All	2596	0.5	13.9	29.91	7.36
Unigene8113_All	11666	11.72	13.83	17.08	16.39
CL1389.Contig1_All	5018	19.88	13.83	14.26	27.2
CL1476.Contig3_All	338	3.43	13.81	7.61	6.92
CL53.Contig18_All	216	3.33	13.8	16.14	8.81
Unigene9864_All	14342	18.01	13.79	14.75	22.4
CL1367.Contig4_All	4161	6.97	13.79	9.95	2.35
CL1280.Contig4_All	618	5.57	13.76	5.2	7.11
CL65.Contig2_All	3079	16.01	13.75	5.83	7.03
CL1108.Contig3_All	1146	12.56	13.71	9.27	20.12
CL350.Contig1_All	1369	2.61	13.7	3.66	0.29
Unigene15041_All	1525	10.1	13.69	11.15	9.91
Unigene8764_All	2401	6.08	13.68	11.27	6.09
Unigene7197_All	1948	15.47	13.68	11.11	17.7
CL1504.Contig2_All	1407	8.87	13.65	9.32	8.15
CL1465.Contig3_All	1257	13.29	13.59	9.18	8.45
Unigene5393_All	1441	5.94	13.59	8.44	5.92
CL1136.Contig2_All	3186	12.11	13.59	12.03	14.54
Unigene11809_All	390	22.61	13.58	14.84	23.49
Unigene13478_All	613	13.26	13.57	9.05	11.73
Unigene2422_All	2689	11.73	13.57	8.84	10.56
Unigene13506_All	814	11.57	13.52	11.79	12.24
Unigene13524_All	2052	11.99	13.5	11.04	8.16
CL2602.Contig3_All	1409	10.76	13.49	10.31	13.02
Unigene11381_All	2198	16.28	13.45	17.97	22.85
CL2381.Contig2_All	2098	5.37	13.44	8.17	11.17
Unigene4017_All	1929	10.65	13.44	9.68	7.75
Unigene3975_All	716	9.05	13.4	7.21	8.22
CL1465.Contig1_All	3093	10.2	13.4	11.48	12.59
CL883.Contig1_All	2342	9.55	13.38	6.18	3.94
CL2468.Contig1_All	2252	5.87	13.35	10.76	9.53
CL104.Contig3_All	11422	12.82	13.34	12.55	16.5
CL2632.Contig1_All	1585	10.11	13.34	5.79	10.8
CL2742.Contig2_All	5579	8.2	13.28	10.3	8.43
Unigene13339_All	377	14.41	13.25	6.79	11.72
Unigene12789_All	2644	28.02	13.22	25.39	11.46
CL1201.Contig2_All	2479	8.58	13.22	8.93	8.9
CL383.Contig1_All	1260	5.05	13.21	7.6	5.25
CL2195.Contig2_All	1524	7.66	13.19	10.39	3.86
CL259.Contig3_All	4488	4.42	13.18	13.23	30.98
Unigene14912_All	567	13.67	13.17	11.1	11.98
Unigene8761_All	1838	9.95	13.15	9.45	12.69
Unigene2571_All	288	1.07	13.13	1.06	0.84
CL841.Contig2_All	2879	10.29	13.12	6.61	4.78
CL1293.Contig1_All	1913	5.83	13.11	2.34	2.2
CL2742.Contig1_All	5664	8.5	13.09	9.15	9.45
Unigene15011_All	2968	13.45	13.08	8.83	10.72
Unigene15097_All	5232	12.85	13.07	11.31	13.98
CL2379.Contig2_All	3467	11.22	13.06	10.87	11.28
Unigene679_All	968	9.53	13.05	5.51	6.81
Unigene11835_All	1716	11.09	13.04	14	9.59
CL1029.Contig2_All	5013	10.74	13.03	9.38	10.76
CL164.Contig2_All	1854	8.5	13.02	8.37	5.92
Unigene11925_All	850	12.53	13.02	10.23	11.79
Unigene7148_All	1405	5.23	13.01	7.89	2.9
CL2408.Contig1_All	839	26.43	13.01	15.82	13.98
Unigene6841_All	1914	11.53	12.99	12.77	10.37
Unigene19481_All	785	7.39	12.99	12.09	8.87
Unigene7119_All	3773	11.32	12.97	10.03	10.69
Unigene11876_All	1517	41.06	12.97	7.75	22.33
Unigene3949_All	1416	1.49	12.95	3.38	5.26
CL1263.Contig4_All	2650	9.17	12.95	9.47	13.65
CL601.Contig1_All	2741	7.15	12.95	7.43	4.14
CL1031.Contig6_All	6870	60.56	12.92	11.96	19.84
CL1875.Contig1_All	248	6.71	12.91	11.11	3.88
Unigene3467_All	3013	9.39	12.91	7.91	8.36
CL607.Contig2_All	1989	1.3	12.88	4.35	3.31
Unigene11909_All	2124	8.12	12.87	4.65	5.4
CL2595.Contig3_All	377	4.43	12.87	8.49	18.63
CL2683.Contig1_All	792	5.97	12.86	8.27	5.62
CL506.Contig1_All	3805	11.24	12.83	10.96	9.94
CL766.Contig1_All	4674	15.86	12.78	17.6	9.47
Unigene2219_All	341	12.28	12.76	10.86	10.36
Unigene2361_All	2279	10.73	12.76	3.75	2.4
CL1293.Contig2_All	1884	5.4	12.75	2.19	2.03
CL2091.Contig1_All	2029	52.58	12.74	11.22	70.23
CL171.Contig2_All	5397	5.35	12.73	12.51	12.77
Unigene8512_All	732	15.35	12.72	20.45	31.02
CL286.Contig2_All	2589	12.41	12.71	10.28	12.31
Unigene470_All	2267	13.96	12.69	12.21	11.43
Unigene3901_All	1022	29.38	12.69	8.4	17.39
CL2734.Contig2_All	2869	2.22	12.68	3.88	39.55
CL1071.Contig2_All	2992	2.01	12.68	5.29	1.77
Unigene3968_All	2021	11.11	12.65	11.39	10.23
Unigene14735_All	2367	10.33	12.65	18.3	0.78
CL1728.Contig2_All	2585	9.22	12.63	12.79	12.11
CL1807.Contig2_All	432	3.61	12.61	3.94	2.78
CL938.Contig6_All	1523	22.53	12.59	17.53	31.82
Unigene10286_All	3074	11.08	12.58	9.77	14.59
Unigene10085_All	2552	21.98	12.57	17.93	17.79
Unigene5588_All	2242	10.88	12.56	11.29	11.46
CL239.Contig5_All	844	11.24	12.54	10.48	13.98
Unigene15014_All	1017	13.98	12.53	13.58	20.16
Unigene6486_All	3032	6.79	12.51	7.57	4.83
CL2087.Contig2_All	3849	18.04	12.51	12.65	21.79
Unigene14801_All	2965	13.39	12.47	10.37	11.55
CL30.Contig14_All	4708	19.56	12.46	9.92	15.62
CL839.Contig2_All	3594	18.72	12.45	13.39	12.64
Unigene11813_All	452	14.01	12.43	13.76	11.04
CL2205.Contig2_All	3113	14.73	12.4	12.96	17.53
Unigene10334_All	3569	12.01	12.4	8.68	9.15
Unigene8610_All	375	16.37	12.38	8.8	11.22
CL698.Contig4_All	1586	5.33	12.38	2.72	4.42
CL567.Contig8_All	4605	10.17	12.35	9.25	8.7
Unigene14913_All	525	12.11	12.33	14.25	11.66
CL460.Contig8_All	596	9.76	12.3	19.4	26.1
Unigene24905_All	4880	12.06	12.25	14.06	17.81
CL2221.Contig1_All	981	1.7	12.25	7.83	2.93
CL1617.Contig5_All	5411	12.34	12.25	11.38	11.34
Unigene7166_All	2536	6.76	12.24	11.83	15.61
CL839.Contig1_All	3689	17.07	12.24	12.44	11.76
CL202.Contig9_All	2742	16.05	12.2	25.93	15.72
CL915.Contig4_All	3638	6.48	12.16	8.41	6.17
CL1274.Contig1_All	3171	12.48	12.14	9.08	8.84
CL74.Contig2_All	2466	2.58	12.14	4.95	5.02
Unigene11632_All	2014	5.03	12.14	5.52	3.2
CL1868.Contig2_All	2021	8.23	12.13	7.28	12.28
CL18.Contig4_All	2753	11.24	12.11	12.11	9.45
Unigene13322_All	601	8.23	12.07	9.27	13.4
Unigene750_All	2235	6.7	12.07	26.56	93.84
CL138.Contig1_All	236	9.42	12.06	9.12	8.77
CL32.Contig3_All	3368	8.28	12.05	5.25	10.08
Unigene6474_All	2771	10.83	12.05	7.92	7.48
Unigene715_All	2559	9.9	12.03	10.41	9.14
CL327.Contig3_All	3488	10.37	12	13.62	9.21
Unigene7931_All	1214	12.82	11.98	10.2	7.55
CL1065.Contig5_All	2753	11.61	11.97	6.72	11.51
Unigene5603_All	1538	9.22	11.96	10.25	12.41
Unigene727_All	2018	9.29	11.95	9.8	12.72
CL2770.Contig3_All	1221	11.72	11.93	12.61	19.82
CL1418.Contig2_All	5470	6.31	11.92	4.74	4.39
Unigene28221_All	331	0.88	11.92	0.29	0.23
CL1637.Contig4_All	4060	20.49	11.91	16.43	18.89
Unigene3259_All	2289	35.62	11.91	34.34	45.46
Unigene3770_All	3593	12.29	11.88	9.58	11.44
CL957.Contig2_All	937	6.17	11.86	5.79	3.25
Unigene15064_All	965	10.99	11.85	10.43	10.1
CL112.Contig5_All	237	11.04	11.83	24.54	27.66
Unigene15063_All	3535	14.01	11.8	7.86	10.76
Unigene10295_All	2908	9.67	11.8	9.93	7.91
CL1408.Contig1_All	341	10.53	11.79	11.37	10.47
CL2214.Contig3_All	1196	14.41	11.79	3.43	8.37
CL151.Contig3_All	2347	-	11.79	-	-
Unigene10193_All	348	14.82	11.77	12.99	14.14
CL1465.Contig7_All	3235	8.88	11.77	6.3	3.4
Unigene5437_All	283	7.72	11.75	5.46	7.5
CL2105.Contig1_All	4761	14.87	11.75	14.06	11.61
CL762.Contig3_All	2084	5.04	11.73	7.64	5.34
CL496.Contig3_All	3456	-	11.69	2.95	-
CL978.Contig4_All	811	20.44	11.68	7.37	7.88
Unigene2028_All	2514	3.18	11.66	4.27	6.55
CL1439.Contig1_All	1773	10.6	11.64	10.56	7.85
Unigene6492_All	7721	9.96	11.63	7.4	7.47
Unigene9902_All	1838	13.47	11.6	14.8	17.62
CL825.Contig2_All	1268	6.22	11.51	7.35	8.59
CL273.Contig6_All	4274	9.61	11.48	10.47	9.06
CL2464.Contig2_All	3620	10.13	11.48	8.44	10.94
Unigene10083_All	1343	3.83	11.47	0.06	-
CL370.Contig52_All	237	9.87	11.44	33.62	19.8
CL370.Contig28_All	237	15.68	11.44	-	19.8
CL1563.Contig2_All	7069	17.24	11.43	18.65	21.06
Unigene1930_All	3335	8.65	11.43	9.26	6.92
CL2028.Contig1_All	4501	11.78	11.41	9.7	10.97
Unigene5510_All	1216	0.74	11.41	0.24	-
CL730.Contig1_All	3336	3.03	11.4	1.48	2.48
Unigene8754_All	2238	10.03	11.37	8.6	9.22
CL2772.Contig7_All	3430	57.04	11.37	162.71	407.94
CL2235.Contig1_All	5805	11.14	11.37	11.24	9.62
CL2332.Contig2_All	1943	9.44	11.35	9.24	10.46
CL2040.Contig1_All	2984	9.88	11.32	6.72	7.35
CL1958.Contig1_All	494	6.96	11.32	2.75	1.41
CL911.Contig3_All	2698	10.75	11.31	15.61	12.52
CL1790.Contig1_All	918	10.61	11.28	6.83	9.18
Unigene8737_All	3099	12.31	11.25	5.95	9.13
CL1563.Contig1_All	7076	16.39	11.23	16.51	18.5
Unigene27078_All	1449	6.56	11.23	14.28	13.51
Unigene9614_All	4680	9.56	11.23	11.16	21.71
CL276.Contig3_All	5381	5.64	11.22	5.74	7.55
Unigene13424_All	1077	5.29	11.21	18.13	35.6
CL1043.Contig1_All	7163	10.57	11.19	10.65	14.42
CL1783.Contig4_All	6687	6.91	11.19	8.89	10.84
Unigene13452_All	1317	10.29	11.17	9.41	9.85
CL1164.Contig3_All	4974	8.5	11.17	11.11	10.47
CL438.Contig3_All	1433	10.45	11.15	3.91	2.79
CL2332.Contig1_All	2039	9.88	11.15	8.4	10.36
CL439.Contig3_All	7336	25.87	11.13	11.9	19.83
Unigene3954_All	1142	9.93	11.13	10.21	8.59
CL427.Contig1_All	3371	14.11	11.12	6.8	9.96
CL2201.Contig2_All	1746	9.31	11.11	8.51	7.93
CL860.Contig4_All	2245	2.57	11.11	2.31	1.77
Unigene7080_All	534	8.54	11.09	9.31	9.08
Unigene15049_All	1452	10.87	11.09	2.64	5.63
CL1803.Contig1_All	1221	1.94	11.07	3.12	5.61
CL2085.Contig4_All	1143	12.5	11.07	12.01	13.28
CL2694.Contig2_All	1510	5.65	11.05	7.12	7.4
Unigene3734_All	4655	8.81	11.03	10.69	9.26
CL1617.Contig1_All	5316	10.82	11.03	7.76	10.54
CL550.Contig4_All	3438	9.69	11.03	8.19	9.48
CL30.Contig4_All	716	7.2	11.02	1.46	1.13
Unigene10089_All	2687	7.49	11	8.25	10.05
CL2496.Contig3_All	982	6.62	10.98	6.97	14.22
Unigene15057_All	1142	9.43	10.98	7.5	6.39
CL1803.Contig2_All	1400	2.39	10.95	3.83	4.92
CL1094.Contig2_All	4484	15.58	10.94	27.41	23
CL1164.Contig1_All	6306	5.82	10.94	11.2	15.06
Unigene4024_All	753	7.11	10.92	7.11	7.59
CL2507.Contig3_All	6296	11	10.92	11.99	9.04
CL183.Contig5_All	2000	4.98	10.92	9.76	25.48
Unigene13496_All	2412	11.34	10.89	6.93	8.36
Unigene2374_All	1291	4.52	10.87	12.89	19.19
Unigene14962_All	329	5.78	10.87	3.22	6.26
Unigene11687_All	1143	8.83	10.87	6.33	3.27
CL1024.Contig6_All	2170	10.43	10.87	3.77	9.29
CL2103.Contig2_All	7487	9.31	10.86	11.54	10.72
CL345.Contig8_All	1936	0.58	10.85	19.22	19.27
CL74.Contig1_All	2425	2.09	10.85	4.34	4.44
CL786.Contig2_All	3424	6.61	10.85	6.91	6.54
CL552.Contig1_All	2427	4.72	10.84	6.54	4.46
Unigene4870_All	827	3.61	10.84	0.92	1.03
Unigene48_All	2210	7.61	10.83	7.31	5.86
CL370.Contig63_All	381	13.24	10.82	11.81	14.3
CL1790.Contig2_All	949	9.01	10.81	6.9	8.97
Unigene2360_All	1134	4.2	10.8	4.82	5.41
Unigene5137_All	1415	8.27	10.79	9.32	6.93
CL278.Contig4_All	1155	8.53	10.79	19.21	12.77
Unigene14815_All	1685	0.85	10.79	1.1	1.11
CL1423.Contig1_All	2433	9.69	10.77	8.35	5
Unigene5502_All	1014	9.73	10.75	9.43	11.83
CL103.Contig7_All	2449	24.45	10.75	46.32	35.78
CL1367.Contig3_All	4114	7.34	10.74	9.88	3.62
CL1997.Contig3_All	7002	8.99	10.74	10.7	10.6
CL1992.Contig5_All	1848	6.39	10.73	5.85	5.37
CL1006.Contig1_All	629	17.15	10.73	6.24	9.87
CL1785.Contig1_All	5548	7.94	10.69	8.78	14.03
CL1543.Contig2_All	1326	10.21	10.69	9.01	5.56
CL727.Contig2_All	2774	3.98	10.67	2.25	4.45
Unigene856_All	897	3.76	10.64	-	1.27
Unigene10289_All	1059	7.76	10.64	8.5	15.28
Unigene9670_All	3971	12.57	10.61	7.3	11.75
CL1027.Contig1_All	1637	8.59	10.6	13.14	10.52
CL2734.Contig1_All	1769	1.8	10.6	4.28	40.66
CL1167.Contig6_All	7597	7.72	10.6	8.93	13.6
Unigene3659_All	1174	11.56	10.6	12.79	11.46
Unigene8731_All	1403	9.29	10.56	8.22	9.98
Unigene911_All	284	4.39	10.55	7.6	11.47
CL57.Contig3_All	6379	6.74	10.55	9.07	8.18
CL2250.Contig2_All	4033	7.39	10.55	12.81	12.42
CL1171.Contig6_All	652	10.83	10.54	4.02	9.42
Unigene5564_All	705	8.02	10.54	5.9	10.13
Unigene8651_All	516	4.21	10.54	0.16	2.94
Unigene4335_All	685	11.42	10.53	5.79	3.63
CL2711.Contig1_All	404	5.4	10.51	7.52	7.35
Unigene3942_All	1304	12.98	10.49	8.33	13.32
Unigene1931_All	3582	12.65	10.48	12.55	6.27
Unigene13491_All	678	1.78	10.47	0.35	2.4
Unigene5583_All	709	4.74	10.47	0.22	1.92
CL15.Contig3_All	2588	15	10.46	10.71	29.23
Unigene11880_All	1251	10.16	10.46	8.31	9.58
Unigene2316_All	1091	8.87	10.46	5.57	3.33
Unigene9570_All	327	14.13	10.46	1.53	21.74
CL1939.Contig2_All	5934	10.64	10.45	9.78	10.44
Unigene17948_All	243	3.46	10.44	12.38	11.29
CL1253.Contig6_All	2897	8.38	10.44	8.14	6.98
Unigene16673_All	3388	10.09	10.41	13.15	11.47
CL883.Contig2_All	2312	5.17	10.4	12.8	4.17
CL269.Contig3_All	6777	5.51	10.37	6.5	7.04
Unigene8752_All	634	8.5	10.33	7.69	9.18
Unigene5524_All	1868	10.84	10.31	8.65	17.51
CL112.Contig8_All	1412	5.49	10.3	12.72	17.32
CL2616.Contig7_All	4444	11.55	10.3	10.53	8.81
Unigene10392_All	740	9.35	10.3	7.68	9.9
CL1345.Contig8_All	2856	7.05	10.3	6.28	11.66
Unigene2363_All	1179	11.31	10.3	13.54	9.38
Unigene7153_All	1097	13.59	10.29	9.05	19.18
CL885.Contig5_All	2757	8.27	10.27	14.83	13.44
CL2496.Contig1_All	950	3.84	10.27	4.65	7.24
CL145.Contig1_All	3266	9.07	10.27	8.55	7.07
CL2033.Contig1_All	343	17.64	10.26	10.22	18.37
CL370.Contig49_All	215	9.07	10.26	14.46	14.54
CL370.Contig26_All	215	9.07	10.26	14.46	14.54
CL697.Contig2_All	246	1.36	10.25	0.9	3.22
Unigene15334_All	749	15.11	10.24	3.63	1.15
Unigene709_All	3261	10.33	10.23	12.21	11.11
CL826.Contig7_All	1663	6.88	10.23	2.89	2.88
Unigene11887_All	2066	11.75	10.18	10.69	9.05
CL2354.Contig1_All	2249	9.14	10.17	7.05	8.23
Unigene5602_All	2662	7.69	10.16	9.28	7.3
CL2325.Contig2_All	2915	17.16	10.15	13.73	13.93
CL1367.Contig1_All	3978	4.33	10.15	6.49	1.57
CL2325.Contig1_All	2895	14.76	10.15	13.06	14.1
CL2737.Contig3_All	2110	8.66	10.15	2.96	6.51
Unigene8727_All	1360	8.38	10.15	8.82	9.55
CL241.Contig3_All	3424	11.84	10.14	12.93	18.12
CL130.Contig10_All	2400	5.42	10.13	7.95	10.37
Unigene10368_All	2200	38.34	10.12	11.32	18.04
CL762.Contig1_All	1746	4.2	10.1	6.79	4.84
CL1788.Contig2_All	6222	4.33	10.1	18.96	14.72
Unigene11336_All	4916	9.39	10.09	6.85	6.32
Unigene8733_All	3589	5.41	10.09	6.21	7.39
Unigene2342_All	1550	7.14	10.08	5.76	6.25
CL1423.Contig2_All	3862	8.45	10.07	8.69	9.84
CL241.Contig4_All	3128	8.97	10.07	20.16	13.96
CL2803.Contig2_All	321	7.37	10.05	0.91	4.32
CL1165.Contig1_All	3677	15.42	10.04	7.38	10.05
CL1438.Contig2_All	1338	10.95	10.03	11.42	10.63
Unigene10476_All	716	5.36	10.01	1.09	0.86
Unigene7200_All	2284	3.7	10	5.24	4.29
Unigene3799_All	2740	1.41	9.99	16.2	44.15
Unigene8668_All	442	3.6	9.98	10.62	5.14
Unigene11289_All	6871	10.59	9.98	9.12	8.25
Unigene11647_All	2444	2.83	9.98	3.88	2.84
CL53.Contig16_All	424	27.48	9.97	58.09	3.47
Unigene11679_All	1754	9.45	9.95	10.1	6.6
Unigene17195_All	306	3.93	9.95	11.71	8.74
CL113.Contig1_All	2353	3.78	9.93	4.15	4.1
CL145.Contig2_All	4565	8.48	9.92	8.94	7.05
CL1316.Contig2_All	1818	5.77	9.91	14.68	7.59
CL957.Contig1_All	1532	5.57	9.91	6.16	2.42
CL648.Contig3_All	1141	2.07	9.9	3.24	5.77
Unigene11916_All	2183	5.92	9.89	9.25	13.4
Unigene8734_All	3497	10.99	9.87	8.92	11.93
Unigene2349_All	1453	7.73	9.85	6.02	7.8
CL161.Contig9_All	3053	15.11	9.84	9.42	14.4
CL938.Contig4_All	686	10.48	9.84	10.81	21.5
Unigene5359_All	3454	6.46	9.84	7.03	5.7
Unigene13453_All	1268	8.15	9.84	9.86	10.58
Unigene3636_All	2174	7.34	9.83	7.79	9.94
CL1469.Contig3_All	831	6.07	9.83	9.14	5.04
Unigene7112_All	1051	9.46	9.82	9.49	11.99
Unigene13462_All	1365	7.2	9.81	7.35	6.91
CL997.Contig1_All	2141	2.19	9.79	2.13	1.16
CL2479.Contig2_All	8259	8.24	9.77	7.63	9.28
Unigene11874_All	1100	7.34	9.77	5.66	6.66
Unigene3988_All	2407	2.02	9.77	2.77	2.29
Unigene5290_All	1416	1.02	9.76	9.26	4.82
CL1620.Contig3_All	9357	11.79	9.75	10.61	11.56
Unigene10096_All	2666	1.33	9.73	1.15	1.6
Unigene699_All	1273	12	9.71	9.82	8.81
Unigene762_All	2686	6.45	9.7	9.3	10.9
Unigene10175_All	2774	7.4	9.7	6.87	7.47
CL49.Contig6_All	6680	4.72	9.68	6.92	7.28
Unigene10387_All	2005	8.76	9.68	11.03	9.9
Unigene11915_All	2160	19.36	9.66	30.37	24.64
CL1728.Contig1_All	736	7.63	9.61	10.48	6.37
Unigene617_All	563	0.89	9.59	4.51	5.18
Unigene13440_All	878	9.56	9.59	8.74	12.19
Unigene3922_All	917	6.7	9.59	7.33	7.5
CL575.Contig3_All	6923	8.75	9.58	8.2	13.18
CL2616.Contig1_All	4023	11.87	9.56	7.9	7.53
CL2186.Contig2_All	1526	9.33	9.56	8.31	8.57
Unigene3940_All	1184	9.54	9.56	7.64	8.6
CL506.Contig4_All	3558	6.55	9.56	7.07	7.24
Unigene766_All	559	12.56	9.56	5.13	7.54
CL2187.Contig1_All	2185	8.65	9.55	8.01	6.77
Unigene8719_All	1535	7.43	9.55	8.4	7.2
CL543.Contig4_All	2066	7.14	9.54	4.84	5.1
Unigene5575_All	2542	6.88	9.54	6.87	7.57
Unigene13416_All	1046	18.36	9.54	16.37	17.46
Unigene1675_All	2087	10.22	9.53	7.42	8.04
Unigene11380_All	1781	8.61	9.51	14.57	14.95
Unigene11840_All	635	5.59	9.51	3.78	4.08
CL820.Contig1_All	1719	7.04	9.51	3.51	3.33
CL104.Contig1_All	11517	7.34	9.5	9.51	12.07
Unigene323_All	1384	6.37	9.5	6.92	8.26
CL1976.Contig1_All	340	11.05	9.5	4.75	0.44
CL1757.Contig2_All	2333	5.57	9.49	7.24	4.53
Unigene13471_All	1340	4.34	9.49	3.31	2.71
Unigene8776_All	1976	22.7	9.49	40.7	58.47
Unigene3621_All	3368	6.82	9.45	7.15	15.13
CL588.Contig2_All	1001	43.53	9.45	4.69	8.36
CL844.Contig1_All	3215	6.74	9.42	4.56	7.99
Unigene10336_All	1290	5.91	9.39	6.51	7.74
Unigene27039_All	234	6.31	9.38	3.6	4.14
CL438.Contig1_All	2517	6.84	9.38	12.19	18.43
CL1198.Contig2_All	3768	8.45	9.38	7.47	9.38
Unigene11738_All	517	9.87	9.36	6.78	11.62
CL1469.Contig2_All	2458	8.85	9.34	6.95	6.74
Unigene2315_All	1077	13.02	9.34	30.25	15.59
CL2201.Contig1_All	1691	8.27	9.33	8.55	8.74
Unigene15085_All	2342	4.58	9.33	3.78	2.3
Unigene15044_All	1340	8.51	9.32	5.43	4.73
CL2103.Contig3_All	6734	7.8	9.32	7.57	6.39
CL1504.Contig3_All	1855	5.8	9.32	6.58	3.79
CL2366.Contig2_All	1316	6.59	9.32	2.41	4.51
CL775.Contig2_All	2756	4.73	9.31	4.53	3.16
Unigene19418_All	329	7.48	9.3	9.48	14.77
Unigene26789_All	238	2.15	9.3	-	-
Unigene11855_All	1513	7.11	9.28	7.48	4.83
CL327.Contig1_All	2209	8.46	9.28	3.83	2.86
Unigene605_All	474	4.4	9.28	5.04	5.41
CL1771.Contig1_All	4741	0.59	9.26	2.15	1.71
CL1771.Contig2_All	5300	0.99	9.25	6.32	9.55
CL1846.Contig3_All	287	0.3	9.25	3.78	1.71
CL1098.Contig1_All	4081	9.53	9.24	6.24	9.07
CL499.Contig2_All	1098	10.54	9.23	33.3	59.09
Unigene4022_All	2294	7.6	9.22	4.97	7.99
Unigene3803_All	3514	5.44	9.21	6.75	6.05
CL277.Contig3_All	208	14.18	9.21	8.84	12.66
Unigene10131_All	770	4.78	9.2	4.32	3.18
CL371.Contig2_All	683	8.49	9.19	6	7.77
CL1438.Contig1_All	1654	8.53	9.17	8.54	9.5
CL2169.Contig1_All	2093	6.8	9.16	6.61	7.33
CL1712.Contig1_All	750	10.32	9.15	9.43	11.39
CL29.Contig7_All	1577	3.82	9.13	4.19	3.17
CL2163.Contig3_All	1374	3.24	9.13	6.33	2.4
CL356.Contig5_All	333	1.75	9.11	6.91	4.08
CL1777.Contig1_All	2329	7.09	9.1	4.16	8.71
Unigene10339_All	1168	6.88	9.1	7.88	6.48
CL1361.Contig2_All	624	19.67	9.09	10.15	3.35
Unigene5194_All	2204	6.85	9.08	7.71	6.61
CL852.Contig4_All	598	1.8	9.06	6.98	6.59
CL918.Contig1_All	5293	10.89	9.05	11.54	19.63
Unigene432_All	2664	7.28	9.04	3.02	6.92
CL1883.Contig2_All	1835	4.47	9.03	5.27	4.98
CL1336.Contig2_All	1657	5.19	9.01	5.45	3.08
CL844.Contig2_All	3128	6.97	9	5.8	6.42
Unigene7210_All	6127	8.35	8.99	8.74	15.31
Unigene8202_All	4710	8.1	8.98	4.08	5.43
Unigene5595_All	2011	3.96	8.98	4.02	3.62
Unigene10376_All	799	7.24	8.98	6.26	5.26
CL521.Contig1_All	2582	8.63	8.97	8.3	9.83
Unigene10317_All	1539	5.54	8.97	6.04	4.33
CL103.Contig4_All	2387	21.91	8.97	47.59	37.42
Unigene7177_All	644	11.94	8.96	27.97	15.08
Unigene24889_All	250	3.32	8.96	4.39	11.5
Unigene7201_All	824	8.42	8.96	9.11	8.9
CL805.Contig1_All	3587	19.86	8.95	9.73	34.94
CL648.Contig5_All	707	7.38	8.95	5.28	2.94
Unigene10290_All	3620	8.34	8.95	9.74	10.5
CL852.Contig2_All	616	6.14	8.93	2.1	8.06
CL1268.Contig1_All	2233	2.19	8.93	2.4	1.8
CL1897.Contig4_All	5278	5.89	8.92	5.88	5.77
CL1031.Contig1_All	6805	5.89	8.92	24.11	18.03
Unigene9923_All	3399	12.6	8.91	9.45	13.93
CL460.Contig3_All	206	7.2	8.89	4.79	20.5
CL688.Contig1_All	2708	4.78	8.87	8.34	5.29
Unigene7146_All	1226	5.51	8.87	5.8	3.08
CL1268.Contig2_All	2302	3.34	8.82	1.71	1.26
CL132.Contig2_All	1856	9.33	8.82	7.23	6.42
CL2526.Contig3_All	1269	3.97	8.82	2.54	9.75
Unigene1798_All	838	14.28	8.79	5.84	4.84
CL1208.Contig3_All	3808	13.57	8.78	9.76	10.22
Unigene3282_All	12105	9.97	8.76	8.23	12.66
CL1707.Contig2_All	1294	8.69	8.76	4.66	9.22
Unigene11156_All	273	11.62	8.76	4.99	6.09
CL527.Contig1_All	916	6.59	8.75	5.61	10.18
Unigene7167_All	2600	5.35	8.74	6.17	6.26
Unigene8791_All	707	6.8	8.74	11.87	13.95
CL456.Contig1_All	2209	13.89	8.74	9.14	8.09
CL286.Contig3_All	2950	4.9	8.72	5.76	6.28
Unigene5341_All	6138	7.61	8.71	6.54	10.12
Unigene8718_All	1484	2.02	8.7	9.39	30.37
CL2018.Contig2_All	1987	6.81	8.69	6.71	5.79
Unigene5481_All	401	4.77	8.67	8.04	7.25
CL480.Contig4_All	1315	4.85	8.67	6.32	8.02
CL530.Contig2_All	2765	6.97	8.66	7.37	13.82
Unigene2225_All	307	4.9	8.66	2.91	5.63
CL130.Contig13_All	3253	6.04	8.66	5.8	7.69
CL2772.Contig1_All	520	28.16	8.65	89.34	183.04
Unigene8740_All	1373	11.79	8.65	8.89	9.5
Unigene13378_All	508	4.29	8.65	5.94	6.4
CL678.Contig1_All	2775	4.8	8.63	5.99	6.45
Unigene2118_All	2431	5.33	8.63	5.75	3.7
Unigene14351_All	1686	11.09	8.63	7.92	7.12
CL1684.Contig11_All	14673	8.22	8.63	7.33	10.4
Unigene6574_All	6742	5.95	8.62	6.52	8.46
Unigene462_All	1621	3.61	8.62	3.94	4.87
CL1617.Contig6_All	6903	6.58	8.62	6.86	4.71
Unigene3894_All	422	6.05	8.61	7.94	7.27
Unigene691_All	1573	4.08	8.61	5.3	4.52
CL1868.Contig1_All	1796	9.92	8.61	9.86	6.01
Unigene19715_All	237	0.72	8.61	6.2	4.55
CL2526.Contig1_All	1132	8.64	8.6	10.08	6.3
Unigene8522_All	1918	6.95	8.58	5.78	4.34
CL1029.Contig3_All	4765	7.42	8.57	2.83	7.47
CL460.Contig5_All	941	7.46	8.56	9.46	17.34
CL1132.Contig5_All	2903	9.09	8.55	8.17	6.68
Unigene13369_All	532	1.19	8.54	0.93	3.82
Unigene1893_All	4376	8.05	8.54	6.69	7.11
Unigene4004_All	761	8.12	8.52	6.72	6.04
CL1167.Contig7_All	9720	10.32	8.52	9.33	21.28
Unigene13201_All	1712	4.56	8.51	3.3	1.42
Unigene739_All	2135	6.67	8.51	6.92	6.83
Unigene19383_All	2944	7	8.49	5.8	9.46
Unigene706_All	3146	5.72	8.48	5.26	5.89
CL647.Contig5_All	1629	3.79	8.47	3.67	2.44
CL541.Contig1_All	1498	6.5	8.47	3.15	4.83
Unigene11882_All	3263	8.75	8.46	6.28	7.95
Unigene12780_All	10200	10.54	8.45	10.41	12.56
CL2365.Contig1_All	2380	6.77	8.43	7.93	8.29
Unigene493_All	685	16.4	8.43	6.1	8.01
CL1970.Contig3_All	3123	3.79	8.42	4.54	8.97
Unigene3995_All	2183	9.8	8.42	4.3	5.96
Unigene767_All	743	9.95	8.42	6.81	9.78
Unigene10123_All	1959	6.29	8.41	5.82	6.11
CL938.Contig2_All	797	9.45	8.4	5.38	10.51
CL402.Contig1_All	2070	4.63	8.39	3.41	4.12
Unigene2645_All	540	1.17	8.39	2.29	2.42
CL1626.Contig2_All	2927	4.36	8.36	8.37	17.5
Unigene13271_All	1005	7.31	8.36	6.1	2.94
CL2826.Contig2_All	2143	10.41	8.35	12.69	8.51
Unigene6851_All	3213	6.04	8.34	3.78	9.04
Unigene15178_All	898	0.52	8.34	-	-
Unigene3271_All	2332	16.72	8.33	29.02	44.07
CL2494.Contig1_All	1160	0.88	8.31	3.87	4.72
Unigene3874_All	525	5.57	8.3	7.44	7.52
Unigene11862_All	1422	7.36	8.29	7.44	11.52
CL2065.Contig3_All	1166	1.89	8.26	0.66	3.86
CL1085.Contig2_All	4574	8.33	8.26	8.73	11.59
Unigene8787_All	854	6.58	8.25	5	6.29
CL2436.Contig2_All	3363	5.56	8.24	5.33	7.44
CL373.Contig14_All	2981	11.87	8.22	17.02	21.98
CL1253.Contig2_All	2237	8.99	8.2	4.32	4.84
CL1946.Contig1_All	2849	5.74	8.2	2.26	5.76
Unigene7130_All	951	8.26	8.2	12.98	17.09
Unigene6443_All	2449	7.31	8.19	6.53	6.87
Unigene8724_All	1537	4.61	8.19	4.69	3.63
Unigene13382_All	498	3.88	8.19	5.24	7.49
Unigene15105_All	808	4.67	8.18	4.09	7.45
Unigene7172_All	2001	5.99	8.18	5.38	6.36
CL421.Contig2_All	2624	7.1	8.16	2.48	3.17
Unigene14367_All	3434	6.82	8.16	8.81	5.19
CL644.Contig1_All	361	8.22	8.14	11.58	31.37
CL15.Contig8_All	3811	7.09	8.14	3.96	7.38
CL432.Contig4_All	5014	17.53	8.14	16.3	17.53
Unigene2307_All	993	7.76	8.12	7.99	10.44
Unigene5275_All	4280	7.69	8.11	7.1	7.35
Unigene14763_All	653	3.49	8.11	2.53	9.65
CL1515.Contig3_All	2521	8.42	8.1	17.41	17.1
Unigene13470_All	1003	9.16	8.09	10.51	10.03
Unigene8756_All	2562	5.72	8.09	4.65	4.91
CL2694.Contig3_All	1303	7.23	8.08	10.02	10.14
Unigene11361_All	2087	8.86	8.07	4	2.2
Unigene5541_All	1358	6.01	8.07	6.37	7.88
CL1899.Contig3_All	2029	3.62	8.05	4.65	2.92
Unigene10282_All	1804	4.8	8.05	5.73	6.81
CL1566.Contig4_All	1286	13.16	8.02	8.65	9.65
CL820.Contig5_All	1744	11.87	8.02	8.47	11.56
CL852.Contig7_All	2302	-	8.02	2.14	4.39
Unigene15012_All	1804	4.68	8.02	4.74	4.94
Unigene983_All	857	1.36	8.01	0.09	0.28
CL1326.Contig2_All	4041	7.59	8.01	6.92	9.86
CL414.Contig1_All	2591	7.78	8.01	5.49	10.47
Unigene446_All	2256	11.29	8.01	1.19	0.44
Unigene7162_All	1620	4.84	7.99	5.14	4.38
CL1235.Contig7_All	277	10.24	7.98	13.89	10.42
CL433.Contig2_All	3666	6.64	7.98	7.71	8.99
Unigene3792_All	1339	7.77	7.98	5.98	5.76
CL309.Contig2_All	892	4.97	7.97	8.5	6.59
CL1895.Contig1_All	1776	2.72	7.97	0.71	1.25
Unigene15968_All	394	1.39	7.97	4.34	3.44
Unigene5543_All	1475	14.76	7.97	8.81	7.79
CL103.Contig8_All	4097	29.6	7.96	107.27	308.69
CL496.Contig18_All	1113	54.51	7.96	1.4	18.57
Unigene10379_All	815	3.18	7.95	1.88	3.8
Unigene15118_All	2651	5.2	7.95	7.05	12.76
CL2199.Contig1_All	1018	6.42	7.95	7.33	9.05
Unigene24986_All	271	3.53	7.94	1.16	0.31
CL647.Contig6_All	2056	6.19	7.94	7.7	6.94
CL932.Contig6_All	5679	4.18	7.92	3.39	6.28
Unigene4025_All	831	8.48	7.92	8.38	7.94
CL675.Contig2_All	874	4.81	7.9	3.67	3.92
Unigene28285_All	261	14.82	7.89	9.59	20.72
CL1958.Contig2_All	455	0.67	7.88	1.5	0.84
Unigene15113_All	2737	8.02	7.88	7.2	7.62
Unigene7125_All	1917	6.73	7.87	6.23	6.24
CL857.Contig2_All	1255	3.49	7.86	4.55	4.29
CL423.Contig1_All	5751	3.65	7.85	13.86	6.65
Unigene13518_All	907	4.74	7.85	5.42	4.62
Unigene746_All	4573	8.93	7.85	8.46	8.26
CL130.Contig4_All	2916	3.75	7.84	8.59	11.64
CL1367.Contig2_All	3928	5.96	7.83	6.35	2.86
Unigene3556_All	2137	4.83	7.82	4.66	4.68
Unigene512_All	1228	5.69	7.81	5.01	3.92
CL33.Contig3_All	3672	7.81	7.81	5.44	5.99
Unigene11891_All	2196	3.21	7.8	3.63	3.56
CL451.Contig3_All	2124	6.97	7.79	7.23	4.64
Unigene7140_All	1542	5.96	7.79	4.25	3.18
CL2499.Contig1_All	5683	7.05	7.78	4.3	3.95
CL1515.Contig6_All	2526	7.65	7.77	15.11	16.64
CL953.Contig2_All	2910	3.77	7.77	2.98	6.18
CL1861.Contig1_All	1608	10.44	7.77	4.6	5.16
CL357.Contig6_All	2194	2.65	7.75	2.24	2.93
CL2711.Contig2_All	2655	9.25	7.75	6.46	6.8
CL1557.Contig3_All	1566	2.56	7.74	9.26	8.17
CL1895.Contig3_All	1631	0.3	7.74	0.34	0.83
CL2318.Contig4_All	3051	4.98	7.74	7.52	10.81
Unigene11884_All	891	5.09	7.73	2.55	5.25
CL1331.Contig3_All	654	2.61	7.73	8.99	5.38
CL932.Contig1_All	5580	7	7.72	6.45	8.56
CL57.Contig9_All	5325	0.81	7.71	2.59	6.61
Unigene10287_All	1788	4.54	7.71	3.83	4.67
CL1807.Contig1_All	415	9.55	7.7	8.87	4
CL596.Contig1_All	4188	13.29	7.7	5.3	8.09
CL876.Contig10_All	2628	1.54	7.7	5.62	3.96
Unigene11545_All	1638	10.17	7.69	2.67	2.29
Unigene2287_All	426	2.83	7.69	2.27	2.94
Unigene11379_All	1286	4.38	7.69	3.76	14.24
Unigene7139_All	1261	9.36	7.68	3.54	5.09
CL1322.Contig4_All	2007	9.94	7.68	6.27	7.63
CL2235.Contig3_All	5650	6.47	7.66	5.79	4.88
CL1998.Contig2_All	2151	5.2	7.66	5.88	6.42
CL206.Contig5_All	2293	6.97	7.65	4.57	4.14
Unigene8721_All	1294	6.5	7.65	6.43	10.26
Unigene14761_All	2328	6.33	7.65	6.26	6.6
CL1895.Contig2_All	1969	1.3	7.64	0.39	1.56
CL161.Contig10_All	5984	0.76	7.64	1.5	3.54
Unigene4010_All	2736	6.84	7.63	6.77	7.01
CL655.Contig4_All	5838	11.99	7.61	5.75	6.63
Unigene15119_All	1999	7.58	7.59	5.21	7.18
Unigene8467_All	1290	6.35	7.59	4.19	6.18
Unigene13509_All	2767	5.56	7.59	6.46	8.07
Unigene7198_All	1952	6.1	7.58	6.07	8.8
Unigene596_All	280	0.56	7.57	5.17	4.1
Unigene3985_All	2113	4.53	7.56	5.02	5.35
CL480.Contig3_All	2197	6.56	7.53	5.92	8.2
CL109.Contig4_All	1027	15.26	7.53	2.42	8.08
Unigene5581_All	2418	8.63	7.52	5.2	10.55
CL1704.Contig2_All	513	0.25	7.51	2.61	2.19
Unigene5515_All	4722	8.01	7.51	8.65	8.24
CL881.Contig3_All	2686	10.42	7.51	2.98	9.58
CL1228.Contig1_All	1944	0.42	7.5	4.93	32.59
Unigene2359_All	2826	7	7.5	4.17	4.49
Unigene14349_All	2158	6.86	7.49	11.69	4.31
Unigene14482_All	8539	5.45	7.49	5.3	6.2
CL2309.Contig2_All	1612	13.54	7.49	7.77	17.35
Unigene540_All	4851	5.87	7.48	5.9	7.19
Unigene11309_All	1163	3.7	7.48	6.02	5.81
CL4.Contig1_All	9451	4.31	7.48	4.25	6.54
Unigene14515_All	3384	3.44	7.47	0.57	1.98
Unigene5497_All	1164	3.89	7.47	5.38	3.7
CL204.Contig4_All	3779	8.46	7.46	8.07	6.74
Unigene3997_All	2146	3.19	7.44	4.38	2.58
Unigene5539_All	1378	6.64	7.44	5.43	6.84
CL655.Contig1_All	7495	4.33	7.43	6.05	2.8
CL1161.Contig3_All	8527	4.73	7.43	4.24	3.09
Unigene5339_All	2091	6.87	7.43	7.14	7.52
CL370.Contig7_All	831	0.24	7.42	36.03	28.39
Unigene3687_All	3297	4.16	7.42	11.26	5.77
Unigene1023_All	246	5.44	7.42	9.45	6.79
CL558.Contig4_All	1592	9.41	7.42	7.48	7.39
CL2466.Contig3_All	299	1.02	7.41	6.71	0.53
CL1756.Contig4_All	5359	7.01	7.41	8.94	12.06
Unigene9630_All	728	1.26	7.4	0.31	0.55
CL826.Contig10_All	1644	1.89	7.4	8.77	5.06
Unigene15009_All	1043	7.24	7.4	4.28	5.03
CL103.Contig9_All	2135	11.56	7.39	15.44	4.74
Unigene3938_All	1350	17.47	7.39	4.2	8.18
CL860.Contig5_All	2276	2.2	7.39	4.09	3.12
CL766.Contig2_All	4653	1.95	7.38	4.99	11.34
CL1263.Contig1_All	2410	2.73	7.36	4.22	8.28
Unigene3914_All	1077	6.25	7.36	11.51	8.94
CL1512.Contig2_All	785	2.51	7.35	3.83	5.56
CL161.Contig3_All	3287	3.13	7.35	7.29	3.64
CL844.Contig3_All	4100	3.24	7.35	1.66	2.43
CL1861.Contig2_All	1690	8.53	7.34	3.47	5.03
Unigene28286_All	279	-	7.34	8.31	3.88
CL103.Contig5_All	2690	19.43	7.34	94.46	192.87
Unigene13467_All	3081	6.78	7.33	6.48	12.56
CL1823.Contig5_All	2941	10.35	7.33	8.54	10.73
Unigene8712_All	3337	4.8	7.32	4.66	3.78
Unigene10106_All	2392	7.05	7.32	2.76	3.6
CL1897.Contig1_All	4865	2.41	7.32	4.74	3.13
Unigene13252_All	6225	8.38	7.32	9.39	10.83
CL432.Contig3_All	7382	7.85	7.32	6.39	7.37
Unigene15062_All	3125	6.75	7.31	7.19	7.38
Unigene6790_All	2540	5.69	7.3	2.76	4.47
CL1924.Contig5_All	3831	5.09	7.29	8.72	9.21
Unigene4106_All	1294	7.25	7.29	3.86	6.69
Unigene9844_All	6772	4.62	7.29	6.01	7.03
CL1482.Contig3_All	2672	3.44	7.28	4.47	4.07
CL2683.Contig2_All	1128	6.14	7.26	8.97	8.08
Unigene13355_All	242	6.97	7.25	8.31	5.5
CL2394.Contig2_All	743	6.74	7.25	2.93	3.31
CL2064.Contig1_All	3869	10.2	7.24	6.34	6.87
Unigene3990_All	781	2.58	7.24	0.99	1.64
CL130.Contig5_All	2961	3.19	7.23	3.68	4.41
Unigene239_All	5581	5.77	7.23	5.97	7.24
Unigene13432_All	1178	5.18	7.22	5.81	4.2
CL543.Contig3_All	2031	4.45	7.19	4.43	4.79
CL1823.Contig4_All	2574	8.87	7.19	8.98	11.87
CL568.Contig2_All	381	8.74	7.19	4.78	6.06
Unigene15066_All	1245	3.43	7.18	3.59	4.19
CL869.Contig4_All	2491	6.07	7.18	4.42	3.48
CL1461.Contig4_All	3303	8.22	7.17	5.16	7.27
CL2339.Contig2_All	1340	15.07	7.17	9.65	11.93
Unigene6845_All	2841	8.74	7.17	7.47	5.93
Unigene2375_All	1623	6.87	7.17	4.91	4.97
CL926.Contig2_All	2495	5.09	7.13	3.53	3.24
Unigene13451_All	3286	7.19	7.13	6.72	6.84
Unigene8702_All	920	6.43	7.13	3.12	3.38
Unigene14569_All	1838	1.91	7.12	2.01	3.46
Unigene5682_All	596	1.66	7.12	0.54	2.47
CL225.Contig1_All	1824	3.63	7.1	4.39	4.31
CL66.Contig2_All	628	3.51	7.1	9.44	9.18
CL345.Contig7_All	1884	0.35	7.1	5.44	9.5
Unigene3552_All	4139	6.7	7.09	6.27	6.87
Unigene573_All	386	3.58	7.07	0.22	1.87
Unigene2521_All	400	8.54	7.06	6.59	8.24
CL2199.Contig2_All	1303	5.68	7.06	5.99	6.02
CL1361.Contig1_All	624	15.94	7.05	8.09	1.42
CL2778.Contig2_All	1333	11.79	7.05	10.49	16.74
CL820.Contig4_All	1723	4.29	7.04	2.93	4.18
CL1933.Contig1_All	1883	3.14	7.03	3.21	2.39
CL1139.Contig2_All	6115	5.45	7.03	3.23	5.7
CL2616.Contig5_All	4008	4.36	7.03	4.07	5.48
Unigene2331_All	894	6.64	7.03	11.53	10
Unigene5475_All	534	9.72	7.02	7.44	6.26
CL1098.Contig2_All	4349	7.9	7.02	4.85	8.28
Unigene8588_All	612	8.25	7.01	6.44	13.73
Unigene7158_All	1213	4.37	7	6.05	6.6
CL1819.Contig2_All	1935	0.68	7	5.47	5.72
CL1620.Contig1_All	8865	6.24	6.99	3.95	7.74
Unigene8780_All	2286	4.93	6.99	4.25	6.14
Unigene5601_All	2381	4.32	6.98	3.54	8.85
CL105.Contig2_All	3277	4.1	6.98	4.47	4.48
CL2040.Contig2_All	3122	5.35	6.97	7.85	9.14
Unigene12791_All	3169	8.82	6.96	20.92	19.27
CL511.Contig7_All	4407	2.27	6.96	7.16	0.9
Unigene2304_All	1003	2.63	6.96	0.82	3.01
Unigene8634_All	329	8.01	6.94	4.68	2.78
CL751.Contig1_All	2307	5.27	6.93	2.08	3.38
Unigene2328_All	860	2.72	6.92	4.34	5.33
CL528.Contig4_All	5284	2.98	6.92	1.63	2.88
Unigene7143_All	1701	6.27	6.92	6.18	6.92
Unigene719_All	1759	13.58	6.91	7.58	1.17
CL1819.Contig1_All	1952	0.17	6.91	4.62	5.9
CL109.Contig6_All	3652	13.13	6.91	4.11	5.63
CL2743.Contig1_All	9578	7.54	6.9	9.88	12.66
Unigene11757_All	401	6.81	6.9	4.47	5.3
Unigene429_All	2759	5.34	6.9	5.24	5.95
CL2035.Contig2_All	3292	6.14	6.9	4.05	3.39
CL1809.Contig2_All	2128	5.08	6.9	4.28	8.43
CL161.Contig2_All	2184	4.59	6.89	-	2.42
Unigene6929_All	4177	5.7	6.89	13.54	45.52
Unigene6895_All	1264	0.44	6.88	0.4	0.32
Unigene5621_All	323	2.28	6.88	2.4	0.71
Unigene765_All	2221	6.4	6.87	5.05	6.58
CL1847.Contig1_All	6352	4.62	6.87	1.58	2.52
CL698.Contig3_All	2378	2.21	6.87	2.65	2.38
CL183.Contig2_All	3461	9.97	6.86	33.76	25.82
Unigene5554_All	1654	1.87	6.85	2.9	1.17
Unigene6512_All	711	5.24	6.84	5.18	8.89
CL1765.Contig1_All	1947	11.25	6.82	6.55	6.77
CL109.Contig3_All	595	14.36	6.81	2.72	8.93
Unigene5355_All	2179	14.45	6.8	9.43	4.77
CL1500.Contig4_All	1640	5.03	6.8	5.42	3.77
CL112.Contig1_All	277	9.67	6.8	15.39	11.61
Unigene11831_All	1715	5.32	6.79	4.54	5.01
Unigene15056_All	1370	4.4	6.77	4.29	4.15
CL370.Contig13_All	261	4.08	6.76	4.89	6.19
CL370.Contig46_All	261	4.08	6.76	4.89	6.19
Unigene10375_All	814	4.92	6.76	6.32	5.89
CL1971.Contig2_All	1497	2.95	6.74	5.64	5.61
CL1622.Contig2_All	1957	6.42	6.73	5.94	2.23
CL361.Contig6_All	3018	4.49	6.73	6.02	4.67
Unigene8767_All	2056	5.08	6.71	5.37	5.26
Unigene11866_All	1376	3.16	6.7	3.11	2.5
Unigene3648_All	6380	6.97	6.69	4.15	6.57
CL183.Contig8_All	507	2.78	6.69	7.9	5.05
CL1216.Contig2_All	1482	2.39	6.68	5.04	4.86
Unigene27264_All	297	2.06	6.68	-	-
CL2382.Contig1_All	4425	6.07	6.68	5.51	6.53
CL2548.Contig1_All	565	10.19	6.67	11.44	10.88
CL1073.Contig2_All	7361	1.56	6.66	2.52	4.69
Unigene9905_All	4551	8.5	6.66	7.76	8.8
CL1523.Contig2_All	1373	-	6.66	1.21	1.21
Unigene11879_All	1609	5.97	6.66	6.6	4.84
Unigene10232_All	281	2.23	6.66	2.94	1.75
CL559.Contig2_All	2145	2.18	6.65	2.67	4.25
Unigene12814_All	14100	3.42	6.64	5.2	4.35
CL1377.Contig1_All	789	5.02	6.62	0.91	10.7
CL397.Contig2_All	3377	2.78	6.62	7.44	14.19
Unigene14370_All	1807	6.78	6.62	8.88	17.21
Unigene5558_All	879	4.51	6.61	2.85	4.24
CL2161.Contig2_All	1075	5.09	6.61	8.29	5.41
CL926.Contig1_All	2615	7.06	6.6	6.12	4.01
CL678.Contig4_All	4315	5.07	6.6	5.34	6.45
Unigene681_All	962	5.88	6.6	7.03	8.59
CL552.Contig3_All	2548	0.71	6.59	2.67	2
Unigene13323_All	531	5.49	6.58	3.28	3.83
Unigene15058_All	1621	5.72	6.57	4.83	6.27
CL2772.Contig9_All	5912	28.41	6.57	85.83	228.71
Unigene1800_All	564	2.22	6.57	3.48	3.9
Unigene1673_All	2848	8.75	6.56	5.93	6.61
CL559.Contig1_All	2117	2.62	6.56	3.37	5.23
CL1331.Contig1_All	669	0.64	6.56	10.51	3.03
CL1246.Contig2_All	817	2.9	6.56	2.34	3.41
CL756.Contig2_All	1493	6.73	6.55	3.2	6.91
CL1837.Contig2_All	1149	6.11	6.55	6.48	6.14
CL1770.Contig3_All	1527	2.47	6.55	6.32	6.68
CL176.Contig1_All	5844	7.33	6.54	19.85	38.7
CL657.Contig2_All	4717	5.77	6.53	8.55	7.15
Unigene2411_All	815	3.61	6.53	3.58	2.31
Unigene5270_All	740	3.39	6.53	5.15	5.58
Unigene10324_All	1205	3.37	6.51	2.99	3.33
Unigene610_All	496	2.65	6.51	0.94	1.88
CL1129.Contig3_All	3946	5.77	6.51	1.99	1.31
Unigene10271_All	487	6.11	6.49	5.04	4.4
CL348.Contig2_All	1932	4.29	6.49	2.98	5.48
CL1073.Contig1_All	7264	1.43	6.49	2.84	4.31
Unigene10027_All	2630	6.06	6.49	4.82	6.15
CL330.Contig9_All	3798	62	6.49	6.02	94.94
CL2637.Contig2_All	744	1.28	6.48	0.63	3.06
Unigene5519_All	2951	5.27	6.47	4.04	3.81
Unigene8220_All	2324	5.17	6.47	4.91	5.51
CL2028.Contig3_All	4572	5.21	6.45	4.22	6.73
CL876.Contig4_All	5478	6.92	6.45	5.05	5.34
CL151.Contig5_All	1453	3.7	6.45	6.19	10.6
Unigene15761_All	356	1.58	6.44	2.89	1.69
Unigene672_All	1911	6.23	6.44	5.95	3.62
Unigene763_All	2318	9.62	6.43	5.72	6.1
CL1517.Contig6_All	613	6.52	6.43	8.22	8.78
CL532.Contig1_All	2473	-	6.43	-	3.87
CL30.Contig17_All	1353	6.41	6.42	12.89	11.98
CL77.Contig4_All	578	0.62	6.42	2.12	1.55
CL1517.Contig2_All	1755	4.59	6.42	5.46	6.43
CL2169.Contig2_All	1017	5.44	6.41	4.36	2.43
Unigene3813_All	534	2.13	6.41	6.2	4.66
Unigene10348_All	703	7.87	6.4	4.24	4.77
CL521.Contig3_All	2664	9.68	6.4	7.85	6.54
Unigene7160_All	1563	7.36	6.39	5.57	6.23
Unigene9970_All	2230	0.49	6.39	2.75	8.48
CL29.Contig2_All	1640	2.09	6.38	2.2	1.63
CL869.Contig6_All	1591	4.52	6.38	1.65	2.97
Unigene11447_All	2097	4.46	6.38	7.38	8.19
CL124.Contig3_All	4455	2.64	6.38	3.15	4.9
CL2370.Contig2_All	2347	6.7	6.37	3.2	2.91
Unigene10301_All	2042	5.55	6.37	5.51	4.64
Unigene8670_All	418	7.1	6.37	5.08	4.69
Unigene316_All	833	7.61	6.37	4.41	3.34
CL1476.Contig2_All	442	1.83	6.37	3.02	1.97
CL1843.Contig2_All	2091	7.76	6.36	5.71	10.24
CL1833.Contig2_All	3427	8.01	6.36	12.69	11.58
CL2578.Contig2_All	2085	6.16	6.36	4.85	3.94
Unigene8715_All	1268	11.43	6.35	7.26	11.27
Unigene14192_All	1171	11.43	6.35	9.81	15.22
Unigene3609_All	2187	1.94	6.34	1.65	1.43
CL1712.Contig2_All	3144	8.65	6.33	6.55	7.35
Unigene13281_All	4031	5.33	6.33	4.18	6.03
Unigene6763_All	1816	2.35	6.33	3.14	0.4
CL2211.Contig1_All	1041	5.79	6.32	4.86	7.39
Unigene10458_All	1111	0.82	6.32	0.2	1.16
CL381.Contig2_All	352	2.43	6.32	-	1.48
CL109.Contig5_All	3882	12	6.32	3.47	3.86
CL384.Contig1_All	1292	3.97	6.31	0.96	2.93
CL2031.Contig3_All	785	1.49	6.31	5.89	5.09
Unigene6692_All	2412	3	6.31	0.87	1.84
Unigene2329_All	1967	5.6	6.31	6.2	6.28
Unigene8527_All	1699	4.79	6.29	4.04	4.4
Unigene19338_All	239	2.13	6.28	2.82	5.23
CL206.Contig6_All	6093	5.72	6.28	15.45	3.31
Unigene11921_All	561	6.7	6.27	5.26	2.66
Unigene8488_All	1397	3.11	6.26	3.27	2.92
CL1186.Contig4_All	4551	6.11	6.25	5.19	10.5
Unigene5161_All	8205	7.32	6.25	5.02	5.53
Unigene13368_All	364	4.26	6.24	5.6	6.45
CL1126.Contig1_All	4596	1.94	6.24	4.25	6.1
[truncated: 27,665 more rows]
