# Supplementary material for: Transcriptomic analyses on muscle tissues of Litopenaeus vannamei provide the first profile insight into the response to low temperature stress
Source: PLoS One. 2017 Jun 2;12(6):e0178604. doi: 10.1371/journal.pone.0178604 (PMC5456072; doi:10.1371/journal.pone.0178604)
Supplement: S5 Table — a The “GeneLength” column gives the length of exon sequence. b CT: reads per kb per million reads (RPKM) for each unigene in transcription of Control. c T_2: reads per kb per million reads (RPKM) for each unigene in transcription of T_2. d Log2FoldChange(T_2/CT): the ratio between the RPKM in CT to the RPKM in T_2. The criteria applied for assigning significance were: Pvalue < 0.05, FDR ≤ 0.001, and estimated absolute |log2FoldChange| ≥ 1. Genes listed in descending order of absolute |log2FoldChange|. NA: No annotation were found in the related database. (XLSX) [file pone.0178604.s006.xlsx]

## Sheet: control_2h-vs-13_2h
S5 Table Different transcribed genes between the comparison of T_2/CT
GeneID	GeneLengtha	CTb	T_2c	Log2FoldChanged	Pvalue	FDR	Up/Down	Nr	Nt	Swissprot	KEGG	COG	GO
CL183.Contig11_All	1988	0.01	43.56	12.0888	3.03018e-278	9.1396e-276	Up	gi|321478832|gb|EFX89789.1|/0/hypothetical protein DAPPUDRAFT_94666 [Daphnia pulex]	gi|195341202|ref|XM_002037164.1|/3e-77/Drosophila sechellia GM12789 (Dsec\GM12789), mRNA	sp|Q6PZE0|MUC19_MOUSE/3e-13/Mucin-19 OS=Mus musculus GN=Muc19 PE=2 SV=2	dgr:Dgri_GH23468/1e-16/GH23468 gene product from transcript GH23468-RA; K10273 F-box and leucine-rich repeat protein 7	YLR175w/1e-06/---	NA
CL1031.Contig2_All	322	0.01	29.54	11.5285	4.01192e-23	1.70547e-21	Up	gi|358339569|dbj|GAA47606.1|/4.55343e-07/hypothetical protein CLF_100574 [Clonorchis sinensis]	NA	NA	NA	NA	NA
CL496.Contig7_All	4052	0.01	28.23	11.463	0	0	Up	gi|157114447|ref|XP_001652275.1|/6.2829e-100/muscle lim protein [Aedes aegypti] &gt;gi|108877265|gb|EAT41490.1| AAEL006866-PA [Aedes aegypti]	gi|146432688|gb|EF364552.1|/3e-48/Macrobrachium rosenbergii clone LIM male reproductive-related LIM protein mRNA, complete cds	sp|Q24400|MLP2_DROME/3e-92/Muscle LIM protein Mlp84B OS=Drosophila melanogaster GN=Mlp84B PE=1 SV=1	smm:Smp_087250/1e-50/crp1/csrp1/crip1; K09377 cysteine and glycine-rich protein	NA	molecular_function:GO:0046872//metal ion binding;
CL2758.Contig1_All	213	0.01	15.07	10.5575	8.8243e-07	1.38008e-05	Up	gi|724970788|ref|XP_010357705.1|/3.75507e-09/PREDICTED: myosin light chain alkali-like [Rhinopithecus roxellana]	gi|290908988|gb|GU584102.1|/1e-34/Marsupenaeus japonicus myosin light chain mRNA, complete cds	NA	NA	NA	NA
CL151.Contig3_All	2347	0.01	11.79	10.2033	6.04496e-90	7.5076e-88	Up	gi|662184720|ref|XP_008473371.1|/1.05567e-69/PREDICTED: protein phosphatase 1L [Diaphorina citri]	gi|354797070|gb|JN961571.1|/4e-15/Mus musculus targeted KO-first, conditional ready, lacZ-tagged mutant allele Myo1h:tm1a(KOMP)Wtsi; transgenic	sp|A5PJZ2|PPM1L_BOVIN/4e-52/Protein phosphatase 1L OS=Bos taurus GN=PPM1L PE=2 SV=1	aga:AgaP_AGAP004734/1e-33/AGAP004734-PA; K14972 PAX-interacting protein 1	SPCC1223.11/3e-25/---	biological_process:GO:0006470//protein dephosphorylation;molecular_function:GO:0046872//metal ion binding;GO:0004722//protein serine/threonine phosphatase activity;
CL496.Contig3_All	3456	0.01	11.69	10.1911	8.47578e-133	1.40354e-130	Up	gi|195109771|ref|XP_001999455.1|/2.72942e-64/GI24519 [Drosophila mojavensis] &gt;gi|193916049|gb|EDW14916.1| GI24519 [Drosophila mojavensis]	gi|111226723|ref|XM_001134582.1|/3e-72/Dictyostelium discoideum AX4 frizzled and smoothened-like protein (fslO) mRNA, complete cds	sp|Q24400|MLP2_DROME/6e-63/Muscle LIM protein Mlp84B OS=Drosophila melanogaster GN=Mlp84B PE=1 SV=1	gga:396128/4e-34/CSRP2, BETA-CRP, CRP2; cysteine and glycine-rich protein 2; K09377 cysteine and glycine-rich protein	YPR042c/1e-19/---	NA
CL852.Contig7_All	2302	0.01	8.02	9.64746	3.63702e-60	3.49044e-58	Up	gi|170034076|ref|XP_001844901.1|/8.86738e-29/conserved hypothetical protein [Culex quinquefasciatus] &gt;gi|167875309|gb|EDS38692.1| conserved hypothetical protein [Culex quinquefasciatus]	gi|73912780|gb|AC161215.6|/8e-07/Mus musculus chromosome 7, clone RP24-185E6, complete sequence	sp|Q27294|CAZ_DROME/1e-12/RNA-binding protein cabeza OS=Drosophila melanogaster GN=caz PE=2 SV=2	dgr:Dgri_GH12560/1e-12/GH12560 gene product from transcript GH12560-RA; K13098 RNA-binding protein FUS	NA	NA
Unigene28286_All	279	0.01	7.34	9.51964	3.80114e-05	0.000459693	Up	gi|679130655|gb|KFW61536.1|/6.30486e-28/hypothetical protein AS28_02147, partial [Pygoscelis adeliae]	gi|354789390|gb|JN953891.1|/3e-26/Mus musculus targeted deletion, lacZ-tagged mutant allele Qpct:tm1(KOMP)Ucd; transgenic	sp|Q75JC9|Y8484_DICDI/6e-24/Uncharacterized protein DDB_G0271670 OS=Dictyostelium discoideum GN=DDB_G0271670 PE=4 SV=1	dmo:Dmoj_GI19140/3e-22/GI19140 gene product from transcript GI19140-RA; K15001 cytochrome P450, family 4 [EC:1.14.-.-]	XF1267/2e-18/---	NA
CL1523.Contig2_All	1373	0.01	6.66	9.37938	4.08476e-29	2.08232e-27	Up	gi|312117880|ref|XP_003151494.1|/1.61431e-13/hypothetical protein LOAG_15957 [Loa loa]	gi|31616705|emb|AL929284.12|/7e-28/Zebrafish DNA sequence from clone CH211-160H23 in linkage group 15, complete sequence	sp|Q54Z27|NOL9_DICDI/2e-12/Polynucleotide 5'-hydroxyl-kinase nol9 OS=Dictyostelium discoideum GN=nol9 PE=3 SV=1	dmo:Dmoj_GI11879/9e-08/GI11879 gene product from transcript GI11879-RA; K13208 ELAV like protein 2/3/4	YPR042c/7e-09/---	NA
CL532.Contig1_All	2473	0.01	6.43	9.32867	5.39396e-52	4.51028e-50	Up	gi|242020354|ref|XP_002430620.1|/1.6859e-57/leucine-rich repeat-containing protein, putative [Pediculus humanus corporis] &gt;gi|212515792|gb|EEB17882.1| leucine-rich repeat-containing protein, putative [Pediculus humanus corporis]	NA	sp|Q8TCA0|LRC20_HUMAN/1e-15/Leucine-rich repeat-containing protein 20 OS=Homo sapiens GN=LRRC20 PE=2 SV=1	dre:571033/4e-09/si:dkey-201c1.1; K10130 leucine-rich repeats and death domain-containing protein	alr0124_1/2e-11/---	NA
CL369.Contig5_All	1676	0.01	5.42	9.08215	2.68896e-29	1.38471e-27	Up	gi|405951130|gb|EKC19069.1|/1.95509e-64/Protein TFG [Crassostrea gigas]	gi|524912590|ref|XM_005111084.1|/4e-14/PREDICTED: Aplysia californica protein TFG-like (LOC101850610), mRNA	sp|Q92734|TFG_HUMAN/5e-57/Protein TFG OS=Homo sapiens GN=TFG PE=1 SV=2	ecb:100072249/5e-59/protein TFG-like; K09292 protein TFG	YBR112c/8e-07/---	NA
Unigene27925_All	330	0.01	5.29	9.04712	8.77154e-05	0.000996573	Up	gi|350402953|ref|XP_003486655.1|/2.92248e-25/PREDICTED: hypothetical protein LOC100741094, partial [Bombus impatiens]	gi|21844650|gb|AC122025.3|/4e-26/Mus musculus BAC clone RP24-388G8 from 12, complete sequence	sp|Q5T200|ZC3HD_HUMAN/6e-24/Zinc finger CCCH domain-containing protein 13 OS=Homo sapiens GN=ZC3H13 PE=1 SV=1	gga:427168/1e-20/SREK1, SFRS12; splicing regulatory glutamine/lysine-rich protein 1; K13165 splicing factor, arginine/serine-rich 12	PA2976/9e-08/---	NA
CL541.Contig4_All	1610	0.01	4.57	8.83605	7.53404e-24	3.27414e-22	Up	gi|478432608|gb|AGI98173.1|/2.03868e-95/beta-thymosin 5 [Pacifastacus leniusculus]	gi|325111403|gb|GU937433.1|/9e-37/Procambarus clarkii thymosin mRNA, complete cds	NA	NA	NA	NA
CL1958.Contig3_All	513	0.01	4.54	8.82655	5.80896e-07	9.27969e-06	Up	gi|378947923|gb|AFC76411.1|/4.30521e-07/sarco/endoplasmic reticulum Ca2+-ATPase [Litopenaeus vannamei]	gi|378947922|gb|JN986572.1|/7e-38/Litopenaeus vannamei sarco/endoplasmic reticulum Ca2+-ATPase mRNA, complete cds	sp|P35316|ATC_ARTSF/5e-06/Calcium-transporting ATPase sarcoplasmic/endoplasmic reticulum type OS=Artemia franciscana PE=2 SV=1	phu:Phum_PHUM554600/6e-06/Sarcoplasmic/endoplasmic reticulum calcium ATPase, putative (EC:3.6.3.8); K05853 Ca2+ transporting ATPase, sarcoplasmic/endoplasmic reticulum [EC:3.6.3.8]	NA	NA
CL381.Contig3_All	381	0.01	4.35	8.76487	8.77154e-05	0.00099568	Up	gi|167526593|ref|XP_001747630.1|/3.4269e-18/hypothetical protein [Monosiga brevicollis MX1] &gt;gi|163774076|gb|EDQ87710.1| predicted protein [Monosiga brevicollis MX1]	gi|38045871|gb|AY434674.1|/4e-23/Mus musculus catalase gene, 5' UTR and partial cds	sp|Q5T200|ZC3HD_HUMAN/8e-13/Zinc finger CCCH domain-containing protein 13 OS=Homo sapiens GN=ZC3H13 PE=1 SV=1	aga:AgaP_AGAP011395/3e-10/AGAP011395-PA; K06225 patched 1	NA	molecular_function:GO:0005488//binding;
CL1380.Contig3_All	1338	0.01	4.33	8.75822	1.3896e-18	4.95173e-17	Up	gi|389608501|dbj|BAM17860.1|/4.49787e-66/elongation factor 1 beta [Papilio xuthus]	gi|115291339|gb|DQ907945.1|/5e-47/Litopenaeus vannamei oncoprotein nm23 mRNA, complete cds	sp|P29522|EF1B2_BOMMO/1e-65/Elongation factor 1-beta' OS=Bombyx mori PE=1 SV=2	tca:662587/1e-64/similar to CG6341-PA; K03232 elongation factor 1-beta	SPCC1450.04/1e-44/---	NA
Unigene9647_All	2451	0.01	3.89	8.60363	2.70514e-31	1.47392e-29	Up	gi|242019420|ref|XP_002430159.1|/7.02604e-48/hypothetical protein Phum_PHUM464880 [Pediculus humanus corporis] &gt;gi|212515250|gb|EEB17421.1| hypothetical protein Phum_PHUM464880 [Pediculus humanus corporis]	NA	sp|P98088|MUC5A_HUMAN/1e-14/Mucin-5AC (Fragments) OS=Homo sapiens GN=MUC5AC PE=1 SV=3	dgr:Dgri_GH10789/1e-32/GH10789 gene product from transcript GH10789-RA; K11974 E3 ubiquitin-protein ligase RNF31 [EC:6.3.2.19]	DR2133/2e-06/---	NA
CL634.Contig2_All	2576	0.01	3.69	8.52748	2.70514e-31	1.4771e-29	Up	gi|611971524|ref|XP_007472937.1|/0/PREDICTED: RNA-binding protein 25 isoform X2 [Monodelphis domestica]	gi|471361006|ref|XM_004371012.1|/3e-13/PREDICTED: Trichechus manatus latirostris RNA binding motif protein 25 (RBM25), mRNA	sp|B2RY56|RBM25_MOUSE/0.0/RNA-binding protein 25 OS=Mus musculus GN=Rbm25 PE=1 SV=2	tca:658188/0.0/similar to RNA binding motif protein 25; K12822 RNA-binding protein 25	aq_1006/1e-14/---	NA
CL373.Contig8_All	2286	0.01	3.64	8.50779	2.67288e-27	1.28258e-25	Up	gi|158260517|dbj|BAF82436.1|/3.95804e-130/unnamed protein product [Homo sapiens]	gi|195485243|ref|XM_002090975.1|/1e-08/Drosophila yakuba GE13430 (Dyak\GE13430), mRNA	sp|P13264|GLSK_RAT/2e-132/Glutaminase kidney isoform, mitochondrial OS=Rattus norvegicus GN=Gls PE=1 SV=2	tca:655577/3e-145/similar to glutaminase; K01425 glutaminase [EC:3.5.1.2]	all2934/4e-46/---	NA
CL338.Contig2_All	501	0.01	3.6	8.49185	1.64722e-05	0.000212278	Up	gi|350402953|ref|XP_003486655.1|/3.22382e-36/PREDICTED: hypothetical protein LOC100741094, partial [Bombus impatiens]	gi|76880508|gb|AC160400.12|/1e-45/Mus musculus 6 BAC RP23-321M22 (Roswell Park Cancer Institute (C57BL/6J Female) Mouse BAC Library) complete sequence	sp|Q5T200|ZC3HD_HUMAN/3e-29/Zinc finger CCCH domain-containing protein 13 OS=Homo sapiens GN=ZC3H13 PE=1 SV=1	tgu:100219403/1e-27/uncharacterized LOC100219403; K14822 rRNA-processing protein CGR1	aq_2032/4e-14/---	NA
CL2430.Contig6_All	507	0.01	3.51	8.45533	2.50226e-05	0.000312918	Up	gi|432102587|gb|ELK30154.1|/4.62452e-30/UPF0510 protein INM02 [Myotis davidii]	gi|49615131|gb|AC112739.5|/3e-21/Rattus norvegicus 7 BAC CH230-108A12 (Children's Hospital Oakland Research Institute) complete sequence	sp|Q7M732|RTL1_MOUSE/4e-24/Retrotransposon-like protein 1 OS=Mus musculus GN=Rtl1 PE=2 SV=1	tgu:100219403/4e-21/uncharacterized LOC100219403; K14822 rRNA-processing protein CGR1	aq_2032/3e-12/---	NA
CL156.Contig14_All	2674	0.01	3.16	8.30378	5.01944e-28	2.44093e-26	Up	gi|665798830|ref|XP_008547304.1|/0/PREDICTED: RNA-binding protein 39 isoform X2 [Microplitis demolitor]	gi|349617823|gb|JN793426.1|/2e-32/Haliotis midae microsatellite HmidILL-070036D sequence	sp|Q5RC80|RBM39_PONAB/4e-166/RNA-binding protein 39 OS=Pongo abelii GN=RBM39 PE=2 SV=1	dmo:Dmoj_GI10246/2e-180/GI10246 gene product from transcript GI10246-RA; K13091 RNA-binding protein 39	SPAC140.02/1e-31/---	NA
CL183.Contig13_All	1937	0.01	3.15	8.29921	4.90046e-20	1.8755e-18	Up	gi|340708678|ref|XP_003392949.1|/0/PREDICTED: f-box/LRR-repeat protein 7-like isoform 2 [Bombus terrestris] &gt;gi|350412960|ref|XP_003489830.1| PREDICTED: F-box/LRR-repeat protein 7-like isoform 2 [Bombus impatiens]	gi|195341202|ref|XM_002037164.1|/3e-77/Drosophila sechellia GM12789 (Dsec\GM12789), mRNA	sp|Q6PZE0|MUC19_MOUSE/3e-14/Mucin-19 OS=Mus musculus GN=Muc19 PE=2 SV=2	dgr:Dgri_GH23468/4e-15/GH23468 gene product from transcript GH23468-RA; K10273 F-box and leucine-rich repeat protein 7	YLR175w/1e-06/---	NA
Unigene9626_All	870	0.01	3.11	8.28077	1.34855e-08	2.54976e-07	Up	gi|466305537|gb|EMP42701.1|/1.0317e-42/hypothetical protein UY3_00024 [Chelonia mydas]	gi|354787191|gb|JN951692.1|/2e-24/Mus musculus targeted non-conditional, lacZ-tagged mutant allele Ppp6r3:tm1e(KOMP)Ucd tm1e(KOMP)Wtsi; transgenic	sp|Q869E1|DNLI1_DICDI/5e-27/DNA ligase 1 OS=Dictyostelium discoideum GN=lig1 PE=3 SV=1	tgu:100219403/4e-33/uncharacterized LOC100219403; K14822 rRNA-processing protein CGR1	aq_2032/4e-20/---	NA
Unigene7411_All	691	0.01	2.99	8.224	1.34048e-06	2.04347e-05	Up	gi|298106306|gb|ADI56266.1|/1.36468e-64/troponin C isoform 3 [Homarus americanus]	gi|317383199|gb|HM034316.1|/5e-61/Penaeus monodon troponin C mRNA, complete cds	sp|P29290|TNNCA_HOMAM/9e-65/Troponin C, isoform 2A OS=Homarus americanus PE=1 SV=1	dre:58082/2e-29/tnnc2, fb39a12, tnnc, wu:fb39a12; troponin C type 2 (fast); K12042 troponin C, skeletal muscle	SPAC3A12.14/2e-25/---	NA
CL1061.Contig1_All	3987	0.01	2.85	8.15482	7.85704e-38	5.03964e-36	Up	gi|242024187|ref|XP_002432511.1|/0/ubiquitin-protein ligase E3A, putative [Pediculus humanus corporis] &gt;gi|212517949|gb|EEB19773.1| ubiquitin-protein ligase E3A, putative [Pediculus humanus corporis]	gi|195128694|ref|XM_002008761.1|/4e-07/Drosophila mojavensis GI11616 (Dmoj\GI11616), mRNA	sp|Q05086|UBE3A_HUMAN/0.0/Ubiquitin-protein ligase E3A OS=Homo sapiens GN=UBE3A PE=1 SV=4	tca:657548/0.0/similar to AGAP012366-PA; K10587 ubiquitin-protein ligase E3 A [EC:6.3.2.19]	YJR036c/1e-70/---	NA
CL511.Contig8_All	4375	0.01	2.5	7.96578	1.46666e-36	9.08539e-35	Up	gi|357616654|gb|EHJ70311.1|/2.15592e-45/collagen [Danaus plexippus]	NA	sp|P29400|CO4A5_HUMAN/4e-30/Collagen alpha-5(IV) chain OS=Homo sapiens GN=COL4A5 PE=1 SV=2	mdo:100031723/2e-32/eukaryotic translation initiation factor 4 gamma 1-like; K03260 translation initiation factor 4G	Cgl1939/5e-10/---	NA
CL28.Contig1_All	875	0.01	2.49	7.96	3.824e-07	6.23856e-06	Up	gi|115647100|ref|XP_801853.2|/2.59232e-110/PREDICTED: succinate dehydrogenase [ubiquinone] flavoprotein subunit, mitochondrial-like isoform 3, partial [Strongylocentrotus purpuratus]	gi|115647099|ref|XM_796760.2|/8e-42/PREDICTED: Strongylocentrotus purpuratus succinate dehydrogenase [ubiquinone] flavoprotein subunit, mitochondrial-like, transcript variant 3 (LOC580610), partial mRNA	sp|Q94523|SDHA_DROME/3e-106/Succinate dehydrogenase [ubiquinone] flavoprotein subunit, mitochondrial OS=Drosophila melanogaster GN=SdhA PE=2 SV=3	spu:580610/1e-111/similar to flavoprotein subunit of complex II; K00234 succinate dehydrogenase (ubiquinone) flavoprotein subunit [EC:1.3.5.1]	SPAC1556.02c/2e-92/---	biological_process:GO:0006099//tricarboxylic acid cycle;GO:0022900//electron transport chain;molecular_function:GO:0016627//oxidoreductase activity, acting on the CH-CH group of donors;GO:0050660//flavin adenine dinucleotide binding;
CL596.Contig2_All	4163	0.01	2.4	7.90689	1.79148e-33	1.01089e-31	Up	gi|646705355|gb|KDR13109.1|/4.28445e-144/Eukaryotic translation initiation factor 5 [Zootermopsis nevadensis]	gi|432940843|ref|XM_004082687.1|/2e-12/PREDICTED: Oryzias latipes eukaryotic translation initiation factor 5-like (LOC101174714), mRNA	sp|Q9VXK6|IF5_DROME/2e-125/Eukaryotic translation initiation factor 5 OS=Drosophila melanogaster GN=eIF5 PE=1 SV=1	cqu:CpipJ_CPIJ000689/3e-144/eukaryotic translation initiation factor 5; K03262 translation initiation factor 5	SPAC2F7.05c/4e-83/---	biological_process:GO:0044260//cellular macromolecule metabolic process;GO:0044238//primary metabolic process;
CL1112.Contig1_All	852	0.01	2.34	7.87036	2.0363e-06	3.02591e-05	Up	gi|640809740|ref|XP_008061437.1|/1.6124e-08/PREDICTED: serine/arginine repetitive matrix protein 2 isoform X2 [Tarsius syrichta]	NA	sp|Q9UQ35|SRRM2_HUMAN/2e-07/Serine/arginine repetitive matrix protein 2 OS=Homo sapiens GN=SRRM2 PE=1 SV=2	cbr:CBG07956/2e-09/Cbr-rsr-1; C. briggsae CBR-RSR-1 protein; K13171 serine/arginine repetitive matrix protein 1	NA	NA
Unigene14197_All	697	0.01	2.27	7.82655	3.80114e-05	0.000459474	Up	NA	NA	NA	NA	NA	NA
Unigene18150_All	773	0.01	2.24	7.80735	1.08435e-05	0.000144064	Up	gi|668459351|gb|KFB47148.1|/5.77344e-12/AGAP005951-PA-like protein [Anopheles sinensis]	gi|68342197|gb|AC156551.5|/5e-21/Mus musculus chromosome 8, clone RP23-348E18, complete sequence	sp|O77788|NFM_BOVIN/1e-09/Neurofilament medium polypeptide OS=Bos taurus GN=NEFM PE=1 SV=3	oaa:100077333/4e-09/uncharacterized LOC100077333; K04573 neurofilament medium polypeptide (neurofilament 3)	Cgl1939/2e-07/---	NA
CL604.Contig1_All	1282	0.01	2.23	7.8009	1.66709e-09	3.41451e-08	Up	NA	gi|30407149|emb|AL844504.1|/1e-07/Plasmodium falciparum 3D7 chromosome 5	NA	NA	NA	NA
CL1182.Contig9_All	1711	0.01	2.14	7.74147	3.14948e-12	7.86935e-11	Up	gi|642922270|ref|XP_008193087.1|/1.11425e-30/PREDICTED: glycine-rich cell wall structural protein 1.8 isoform X3 [Tribolium castaneum]	NA	sp|Q6RHW0|K1C9_MOUSE/9e-27/Keratin, type I cytoskeletal 9 OS=Mus musculus GN=Krt9 PE=1 SV=3	ssc:100518332/1e-26/TATA-binding protein-associated factor 2N-like; K14651 transcription initiation factor TFIID subunit 15	Rv3876/3e-15/---	NA
Unigene10136_All	1429	0.01	2.1	7.71425	4.7557e-10	1.02024e-08	Up	gi|520188169|emb|CCW43203.1|/1.33297e-87/serine proteinase [Scylla paramamosain]	NA	sp|Q27081|CFB_TACTR/2e-42/Clotting factor B OS=Tachypleus tridentatus PE=1 SV=1	mmu:16621/7e-35/Klkb1, APS, Kal-3, Kal3, Klk3, PSA; kallikrein B, plasma 1 (EC:3.4.21.34); K01324 plasma kallikrein [EC:3.4.21.34]	VC1649/1e-19/---	NA
Unigene464_All	1659	0.07	14.52	7.69647	6.84924e-75	7.61107e-73	Up	gi|356713486|gb|AET36897.1|/8.90839e-78/troponin C2 [Litopenaeus vannamei]	gi|356713485|gb|JN393013.1|/0.0/Litopenaeus vannamei troponin C2 mRNA, complete cds	sp|P06708|TNNC2_ASTLP/4e-63/Troponin C, isotype gamma OS=Astacus leptodactylus PE=1 SV=1	dre:58082/3e-28/tnnc2, fb39a12, tnnc, wu:fb39a12; troponin C type 2 (fast); K12042 troponin C, skeletal muscle	YBR109c/4e-23/---	NA
CL199.Contig2_All	1706	0.01	2.04	7.67243	1.67712e-11	3.99356e-10	Up	gi|241638524|ref|XP_002410764.1|/3.5593e-37/dual specificty phosphatase, putative [Ixodes scapularis] &gt;gi|215503529|gb|EEC13023.1| dual specificty phosphatase, putative [Ixodes scapularis]	gi|224491910|emb|CU694956.13|/2e-16/Zebrafish DNA sequence from clone CH73-373K7 in linkage group 21, complete sequence	sp|Q5RD73|DUS3_PONAB/1e-32/Dual specificity protein phosphatase 3 OS=Pongo abelii GN=DUSP3 PE=2 SV=1	dre:568344/5e-36/dusp3, si:bz18k17.3, si:rp71-18k17.3; dual specificity phosphatase 3 (vaccinia virus phosphatase VH1-related); K14165 dual specificity phosphatase [EC:3.1.3.16 3.1.3.48]	SPBC17A3.06/1e-10/---	biological_process:GO:0002683//negative regulation of immune system process;GO:0043409//negative regulation of MAPK cascade;GO:0006470//protein dephosphorylation;GO:0048518//positive regulation of biological process;cellular_component:GO:0044424//intracellular part;molecular_function:GO:0004721//phosphoprotein phosphatase activity;
Unigene27011_All	823	0.01	2.03	7.66534	1.64722e-05	0.000212386	Up	gi|440902532|gb|ELR53315.1|/5.7103e-08/hypothetical protein M91_20997, partial [Bos mutus]	gi|84580067|gb|AC171012.3|/6e-21/Gallus gallus BAC clone CH261-128I7 from chromosome ul, complete sequence	NA	NA	NA	NA
Unigene8462_All	758	0.01	1.96	7.61471	5.77424e-05	0.000673865	Up	gi|378556263|gb|AFC17961.1|/2.18039e-117/O-methyltransferase [Litopenaeus vannamei]	gi|378556262|gb|JQ345478.1|/0.0/Litopenaeus vannamei O-methyltransferase (OMT) mRNA, complete cds	sp|Q86IC8|CAMT2_DICDI/5e-49/Probable caffeoyl-CoA O-methyltransferase 2 OS=Dictyostelium discoideum GN=omt6 PE=1 SV=1	dre:565370/6e-08/comtb, si:dkey-13a21.15, zK13A21.15, zgc:162236; catechol-O-methyltransferase b (EC:2.1.1.6); K00545 catechol O-methyltransferase [EC:2.1.1.6]	all5179/1e-52/---	NA
Unigene1429_All	793	0.01	1.93	7.59246	3.80114e-05	0.000460352	Up	NA	NA	NA	NA	NA	NA
Unigene15434_All	906	0.01	1.93	7.59246	7.13818e-06	9.81296e-05	Up	NA	NA	NA	NA	NA	NA
CL1624.Contig5_All	2146	0.01	1.93	7.59246	7.31148e-14	2.03788e-12	Up	gi|262401121|gb|ACY66463.1|/8.87833e-177/TIA-1-like protein [Scylla paramamosain]	gi|262401120|gb|FJ774742.1|/1e-150/Scylla paramamosain TIA-1-like protein mRNA, partial cds	sp|Q01085|TIAR_HUMAN/1e-81/Nucleolysin TIAR OS=Homo sapiens GN=TIAL1 PE=1 SV=1	ame:411890/3e-95/Rox8; Rox8 protein; K13201 nucleolysin TIA-1/TIAR	SPAC17A2.09c/1e-25/---	NA
Unigene27009_All	1383	0.01	1.92	7.58496	8.87738e-09	1.7117e-07	Up	gi|478432608|gb|AGI98173.1|/9.19975e-46/beta-thymosin 5 [Pacifastacus leniusculus]	gi|325111403|gb|GU937433.1|/7e-37/Procambarus clarkii thymosin mRNA, complete cds	NA	NA	NA	NA
CL1154.Contig3_All	4393	0.01	1.91	7.57743	3.30426e-28	1.62242e-26	Up	gi|391333032|ref|XP_003740928.1|/1.02673e-87/PREDICTED: uncharacterized protein LOC100905273 [Metaseiulus occidentalis]	gi|524912322|ref|XM_005110955.1|/4e-07/PREDICTED: Aplysia californica uncharacterized LOC101858369 (LOC101858369), transcript variant X2, mRNA	sp|Q68F99|STAC3_XENTR/9e-25/SH3 and cysteine-rich domain-containing protein 3 OS=Xenopus tropicalis GN=stac3 PE=2 SV=1	dre:414333/5e-08/lck, zgc:136695; lymphocyte-specific protein tyrosine kinase (EC:2.7.10.2); K05856 lymphocyte-specific protein tyrosine kinase [EC:2.7.10.2]	NA	NA
CL161.Contig4_All	3257	0.01	1.91	7.57743	6.05802e-21	2.37227e-19	Up	gi|646695066|gb|KDR08240.1|/0/Serine/threonine-protein kinase Doa [Zootermopsis nevadensis]	gi|501297523|dbj|AK417961.1|/3e-32/Riptortus pedestris mRNA for serine/threonine-protein kinase, complete cds, sequence id: Rped-1365	sp|P49762|DOA_DROME/1e-165/Serine/threonine-protein kinase Doa OS=Drosophila melanogaster GN=Doa PE=1 SV=2	tca:659421/8e-177/similar to Darkener of apricot CG33553-PG; K08823 CDC-like kinase [EC:2.7.12.1]	SPAC1687.15/3e-21/---	NA
CL287.Contig3_All	2123	0.01	1.78	7.47573	1.36482e-12	3.52848e-11	Up	gi|345484814|ref|XP_001601366.2|/3.83223e-39/PREDICTED: LOW QUALITY PROTEIN: interferon regulatory factor 2-binding protein-like [Nasonia vitripennis]	gi|543345520|ref|XM_005518532.1|/3e-28/PREDICTED: Pseudopodoces humilis interferon regulatory factor 2 binding protein 2 (IRF2BP2), transcript variant X2, mRNA	sp|Q1LV17|I2BP1_DANRE/4e-35/Interferon regulatory factor 2-binding protein 1 OS=Danio rerio GN=irf2bp1 PE=2 SV=1	NA	NA	NA
CL373.Contig19_All	1896	0.01	1.76	7.45943	3.87014e-11	8.98752e-10	Up	gi|350419766|ref|XP_003492294.1|/6.5686e-112/PREDICTED: glutaminase kidney isoform, mitochondrial-like isoform 2 [Bombus impatiens]	gi|195485243|ref|XM_002090975.1|/1e-08/Drosophila yakuba GE13430 (Dyak\GE13430), mRNA	sp|P13264|GLSK_RAT/3e-103/Glutaminase kidney isoform, mitochondrial OS=Rattus norvegicus GN=Gls PE=1 SV=2	nvi:100117430/2e-112/NV10018; glutaminase kidney isoform, mitochondrial-like; K01425 glutaminase [EC:3.5.1.2]	all2934/4e-52/---	NA
Unigene27010_All	2020	0.01	1.69	7.40088	1.67712e-11	3.98981e-10	Up	gi|13562004|gb|AAK30605.1|AF350276_1/8.38081e-12/major ampullate spidroin 2-like protein [Nephila inaurata madagascariensis]	gi|51036394|gb|AC113102.8|/4e-33/Mus musculus chromosome 15, clone RP23-320O9, complete sequence	sp|Q04118|PRB3_HUMAN/2e-12/Basic salivary proline-rich protein 3 OS=Homo sapiens GN=PRB3 PE=1 SV=2	ptr:739882/1e-10/uncharacterized LOC739882; K13911 basic salivary proline-rich protein 1/2	ML1556/3e-07/---	NA
CL615.Contig2_All	2831	0.01	1.66	7.37504	7.35546e-16	2.29223e-14	Up	gi|676461795|ref|XP_009056058.1|/5.79803e-25/hypothetical protein LOTGIDRAFT_232765 [Lottia gigantea] &gt;gi|556104712|gb|ESO93364.1| hypothetical protein LOTGIDRAFT_232765 [Lottia gigantea]	gi|288558000|emb|FP236856.8|/2e-17/Zebrafish DNA sequence from clone CH73-376I21 in linkage group 4, complete sequence	sp|Q00987|MDM2_HUMAN/4e-15/E3 ubiquitin-protein ligase Mdm2 OS=Homo sapiens GN=MDM2 PE=1 SV=1	tca:664204/2e-18/similar to Mdm2, transformed 3T3 cell double minute 2, p53 binding protein; K06643 E3 ubiquitin-protein ligase Mdm2 [EC:6.3.2.19]	SPAC140.02/4e-07/---	NA
CL176.Contig3_All	5883	0.01	1.64	7.35755	1.44917e-32	8.0518e-31	Up	gi|645011145|ref|XP_008213692.1|/1.1813e-110/PREDICTED: trichohyalin isoform X3 [Nasonia vitripennis]	NA	sp|Q0KIC3|Y3427_DROME/4e-35/Uncharacterized protein CG43427 OS=Drosophila melanogaster GN=CG43427 PE=2 SV=1	nvi:100123436/1e-72/NV12048; uncharacterized LOC100123436; K06084 F-box protein 20	Rv3876/1e-07/---	NA
Unigene15026_All	1269	0.01	1.61	7.33092	5.80896e-07	9.27384e-06	Up	gi|557198158|emb|CDJ48528.1|/1.22629e-17/hypothetical protein EBH_0079320 [Eimeria brunetti]	NA	sp|Q9UQ35|SRRM2_HUMAN/4e-15/Serine/arginine repetitive matrix protein 2 OS=Homo sapiens GN=SRRM2 PE=1 SV=2	oaa:100075123/3e-17/uncharacterized LOC100075123; K13172 serine/arginine repetitive matrix protein 2	DR2133/2e-11/---	NA
CL889.Contig2_All	2000	0.01	1.6	7.32193	8.93078e-11	2.02027e-09	Up	gi|646694750|gb|KDR08100.1|/8.99198e-75/Tripartite motif-containing protein 45 [Zootermopsis nevadensis]	NA	sp|Q5BIM1|TRI45_BOVIN/5e-72/Tripartite motif-containing protein 45 OS=Bos taurus GN=TRIM45 PE=2 SV=1	bta:539091/2e-71/TRIM45; tripartite motif containing 45; K12021 tripartite motif-containing protein 45	NA	NA
Unigene7972_All	2496	0.01	1.57	7.29462	2.563e-13	6.95248e-12	Up	gi|60328185|gb|AAX19164.1|/2.97894e-86/ecdysis triggering hormone receptor subtype-B [Manduca sexta]	gi|164472545|gb|EU191075.1|/6e-11/Tscherskia triton clone Tsc-L40 microsatellite sequence	sp|Q99P50|GHSR_MOUSE/8e-38/Growth hormone secretagogue receptor type 1 OS=Mus musculus GN=Ghsr PE=2 SV=3	bta:514203/1e-37/GHSR; growth hormone secretagogue receptor; K04284 growth hormone secretagogue receptor	Cgl1939/1e-09/---	NA
CL2048.Contig1_All	1512	0.01	1.55	7.27612	7.18112e-08	1.267e-06	Up	gi|646711570|gb|KDR16685.1|/1.25584e-91/Microtubule-associated protein RP/EB family member 3 [Zootermopsis nevadensis]	gi|507643277|ref|XM_004630812.1|/4e-20/PREDICTED: Octodon degus microtubule-associated protein, RP/EB family, member 1 (Mapre1), mRNA	sp|Q9UPY8|MARE3_HUMAN/2e-79/Microtubule-associated protein RP/EB family member 3 OS=Homo sapiens GN=MAPRE3 PE=1 SV=1	aga:AgaP_AGAP004886/8e-93/AGAP004886-PB; K10436 microtubule-associated protein, RP/EB family	SPAC18G6.15/1e-37/---	NA
CL865.Contig2_All	3677	0.01	1.46	7.18982	3.20664e-18	1.12526e-16	Up	gi|645016355|ref|XP_008211445.1|/1.219e-94/PREDICTED: uncharacterized protein LOC100121510 isoform X4 [Nasonia vitripennis]	gi|442625972|ref|NM_001169403.2|/2e-11/Drosophila melanogaster mextli (mxt), transcript variant D, mRNA	NA	NA	NA	NA
CL2745.Contig8_All	4654	0.01	1.46	7.18982	6.09446e-23	2.56068e-21	Up	gi|646715586|gb|KDR19135.1|/0/C-jun-amino-terminal kinase-interacting protein 3 [Zootermopsis nevadensis]	gi|545502588|ref|XM_005621691.1|/2e-18/PREDICTED: Canis lupus familiaris mitogen-activated protein kinase 8 interacting protein 3 (MAPK8IP3), mRNA	sp|O60271|JIP4_HUMAN/0.0/C-Jun-amino-terminal kinase-interacting protein 4 OS=Homo sapiens GN=SPAG9 PE=1 SV=4	xtr:100170186/0.0/mapk8ip3, jip3, jsap1, syd2; mitogen-activated protein kinase 8 interacting protein 3; K04436 mitogen-activated protein kinase 8 interacting protein 3	NA	NA
CL1031.Contig3_All	6632	0.57	82.83	7.18305	0	0	Up	gi|646709150|gb|KDR15158.1|/0/RING finger protein nhl-1 [Zootermopsis nevadensis]	gi|194757851|ref|XM_001961140.1|/4e-48/Drosophila ananassae GF11130 (Dana\GF11130), mRNA	sp|Q03601|NHL1_CAEEL/5e-81/RING finger protein nhl-1 OS=Caenorhabditis elegans GN=nhl-1 PE=1 SV=2	aga:AgaP_AGAP007135/0.0/AGAP007135-PA; K12035 tripartite motif-containing protein 71	all0422/2e-34/---	NA
CL1695.Contig1_All	1396	0.01	1.45	7.17991	5.80896e-07	9.28554e-06	Up	gi|332026147|gb|EGI66295.1|/2.30581e-153/Coiled-coil domain-containing protein 6 [Acromyrmex echinatior]	gi|195170724|ref|XM_002026126.1|/2e-25/Drosophila persimilis GL16067 (Dper\GL16067), mRNA	sp|D3YZP9|CCDC6_MOUSE/7e-126/Coiled-coil domain-containing protein 6 OS=Mus musculus GN=Ccdc6 PE=1 SV=1	tca:657805/4e-153/similar to CG6664 CG6664-PA; K09288 coiled-coil domain-containing protein 6	aq_1006/9e-09/---	NA
CL653.Contig9_All	1812	0.01	1.45	7.17991	5.84392e-09	1.15133e-07	Up	gi|321473766|gb|EFX84733.1|/0/hypothetical protein DAPPUDRAFT_194337 [Daphnia pulex]	gi|350399569|ref|XM_003485524.1|/3e-12/PREDICTED: Bombus impatiens ras-GEF domain-containing family member 1B-like (LOC100742007), mRNA	sp|Q6DHR3|RG1BA_DANRE/1e-145/Ras-GEF domain-containing family member 1B-A OS=Danio rerio GN=rasgef1ba PE=2 SV=2	mcc:696308/1e-139/PRKG2; protein kinase, cGMP-dependent, type II; K07376 protein kinase, cGMP-dependent [EC:2.7.11.12]	NA	NA
CL2163.Contig1_All	1104	0.01	1.44	7.16993	2.50226e-05	0.000312456	Up	gi|646710641|gb|KDR16097.1|/5.06446e-62/Sulfotransferase family cytosolic 1B member 1 [Zootermopsis nevadensis]	gi|372461086|gb|JF715238.1|/7e-15/Fenneropenaeus indicus clone Lvan01 microsatellite sequences	sp|G3V9R3|ST1D1_RAT/6e-39/Sulfotransferase 1 family member D1 OS=Rattus norvegicus GN=Sult1d1 PE=2 SV=1	dpo:Dpse_GA14114/2e-49/GA14114 gene product from transcript GA14114-RA; K01016 estrone sulfotransferase [EC:2.8.2.4]	NA	NA
CL1553.Contig1_All	8729	0.01	1.4	7.12928	4.23442e-41	2.88396e-39	Up	gi|646712932|gb|KDR17478.1|/1.29886e-169/Liprin-beta-1 [Zootermopsis nevadensis]	gi|54649953|emb|CR394541.16|/2e-07/Zebrafish DNA sequence from clone DKEY-51M5 in linkage group 22, complete sequence	sp|Q8C8U0|LIPB1_MOUSE/3e-95/Liprin-beta-1 OS=Mus musculus GN=Ppfibp1 PE=1 SV=3	oaa:100075123/7e-34/uncharacterized LOC100075123; K13172 serine/arginine repetitive matrix protein 2	Cgl1939/4e-19/---	NA
CL474.Contig3_All	2873	0.01	1.37	7.09803	2.563e-13	6.94504e-12	Up	gi|170064960|ref|XP_001867743.1|/4.04613e-175/prolyl 4-hydroxylase subunit alpha-1 [Culex quinquefasciatus] &gt;gi|167882146|gb|EDS45529.1| prolyl 4-hydroxylase subunit alpha-1 [Culex quinquefasciatus]	gi|386368302|gb|JQ811513.1|/1e-12/Mytilus galloprovincialis procollagen-proline dioxygenase (P4HA) mRNA, complete cds	sp|Q5RAG8|P4HA1_PONAB/1e-146/Prolyl 4-hydroxylase subunit alpha-1 OS=Pongo abelii GN=P4HA1 PE=2 SV=1	cqu:CpipJ_CPIJ017131/2e-176/prolyl 4-hydroxylase subunit alpha-1; K00472 prolyl 4-hydroxylase [EC:1.14.11.2]	NA	molecular_function:GO:0016706//oxidoreductase activity, acting on paired donors, with incorporation or reduction of molecular oxygen, 2-oxoglutarate as one donor, and incorporation of one atom each of oxygen into both donors;GO:0043167//ion binding;
CL175.Contig13_All	3581	0.01	1.37	7.09803	1.38129e-16	4.50983e-15	Up	gi|29134779|dbj|BAC66140.1|/0/projectin [Procambarus clarkii]	gi|29134778|dbj|AB055927.1|/0.0/Procambarus clarkii mRNA for projectin, complete cds	sp|Q23551|UNC22_CAEEL/1e-178/Twitchin OS=Caenorhabditis elegans GN=unc-22 PE=1 SV=3	spu:590007/3e-79/similar to titin isoform N2-A; K12567 titin [EC:2.7.11.1]	DR2133/9e-07/---	NA
CL1322.Contig2_All	1847	0.01	1.36	7.08746	1.34855e-08	2.55357e-07	Up	gi|307189141|gb|EFN73589.1|/0/Serine/threonine-protein phosphatase 2A 65 kDa regulatory subunit A alpha isoform [Camponotus floridanus]	gi|47087054|ref|NM_213376.1|/2e-16/Danio rerio protein phosphatase 2, regulatory subunit A, alpha (ppp2r1a), mRNA >gi|28277975|gb|BC046055.1| Danio rerio protein phosphatase 2 (formerly 2A), regulatory subunit A (PR 65), alpha isoform, mRNA (cDNA clone MGC:56296 IMAGE:5603012), complete cds	sp|P30153|2AAA_HUMAN/0.0/Serine/threonine-protein phosphatase 2A 65 kDa regulatory subunit A alpha isoform OS=Homo sapiens GN=PPP2R1A PE=1 SV=4	nvi:100117468/0.0/NV13353; serine/threonine-protein phosphatase 2A 65 kDa regulatory subunit A alpha isoform-like; K03456 protein phosphatase 2 (formerly 2A), regulatory subunit A	NA	NA
CL1921.Contig2_All	3365	0.01	1.36	7.08746	1.69735e-15	5.16877e-14	Up	gi|241709928|ref|XP_002412040.1|/0/AP-2 complex subunit beta-1, putative [Ixodes scapularis] &gt;gi|215505087|gb|EEC14581.1| AP-2 complex subunit beta-1, putative [Ixodes scapularis]	gi|262400954|gb|FJ774657.1|/3e-81/Scylla paramamosain adaptor-related protein complex 2 beta 1 subunit mRNA, partial cds	sp|Q10567|AP1B1_HUMAN/0.0/AP-1 complex subunit beta-1 OS=Homo sapiens GN=AP1B1 PE=1 SV=2	nvi:100117777/0.0/NV11994; AP-1 complex subunit beta-1-like; K12392 AP-1 complex subunit beta-1	SPBC947.02/1e-154/---	biological_process:GO:0006886//intracellular protein transport;GO:0016192//vesicle-mediated transport;cellular_component:GO:0030131//clathrin adaptor complex;molecular_function:GO:0008565//protein transporter activity;
CL684.Contig3_All	2170	0.01	1.36	7.08746	4.7557e-10	1.02111e-08	Up	gi|573876090|ref|XP_006626334.1|/3.56514e-40/PREDICTED: arginine/serine-rich protein PNISR-like [Lepisosteus oculatus]	gi|118498430|gb|AC187271.3|/3e-09/Gallus gallus BAC clone CH261-85A21 from chromosome z, complete sequence	sp|Q551H4|FRAY2_DICDI/2e-34/Serine/threonine-protein kinase fray2 OS=Dictyostelium discoideum GN=fray2 PE=3 SV=1	ame:726190/4e-38/splicing factor, arginine/serine-rich 18-like; K13170 splicing factor, arginine/serine-rich 18	PA2976/5e-09/---	NA
CL1061.Contig2_All	4154	0.01	1.34	7.06609	9.1476e-19	3.28743e-17	Up	gi|242024187|ref|XP_002432511.1|/0/ubiquitin-protein ligase E3A, putative [Pediculus humanus corporis] &gt;gi|212517949|gb|EEB19773.1| ubiquitin-protein ligase E3A, putative [Pediculus humanus corporis]	gi|195128694|ref|XM_002008761.1|/4e-07/Drosophila mojavensis GI11616 (Dmoj\GI11616), mRNA	sp|Q05086|UBE3A_HUMAN/0.0/Ubiquitin-protein ligase E3A OS=Homo sapiens GN=UBE3A PE=1 SV=4	tca:657548/0.0/similar to AGAP012366-PA; K10587 ubiquitin-protein ligase E3 A [EC:6.3.2.19]	YJR036c/1e-70/---	NA
CL156.Contig15_All	3423	0.01	1.3	7.02237	3.91684e-15	1.16887e-13	Up	gi|665798830|ref|XP_008547304.1|/3.13011e-129/PREDICTED: RNA-binding protein 39 isoform X2 [Microplitis demolitor]	gi|195397962|ref|XM_002057561.1|/4e-19/Drosophila virilis GJ18017 (Dvir\GJ18017), mRNA	sp|Q5RC80|RBM39_PONAB/1e-115/RNA-binding protein 39 OS=Pongo abelii GN=RBM39 PE=2 SV=1	ame:552289/3e-128/RNA-binding protein 39-like; K13091 RNA-binding protein 39	SPAC140.02/1e-12/---	NA
CL1916.Contig3_All	1391	0.01	1.29	7.01123	4.699e-06	6.66222e-05	Up	gi|307196325|gb|EFN77938.1|/9.24384e-62/ARMET-like protein [Harpegnathos saltator]	gi|498933756|ref|XM_004519659.1|/2e-15/PREDICTED: Ceratitis capitata mesencephalic astrocyte-derived neurotrophic factor homolog (LOC101453962), transcript variant X2, mRNA	sp|B4K5R6|ARMET_DROMO/2e-61/Mesencephalic astrocyte-derived neurotrophic factor homolog OS=Drosophila mojavensis GN=Manf PE=3 SV=1	gga:770664/3e-40/MANF, ARMET; mesencephalic astrocyte-derived neurotrophic factor; K13190 RNA-binding protein 15	NA	NA
CL2770.Contig1_All	1199	0.01	1.29	7.01123	2.50226e-05	0.000312764	Up	gi|189241537|ref|XP_970292.2|/7.35827e-126/PREDICTED: tropomodulin isoform X2 [Tribolium castaneum]	gi|194765159|ref|XM_001964659.1|/3e-11/Drosophila ananassae GF22912 (Dana\GF22912), mRNA	sp|O01479|TMOD_CAEEL/3e-65/Tropomodulin OS=Caenorhabditis elegans GN=unc-94 PE=1 SV=2	tca:658846/4e-127/similar to CG1539-PD, isoform D; K10370 tropomodulin	NA	NA
CL889.Contig3_All	5095	0.01	1.28	7	3.24534e-22	1.32833e-20	Up	gi|646694750|gb|KDR08100.1|/2.3459e-91/Tripartite motif-containing protein 45 [Zootermopsis nevadensis]	NA	sp|Q5BIM1|TRI45_BOVIN/2e-81/Tripartite motif-containing protein 45 OS=Bos taurus GN=TRIM45 PE=2 SV=1	bta:539091/6e-81/TRIM45; tripartite motif containing 45; K12021 tripartite motif-containing protein 45	Rv3876/1e-08/---	NA
CL1899.Contig4_All	1575	0.01	1.22	6.93074	1.34048e-06	2.04224e-05	Up	gi|224459352|gb|ACN43346.1|/0/adhesion regulating molecule 1 [Scylla paramamosain]	gi|224459351|gb|FJ657515.1|/6e-44/Scylla paramamosain adhesion regulating molecule 1 (adrm1) mRNA, complete cds	sp|Q6P877|ADRM1_XENTR/7e-104/Proteasomal ubiquitin receptor ADRM1 OS=Xenopus tropicalis GN=adrm1 PE=2 SV=1	dmo:Dmoj_GI21939/5e-07/GI21939 gene product from transcript GI21939-RA; K15179 negative elongation factor A	YPR042c/1e-06/---	NA
CL157.Contig2_All	1581	0.01	1.2	6.90689	1.34048e-06	2.0447e-05	Up	gi|147907387|ref|NP_001082314.1|/2.79153e-73/putative UDP N-acetylglucosamine transporter [Xenopus laevis] &gt;gi|23095882|emb|CAD47803.1| putative UDP N-acetylglucosamine transporter [Xenopus laevis]	gi|449670277|ref|XM_004207189.1|/2e-06/PREDICTED: Hydra magnipapillata UDP-galactose translocator-like (LOC101241487), partial mRNA	sp|Q6AXR5|S35A3_RAT/3e-74/UDP-N-acetylglucosamine transporter OS=Rattus norvegicus GN=Slc35a3 PE=2 SV=1	xla:398400/1e-74/UDP N-acetylglucosamine transporter-like; K15272 solute carrier family 35 (UDP-sugar transporter), member A1/2/3	SPCC1795.03/4e-54/---	NA
Unigene271_All	1351	0.01	1.2	6.90689	1.08435e-05	0.000143989	Up	NA	NA	NA	NA	NA	NA
CL725.Contig1_All	1846	0.01	1.2	6.90689	1.65712e-07	2.83299e-06	Up	gi|554838220|ref|XP_005929566.1|/1.57545e-86/PREDICTED: methyltransferase-like protein 6-like [Haplochromis burtoni]	NA	sp|Q8TCB7|METL6_HUMAN/9e-84/Methyltransferase-like protein 6 OS=Homo sapiens GN=METTL6 PE=2 SV=2	hsa:131965/3e-83/METTL6, MGC24132; methyltransferase like 6 (EC:2.1.1.-); K00599 [EC:2.1.1.-]	NA	NA
CL653.Contig6_All	1679	0.01	1.19	6.89482	8.8243e-07	1.37923e-05	Up	gi|321473766|gb|EFX84733.1|/0/hypothetical protein DAPPUDRAFT_194337 [Daphnia pulex]	gi|350399569|ref|XM_003485524.1|/3e-12/PREDICTED: Bombus impatiens ras-GEF domain-containing family member 1B-like (LOC100742007), mRNA	sp|Q6DHR3|RG1BA_DANRE/9e-147/Ras-GEF domain-containing family member 1B-A OS=Danio rerio GN=rasgef1ba PE=2 SV=2	mcc:696308/6e-140/PRKG2; protein kinase, cGMP-dependent, type II; K07376 protein kinase, cGMP-dependent [EC:2.7.11.12]	NA	biological_process:GO:0007264//small GTPase mediated signal transduction;
CL176.Contig2_All	5804	0.01	1.16	6.85798	6.09446e-23	2.56494e-21	Up	gi|645011145|ref|XP_008213692.1|/1.16428e-110/PREDICTED: trichohyalin isoform X3 [Nasonia vitripennis]	NA	sp|Q0KIC3|Y3427_DROME/2e-35/Uncharacterized protein CG43427 OS=Drosophila melanogaster GN=CG43427 PE=2 SV=1	nvi:100123436/2e-73/NV12048; uncharacterized LOC100123436; K06084 F-box protein 20	Rv3876/1e-07/---	NA
CL639.Contig2_All	1292	0.01	1.16	6.85798	3.80114e-05	0.000460793	Up	NA	NA	NA	NA	NA	NA
CL2403.Contig1_All	1776	0.01	1.16	6.85798	3.824e-07	6.24258e-06	Up	gi|291237432|ref|XP_002738640.1|/2.20012e-37/PREDICTED: surfeit locus protein 6 homolog [Saccoglossus kowalevskii]	gi|354790742|gb|JN955243.1|/3e-06/Mus musculus targeted KO-first, conditional ready, lacZ-tagged mutant allele Nhlh2:tm1a(KOMP)Ucd; transgenic	sp|Q9VDS6|SURF6_DROME/8e-27/Surfeit locus protein 6 homolog OS=Drosophila melanogaster GN=Surf6 PE=1 SV=1	tgu:100219403/1e-20/uncharacterized LOC100219403; K14822 rRNA-processing protein CGR1	TM1182/2e-10/---	NA
CL2304.Contig1_All	1799	0.01	1.15	6.84549	3.824e-07	6.24661e-06	Up	gi|108868735|gb|EAT32960.1|/7.73312e-22/AAEL014799-PB [Aedes aegypti]	NA	sp|B1H3B1|FUND1_XENTR/2e-18/FUN14 domain-containing protein 1 OS=Xenopus tropicalis GN=fundc1 PE=2 SV=1	NA	NA	NA
CL391.Contig2_All	2039	0.01	1.13	6.82018	7.18112e-08	1.26612e-06	Up	gi|321453502|gb|EFX64731.1|/2.28073e-57/hypothetical protein DAPPUDRAFT_304267 [Daphnia pulex]	gi|514685981|ref|XM_004990512.1|/2e-28/Salpingoeca sp. ATCC 50818 serine/threonine protein kinase (PTSG_12707) mRNA, complete cds	sp|A9ZSY2|TRET1_APILI/3e-57/Facilitated trehalose transporter Tret1 OS=Apis mellifera ligustica GN=Tret1 PE=1 SV=1	ame:551643/1e-56/Tret1, Amtret1; trehalose transporter 1; K14258 facilitated trehalose transporter	CAC1339/4e-29/---	NA
CL567.Contig10_All	4371	0.01	1.13	6.82018	9.0929e-17	2.99971e-15	Up	gi|646715024|gb|KDR18780.1|/0/Protein hu-li tai shao [Zootermopsis nevadensis]	gi|195487150|ref|XM_002091752.1|/3e-17/Drosophila yakuba GE13848 (Dyak\GE13848), mRNA	sp|Q02645|HTS_DROME/0.0/Protein hu-li tai shao OS=Drosophila melanogaster GN=hts PE=1 SV=2	NA	CC1201/9e-49/---	NA
CL2524.Contig2_All	1773	0.01	1.11	6.79442	8.8243e-07	1.38093e-05	Up	gi|195481719|ref|XP_002101751.1|/5.02291e-175/Hex-A [Drosophila yakuba] &gt;gi|194189275|gb|EDX02859.1| Hex-A [Drosophila yakuba]	gi|212289007|emb|CU570769.17|/2e-10/Zebrafish DNA sequence from clone CH211-103A14 in linkage group 22, complete sequence	sp|Q9NFT7|HXK2_DROME/1e-132/Hexokinase type 2 OS=Drosophila melanogaster GN=Hex-t2 PE=2 SV=4	dya:Dyak_GE17799/2e-176/Dyak_Hex-A; GE17799 gene product from transcript GE17799-RA; K00844 hexokinase [EC:2.7.1.1]	SPAC24H6.04/2e-78/---	biological_process:GO:0016310//phosphorylation;GO:0006096//glycolytic process;GO:0001678//cellular glucose homeostasis;GO:0060361//flight;cellular_component:GO:0005829//cytosol;molecular_function:GO:0019158//mannokinase activity;GO:0005524//ATP binding;GO:0008865//fructokinase activity;GO:0004340//glucokinase activity;
CL1465.Contig6_All	1222	0.01	1.11	6.79442	8.77154e-05	0.000995234	Up	gi|321472487|gb|EFX83457.1|/5.43051e-92/hypothetical protein DAPPUDRAFT_301953 [Daphnia pulex]	NA	sp|Q4R4I6|CAP1_MACFA/4e-79/Adenylyl cyclase-associated protein 1 OS=Macaca fascicularis GN=CAP1 PE=2 SV=3	NA	NA	NA
Unigene14550_All	2505	0.01	1.1	6.78136	1.66709e-09	3.41175e-08	Up	NA	NA	NA	NA	NA	NA
CL252.Contig1_All	3521	0.01	1.1	6.78136	2.563e-13	6.93762e-12	Up	gi|646704141|gb|KDR12479.1|/8.18355e-32/hypothetical protein L798_13723 [Zootermopsis nevadensis]	gi|50724747|emb|BX323037.10|/1e-06/Zebrafish DNA sequence from clone DKEYP-8B6 in linkage group 24, complete sequence	sp|Q6AXX3|Z385D_RAT/1e-12/Zinc finger protein 385D OS=Rattus norvegicus GN=Znf385d PE=2 SV=1	xtr:549898/1e-06/zmat3, MGC136128, pag608, wig-1, wig1; zinc finger, matrin-type 3; K10137 zinc finger, matrin type 3	NA	NA
CL131.Contig3_All	4420	0.01	1.05	6.71425	7.35546e-16	2.28941e-14	Up	gi|571573059|ref|XP_006565827.1|/1.033e-87/PREDICTED: transcription factor 12 isoform X14 [Apis mellifera]	gi|449680299|ref|XM_002153870.2|/7e-09/PREDICTED: Hydra magnipapillata transcription factor 12-like (LOC100202254), mRNA	sp|Q99081|HTF4_HUMAN/7e-65/Transcription factor 12 OS=Homo sapiens GN=TCF12 PE=1 SV=1	ame:410553/2e-85/da; daughterless; K15603 transcription factor 4/12	SPBC28F2.12/4e-06/---	NA
CL514.Contig4_All	4010	0.01	1.03	6.6865	4.81308e-14	1.35343e-12	Up	gi|646700808|gb|KDR10792.1|/0/Poly(U)-binding-splicing factor half pint [Zootermopsis nevadensis]	gi|380016391|ref|XM_003692121.1|/7e-21/PREDICTED: Apis florea poly(U)-binding-splicing factor half pint-like (LOC100863168), mRNA	sp|Q8T6B9|PUF68_DROME/2e-166/Poly(U)-binding-splicing factor half pint OS=Drosophila melanogaster GN=pUf68 PE=1 SV=2	ame:725115/7e-180/poly(U)-binding-splicing factor half pint-like; K12838 poly(U)-binding-splicing factor PUF60	SPAC17A2.09c/3e-11/---	NA
CL2331.Contig2_All	1827	0.01	1.02	6.67243	2.0363e-06	3.02413e-05	Up	gi|506968219|gb|AGM32453.1|/1.58538e-30/heat shock protein-like protein [Coptotermes formosanus]	NA	sp|P41316|CRYAB_RABIT/4e-27/Alpha-crystallin B chain OS=Oryctolagus cuniculus GN=CRYAB PE=1 SV=1	tca:657196/7e-28/similar to heat shock protein 1; K09542 crystallin, alpha B	NA	NA
CL968.Contig2_All	2087	0.01	1.01	6.65821	2.5173e-07	4.1987e-06	Up	gi|641654220|ref|XP_008179123.1|/7.69354e-93/PREDICTED: uncharacterized protein LOC100160904 isoform X2 [Acyrthosiphon pisum]	NA	sp|P98088|MUC5A_HUMAN/1e-25/Mucin-5AC (Fragments) OS=Homo sapiens GN=MUC5AC PE=1 SV=3	oaa:100075123/8e-20/uncharacterized LOC100075123; K13172 serine/arginine repetitive matrix protein 2	RSc1191/1e-07/---	NA
CL156.Contig7_All	2660	0.01	1.01	6.65821	2.53244e-09	5.10843e-08	Up	gi|665798830|ref|XP_008547304.1|/2.34403e-129/PREDICTED: RNA-binding protein 39 isoform X2 [Microplitis demolitor]	gi|195397962|ref|XM_002057561.1|/3e-19/Drosophila virilis GJ18017 (Dvir\GJ18017), mRNA	sp|Q5RC80|RBM39_PONAB/8e-116/RNA-binding protein 39 OS=Pongo abelii GN=RBM39 PE=2 SV=1	ame:552289/2e-128/RNA-binding protein 39-like; K13091 RNA-binding protein 39	SPAC140.02/8e-13/---	NA
Unigene3527_All	1660	0.01	1	6.64386	7.13818e-06	9.80764e-05	Up	NA	NA	NA	NA	NA	NA
CL1949.Contig1_All	1506	0.01	0.96	6.58496	3.80114e-05	0.000459913	Up	gi|225714302|gb|ACO12997.1|/1.03355e-53/Splicing factor, arginine/serine-rich 7 [Lepeophtheirus salmonis]	NA	sp|A6QLS2|RSRC2_BOVIN/1e-20/Arginine/serine-rich coiled-coil protein 2 OS=Bos taurus GN=RSRC2 PE=2 SV=2	dwi:Dwil_GK11259/7e-25/GK11259 gene product from transcript GK11259-RA; K14325 RNA-binding protein with serine-rich domain 1	SPAC140.02/2e-09/---	molecular_function:GO:1901363//heterocyclic compound binding;GO:0097159//organic cyclic compound binding;GO:0046872//metal ion binding;
Unigene9779_All	3307	0.01	0.94	6.55459	1.35666e-10	3.01247e-09	Up	gi|645003508|ref|XP_008212585.1|/5.39786e-78/PREDICTED: ecdysone-induced protein 74EF-like isoform X1 [Nasonia vitripennis] &gt;gi|645003510|ref|XP_008212586.1| PREDICTED: ecdysone-induced protein 74EF-like isoform X1 [Nasonia vitripennis] &gt;gi|645003512|ref|XP_008212587.1| PREDICTED: ecdysone-induced protein 74EF-like isoform X1 [Nasonia vitripennis]	gi|31978946|gb|AY170859.1|/2e-67/Manduca sexta transcription factor E74 isoform A mRNA, complete cds	sp|P20105|E74EA_DROME/1e-73/Ecdysone-induced protein 74EF isoform A OS=Drosophila melanogaster GN=Eip74EF PE=2 SV=2	nvi:100122824/1e-75/NV11696; uncharacterized LOC100122824; K09428 E74-like factor 1/2/4	Rv3876/9e-09/---	NA
CL1231.Contig5_All	1861	0.01	0.94	6.55459	4.699e-06	6.65849e-05	Up	gi|646713645|gb|KDR17927.1|/1.4663e-140/hypothetical protein L798_08003 [Zootermopsis nevadensis]	gi|462304009|gb|APGK01049651.1|/3e-06/Dendroctonus ponderosae Seq01049661, whole genome shotgun sequence	sp|Q1LUA6|TRIO_DANRE/2e-96/Triple functional domain protein OS=Danio rerio GN=trio PE=3 SV=1	nvi:100114504/4e-125/NV17821; kalirin-like; K15048 kalirin [EC:2.7.11.1]	SPCC645.07/8e-06/---	biological_process:GO:0009987//cellular process;molecular_function:GO:0003824//catalytic activity;
Unigene9629_All	2812	0.01	0.92	6.52356	5.84392e-09	1.14955e-07	Up	gi|29134779|dbj|BAC66140.1|/0/projectin [Procambarus clarkii]	gi|29134778|dbj|AB055927.1|/0.0/Procambarus clarkii mRNA for projectin, complete cds	sp|O01761|UNC89_CAEEL/3e-52/Muscle M-line assembly protein unc-89 OS=Caenorhabditis elegans GN=unc-89 PE=1 SV=3	bta:540561/4e-53/TTN; titin; K12567 titin [EC:2.7.11.1]	aq_2032/1e-10/---	NA
CL2723.Contig1_All	1967	0.01	0.92	6.52356	3.09332e-06	4.49383e-05	Up	gi|242018521|ref|XP_002429723.1|/6.46327e-133/equilibrative nucleoside transporter, putative [Pediculus humanus corporis] &gt;gi|212514729|gb|EEB16985.1| equilibrative nucleoside transporter, putative [Pediculus humanus corporis]	gi|391344576|ref|XM_003746524.1|/3e-06/PREDICTED: Metaseiulus occidentalis equilibrative nucleoside transporter 4-like (LOC100897851), mRNA	sp|Q7RTT9|S29A4_HUMAN/4e-103/Equilibrative nucleoside transporter 4 OS=Homo sapiens GN=SLC29A4 PE=1 SV=1	nvi:100121502/2e-131/NV10114; equilibrative nucleoside transporter 4-like; K03323 solute carrier family 29 (equilibrative nucleoside transporter), member 4	NA	NA
CL1353.Contig4_All	1734	0.01	0.89	6.47573	1.64722e-05	0.00021217	Up	gi|348585181|ref|XP_003478350.1|/1.46557e-62/PREDICTED: E3 ubiquitin-protein ligase RNF185 [Cavia porcellus]	gi|556948854|ref|XM_005987126.1|/2e-19/PREDICTED: Latimeria chalumnae ring finger protein 185 (RNF185), transcript variant X1, mRNA	sp|Q91YT2|RN185_MOUSE/3e-64/E3 ubiquitin-protein ligase RNF185 OS=Mus musculus GN=Rnf185 PE=2 SV=1	oaa:100074299/9e-64/RING finger protein 185-like; K10666 E3 ubiquitin-protein ligase RNF5 [EC:6.3.2.19]	ECU11g1130/4e-10/---	cellular_component:GO:0016020//membrane;GO:0005739//mitochondrion;molecular_function:GO:0046872//metal ion binding;
CL747.Contig4_All	2752	0.01	0.89	6.47573	2.04856e-08	3.7968e-07	Up	gi|665796707|ref|XP_008546153.1|/3.2199e-97/PREDICTED: stromal interaction molecule homolog isoform X3 [Microplitis demolitor]	NA	sp|P83094|STIM_DROME/7e-91/Stromal interaction molecule homolog OS=Drosophila melanogaster GN=Stim PE=1 SV=1	ame:411739/1e-96/Stim; stromal interaction molecule; K16059 stromal interaction molecule	PA1527/2e-06/---	NA
CL285.Contig14_All	1849	0.01	0.89	6.47573	7.13818e-06	9.80233e-05	Up	gi|662183391|ref|XP_008485788.1|/6.94567e-34/PREDICTED: serine/threonine-protein kinase par-1-like [Diaphorina citri]	gi|441613038|ref|XM_003265209.2|/4e-08/PREDICTED: Nomascus leucogenys MAP/microtubule affinity-regulating kinase 1 (MARK1), mRNA	sp|Q9TW45|PAR1_CAEEL/1e-32/Serine/threonine-protein kinase par-1 OS=Caenorhabditis elegans GN=par-1 PE=1 SV=1	tca:656926/3e-35/par-1; par-1 protein kinase; K08798 MAP/microtubule affinity-regulating kinase [EC:2.7.11.1]	NA	NA
CL935.Contig1_All	2337	0.01	0.86	6.42626	5.80896e-07	9.2914e-06	Up	NA	NA	NA	NA	NA	NA
CL285.Contig7_All	4430	0.01	0.83	6.37504	1.36482e-12	3.52488e-11	Up	gi|646709938|gb|KDR15593.1|/0/MAP/microtubule affinity-regulating kinase 3, partial [Zootermopsis nevadensis]	gi|380028691|ref|XM_003697977.1|/6e-43/PREDICTED: Apis florea serine/threonine-protein kinase MARK2-like (LOC100866240), mRNA	sp|Q03141|MARK3_MOUSE/0.0/MAP/microtubule affinity-regulating kinase 3 OS=Mus musculus GN=Mark3 PE=1 SV=2	nvi:100122482/0.0/NV50087; MAP/microtubule affinity-regulating kinase 3-like; K08798 MAP/microtubule affinity-regulating kinase [EC:2.7.11.1]	ECU01g0630/2e-36/---	biological_process:GO:0016310//phosphorylation;molecular_function:GO:0004674//protein serine/threonine kinase activity;GO:0000166//nucleotide binding;
CL598.Contig2_All	1985	0.01	0.81	6.33985	1.08435e-05	0.00014414	Up	gi|307213191|gb|EFN88688.1|/8.18208e-137/RNA-binding protein Nova-1 [Harpegnathos saltator]	gi|524900800|ref|XM_005106761.1|/3e-09/PREDICTED: Aplysia californica RNA-binding protein Nova-2-like (LOC101861684), transcript variant X4, mRNA	sp|Q2PFW9|NOVA1_MACFA/5e-73/RNA-binding protein Nova-1 OS=Macaca fascicularis GN=NOVA1 PE=2 SV=1	ame:410165/3e-134/RNA-binding protein Nova-2-like; K14944 RNA-binding protein Nova	NA	NA
CL1812.Contig2_All	3537	0.01	0.81	6.33985	7.22432e-10	1.52657e-08	Up	gi|646692823|gb|KDR07534.1|/4.31445e-73/hypothetical protein L798_02913 [Zootermopsis nevadensis]	gi|533160132|ref|XM_005393880.1|/5e-06/PREDICTED: Chinchilla lanigera SMAD family member 6 (Smad6), mRNA	sp|O43541|SMAD6_HUMAN/9e-70/Mothers against decapentaplegic homolog 6 OS=Homo sapiens GN=SMAD6 PE=1 SV=2	tca:658331/2e-71/Dad; daughters against dpp; K04677 mothers against decapentaplegic homolog 6/7	NA	NA
CL2229.Contig2_All	1753	0.01	0.8	6.32193	5.77424e-05	0.000674798	Up	gi|675388724|gb|KFM81621.1|/2.34488e-108/Protein E(sev)2B, partial [Stegodyphus mimosarum]	gi|383865246|ref|XM_003708038.1|/5e-17/PREDICTED: Megachile rotundata protein enhancer of sevenless 2B-like (LOC100882751), mRNA	sp|Q6YKA8|DRK_DROSI/2e-106/Protein E(sev)2B OS=Drosophila simulans GN=drk PE=3 SV=1	ame:550857/3e-108/drk; downstream of receptor kinase; K04364 growth factor receptor-binding protein 2	NA	NA
CL554.Contig2_All	2669	0.01	0.8	6.32193	1.65712e-07	2.83108e-06	Up	gi|642916398|ref|XP_008191005.1|/1.52201e-136/PREDICTED: irregular chiasm C-roughest protein isoform X3 [Tribolium castaneum]	gi|354800084|gb|JN964585.1|/1e-36/Mus musculus targeted KO-first, conditional ready, lacZ-tagged mutant allele 2610029I01Rik:tm1a(KOMP)Wtsi; transgenic	sp|Q08180|ICCR_DROME/4e-110/Irregular chiasm C-roughest protein OS=Drosophila melanogaster GN=rst PE=1 SV=2	hsa:64221/5e-24/ROBO3, FLJ21044, HGPPS, HGPS, RBIG1, RIG1; roundabout, axon guidance receptor, homolog 3 (Drosophila); K06755 roundabout, axon guidance receptor 3	NA	NA
Unigene9644_All	2675	0.01	0.79	6.30378	2.5173e-07	4.19594e-06	Up	gi|242019420|ref|XP_002430159.1|/1.46532e-46/hypothetical protein Phum_PHUM464880 [Pediculus humanus corporis] &gt;gi|212515250|gb|EEB17421.1| hypothetical protein Phum_PHUM464880 [Pediculus humanus corporis]	NA	sp|P98088|MUC5A_HUMAN/2e-14/Mucin-5AC (Fragments) OS=Homo sapiens GN=MUC5AC PE=1 SV=3	dgr:Dgri_GH10789/2e-32/GH10789 gene product from transcript GH10789-RA; K11974 E3 ubiquitin-protein ligase RNF31 [EC:6.3.2.19]	DR2133/4e-06/---	NA
CL1186.Contig2_All	4500	0.01	0.77	6.26679	7.26776e-12	1.77566e-10	Up	gi|380030191|ref|XP_003698737.1|/4.58656e-83/PREDICTED: uncharacterized protein LOC100870963 [Apis florea]	NA	sp|Q6PEE2|CTIF_MOUSE/6e-14/CBP80/20-dependent translation initiation factor OS=Mus musculus GN=Ctif PE=1 SV=2	tgu:100220116/6e-07/similar to mucin 2; K10955 intestinal mucin-2	NA	NA
CL1870.Contig2_All	4506	0.01	0.77	6.26679	4.78432e-12	1.17799e-10	Up	gi|646719569|gb|KDR21626.1|/0/Protein transport protein Sec31A [Zootermopsis nevadensis]	gi|29501926|gb|AC133080.3|/7e-06/Mus musculus BAC clone RP24-280M20 from chromosome 12, complete sequence	sp|Q7SYD5|SC31A_DANRE/0.0/Protein transport protein Sec31A OS=Danio rerio GN=sec31a PE=2 SV=1	tca:662488/0.0/similar to CG8266-PA, isoform A; K14005 protein transport protein SEC31	Rv3876/4e-09/---	NA
CL2783.Contig3_All	4519	0.01	0.77	6.26679	4.78432e-12	1.17685e-10	Up	gi|665798136|ref|XP_008546929.1|/0/PREDICTED: anoctamin-8-like isoform X2 [Microplitis demolitor]	gi|74013560|gb|AC133098.7|/3e-57/Mus musculus BAC clone RP23-336L12 from chromosome 6, complete sequence	sp|Q6PB70|ANO8_MOUSE/5e-121/Anoctamin-8 OS=Mus musculus GN=Ano8 PE=2 SV=3	dgr:Dgri_GH10918/5e-167/GH10918 gene product from transcript GH10918-RA; K13982 probable ATP-dependent RNA helicase DDX4 [EC:3.6.4.13]	DR2133/3e-08/---	NA
CL1088.Contig3_All	2208	0.01	0.75	6.22882	7.13818e-06	9.81829e-05	Up	gi|154332073|ref|XP_001561853.1|/9.00587e-23/putative microtubule-associated protein, partial [Leishmania braziliensis MHOM/BR/75/M2904] &gt;gi|134059174|emb|CAM36873.1| putative microtubule-associated protein, partial [Leishmania braziliensis MHOM/BR/75/M2904]	NA	sp|Q5R5Q2|SRRM1_PONAB/5e-15/Serine/arginine repetitive matrix protein 1 OS=Pongo abelii GN=SRRM1 PE=2 SV=1	oaa:100075123/4e-21/uncharacterized LOC100075123; K13172 serine/arginine repetitive matrix protein 2	Cgl1939/1e-07/---	NA
CL1924.Contig1_All	4538	0.01	0.74	6.20945	1.67712e-11	3.99732e-10	Up	gi|340711319|ref|XP_003394225.1|/7.60978e-94/PREDICTED: RNA binding protein fox-1 homolog 2-like [Bombus terrestris]	gi|512900454|ref|XM_004924839.1|/7e-15/PREDICTED: Bombyx mori RNA binding protein fox-1 homolog 2-like (LOC101735780), mRNA	sp|Q8BP71|RFOX2_MOUSE/5e-50/RNA binding protein fox-1 homolog 2 OS=Mus musculus GN=Rbfox2 PE=1 SV=2	ame:410951/6e-95/RNA binding protein fox-1 homolog 2-like; K14946 RNA binding protein fox-1	RSc1986/2e-06/---	NA
CL2428.Contig1_All	1870	0.01	0.74	6.20945	5.77424e-05	0.000674176	Up	gi|646697089|gb|KDR08974.1|/2.3558e-138/UDP-glucose 4-epimerase [Zootermopsis nevadensis]	gi|380027262|ref|XM_003697300.1|/7e-10/PREDICTED: Apis florea probable UDP-glucose 4-epimerase-like (LOC100865089), mRNA	sp|Q9W0P5|GALE_DROME/1e-112/Probable UDP-glucose 4-epimerase OS=Drosophila melanogaster GN=Gale PE=2 SV=1	aga:AgaP_AGAP008664/8e-136/AGAP008664-PA; K01784 UDP-glucose 4-epimerase [EC:5.1.3.2]	BS_galE/8e-107/---	biological_process:GO:0006012//galactose metabolic process;GO:0044237//cellular metabolic process;molecular_function:GO:0000166//nucleotide binding;GO:0003978//UDP-glucose 4-epimerase activity;GO:0050662//coenzyme binding;
Unigene8061_All	4128	0.01	0.73	6.18982	2.06088e-10	4.52073e-09	Up	gi|646704391|gb|KDR12594.1|/1.78671e-134/Serine/threonine-protein kinase VRK1 [Zootermopsis nevadensis]	gi|402743377|ref|NM_001030082.2|/7e-15/Danio rerio forkhead box P2 (foxp2), mRNA	sp|Q7ZUS1|VRK1_DANRE/1e-101/Serine/threonine-protein kinase VRK1 OS=Danio rerio GN=vrk1 PE=2 SV=1	xtr:394552/4e-102/vrk1, MGC75762; vaccinia related kinase 1 (EC:2.7.11.1); K08816 vaccinia related kinase [EC:2.7.11.1]	PA1671/8e-07/---	molecular_function:GO:0004672//protein kinase activity;
CL532.Contig2_All	2342	0.01	0.73	6.18982	4.699e-06	6.65477e-05	Up	gi|340711455|ref|XP_003394291.1|/7.57663e-52/PREDICTED: leucine-rich repeat-containing protein 20-like isoform 1 [Bombus terrestris] &gt;gi|350416235|ref|XP_003490883.1| PREDICTED: leucine-rich repeat-containing protein 20-like [Bombus impatiens]	NA	sp|Q8TCA0|LRC20_HUMAN/7e-15/Leucine-rich repeat-containing protein 20 OS=Homo sapiens GN=LRRC20 PE=2 SV=1	dre:571033/5e-09/si:dkey-201c1.1; K10130 leucine-rich repeats and death domain-containing protein	alr0124_1/4e-10/---	NA
CL673.Contig1_All	2405	0.01	0.7	6.12928	7.13818e-06	9.79702e-05	Up	NA	gi|375225166|gb|JN767456.1|/4e-09/Cyprinus carpio clone 758655 microsatellite sequence	NA	NA	NA	NA
CL242.Contig1_All	3640	0.01	0.65	6.02237	3.11192e-08	5.6722e-07	Up	gi|641655174|ref|XP_008179488.1|/3.50712e-94/PREDICTED: protein suppressor of white apricot isoform X2 [Acyrthosiphon pisum]	NA	sp|P12297|SUWA_DROME/1e-84/Protein suppressor of white apricot OS=Drosophila melanogaster GN=su(w[a]) PE=1 SV=3	ame:410316/9e-22/uncharacterized LOC410316; K13169 splicing factor, arginine/serine-rich 17	SPAC140.02/4e-12/---	NA
CL345.Contig6_All	1976	0.34	21.84	6.00529	3.89824e-127	6.21169e-125	Up	gi|221229221|gb|ACM09992.1|/1.09178e-157/hypothetical ANK-like protein [Eriocheir sinensis] &gt;gi|224036460|gb|ACN37115.1| predicted ANK-like protein [Eriocheir sinensis]	gi|106880595|emb|CT027714.8|/2e-10/Zebrafish DNA sequence from clone CH211-168N8 in linkage group 2, complete sequence	sp|P16157|ANK1_HUMAN/2e-28/Ankyrin-1 OS=Homo sapiens GN=ANK1 PE=1 SV=3	tca:100142605/3e-32/similar to ankyrin 2,3/unc44; K10380 ankyrin	all2748/3e-23/---	NA
CL1624.Contig3_All	2290	0.01	0.64	6	2.50226e-05	0.00031261	Up	gi|262401121|gb|ACY66463.1|/9.64559e-177/TIA-1-like protein [Scylla paramamosain]	gi|262401120|gb|FJ774742.1|/1e-150/Scylla paramamosain TIA-1-like protein mRNA, partial cds	sp|Q01085|TIAR_HUMAN/1e-81/Nucleolysin TIAR OS=Homo sapiens GN=TIAL1 PE=1 SV=1	ame:411890/4e-95/Rox8; Rox8 protein; K13201 nucleolysin TIA-1/TIAR	SPAC17A2.09c/1e-25/---	NA
Unigene8057_All	4256	0.01	0.6	5.90689	5.84392e-09	1.15044e-07	Up	gi|646704391|gb|KDR12594.1|/1.84953e-134/Serine/threonine-protein kinase VRK1 [Zootermopsis nevadensis]	gi|402743377|ref|NM_001030082.2|/7e-15/Danio rerio forkhead box P2 (foxp2), mRNA	sp|Q7ZUS1|VRK1_DANRE/1e-101/Serine/threonine-protein kinase VRK1 OS=Danio rerio GN=vrk1 PE=2 SV=1	xtr:394552/4e-102/vrk1, MGC75762; vaccinia related kinase 1 (EC:2.7.11.1); K08816 vaccinia related kinase [EC:2.7.11.1]	PA1671/8e-07/---	molecular_function:GO:0004672//protein kinase activity;
CL580.Contig4_All	4877	0.01	0.6	5.90689	3.13064e-10	6.79092e-09	Up	gi|256574618|dbj|BAH98114.1|/0/GTP binding protein alpha subunit Go [Marsupenaeus japonicus]	gi|256574617|dbj|AB488393.1|/0.0/Marsupenaeus japonicus MjGo mRNA for GTP binding protein alpha subunit Go, complete cds	sp|P38404|GNAO_LOCMI/0.0/Guanine nucleotide-binding protein G(o) subunit alpha OS=Locusta migratoria PE=3 SV=1	tca:655023/0.0/similar to Guanine nucleotide-binding protein G(o) subunit alpha; K04534 guanine nucleotide-binding protein G(o) subunit alpha	NA	biological_process:GO:0006184//GTP catabolic process;GO:0007188//adenylate cyclase-modulating G-protein coupled receptor signaling pathway;molecular_function:GO:0031683//G-protein beta/gamma-subunit complex binding;GO:0005525//GTP binding;GO:0004871//signal transducer activity;GO:0003924//GTPase activity;
Unigene6455_All	8211	0.01	0.59	5.88264	9.0929e-17	2.99581e-15	Up	gi|270007741|gb|EFA04189.1|/0/hypothetical protein TcasGA2_TC014438 [Tribolium castaneum]	gi|195115466|ref|XM_002002242.1|/3e-09/Drosophila mojavensis GI17301 (Dmoj\GI17301), mRNA	sp|Q96EP0|RNF31_HUMAN/3e-97/E3 ubiquitin-protein ligase RNF31 OS=Homo sapiens GN=RNF31 PE=1 SV=1	tca:663619/0.0/similar to CG11321-PA, isoform A; K11974 E3 ubiquitin-protein ligase RNF31 [EC:6.3.2.19]	RSp0884/7e-09/---	NA
CL931.Contig8_All	6419	0.01	0.58	5.85798	5.91442e-13	1.54801e-11	Up	gi|571516135|ref|XP_006569160.1|/4.41622e-135/PREDICTED: histone-lysine N-methyltransferase, H3 lysine-79 specific isoform X3 [Apis mellifera]	NA	sp|A2AJI0|MA7D1_MOUSE/4e-29/MAP7 domain-containing protein 1 OS=Mus musculus GN=Map7d1 PE=1 SV=1	bta:528842/3e-29/NEFH; neurofilament, heavy polypeptide; K04574 neurofilament heavy polypeptide	NMA0905/2e-17/---	NA
CL602.Contig1_All	1461	0.11	5.98	5.76457	2.65728e-26	1.25372e-24	Up	NA	NA	NA	NA	NA	NA
Unigene20446_All	328	0.45	24.38	5.75963	4.2091e-18	1.46486e-16	Up	gi|483941624|dbj|BAN17317.1|/2.83723e-12/myosin heavy chain type 3, partial [Penaeus monodon]	gi|483941631|dbj|AB759100.1|/3e-48/Litopenaeus vannamei MYH5 mRNA for myosin heavy chain type 5, partial cds	sp|P05661|MYSA_DROME/3e-13/Myosin heavy chain, muscle OS=Drosophila melanogaster GN=Mhc PE=1 SV=4	api:100167379/1e-12/Mhc1; myosin heavy chain 1; K10352 myosin heavy chain	NA	biological_process:GO:0055114//oxidation-reduction process;cellular_component:GO:0016459//myosin complex;molecular_function:GO:0032440//2-alkenal reductase [NAD(P)] activity;GO:0003779//actin binding;GO:0005524//ATP binding;GO:0003774//motor activity;
CL2484.Contig1_All	3190	0.01	0.54	5.75489	3.09332e-06	4.49641e-05	Up	gi|321468990|gb|EFX79972.1|/0/hypothetical protein DAPPUDRAFT_318992 [Daphnia pulex]	gi|148228067|ref|NM_001097926.1|/1e-15/Xenopus laevis ribosomal protein S6 kinase, 90kDa, polypeptide 4 (rps6ka4), mRNA >gi|117167898|gb|BC124881.1| Xenopus laevis ribosomal protein S6 kinase, polypeptide 4, mRNA (cDNA clone MGC:154489 IMAGE:8318581), complete cds	sp|O75582|KS6A5_HUMAN/0.0/Ribosomal protein S6 kinase alpha-5 OS=Homo sapiens GN=RPS6KA5 PE=1 SV=1	tca:658616/0.0/similar to ribosomal protein S6 kinase, 90kDa, polypeptide 5 isoform a; K04445 mitogen-,stress activated protein kinases [EC:2.7.11.1]	YBL105c_2/3e-64/---	molecular_function:GO:0004674//protein serine/threonine kinase activity;
CL692.Contig1_All	2633	0.01	0.5	5.64386	8.77154e-05	0.000996126	Up	gi|242010372|ref|XP_002425942.1|/2.48089e-06/hypothetical protein Phum_PHUM228610 [Pediculus humanus corporis] &gt;gi|212509925|gb|EEB13204.1| hypothetical protein Phum_PHUM228610 [Pediculus humanus corporis]	NA	NA	NA	NA	NA
Unigene28060_All	1102	0.1	4.93	5.62352	8.5026e-16	2.6271e-14	Up	gi|383860510|ref|XP_003705732.1|/1.98737e-50/PREDICTED: troponin C, isoform 2-like [Megachile rotundata]	gi|389610572|dbj|AK402276.1|/1e-19/Papilio polytes mRNA for troponin C, complete cds, sequence id: Pp-0029	sp|P21797|TNNC1_BALNU/5e-51/Troponin C, isoform 1 OS=Balanus nubilus PE=1 SV=1	spu:585061/5e-30/similar to calmodulin B; K02183 calmodulin	SPAC3A12.14/2e-24/---	NA
CL794.Contig2_All	6124	0.01	0.49	5.61471	2.06088e-10	4.52465e-09	Up	gi|405972555|gb|EKC37317.1|/8.10839e-62/Growth inhibition and differentiation-related protein 88-like protein [Crassostrea gigas]	gi|195174699|ref|XM_002028074.1|/4e-11/Drosophila persimilis GL21348 (Dper\GL21348), mRNA	sp|Q8BJM3|R3HCL_MOUSE/9e-55/Coiled-coil domain-containing protein R3HCC1L OS=Mus musculus GN=R3hcc1l PE=2 SV=1	aga:AgaP_AGAP004734/2e-26/AGAP004734-PA; K14972 PAX-interacting protein 1	YKL032c/5e-12/---	NA
CL89.Contig11_All	6367	0.01	0.49	5.61471	5.87906e-11	1.34676e-09	Up	gi|350403208|ref|XP_003486732.1|/0/PREDICTED: microtubule-actin cross-linking factor 1-like [Bombus impatiens]	gi|557784470|ref|XM_005191782.1|/3e-18/PREDICTED: Musca domestica dystonin-like (LOC101893893), transcript variant X14, mRNA	sp|Q9UPN3|MACF1_HUMAN/0.0/Microtubule-actin cross-linking factor 1, isoforms 1/2/3/5 OS=Homo sapiens GN=MACF1 PE=1 SV=4	spu:756550/0.0/similar to dystonin; K10382 dystonin	PAB0812/6e-12/---	NA
Unigene3728_All	1756	0.06	2.79	5.53916	9.79466e-15	2.84258e-13	Up	gi|414151632|gb|AFW98989.1|/1.25786e-69/serine protease 2 [Fenneropenaeus chinensis]	NA	sp|P13582|EAST_DROME/3e-28/Serine protease easter OS=Drosophila melanogaster GN=ea PE=1 SV=3	dme:Dmel_CG4920/5e-27/ea; easter (EC:3.4.-.- 3.4.21.-); K01362 [EC:3.4.21.-]	aq_2032/7e-06/---	NA
CL591.Contig2_All	4975	0.01	0.46	5.52356	4.72728e-08	8.50038e-07	Up	gi|641663525|ref|XP_008182670.1|/1.66075e-158/PREDICTED: homeobox protein extradenticle isoform X1 [Acyrthosiphon pisum]	gi|410922077|ref|XM_003974461.1|/1e-50/PREDICTED: Takifugu rubripes pre-B-cell leukemia transcription factor 3-like, transcript variant 4 (LOC101065377), mRNA	sp|Q29CT2|EXD_DROPS/1e-153/Homeobox protein extradenticle OS=Drosophila pseudoobscura pseudoobscura GN=exd PE=3 SV=1	api:100168368/4e-159/homeobox protein extradenticle-like; K09355 pre-B-cell leukemia transcription factor 1	NA	NA
CL1529.Contig1_All	6231	0.01	0.45	5.49185	1.09743e-09	2.27719e-08	Up	gi|242010833|ref|XP_002426163.1|/6.69734e-96/conserved hypothetical protein [Pediculus humanus corporis] &gt;gi|212510210|gb|EEB13425.1| conserved hypothetical protein [Pediculus humanus corporis]	gi|67905310|emb|CR388129.11|/4e-17/Zebrafish DNA sequence from clone CH211-281L24 in linkage group 15, complete sequence	sp|Q9VC61|CRERF_DROME/4e-74/Protein CREBRF homolog OS=Drosophila melanogaster GN=CG13624 PE=2 SV=2	NA	NA	NA
CL2745.Contig12_All	4708	0.01	0.44	5.45943	2.5173e-07	4.19318e-06	Up	gi|646715586|gb|KDR19135.1|/0/C-jun-amino-terminal kinase-interacting protein 3 [Zootermopsis nevadensis]	gi|545502588|ref|XM_005621691.1|/2e-18/PREDICTED: Canis lupus familiaris mitogen-activated protein kinase 8 interacting protein 3 (MAPK8IP3), mRNA	sp|O60271|JIP4_HUMAN/0.0/C-Jun-amino-terminal kinase-interacting protein 4 OS=Homo sapiens GN=SPAG9 PE=1 SV=4	xtr:100170186/0.0/mapk8ip3, jip3, jsap1, syd2; mitogen-activated protein kinase 8 interacting protein 3; K04436 mitogen-activated protein kinase 8 interacting protein 3	SP1247/1e-05/---	NA
Unigene5542_All	1337	3.76	154.16	5.35755	0	0	Up	NA	gi|58197364|emb|CR759923.6|/2e-06/Zebrafish DNA sequence from clone CH211-147L19 in linkage group 21, complete sequence	NA	NA	NA	NA
CL1819.Contig1_All	1952	0.17	6.91	5.34508	7.62832e-39	4.95567e-37	Up	gi|154344451|ref|XP_001568167.1|/3.15781e-08/proteophosphoglycan ppg4 [Leishmania braziliensis MHOM/BR/75/M2904] &gt;gi|134065504|emb|CAM43271.1| proteophosphoglycan ppg4 [Leishmania braziliensis MHOM/BR/75/M2904]	gi|195060399|ref|XM_001995762.1|/7e-10/Drosophila grimshawi GH17956 (Dgri\GH17956), mRNA	sp|Q52KI8|SRRM1_MOUSE/1e-06/Serine/arginine repetitive matrix protein 1 OS=Mus musculus GN=Srrm1 PE=1 SV=2	cel:F28D9.1/1e-08/rsr-1; SR protein related family member (rsr-1); K13171 serine/arginine repetitive matrix protein 1	NA	NA
CL1453.Contig1_All	6062	0.01	0.4	5.32193	2.04856e-08	3.79958e-07	Up	gi|657566067|ref|XP_008286359.1|/0/PREDICTED: terminal uridylyltransferase 4-like [Stegastes partitus]	gi|432855629|ref|XM_004068232.1|/6e-10/PREDICTED: Oryzias latipes terminal uridylyltransferase 4-like (LOC101169191), mRNA	sp|Q5TAX3|TUT4_HUMAN/0.0/Terminal uridylyltransferase 4 OS=Homo sapiens GN=ZCCHC11 PE=1 SV=3	mcc:713406/0.0/ZCCHC11; zinc finger, CCHC domain containing 11; K13291 terminal uridylyltransferase [EC:2.7.7.52]	SPBC1685.06/1e-26/---	NA
CL1876.Contig1_All	3479	0.01	0.4	5.32193	3.80114e-05	0.000460132	Up	gi|312190939|gb|ADQ43368.1|/0/STAT long form [Litopenaeus vannamei]	gi|312190938|gb|HQ228176.1|/0.0/Litopenaeus vannamei STAT long form mRNA, complete cds	sp|Q9TUM3|STA5B_BOVIN/0.0/Signal transducer and activator of transcription 5B OS=Bos taurus GN=STAT5B PE=2 SV=2	nvi:100121885/0.0/NV13582; signal transducer and activator of transcription 5B-like; K11224 signal transducer and activator of transcription 5B	NA	NA
CL1870.Contig4_All	4497	0.01	0.4	5.32193	2.0363e-06	3.02059e-05	Up	gi|646719569|gb|KDR21626.1|/0/Protein transport protein Sec31A [Zootermopsis nevadensis]	gi|29501926|gb|AC133080.3|/7e-06/Mus musculus BAC clone RP24-280M20 from chromosome 12, complete sequence	sp|Q7SYD5|SC31A_DANRE/0.0/Protein transport protein Sec31A OS=Danio rerio GN=sec31a PE=2 SV=1	tca:662488/0.0/similar to CG8266-PA, isoform A; K14005 protein transport protein SEC31	Rv3876/3e-09/---	NA
CL353.Contig1_All	3780	0.01	0.36	5.16993	5.77424e-05	0.000673555	Up	gi|642914787|ref|XP_008190352.1|/2.01937e-177/PREDICTED: LIM domain-binding protein 2 isoform X7 [Tribolium castaneum]	gi|533181554|ref|XM_005403866.1|/7e-24/PREDICTED: Chinchilla lanigera LIM domain binding 1 (Ldb1), transcript variant X5, mRNA	sp|O55203|LDB2_MOUSE/5e-138/LIM domain-binding protein 2 OS=Mus musculus GN=Ldb2 PE=1 SV=2	tca:657473/9e-177/similar to lim domain binding protein; K15617 LIM domain-binding protein 1	NA	NA
Unigene10093_All	2499	1.17	41.87	5.16134	8.04506e-292	2.48573e-289	Up	NA	gi|114156188|emb|CT573211.15|/1e-15/Zebrafish DNA sequence from clone DKEYP-91C12 in linkage group 18, complete sequence	NA	NA	NA	NA
CL151.Contig10_All	2398	5.44	193.5	5.15258	0	0	Up	gi|662184720|ref|XP_008473371.1|/8.29971e-70/PREDICTED: protein phosphatase 1L [Diaphorina citri]	gi|532065239|ref|XM_005318423.1|/2e-17/PREDICTED: Spermophilus tridecemlineatus golgi glycoprotein 1 (Glg1), transcript variant X3, mRNA	sp|A5PJZ2|PPM1L_BOVIN/4e-52/Protein phosphatase 1L OS=Bos taurus GN=PPM1L PE=2 SV=1	tca:655879/1e-35/similar to protein phosphatase 1G (formerly 2C), magnesium-dependent, gamma; K01090 protein phosphatase [EC:3.1.3.16]	SPCC1223.11/3e-25/---	molecular_function:GO:0016787//hydrolase activity;
CL607.Contig3_All	1786	0.56	19.63	5.13149	6.92056e-97	8.90047e-95	Up	gi|544470712|ref|XP_005571318.1|/3.94576e-10/PREDICTED: nascent polypeptide-associated complex subunit alpha, muscle-specific form isoform X2 [Macaca fascicularis]	NA	sp|E9PAV3|NACAM_HUMAN/3e-08/Nascent polypeptide-associated complex subunit alpha, muscle-specific form OS=Homo sapiens GN=NACA PE=1 SV=1	ssc:100628075/1e-08/nuclear receptor corepressor 1-like; K04650 nuclear receptor co-repressor 1	Rv3876/7e-07/---	NA
CL1325.Contig1_All	1699	0.84	28.86	5.10254	2.01878e-135	3.40985e-133	Up	gi|471228071|ref|XP_004034926.1|/6.28175e-10/hypothetical protein IMG5_109580 [Ichthyophthirius multifiliis] &gt;gi|340505069|gb|EGR31440.1| hypothetical protein IMG5_109580 [Ichthyophthirius multifiliis]	gi|545686768|ref|NM_001283225.1|/1e-08/Macaca fascicularis Neurotrophin receptor-interacting factor homolog (ZNF274), mRNA >gi|67968462|dbj|AB168473.1| Macaca fascicularis testis cDNA clone: QtsA-12436, similar to human zinc finger protein 274 (ZNF274), transcript variantZNF274c, mRNA, RefSeq: NM_133502.1	sp|Q9UF83|YM012_HUMAN/3e-08/Uncharacterized protein DKFZp434B061 OS=Homo sapiens PE=2 SV=2	tca:662308/9e-08/similar to Srp54 CG4602-PA; K13165 splicing factor, arginine/serine-rich 12	Cgl1939/3e-06/---	NA
CL567.Contig12_All	4639	0.01	0.34	5.08746	1.08435e-05	0.000143913	Up	gi|646715024|gb|KDR18780.1|/0/Protein hu-li tai shao [Zootermopsis nevadensis]	gi|195487150|ref|XM_002091752.1|/3e-17/Drosophila yakuba GE13848 (Dyak\GE13848), mRNA	sp|Q02645|HTS_DROME/0.0/Protein hu-li tai shao OS=Drosophila melanogaster GN=hts PE=1 SV=2	NA	CC1201/9e-49/---	NA
CL1325.Contig2_All	1653	1.27	41.85	5.04233	1.97666e-187	4.43193e-185	Up	gi|557227535|emb|CDJ35351.1|/3.00626e-09/hypothetical protein EMH_0025540 [Eimeria mitis]	gi|545686768|ref|NM_001283225.1|/1e-08/Macaca fascicularis Neurotrophin receptor-interacting factor homolog (ZNF274), mRNA >gi|67968462|dbj|AB168473.1| Macaca fascicularis testis cDNA clone: QtsA-12436, similar to human zinc finger protein 274 (ZNF274), transcript variantZNF274c, mRNA, RefSeq: NM_133502.1	sp|Q9UF83|YM012_HUMAN/8e-07/Uncharacterized protein DKFZp434B061 OS=Homo sapiens PE=2 SV=2	acs:100566566/2e-06/probable ATP-dependent RNA helicase DDX46-like; K12811 ATP-dependent RNA helicase DDX46/PRP5 [EC:3.6.4.13]	SA0334/2e-06/---	NA
CL370.Contig7_All	831	0.24	7.42	4.95031	2.15906e-17	7.32288e-16	Up	gi|123439757|ref|XP_001310646.1|/8.69301e-105/smooth muscle caldesmon [Trichomonas vaginalis G3]	gi|9910031|gb|AC007850.29|AC007850/1e-21/Homo sapiens 3 BAC CTB-237N12 (Roswell Park Cancer Institute Human BAC Library) complete sequence	sp|Q07283|TRHY_HUMAN/3e-56/Trichohyalin OS=Homo sapiens GN=TCHH PE=1 SV=2	tgu:100219403/1e-67/uncharacterized LOC100219403; K14822 rRNA-processing protein CGR1	PA2976/9e-29/---	NA
CL1846.Contig3_All	287	0.3	9.25	4.94642	2.0363e-06	3.02236e-05	Up	gi|330371801|gb|AEC12821.1|/1.58837e-47/lactate dehydrogenase [Litopenaeus vannamei]	gi|330371800|gb|HQ433261.1|/1e-159/Litopenaeus vannamei tissue-type hepatopancreas lactate dehydrogenase mRNA, complete cds	sp|Q95028|LDH_DROME/1e-31/L-lactate dehydrogenase OS=Drosophila melanogaster GN=ImpL3 PE=2 SV=1	dvi:Dvir_GJ11996/1e-31/GJ11996 gene product from transcript GJ11996-RA; K00016 L-lactate dehydrogenase [EC:1.1.1.27]	BB0087/5e-12/---	biological_process:GO:0006096//glycolytic process;GO:0044262//cellular carbohydrate metabolic process;GO:0055114//oxidation-reduction process;cellular_component:GO:0005737//cytoplasm;molecular_function:GO:0000166//nucleotide binding;GO:0004459//L-lactate dehydrogenase activity;
CL1704.Contig2_All	513	0.25	7.51	4.90881	8.18952e-10	1.7262e-08	Up	gi|145617073|gb|ABP88043.1|/1.56132e-20/Pl-crustin 2 [Pacifastacus leniusculus]	NA	NA	NA	NA	NA
CL534.Contig5_All	4682	0.01	0.3	4.90689	3.80114e-05	0.000460572	Up	gi|642921494|ref|XP_968130.3|/1.4687e-132/PREDICTED: uncharacterized protein LOC656511 [Tribolium castaneum] &gt;gi|270006226|gb|EFA02674.1| hypothetical protein TcasGA2_TC008395 [Tribolium castaneum]	gi|557019155|ref|XM_006009883.1|/3e-08/PREDICTED: Latimeria chalumnae 26S proteasome non-ATPase regulatory subunit 1-like (LOC102361480), mRNA	sp|O54834|RHG06_MOUSE/3e-64/Rho GTPase-activating protein 6 OS=Mus musculus GN=Arhgap6 PE=1 SV=3	cin:100176232/4e-19/similar to Bcr protein; K08878 breakpoint cluster region protein [EC:2.7.11.1]	NA	NA
Unigene3723_All	1340	0.5	14.91	4.89821	1.85309e-53	1.58614e-51	Up	gi|340725812|ref|XP_003401260.1|/1.40282e-67/PREDICTED: myophilin-like [Bombus terrestris] &gt;gi|350397079|ref|XP_003484763.1| PREDICTED: myophilin-like [Bombus impatiens]	gi|122091376|emb|CU207308.6|/2e-24/Mouse DNA sequence from clone DN-144H13 on chromosome 11, complete sequence	sp|P14318|MP20_DROME/3e-43/Muscle-specific protein 20 OS=Drosophila melanogaster GN=Mp20 PE=2 SV=2	ptr:452604/7e-13/LMO7; LIM domain 7; K06084 F-box protein 20	ECU03g1150/1e-25/---	NA
Unigene4873_All	460	1.86	54.71	4.87843	1.20928e-57	1.11412e-55	Up	gi|530723035|gb|AGT42326.1|/8.56835e-78/cardiac muscle actin [Portunus trituberculatus]	gi|3907619|gb|AF100986.1|AF100986/1e-159/Penaeus monodon actin 1 (act1) mRNA, complete cds	sp|P45886|ACT3_BACDO/2e-78/Actin-3, muscle-specific OS=Bactrocera dorsalis PE=2 SV=1	tca:656991/6e-78/similar to Actin-87E; K05692 actin beta/gamma 1	SPBC32H8.12c/3e-73/---	NA
CL151.Contig9_All	783	8.1	232.14	4.84093	0	0	Up	gi|189237512|ref|XP_972880.2|/3.67564e-70/PREDICTED: protein phosphatase 1L [Tribolium castaneum] &gt;gi|270007703|gb|EFA04151.1| hypothetical protein TcasGA2_TC014396 [Tribolium castaneum]	gi|299893922|gb|GU996021.1|/6e-36/Haliotis discus hannai clone CHh406 microsatellite sequence	sp|A5PJZ2|PPM1L_BOVIN/1e-52/Protein phosphatase 1L OS=Bos taurus GN=PPM1L PE=2 SV=1	bmy:Bm1_41255/1e-27/probable protein phosphatase 2C; K14803 protein phosphatase 2C homolog 2/3 [EC:3.1.3.16]	SPCC1223.11/6e-26/---	biological_process:GO:0006470//protein dephosphorylation;molecular_function:GO:0046872//metal ion binding;GO:0004722//protein serine/threonine phosphatase activity;
CL2567.Contig1_All	1497	0.07	1.96	4.80735	1.35592e-08	2.56179e-07	Up	gi|242023955|ref|XP_002432396.1|/7.84336e-46/conserved hypothetical protein [Pediculus humanus corporis] &gt;gi|212517819|gb|EEB19658.1| conserved hypothetical protein [Pediculus humanus corporis]	gi|380503697|dbj|AB703462.1|/9e-09/Marsupenaeus japonicus pj-scp mRNA for sarcoplasmic calcium-binding protein, complete cds	sp|P98088|MUC5A_HUMAN/2e-12/Mucin-5AC (Fragments) OS=Homo sapiens GN=MUC5AC PE=1 SV=3	gga:423101/1e-09/MUC2; mucin 2, oligomeric mucus/gel-forming; K10955 intestinal mucin-2	NA	NA
CL1079.Contig3_All	2596	0.5	13.9	4.79701	2.59324e-99	3.45802e-97	Up	gi|597864447|gb|EYC13848.1|/3.64502e-18/hypothetical protein Y032_0042g564 [Ancylostoma ceylanicum]	NA	sp|Q54KD5|Y7399_DICDI/7e-11/P17/29C-like protein DDB_G0287399 OS=Dictyostelium discoideum GN=DDB_G0287399 PE=3 SV=1	mgp:100550899/1e-10/protein SPT2 homolog; K15193 protein SPT2	XF1267/4e-09/---	NA
CL532.Contig4_All	2409	0.15	3.92	4.70782	1.41385e-26	6.68308e-25	Up	gi|242020354|ref|XP_002430620.1|/1.63103e-57/leucine-rich repeat-containing protein, putative [Pediculus humanus corporis] &gt;gi|212515792|gb|EEB17882.1| leucine-rich repeat-containing protein, putative [Pediculus humanus corporis]	NA	sp|Q8TCA0|LRC20_HUMAN/1e-15/Leucine-rich repeat-containing protein 20 OS=Homo sapiens GN=LRRC20 PE=2 SV=1	dre:571033/4e-09/si:dkey-201c1.1; K10130 leucine-rich repeats and death domain-containing protein	alr0124_1/2e-11/---	NA
CL1895.Contig3_All	1631	0.3	7.74	4.6893	2.1789e-34	1.26907e-32	Up	gi|646688772|gb|KDR06415.1|/1.04187e-54/hypothetical protein L798_04012, partial [Zootermopsis nevadensis]	NA	sp|P98088|MUC5A_HUMAN/7e-16/Mucin-5AC (Fragments) OS=Homo sapiens GN=MUC5AC PE=1 SV=3	gga:423101/2e-12/MUC2; mucin 2, oligomeric mucus/gel-forming; K10955 intestinal mucin-2	NA	NA
Unigene8881_All	763	0.16	4.12	4.6865	1.35592e-08	2.55988e-07	Up	NA	NA	NA	NA	NA	NA
Unigene6953_All	874	2.27	57.53	4.66355	4.5495e-124	7.15939e-122	Up	gi|184198734|gb|ACC76803.1|/1.80359e-95/Lit v 3 allergen myosin light chain [Litopenaeus vannamei]	gi|184198733|gb|EU449515.1|/0.0/Litopenaeus vannamei Lit v 3 allergen myosin light chain mRNA, complete cds	sp|Q1HPS0|MLR_BOMMO/2e-54/Myosin regulatory light chain 2 OS=Bombyx mori PE=1 SV=1	spu:578403/9e-31/similar to myosin regulatory light chain; K12759 myosin regulatory light chain, invertebrate	SPAC3A12.14/1e-14/---	molecular_function:GO:0005509//calcium ion binding;
CL860.Contig2_All	412	1.56	38.76	4.63495	1.96956e-35	1.1769e-33	Up	gi|459353541|gb|AGG55292.1|/8.16928e-44/p53 protein [Litopenaeus vannamei] &gt;gi|459353543|gb|AGG55293.1| p53 protein [Litopenaeus vannamei]	gi|459353542|gb|KC422442.1|/1e-140/Litopenaeus vannamei tissue-type gill p53 protein mRNA, complete cds	sp|Q03751|CSP_DROME/2e-08/Cysteine string protein OS=Drosophila melanogaster GN=Csp PE=1 SV=1	dya:Dyak_GE22607/4e-08/GE22607 gene product from transcript GE22607-RA; K09525 DnaJ homolog subfamily C member 5	YBR112c/8e-06/---	NA
CL1325.Contig4_All	1774	0.06	1.44	4.58496	1.34855e-08	2.55167e-07	Up	gi|471228071|ref|XP_004034926.1|/7.37524e-09/hypothetical protein IMG5_109580 [Ichthyophthirius multifiliis] &gt;gi|340505069|gb|EGR31440.1| hypothetical protein IMG5_109580 [Ichthyophthirius multifiliis]	gi|545686768|ref|NM_001283225.1|/1e-08/Macaca fascicularis Neurotrophin receptor-interacting factor homolog (ZNF274), mRNA >gi|67968462|dbj|AB168473.1| Macaca fascicularis testis cDNA clone: QtsA-12436, similar to human zinc finger protein 274 (ZNF274), transcript variantZNF274c, mRNA, RefSeq: NM_133502.1	sp|Q9UF83|YM012_HUMAN/4e-08/Uncharacterized protein DKFZp434B061 OS=Homo sapiens PE=2 SV=2	tca:662308/2e-07/similar to Srp54 CG4602-PA; K13165 splicing factor, arginine/serine-rich 12	Cgl1939/3e-06/---	NA
CL2473.Contig3_All	2626	0.04	0.95	4.56986	2.2085e-07	3.71544e-06	Up	gi|527315665|gb|EPT32279.1|/1.54607e-16/RNA recognition motif-containing protein [Toxoplasma gondii ME49]	NA	sp|Q80SY5|PR38B_MOUSE/3e-08/Pre-mRNA-splicing factor 38B OS=Mus musculus GN=Prpf38b PE=1 SV=1	dsi:Dsim_GD21371/7e-10/GD21371 gene product from transcript GD21371-RA; K09566 peptidyl-prolyl isomerase G (cyclophilin G) [EC:5.2.1.8]	NA	NA
Unigene9994_All	1831	0.24	5.22	4.44294	2.114e-25	9.66792e-24	Up	gi|62126070|gb|AAX63905.1|/1.88856e-132/C-type lectin protein [Fenneropenaeus chinensis]	gi|62126069|gb|AY871270.1|/1e-174/Fenneropenaeus chinensis C-type lectin protein mRNA, complete cds	sp|Q4TU93|MRC2_RAT/1e-15/C-type mannose receptor 2 OS=Rattus norvegicus GN=Mrc2 PE=1 SV=1	tgu:100225774/1e-20/similar to hCG1784522; K06560 mannose receptor, C type	NA	NA
CL1325.Contig3_All	1717	0.83	17.89	4.4299	2.22366e-78	2.57254e-76	Up	gi|557227535|emb|CDJ35351.1|/4.13958e-09/hypothetical protein EMH_0025540 [Eimeria mitis]	gi|545686768|ref|NM_001283225.1|/1e-08/Macaca fascicularis Neurotrophin receptor-interacting factor homolog (ZNF274), mRNA >gi|67968462|dbj|AB168473.1| Macaca fascicularis testis cDNA clone: QtsA-12436, similar to human zinc finger protein 274 (ZNF274), transcript variantZNF274c, mRNA, RefSeq: NM_133502.1	sp|Q9UF83|YM012_HUMAN/1e-06/Uncharacterized protein DKFZp434B061 OS=Homo sapiens PE=2 SV=2	mdo:100031345/7e-06/transcription elongation factor SPT5-like; K15172 transcription elongation factor SPT5	SA0334/2e-06/---	NA
CL1885.Contig2_All	1979	0.08	1.72	4.42626	3.66352e-10	7.90621e-09	Up	gi|557775183|ref|XP_005187238.1|/2.54896e-45/PREDICTED: organic cation transporter protein-like [Musca domestica]	NA	sp|Q80UJ1|S22AK_MOUSE/5e-43/Solute carrier family 22 member 20 OS=Mus musculus GN=Slc22a20 PE=1 SV=1	cfa:612044/8e-43/SLC22A20; solute carrier family 22, member 20; K08216 MFS transporter, OCT family, solute carrier family 22 (organic anion transporter), member 20	SMa1447/6e-10/---	NA
CL712.Contig1_All	1784	0.13	2.75	4.40285	1.52267e-13	4.16612e-12	Up	gi|321463235|gb|EFX74252.1|/6.71549e-10/hypothetical protein DAPPUDRAFT_252093 [Daphnia pulex]	gi|39540487|emb|AL773505.5|/2e-16/Mouse DNA sequence from clone RP23-209M19 on chromosome 2, complete sequence	NA	tca:658209/6e-08/similar to CG4733-PA; K11583 protein phosphatase 2 (formerly 2A), regulatory subunit B''	NA	NA
CL89.Contig10_All	6392	0.01	0.21	4.39232	5.77424e-05	0.000674487	Up	gi|350403208|ref|XP_003486732.1|/0/PREDICTED: microtubule-actin cross-linking factor 1-like [Bombus impatiens]	gi|557784470|ref|XM_005191782.1|/3e-18/PREDICTED: Musca domestica dystonin-like (LOC101893893), transcript variant X14, mRNA	sp|Q03001|DYST_HUMAN/0.0/Dystonin OS=Homo sapiens GN=DST PE=1 SV=4	mmu:13518/0.0/Dst, 2310001O04Rik, A830042E19Rik, AW554249, BP230, BPAG1-n, Bpag, Bpag1, Macf2, ah, athetoid, dt, mKIAA0728, nmf203, nmf339; dystonin; K10382 dystonin	PAB0812/6e-12/---	NA
CL475.Contig4_All	8037	0.01	0.21	4.39232	3.09332e-06	4.49899e-05	Up	gi|641661148|ref|XP_008181773.1|/0/PREDICTED: inactivation-no-after-potential D protein isoform X3 [Acyrthosiphon pisum]	gi|350409756|ref|XM_003488787.1|/1e-08/PREDICTED: Bombus impatiens patj homolog (LOC100740338), mRNA	sp|O75970|MPDZ_HUMAN/3e-157/Multiple PDZ domain protein OS=Homo sapiens GN=MPDZ PE=1 SV=2	tca:100142047/9e-177/similar to AGAP002145-PA; K13804 inactivation no afterpotential D protein	Rv0171/6e-06/---	NA
Unigene9813_All	2533	0.04	0.82	4.35755	3.52044e-06	5.0736e-05	Up	gi|260798294|ref|XP_002594135.1|/8.97692e-30/hypothetical protein BRAFLDRAFT_68423 [Branchiostoma floridae] &gt;gi|229279368|gb|EEN50146.1| hypothetical protein BRAFLDRAFT_68423 [Branchiostoma floridae]	NA	sp|Q8TEP8|CE192_HUMAN/1e-20/Centrosomal protein of 192 kDa OS=Homo sapiens GN=CEP192 PE=1 SV=2	aml:100482943/5e-22/centrosomal protein of 192 kDa-like; K14299 nucleoporin SEH1	NA	NA
CL345.Contig7_All	1884	0.35	7.1	4.34239	1.22944e-34	7.21041e-33	Up	gi|221229221|gb|ACM09992.1|/5.2555e-162/hypothetical ANK-like protein [Eriocheir sinensis] &gt;gi|224036460|gb|ACN37115.1| predicted ANK-like protein [Eriocheir sinensis]	gi|106880595|emb|CT027714.8|/2e-10/Zebrafish DNA sequence from clone CH211-168N8 in linkage group 2, complete sequence	sp|P16157|ANK1_HUMAN/2e-31/Ankyrin-1 OS=Homo sapiens GN=ANK1 PE=1 SV=3	tca:100142605/1e-34/similar to ankyrin 2,3/unc44; K10380 ankyrin	all2748/1e-26/---	NA
Unigene8525_All	1198	0.09	1.81	4.32992	3.52044e-06	5.07649e-05	Up	NA	NA	NA	NA	NA	NA
CL380.Contig3_All	1139	4.94	97.6	4.3043	3.12994e-268	9.01138e-266	Up	gi|71067609|gb|AAZ22828.1|/0/lymphoid organ expressed yellow head virus receptor protein [Penaeus monodon]	gi|71067608|gb|DQ073920.1|/0.0/Penaeus monodon lymphoid organ expressed yellow head virus receptor protein mRNA, partial cds	sp|P50887|RL22_DROME/2e-50/60S ribosomal protein L22 OS=Drosophila melanogaster GN=RpL22 PE=1 SV=2	api:100160224/4e-56/Rpl22; ribosomal protein L22; K02891 large subunit ribosomal protein L22e	tolA/2e-21/---	NA
CL409.Contig2_All	1158	0.1	1.93	4.27053	2.3741e-06	3.49507e-05	Up	NA	NA	NA	NA	NA	NA
CL425.Contig1_All	1016	3.59	68.71	4.25846	1.93735e-166	4.05659e-164	Up	gi|355745378|gb|EHH50003.1|/8.44771e-13/hypothetical protein EGM_00760, partial [Macaca fascicularis]	gi|45332640|gb|AC136019.3|/1e-06/Mus musculus BAC clone RP24-404D22 from chromosome 14, complete sequence	sp|Q9EPQ2|RPGR1_MOUSE/3e-10/X-linked retinitis pigmentosa GTPase regulator-interacting protein 1 OS=Mus musculus GN=Rpgrip1 PE=1 SV=1	xtr:780230/4e-10/nefm, nef-m, nef3; neurofilament, medium polypeptide; K04573 neurofilament medium polypeptide (neurofilament 3)	lin2006/2e-07/---	NA
CL2032.Contig2_All	2218	0.1	1.88	4.23266	1.72986e-11	4.10371e-10	Up	NA	gi|354799196|gb|JN963697.1|/1e-21/Mus musculus targeted non-conditional, lacZ-tagged mutant allele Add3:tm1e(EUCOMM)Wtsi; transgenic	NA	NA	NA	NA
Unigene2112_All	1352	0.08	1.5	4.22882	7.7268e-06	0.000105364	Up	gi|657567069|ref|XP_008286902.1|/3.9808e-62/PREDICTED: G patch domain-containing protein 4 isoform X1 [Stegastes partitus]	gi|307219226|ref|NM_001112954.2|/1e-07/Xenopus (Silurana) tropicalis round spermatid basic protein 1 (rsbn1), mRNA	sp|Q4V842|GPTC4_XENLA/2e-55/G patch domain-containing protein 4 OS=Xenopus laevis GN=gpatch4 PE=2 SV=1	cqu:CpipJ_CPIJ017220/5e-24/myosin I; K11135 Pin2-interacting protein X1	SPAC56F8.03/4e-09/---	NA
Unigene13421_All	960	0.24	4.49	4.22561	3.79102e-11	8.81186e-10	Up	NA	NA	NA	NA	NA	NA
CL345.Contig8_All	1936	0.58	10.85	4.2255	3.1017e-53	2.64595e-51	Up	gi|221229221|gb|ACM09992.1|/1.6416e-158/hypothetical ANK-like protein [Eriocheir sinensis] &gt;gi|224036460|gb|ACN37115.1| predicted ANK-like protein [Eriocheir sinensis]	gi|106880595|emb|CT027714.8|/2e-10/Zebrafish DNA sequence from clone CH211-168N8 in linkage group 2, complete sequence	sp|P16157|ANK1_HUMAN/6e-30/Ankyrin-1 OS=Homo sapiens GN=ANK1 PE=1 SV=3	tca:100142605/4e-33/similar to ankyrin 2,3/unc44; K10380 ankyrin	all2748/7e-24/---	NA
CL345.Contig2_All	3290	0.94	17.46	4.21525	2.30264e-145	4.28968e-143	Up	gi|646709369|gb|KDR15264.1|/1.56228e-77/hypothetical protein L798_10888 [Zootermopsis nevadensis]	gi|28268670|emb|AL591067.35|/3e-13/Mouse DNA sequence from clone RP23-333D2 on chromosome 11, complete sequence	sp|Q75JC9|Y8484_DICDI/4e-13/Uncharacterized protein DDB_G0271670 OS=Dictyostelium discoideum GN=DDB_G0271670 PE=4 SV=1	cfa:612782/3e-12/ASB11; ankyrin repeat and SOCS box containing 11; K10333 ankyrin repeat and SOCS box protein 11	all2748/4e-06/---	NA
CL1228.Contig1_All	1944	0.42	7.5	4.15843	2.73676e-37	1.73346e-35	Up	gi|154344451|ref|XP_001568167.1|/3.02533e-27/proteophosphoglycan ppg4 [Leishmania braziliensis MHOM/BR/75/M2904] &gt;gi|134065504|emb|CAM43271.1| proteophosphoglycan ppg4 [Leishmania braziliensis MHOM/BR/75/M2904]	gi|106879227|gb|AC185133.3|/9e-28/Nasonia vitripennis BAC NV_Bb-77L07 (Clemson University Genomics Nasonia vitripennis BAC Library) complete sequence	sp|Q9UQ35|SRRM2_HUMAN/1e-17/Serine/arginine repetitive matrix protein 2 OS=Homo sapiens GN=SRRM2 PE=1 SV=2	oaa:100075123/5e-22/uncharacterized LOC100075123; K13172 serine/arginine repetitive matrix protein 2	mlr2363/1e-11/---	NA
CL1002.Contig1_All	1009	0.11	1.94	4.14048	2.49984e-05	0.000312925	Up	NA	NA	NA	NA	NA	NA
CL1191.Contig2_All	776	0.34	5.85	4.10483	2.56126e-11	6.02526e-10	Up	gi|557375988|gb|AGZ95687.1|/6.86039e-21/C-type lectin 3 [Palaemon modestus]	gi|380503697|dbj|AB703462.1|/1e-06/Marsupenaeus japonicus pj-scp mRNA for sarcoplasmic calcium-binding protein, complete cds	sp|Q6ZS10|CL17A_HUMAN/3e-12/C-type lectin domain family 17, member A OS=Homo sapiens GN=CLEC17A PE=1 SV=2	mmu:70192/7e-08/Cd209g, 2310066I10Rik, AI481039, SIGNR7; CD209g antigen; K06563 CD209 antigen	NA	NA
CL345.Contig5_All	2033	1.7	28.77	4.08096	4.86948e-143	8.68825e-141	Up	gi|221229221|gb|ACM09992.1|/3.40924e-154/hypothetical ANK-like protein [Eriocheir sinensis] &gt;gi|224036460|gb|ACN37115.1| predicted ANK-like protein [Eriocheir sinensis]	gi|106880595|emb|CT027714.8|/2e-10/Zebrafish DNA sequence from clone CH211-168N8 in linkage group 2, complete sequence	sp|P16157|ANK1_HUMAN/5e-27/Ankyrin-1 OS=Homo sapiens GN=ANK1 PE=1 SV=3	tca:100142605/1e-30/similar to ankyrin 2,3/unc44; K10380 ankyrin	all2748/1e-20/---	NA
CL2758.Contig2_All	432	0.31	5.14	4.05143	2.49984e-05	0.00031277	Up	gi|290908989|gb|ADD70028.1|/5.27214e-13/myosin light chain [Marsupenaeus japonicus]	gi|290908988|gb|GU584102.1|/2e-34/Marsupenaeus japonicus myosin light chain mRNA, complete cds	NA	NA	NA	NA
CL425.Contig2_All	1149	4.56	75.29	4.04535	1.13576e-200	2.66441e-198	Up	gi|355745378|gb|EHH50003.1|/6.86123e-17/hypothetical protein EGM_00760, partial [Macaca fascicularis]	gi|45332640|gb|AC136019.3|/2e-06/Mus musculus BAC clone RP24-404D22 from chromosome 14, complete sequence	sp|Q9EPQ2|RPGR1_MOUSE/1e-12/X-linked retinitis pigmentosa GTPase regulator-interacting protein 1 OS=Mus musculus GN=Rpgrip1 PE=1 SV=1	dre:664698/3e-13/nefl, zgc:136626; neurofilament, light polypeptide; K04572 neurofilament light polypeptide	SPAC140.02/2e-08/---	NA
Unigene3817_All	683	1.42	23.34	4.03884	1.00275e-35	6.03463e-34	Up	gi|317383196|gb|ADV17342.1|/7.48957e-68/myosin light chain [Penaeus monodon] &gt;gi|357640499|gb|AET87131.1| myosin light chain [Penaeus monodon]	gi|184198733|gb|EU449515.1|/8e-97/Litopenaeus vannamei Lit v 3 allergen myosin light chain mRNA, complete cds	sp|Q1HPS0|MLR_BOMMO/5e-55/Myosin regulatory light chain 2 OS=Bombyx mori PE=1 SV=1	xtr:100124811/3e-28/myl9; myosin, light chain 9, regulatory; K12755 myosin regulatory light chain 9	SPAC3A12.14/1e-15/---	molecular_function:GO:0005509//calcium ion binding;
Unigene11894_All	2537	3.74	60.23	4.00937	0	0	Up	gi|307201890|gb|EFN81519.1|/3.24796e-88/Serine/threonine-protein kinase SBK1 [Harpegnathos saltator]	NA	sp|Q90ZY4|SBK1_DANRE/2e-61/Serine/threonine-protein kinase SBK1 OS=Danio rerio GN=sbk1 PE=1 SV=1	tca:655263/1e-78/similar to CG4945-PA, isoform A; K08858 SH3-binding domain kinase 1 [EC:2.7.11.1]	SPAC14C4.03/1e-15/---	NA
Unigene15178_All	898	0.52	8.34	4.00346	6.4075e-18	2.20871e-16	Up	NA	NA	NA	NA	NA	NA
CL308.Contig1_All	960	6.24	98.51	3.98065	1.30582e-213	3.12116e-211	Up	gi|575525194|gb|AHG98659.1|/1.03852e-17/neuroparsin [Jasus lalandii]	gi|374428415|emb|FQ310507.3|/1e-06/Dicentrarchus labrax chromosome sequence corresponding to linkage group 1, bottom part, complete sequence	sp|P10776|NPAB_LOCMI/2e-11/Neuroparsin-A OS=Locusta migratoria PE=1 SV=3	NA	NA	NA
Unigene5310_All	1334	0.08	1.26	3.97728	8.03134e-05	0.000916999	Up	gi|260797347|ref|XP_002593664.1|/8.51366e-41/hypothetical protein BRAFLDRAFT_252175 [Branchiostoma floridae] &gt;gi|229278892|gb|EEN49675.1| hypothetical protein BRAFLDRAFT_252175 [Branchiostoma floridae]	NA	sp|Q8R1Q3|ANGL7_MOUSE/2e-37/Angiopoietin-related protein 7 OS=Mus musculus GN=Angptl7 PE=2 SV=1	xtr:448331/1e-36/fcn1, MGC89162, fcnm, ficolin; ficolin (collagen/fibrinogen domain containing) 1; K10104 ficolin	NA	NA
CL1771.Contig1_All	4741	0.59	9.26	3.97223	1.47851e-108	2.14055e-106	Up	gi|328703954|ref|XP_001947422.2|/0/PREDICTED: cAMP-specific 3&apos;,5&apos;-cyclic phosphodiesterase, isoform F-like isoform X1 [Acyrthosiphon pisum]	gi|261327320|emb|FN554967.1|/4e-63/Trypanosoma brucei gambiense DAL972 chromosome 4, complete sequence	sp|P12252|PDE4B_DROME/0.0/cAMP-specific 3',5'-cyclic phosphodiesterase OS=Drosophila melanogaster GN=dnc PE=1 SV=4	ame:411288/0.0/dnc; cAMP-specific 3',5'-cyclic phosphodiesterase; K01120 3',5'-cyclic-nucleotide phosphodiesterase [EC:3.1.4.17]	PM0926/1e-09/---	NA
Unigene6895_All	1264	0.44	6.88	3.96683	4.02256e-21	1.585e-19	Up	NA	NA	NA	NA	NA	NA
Unigene6477_All	1631	0.07	1.09	3.96083	3.69178e-05	0.000448609	Up	gi|449280518|gb|EMC87806.1|/3.61421e-23/Protein PRQFV-amide [Columba livia]	NA	sp|Q03400|SANT_PLAF7/1e-10/S-antigen protein OS=Plasmodium falciparum (isolate 3D7) GN=PF10_0343 PE=2 SV=2	tgu:100219403/3e-17/uncharacterized LOC100219403; K14822 rRNA-processing protein CGR1	PA2976/7e-06/---	NA
CL602.Contig2_All	1454	0.34	5.26	3.95146	2.87164e-19	1.05904e-17	Up	NA	NA	NA	NA	NA	NA
Unigene5510_All	1216	0.74	11.41	3.94663	7.15486e-33	4.00167e-31	Up	gi|255045899|gb|ACU00106.1|/9.59385e-73/troponin-C isoform 6 [Homarus americanus]	gi|255045898|gb|GQ259153.1|/3e-51/Homarus americanus troponin-C isoform 6 mRNA, complete cds, alternatively spliced	sp|P47948|TNNC2_DROME/2e-42/Troponin C, isoform 2 OS=Drosophila melanogaster GN=TpnC47D PE=2 SV=2	spu:585061/1e-25/similar to calmodulin B; K02183 calmodulin	YBR109c/3e-22/---	molecular_function:GO:0005509//calcium ion binding;
Unigene14545_All	1560	0.07	1.07	3.93411	8.03134e-05	0.000916586	Up	gi|321479238|gb|EFX90194.1|/3.78856e-107/hypothetical protein DAPPUDRAFT_205523 [Daphnia pulex]	gi|354785984|gb|JN950485.1|/1e-07/Mus musculus targeted non-conditional, lacZ-tagged mutant allele Slc6a20a:tm1e(KOMP)Ucd tm1e(KOMP)Wtsi; transgenic	sp|Q9DB25|ALG5_MOUSE/2e-106/Dolichyl-phosphate beta-glucosyltransferase OS=Mus musculus GN=Alg5 PE=2 SV=1	xla:379570/9e-108/alg5, MGC69100; asparagine-linked glycosylation 5, dolichyl-phosphate beta-glucosyltransferase homolog; K00729 dolichyl-phosphate beta-glucosyltransferase [EC:2.4.1.117]	YPL227c/1e-54/---	molecular_function:GO:0016740//transferase activity;
Unigene9995_All	736	0.32	4.8	3.90689	1.29694e-08	2.46321e-07	Up	gi|62126070|gb|AAX63905.1|/1.53083e-96/C-type lectin protein [Fenneropenaeus chinensis]	gi|62126069|gb|AY871270.1|/1e-109/Fenneropenaeus chinensis C-type lectin protein mRNA, complete cds	sp|P86854|PLCL_MYTGA/5e-13/Perlucin-like protein OS=Mytilus galloprovincialis PE=1 SV=1	xtr:496661/2e-17/clec10a, asgr2; C-type lectin domain family 10, member A; K06721 C-type lectin domain family 10, member A	NA	NA
Unigene15069_All	1284	1.14	16.84	3.88479	2.80558e-50	2.26376e-48	Up	gi|662179288|gb|AIE45535.1|/1.31748e-176/FreD [Penaeus monodon]	gi|260823965|ref|XM_002606893.1|/7e-06/Branchiostoma floridae hypothetical protein, mRNA	sp|D8VNS9|FCNV3_CERRY/1e-58/Ryncolin-3 OS=Cerberus rynchops PE=1 SV=1	ecb:100069029/1e-55/ficolin-1-like; K10104 ficolin	NA	NA
CL1048.Contig1_All	1992	0.11	1.59	3.85345	1.90662e-08	3.55454e-07	Up	NA	NA	NA	NA	NA	NA
Unigene4005_All	827	0.43	6.2	3.84986	3.44672e-12	8.60356e-11	Up	NA	NA	NA	NA	NA	NA
CL151.Contig8_All	3839	0.43	5.96	3.7929	2.6618e-55	2.35802e-53	Up	gi|662184720|ref|XP_008473371.1|/1.85447e-69/PREDICTED: protein phosphatase 1L [Diaphorina citri]	gi|354797070|gb|JN961571.1|/6e-15/Mus musculus targeted KO-first, conditional ready, lacZ-tagged mutant allele Myo1h:tm1a(KOMP)Wtsi; transgenic	sp|A5PJZ2|PPM1L_BOVIN/7e-52/Protein phosphatase 1L OS=Bos taurus GN=PPM1L PE=2 SV=1	aga:AgaP_AGAP004734/2e-33/AGAP004734-PA; K14972 PAX-interacting protein 1	SPCC1223.11/4e-25/---	biological_process:GO:0006470//protein dephosphorylation;molecular_function:GO:0046872//metal ion binding;GO:0004722//protein serine/threonine phosphatase activity;
CL22.Contig17_All	3510	0.43	5.88	3.77341	1.81495e-49	1.45058e-47	Up	gi|410509308|dbj|BAM65720.1|/0/myosin heavy chain type 2 [Penaeus monodon]	gi|37925238|gb|AY232598.1|/0.0/Homarus americanus slow muscle myosin S1 heavy chain mRNA, partial cds	sp|P02566|MYO4_CAEEL/0.0/Myosin-4 OS=Caenorhabditis elegans GN=unc-54 PE=1 SV=2	nvi:100123633/0.0/Mhc1, NV11782; myosin heavy chain 1; K10352 myosin heavy chain	ECU04g1000/1e-43/---	biological_process:GO:0055114//oxidation-reduction process;cellular_component:GO:0016459//myosin complex;molecular_function:GO:0032440//2-alkenal reductase [NAD(P)] activity;GO:0003779//actin binding;GO:0005524//ATP binding;GO:0003774//motor activity;
CL1029.Contig4_All	4514	0.08	1.09	3.76818	5.0197e-13	1.32616e-11	Up	gi|388548526|gb|AFK65746.1|/0/ubiquitin-activating enzyme E1 [Eriocheir sinensis]	gi|388548525|gb|JQ061292.1|/5e-53/Eriocheir sinensis ubiquitin-activating enzyme E1 mRNA, complete cds	sp|Q5U300|UBA1_RAT/0.0/Ubiquitin-like modifier-activating enzyme 1 OS=Rattus norvegicus GN=Uba1 PE=1 SV=1	tca:657621/0.0/similar to CG1782-PA; K03178 ubiquitin-activating enzyme E1 [EC:6.3.2.19]	YKL210w/0.0/---	NA
Unigene28221_All	331	0.88	11.92	3.75974	8.85514e-08	1.54089e-06	Up	gi|46486938|gb|AAS98884.1|/7.92083e-31/slow-tonic S2 myosin heavy chain [Homarus americanus]	gi|483941627|dbj|AB759099.1|/2e-64/Litopenaeus vannamei MYH4 mRNA for myosin heavy chain type 4, partial cds	sp|P05661|MYSA_DROME/2e-27/Myosin heavy chain, muscle OS=Drosophila melanogaster GN=Mhc PE=1 SV=4	dvi:Dvir_GJ17305/7e-27/Dvir_Mhc; Myosin heavy chain; K10352 myosin heavy chain	NA	biological_process:GO:0055114//oxidation-reduction process;cellular_component:GO:0016459//myosin complex;molecular_function:GO:0032440//2-alkenal reductase [NAD(P)] activity;GO:0003779//actin binding;GO:0005524//ATP binding;GO:0003774//motor activity;
Unigene6825_All	1555	0.28	3.69	3.72012	6.43842e-14	1.7985e-12	Up	gi|401430149|ref|XP_003886486.1|/3.063e-16/unnamed protein product, partial [Leishmania mexicana MHOM/GT/2001/U1103] &gt;gi|356491245|emb|CBZ41040.1| unnamed protein product, partial [Leishmania mexicana MHOM/GT/2001/U1103]	NA	sp|A6NNA2|SRRM3_HUMAN/4e-12/Serine/arginine repetitive matrix protein 3 OS=Homo sapiens GN=SRRM3 PE=2 SV=4	dya:Dyak_GE25350/4e-09/GE25350 gene product from transcript GE25350-RA; K03254 translation initiation factor 3 subunit A	Cgl1939/9e-08/---	NA
CL239.Contig10_All	837	0.28	3.67	3.71228	1.90137e-07	3.22877e-06	Up	gi|167515430|ref|XP_001742056.1|/6.51362e-23/hypothetical protein [Monosiga brevicollis MX1] &gt;gi|163778680|gb|EDQ92294.1| predicted protein [Monosiga brevicollis MX1]	gi|251733948|emb|CU565473.8|/1e-46/Zebrafish DNA sequence from clone ZFOS-1346H10 in linkage group 12, complete sequence	sp|Q8MP30|Y7791_DICDI/6e-09/Uncharacterized histidine-rich protein DDB_G0274557 OS=Dictyostelium discoideum GN=DDB_G0274557 PE=4 SV=1	dmo:Dmoj_GI15889/1e-09/GI15889 gene product from transcript GI15889-RA; K14079 poly(A) RNA polymerase GLD2 [EC:2.7.7.19]	PM0926/8e-09/---	NA
Unigene9970_All	2230	0.49	6.39	3.70496	1.35228e-33	7.71655e-32	Up	gi|307178518|gb|EFN67207.1|/6.70724e-50/Monocarboxylate transporter 12 [Camponotus floridanus]	NA	sp|Q503M4|MT12B_DANRE/9e-39/Monocarboxylate transporter 12-B OS=Danio rerio GN=slc16a12b PE=2 SV=1	dre:449947/2e-38/slc16a12b, im:7140871, wu:fc44b08, zgc:110441; solute carrier family 16 (monocarboxylic acid transporters), member 12b; K11810 MFS transporter, MCP family, solute carrier family 16 (monocarboxylic acid transporters), member 12	AF0367/3e-17/---	NA
Unigene14815_All	1685	0.85	10.79	3.66609	1.68422e-41	1.15641e-39	Up	gi|665813243|ref|XP_008555170.1|/6.8754e-126/PREDICTED: probable phosphoserine aminotransferase [Microplitis demolitor]	gi|505838981|ref|XM_004612965.1|/4e-14/PREDICTED: Sorex araneus phosphoserine aminotransferase 1 (PSAT1), transcript variant X2, mRNA	sp|Q9VAN0|SERC_DROME/1e-126/Probable phosphoserine aminotransferase OS=Drosophila melanogaster GN=CG11899 PE=2 SV=1	dya:Dyak_GE23844/2e-126/GE23844 gene product from transcript GE23844-RA; K00831 phosphoserine aminotransferase [EC:2.6.1.52]	RSc0903/2e-97/---	biological_process:GO:0008615//pyridoxine biosynthetic process;GO:0006564//L-serine biosynthetic process;molecular_function:GO:0004648//O-phospho-L-serine:2-oxoglutarate aminotransferase activity;
CL2377.Contig1_All	2011	0.27	3.37	3.64172	3.84696e-16	1.22909e-14	Up	gi|672889448|dbj|BAP28203.1|/6.0638e-79/copper/zinc superoxide dismutase isoform 4 [Marsupenaeus japonicus]	NA	sp|P82205|SODC_BOMMO/2e-28/Superoxide dismutase [Cu-Zn] OS=Bombyx mori PE=1 SV=3	aga:AgaP_AGAP005234/2e-28/CUSOD2; AGAP005234-PA; K04565 Cu/Zn superoxide dismutase [EC:1.15.1.1]	SPAC821.10c/1e-26/---	NA
Unigene12142_All	1246	0.27	3.33	3.62449	4.92478e-10	1.05473e-08	Up	gi|321459849|gb|EFX70898.1|/2.16385e-43/troponin C [Daphnia pulex]	gi|153928141|dbj|AK283862.1|/8e-12/Gryllus bimaculatus mRNA, GBcontig30723	sp|P06708|TNNC2_ASTLP/4e-38/Troponin C, isotype gamma OS=Astacus leptodactylus PE=1 SV=1	mdo:100015722/1e-21/calmodulin-like; K02183 calmodulin	SPAC3A12.14/8e-20/---	NA
Unigene2571_All	288	1.07	13.13	3.61718	5.95196e-07	9.46041e-06	Up	NA	gi|184198733|gb|EU449515.1|/1e-154/Litopenaeus vannamei Lit v 3 allergen myosin light chain mRNA, complete cds	NA	NA	NA	NA
CL2212.Contig3_All	3961	0.08	0.97	3.59991	1.22673e-10	2.73596e-09	Up	gi|642914667|ref|XP_008190306.1|/1.16707e-175/PREDICTED: uncharacterized protein LOC662983 isoform X1 [Tribolium castaneum] &gt;gi|270002279|gb|EEZ98726.1| hypothetical protein TcasGA2_TC001278 [Tribolium castaneum]	gi|46518601|gb|AC024914.48|/9e-08/Mus musculus BAC Clone 262c6 RPCI-23, complete sequence	sp|Q6GM59|MOT12_XENLA/4e-38/Monocarboxylate transporter 12 OS=Xenopus laevis GN=slc16a12 PE=2 SV=1	mgp:100551371/1e-38/SLC16A12; solute carrier family 16, member 12 (monocarboxylic acid transporter 12); K11810 MFS transporter, MCP family, solute carrier family 16 (monocarboxylic acid transporters), member 12	AF0367/4e-12/---	NA
CL335.Contig1_All	234	2.2	25.96	3.56071	1.53007e-09	3.14402e-08	Up	gi|584594500|gb|AHJ10947.1|/1.44969e-32/slow tropomyosin isoform [Macrobrachium nipponense]	gi|134305329|gb|EF471314.1|/5e-80/Eriocheir sinensis tropomyosin mRNA, complete cds	sp|O44119|TPM_HOMAM/1e-33/Tropomyosin OS=Homarus americanus GN=TM1 PE=1 SV=1	nvi:100115388/1e-21/Tm1, NV12583; tropomyosin 1; K10373 tropomyosin 1	NA	NA
CL1958.Contig2_All	455	0.67	7.88	3.55596	8.85514e-08	1.54195e-06	Up	gi|378947923|gb|AFC76411.1|/3.57139e-07/sarco/endoplasmic reticulum Ca2+-ATPase [Litopenaeus vannamei]	gi|378947922|gb|JN986572.1|/6e-38/Litopenaeus vannamei sarco/endoplasmic reticulum Ca2+-ATPase mRNA, complete cds	sp|Q292Q0|ATC1_DROPS/3e-06/Calcium-transporting ATPase sarcoplasmic/endoplasmic reticulum type OS=Drosophila pseudoobscura pseudoobscura GN=Ca-P60A PE=3 SV=2	ame:410371/4e-06/calcium-transporting ATPase sarcoplasmic/endoplasmic reticulum type; K05853 Ca2+ transporting ATPase, sarcoplasmic/endoplasmic reticulum [EC:3.6.3.8]	NA	NA
CL1936.Contig2_All	1928	0.11	1.29	3.5518	1.85058e-06	2.76453e-05	Up	gi|321459751|gb|EFX70801.1|/8.04643e-65/hypothetical protein DAPPUDRAFT_346930 [Daphnia pulex]	NA	sp|O61303|OPSUV_APIME/1e-51/Opsin, ultraviolet-sensitive OS=Apis mellifera GN=UVOP PE=1 SV=1	api:100164030/1e-64/melanopsin-B-like; K04255 r-opsin	NA	biological_process:GO:0044699//single-organism process;GO:0050896//response to stimulus;GO:0009987//cellular process;molecular_function:GO:0004871//signal transducer activity;
CL175.Contig1_All	7088	0.18	2.09	3.53743	1.02335e-34	6.01566e-33	Up	gi|29134779|dbj|BAC66140.1|/0/projectin [Procambarus clarkii]	gi|29134778|dbj|AB055927.1|/0.0/Procambarus clarkii mRNA for projectin, complete cds	sp|Q23551|UNC22_CAEEL/0.0/Twitchin OS=Caenorhabditis elegans GN=unc-22 PE=1 SV=3	spu:590007/0.0/similar to titin isoform N2-A; K12567 titin [EC:2.7.11.1]	PA2976/8e-07/---	NA
CL1556.Contig2_All	2375	0.1	1.16	3.53605	4.07168e-07	6.62131e-06	Up	gi|524874063|ref|XP_005093773.1|/1.04668e-32/PREDICTED: ribosome-binding protein 1-like isoform X5 [Aplysia californica]	gi|22038639|gb|AC104249.7|/3e-06/Homo sapiens chromosome 11, clone RP11-1084A14, complete sequence	sp|Q28298|RRBP1_CANFA/1e-24/Ribosome-binding protein 1 OS=Canis familiaris GN=RRBP1 PE=2 SV=1	spu:583510/7e-31/similar to ENSANGP00000007239; K05674 ATP-binding cassette, subfamily C (CFTR/MRP), member 10	PAB0812/5e-18/---	NA
Unigene15065_All	3260	11.22	129.59	3.52981	0	0	Up	gi|242004516|ref|XP_002423129.1|/3.4516e-69/conserved hypothetical protein [Pediculus humanus corporis] &gt;gi|212506075|gb|EEB10391.1| conserved hypothetical protein [Pediculus humanus corporis]	NA	NA	ame:725211/4e-67/uncharacterized LOC725211; K12737 peptidyl-prolyl cis-trans isomerase SDCCAG10 [EC:5.2.1.8]	NA	NA
Unigene9632_All	1864	0.53	6.04	3.51048	1.71697e-25	7.88063e-24	Up	gi|465984406|gb|EMP36541.1|/1.22455e-78/hypothetical protein UY3_06274 [Chelonia mydas]	gi|354787191|gb|JN951692.1|/3e-24/Mus musculus targeted non-conditional, lacZ-tagged mutant allele Ppp6r3:tm1e(KOMP)Ucd tm1e(KOMP)Wtsi; transgenic	sp|P12036|NFH_HUMAN/7e-47/Neurofilament heavy polypeptide OS=Homo sapiens GN=NEFH PE=1 SV=4	tgu:100219403/2e-53/uncharacterized LOC100219403; K14822 rRNA-processing protein CGR1	SPAC140.02/3e-20/---	NA
Unigene11566_All	845	0.28	3.17	3.50098	1.85058e-06	2.76616e-05	Up	NA	gi|225631926|emb|AL844509.2|/3e-10/Plasmodium falciparum 3D7 chromosome 13	NA	NA	NA	NA
CL242.Contig2_All	3699	0.1	1.13	3.49825	1.07853e-10	2.42463e-09	Up	gi|646694471|gb|KDR07998.1|/1.03963e-93/hypothetical protein L798_02448, partial [Zootermopsis nevadensis]	NA	sp|P12297|SUWA_DROME/6e-75/Protein suppressor of white apricot OS=Drosophila melanogaster GN=su(w[a]) PE=1 SV=3	api:100168634/6e-18/RNA polymerase-associated protein CTR9 homolog; K15176 RNA polymerase-associated protein CTR9	SPAC140.02/8e-11/---	NA
CL681.Contig3_All	6737	0.12	1.33	3.47032	1.47339e-21	5.90662e-20	Up	gi|328787106|ref|XP_395512.4|/0/PREDICTED: trithorax group protein osa isoform X8 [Apis mellifera]	gi|254039796|gb|AC226883.3|/3e-15/Mus musculus BAC clone CH36-86L13 from chromosome y, complete sequence	sp|Q8IN94|OSA_DROME/6e-161/Trithorax group protein osa OS=Drosophila melanogaster GN=osa PE=1 SV=1	ame:412046/0.0/osa; trithorax group protein osa; K11653 AT-rich interactive domain-containing protein 1	Rv3876/1e-18/---	NA
Unigene617_All	563	0.89	9.59	3.42965	3.89706e-11	9.04175e-10	Up	gi|532076626|ref|XP_005324104.1|/5.09896e-19/PREDICTED: X-linked retinitis pigmentosa GTPase regulator [Ictidomys tridecemlineatus]	gi|18873494|emb|AL589652.13|/5e-14/Mouse DNA sequence from clone RP23-369L6 on chromosome X, complete sequence	sp|Q75JC9|Y8484_DICDI/3e-13/Uncharacterized protein DDB_G0271670 OS=Dictyostelium discoideum GN=DDB_G0271670 PE=4 SV=1	mcc:718571/2e-12/major centromere autoantigen B-like; K11496 centromere protein B	YDL140c/1e-12/---	NA
Unigene6736_All	1764	0.12	1.29	3.42626	8.29736e-06	0.000112599	Up	gi|187607802|ref|NP_001119897.1|/5.57048e-25/uncharacterized protein LOC567583 [Danio rerio]	NA	sp|Q80W31|ZN569_MOUSE/3e-22/Zinc finger protein 569 OS=Mus musculus GN=Znf569 PE=2 SV=2	ecb:100061744/4e-22/ZNF568; zinc finger protein 568; K09228 KRAB domain-containing zinc finger protein	SPAC4G8.13c/3e-10/---	NA
CL149.Contig4_All	5542	0.08	0.86	3.42626	1.27008e-11	3.05302e-10	Up	gi|646692121|gb|KDR07319.1|/0/Oxysterol-binding protein 1 [Zootermopsis nevadensis]	gi|347972509|ref|XM_309799.5|/4e-23/Anopheles gambiae str. PEST AGAP010893-PA (AgaP_AGAP010893) mRNA, partial cds	sp|P22059|OSBP1_HUMAN/0.0/Oxysterol-binding protein 1 OS=Homo sapiens GN=OSBP PE=1 SV=1	dya:Dyak_GE21322/6e-22/GE21322 gene product from transcript GE21322-RA; K08283 Goodpasture-antigen-binding protein kinase [EC:2.7.11.9]	NA	biological_process:GO:0006810//transport;
Unigene61_All	1636	17.82	191.16	3.42321	0	0	Up	gi|350402953|ref|XP_003486655.1|/4.74397e-23/PREDICTED: hypothetical protein LOC100741094, partial [Bombus impatiens]	gi|403314851|gb|JX036895.1|/6e-78/Micrurus fulvius clone FQ6DGU405F3C11 microsatellite sequence	sp|P49756|RBM25_HUMAN/5e-20/RNA-binding protein 25 OS=Homo sapiens GN=RBM25 PE=1 SV=3	aga:AgaP_AGAP011395/2e-23/AGAP011395-PA; K06225 patched 1	PA2976/1e-06/---	NA
CL744.Contig4_All	6134	0.05	0.53	3.40599	4.4436e-08	8.01874e-07	Up	gi|646706360|gb|KDR13634.1|/2.52006e-71/Insulin receptor substrate 1 [Zootermopsis nevadensis]	NA	sp|P84770|IRS1B_XENLA/1e-49/Insulin receptor substrate 1-B OS=Xenopus laevis GN=irs1-b PE=2 SV=1	ame:408438/7e-59/IRS, InRS, chico; insulin receptor substrate; K07187 insulin receptor substrate	XF1267/5e-08/---	NA
CL396.Contig1_All	3852	0.36	3.79	3.39613	1.03903e-32	5.79842e-31	Up	NA	gi|308522831|gb|AC242452.2|/9e-08/Mus musculus FOSMID clone WI1-2669B16 from chromosome 13, complete sequence	NA	NA	NA	NA
CL809.Contig4_All	3240	0.23	2.42	3.3953	5.52268e-18	1.91151e-16	Up	NA	gi|66357621|ref|XM_625989.1|/5e-06/Cryptosporidium parvum Iowa II Unc45-like TPR repeat containing protein (cgd5_270) mRNA, partial cds	NA	NA	NA	NA
CL77.Contig4_All	578	0.62	6.42	3.37223	1.29694e-08	2.46506e-07	Up	NA	NA	NA	NA	NA	NA
CL928.Contig7_All	2227	0.19	1.96	3.36678	5.03288e-11	1.16238e-09	Up	gi|443726548|gb|ELU13667.1|/7.4252e-33/hypothetical protein CAPTEDRAFT_190244 [Capitella teleta]	gi|296012512|ref|NG_002601.2|/1e-11/Homo sapiens UDP glucuronosyltransferase 1 family, polypeptide A complex locus (UGT1A); and UDP glucuronosyltransferase 1 family, polypeptide A1 (UGT1A1); and UDP glucuronosyltransferase 1 family, polypeptide A10 (UGT1A10); and UDP glucuronosyltransferase 1 family, polypeptide A3 (UGT1A3); and UDP glucuronosyltransferase 1 family, polypeptide A4 (UGT1A4); and U…	sp|Q9W1V3|FBRL_DROME/1e-20/rRNA 2'-O-methyltransferase fibrillarin OS=Drosophila melanogaster GN=Fib PE=2 SV=1	dse:Dsec_GM15587/5e-20/GM15587 gene product from transcript GM15587-RA; K14563 rRNA 2'-O-methyltransferase fibrillarin [EC:2.1.1.-]	XF0818/3e-14/---	NA
CL1819.Contig2_All	1935	0.68	7	3.36375	1.54769e-29	8.08503e-28	Up	gi|672569346|gb|KFH08892.1|/6.95112e-08/chloride transporter, chloride channel (ClC) family protein [Toxoplasma gondii MAS]	gi|195060399|ref|XM_001995762.1|/7e-10/Drosophila grimshawi GH17956 (Dgri\GH17956), mRNA	sp|Q5ZMJ9|SRRM1_CHICK/2e-08/Serine/arginine repetitive matrix protein 1 OS=Gallus gallus GN=SRRM1 PE=2 SV=1	gga:396544/2e-08/NACA, PTGES3, TEBP, cPGES; nascent polypeptide-associated complex alpha subunit; K03626 nascent polypeptide-associated complex subunit alpha	NA	biological_process:GO:0009987//cellular process;molecular_function:GO:0003824//catalytic activity;
Unigene2508_All	751	0.32	3.29	3.36194	8.29736e-06	0.000112538	Up	NA	NA	NA	NA	NA	NA
CL1331.Contig1_All	669	0.64	6.56	3.35755	1.04915e-09	2.18416e-08	Up	gi|557202201|emb|CDJ33626.1|/3.34587e-09/hypothetical protein, conserved [Eimeria mitis]	gi|2895639|gb|AF044735.1|AF044735/4e-43/Homarus americanus G protein beta 1 subunit (Gbeta1) mRNA, complete cds	sp|Q6SPF0|SAMD1_HUMAN/4e-09/Atherin OS=Homo sapiens GN=SAMD1 PE=1 SV=1	acs:100567694/2e-06/uncharacterized LOC100567694; K11977 E3 ubiquitin-protein ligase RNF217 [EC:6.3.2.19]	NA	NA
CL2331.Contig1_All	838	0.28	2.84	3.34239	1.20449e-05	0.000159191	Up	gi|506968219|gb|AGM32453.1|/1.39898e-33/heat shock protein-like protein [Coptotermes formosanus]	NA	sp|Q5R9K0|CRYAB_PONAB/1e-29/Alpha-crystallin B chain OS=Pongo abelii GN=CRYAB PE=2 SV=1	tca:657196/1e-30/similar to heat shock protein 1; K09542 crystallin, alpha B	NA	NA
CL161.Contig10_All	5984	0.76	7.64	3.3295	1.01855e-98	1.3511e-96	Up	gi|646695066|gb|KDR08240.1|/0/Serine/threonine-protein kinase Doa [Zootermopsis nevadensis]	gi|501297523|dbj|AK417961.1|/5e-32/Riptortus pedestris mRNA for serine/threonine-protein kinase, complete cds, sequence id: Rped-1365	sp|P49762|DOA_DROME/9e-164/Serine/threonine-protein kinase Doa OS=Drosophila melanogaster GN=Doa PE=1 SV=2	tca:659421/4e-174/similar to Darkener of apricot CG33553-PG; K08823 CDC-like kinase [EC:2.7.12.1]	SPAC1687.15/8e-21/---	NA
Unigene9640_All	4245	0.08	0.8	3.32193	2.11156e-08	3.905e-07	Up	gi|242019420|ref|XP_002430159.1|/4.97719e-47/hypothetical protein Phum_PHUM464880 [Pediculus humanus corporis] &gt;gi|212515250|gb|EEB17421.1| hypothetical protein Phum_PHUM464880 [Pediculus humanus corporis]	NA	sp|Q8VE97|SRSF4_MOUSE/5e-19/Serine/arginine-rich splicing factor 4 OS=Mus musculus GN=Srsf4 PE=2 SV=1	ame:410237/8e-36/uncharacterized LOC410237; K11974 E3 ubiquitin-protein ligase RNF31 [EC:6.3.2.19]	STM1185/1e-07/---	NA
CL607.Contig2_All	1989	1.3	12.88	3.30855	1.99984e-54	1.75321e-52	Up	gi|544470712|ref|XP_005571318.1|/2.02894e-10/PREDICTED: nascent polypeptide-associated complex subunit alpha, muscle-specific form isoform X2 [Macaca fascicularis]	NA	sp|E9PAV3|NACAM_HUMAN/1e-08/Nascent polypeptide-associated complex subunit alpha, muscle-specific form OS=Homo sapiens GN=NACA PE=1 SV=1	ssc:100628075/2e-08/nuclear receptor corepressor 1-like; K04650 nuclear receptor co-repressor 1	Rv3876/6e-07/---	NA
Unigene14458_All	3840	0.25	2.45	3.29278	5.60356e-21	2.19771e-19	Up	gi|356651196|gb|AET34915.1|/6.21656e-41/heat shock protein 21 [Macrobrachium rosenbergii]	gi|507680331|ref|XM_004710370.1|/2e-15/PREDICTED: Echinops telfairi zinc finger protein 428 (ZNF428), mRNA	sp|Q8BTI8|SRRM2_MOUSE/2e-18/Serine/arginine repetitive matrix protein 2 OS=Mus musculus GN=Srrm2 PE=1 SV=3	oaa:100075123/2e-21/uncharacterized LOC100075123; K13172 serine/arginine repetitive matrix protein 2	NA	NA
Unigene5512_All	924	0.25	2.41	3.26903	2.53008e-05	0.000315618	Up	NA	NA	NA	NA	NA	NA
CL2494.Contig2_All	2308	2.91	28.02	3.26737	2.80266e-133	4.70253e-131	Up	gi|351696926|gb|EHA99844.1|/1.79193e-06/Shootin-1 [Heterocephalus glaber]	gi|156763968|emb|CU467094.5|/3e-09/Zebrafish DNA sequence from clone CH73-303F17 in linkage group 6, complete sequence	NA	bfo:BRAFLDRAFT_220475/3e-06/hypothetical protein; K04512 dishevelled associated activator of morphogenesis	NA	NA
CL22.Contig3_All	3314	0.35	3.35	3.25873	3.93468e-24	1.72472e-22	Up	gi|410509310|dbj|BAM65721.1|/0/myosin heavy chain type 1 [Litopenaeus vannamei]	gi|410509309|dbj|AB758443.1|/1e-169/Litopenaeus vannamei MYH1 mRNA for myosin heavy chain type 1, complete cds	sp|P05661|MYSA_DROME/0.0/Myosin heavy chain, muscle OS=Drosophila melanogaster GN=Mhc PE=1 SV=4	aag:AaeL_AAEL005733/0.0/myosin heavy chain, nonmuscle or smooth muscle; K10352 myosin heavy chain	YHR023w/5e-41/---	NA
Unigene5290_All	1416	1.02	9.76	3.25831	1.03832e-28	5.18872e-27	Up	gi|494879550|gb|AGL39540.1|/0/serine proteinase inhibitor [Litopenaeus vannamei]	gi|494879549|gb|KC529336.1|/0.0/Litopenaeus vannamei serine proteinase inhibitor (SERPIN) mRNA, complete cds	sp|Q5I0S8|ILEU_XENTR/1e-51/Leukocyte elastase inhibitor OS=Xenopus tropicalis GN=serpinb1 PE=2 SV=1	ecb:100051371/1e-54/serpin B4-like; K13963 serpin B	all0778/5e-42/---	NA
CL57.Contig9_All	5325	0.81	7.71	3.25074	1.67663e-87	2.05213e-85	Up	gi|123445462|ref|XP_001311491.1|/7.18276e-83/hypothetical protein [Trichomonas vaginalis G3] &gt;gi|121893302|gb|EAX98561.1| conserved hypothetical protein [Trichomonas vaginalis G3]	gi|545887646|ref|XM_005674056.1|/8e-06/PREDICTED: Sus scrofa family with sequence similarity 50, member A (FAM50A), transcript variant X2, mRNA	sp|A2ASS6|TITIN_MOUSE/3e-46/Titin OS=Mus musculus GN=Ttn PE=1 SV=1	pon:100435464/1e-44/titin-like; K12567 titin [EC:2.7.11.1]	STM0960/3e-22/---	NA
CL2494.Contig1_All	1160	0.88	8.31	3.23927	5.05896e-20	1.93324e-18	Up	NA	NA	NA	NA	NA	NA
CL2000.Contig1_All	416	0.65	6.13	3.23738	3.66066e-05	0.000445041	Up	gi|17223042|gb|AAL36898.1|AF430079_1/7.59095e-58/putative antimicrobial peptide [Litopenaeus setiferus]	gi|148613146|gb|EF601056.1|/7e-62/Litopenaeus schmitti crustin isoform 2 mRNA, partial cds	NA	NA	NA	NA
CL1771.Contig2_All	5300	0.99	9.25	3.22395	3.80592e-103	5.29818e-101	Up	gi|641656170|ref|XP_008179873.1|/0/PREDICTED: cAMP-specific 3&apos;,5&apos;-cyclic phosphodiesterase, isoform F-like isoform X2 [Acyrthosiphon pisum]	gi|284506735|emb|CU681841.19|/3e-42/Zebrafish DNA sequence from clone CH73-290K24 in linkage group 23, complete sequence	sp|Q8IRU4|PDE4E_DROME/0.0/cAMP-specific 3',5'-cyclic phosphodiesterase, isoform F OS=Drosophila melanogaster GN=dnc PE=3 SV=1	api:100166947/0.0/cAMP-specific 3',5'-cyclic phosphodiesterase-like; K01120 3',5'-cyclic-nucleotide phosphodiesterase [EC:3.1.4.17]	PM0926/5e-08/---	NA
Unigene15220_All	1382	0.3	2.8	3.22239	3.24878e-09	6.4863e-08	Up	gi|478432608|gb|AGI98173.1|/5.22393e-41/beta-thymosin 5 [Pacifastacus leniusculus]	gi|325111403|gb|GU937433.1|/7e-37/Procambarus clarkii thymosin mRNA, complete cds	NA	NA	NA	NA
CL552.Contig3_All	2548	0.71	6.59	3.21439	8.28572e-36	5.03422e-34	Up	gi|585717912|ref|XP_006825780.1|/1.40386e-123/PREDICTED: uncharacterized protein LOC102808491 [Saccoglossus kowalevskii]	gi|558205683|ref|XM_006106460.1|/9e-07/PREDICTED: Myotis lucifugus PHD finger protein 13 (PHF13), mRNA	sp|Q9UQ35|SRRM2_HUMAN/7e-06/Serine/arginine repetitive matrix protein 2 OS=Homo sapiens GN=SRRM2 PE=1 SV=2	acs:100551555/3e-08/uncharacterized LOC100551555; K13172 serine/arginine repetitive matrix protein 2	XF0172/1e-72/---	NA
CL77.Contig5_All	533	1.9	17.51	3.20411	3.5908e-17	1.20339e-15	Up	gi|724799923|ref|XP_010369958.1|/6.58276e-07/PREDICTED: potassium/sodium hyperpolarization-activated cyclic nucleotide-gated channel 2-like, partial [Rhinopithecus roxellana]	NA	NA	NA	NA	NA
CL308.Contig2_All	915	30.06	275.79	3.19765	0	0	Up	gi|575525194|gb|AHG98659.1|/9.66278e-18/neuroparsin [Jasus lalandii]	gi|374428415|emb|FQ310507.3|/1e-06/Dicentrarchus labrax chromosome sequence corresponding to linkage group 1, bottom part, complete sequence	sp|P10776|NPAB_LOCMI/1e-11/Neuroparsin-A OS=Locusta migratoria PE=1 SV=3	NA	NA	NA
Unigene12545_All	413	0.66	5.96	3.17477	5.29002e-05	0.000621651	Up	NA	NA	NA	NA	NA	NA
CL511.Contig5_All	4875	2.6	23.45	3.173	5.41562e-234	1.4001e-231	Up	gi|498961376|ref|XP_004524795.1|/3.38088e-47/PREDICTED: basic proline-rich protein-like [Ceratitis capitata]	NA	sp|Q90584|COHA1_CHICK/2e-31/Collagen alpha-1(XVII) chain OS=Gallus gallus GN=COL17A1 PE=2 SV=2	mgp:100543006/2e-32/collagen alpha-1(XVII) chain-like; K07603 collagen, type XVII, alpha 1	Cgl1939/7e-10/---	NA
Unigene7171_All	695	0.35	3.15	3.16993	5.29002e-05	0.000621939	Up	NA	NA	NA	NA	NA	NA
CL1885.Contig1_All	1917	0.35	3.13	3.16074	4.81676e-13	1.27521e-11	Up	gi|505850029|ref|XP_004618468.1|/5.37706e-53/PREDICTED: solute carrier family 22 member 20 [Sorex araneus]	NA	sp|Q80UJ1|S22AK_MOUSE/2e-50/Solute carrier family 22 member 20 OS=Mus musculus GN=Slc22a20 PE=1 SV=1	ssc:100514149/6e-51/SLC22A20; solute carrier family 22, member 20; K08216 MFS transporter, OCT family, solute carrier family 22 (organic anion transporter), member 20	SMa1447/6e-14/---	NA
Unigene9835_All	1631	0.14	1.23	3.13516	5.29002e-05	0.000622228	Up	gi|209571446|ref|NP_001129356.1|/0/isovaleryl coenzyme A dehydrogenase [Bombyx mori] &gt;gi|208609173|dbj|BAG72196.1| isovaleryl coenzyme A dehydrogenase [Bombyx mori] &gt;gi|209172195|dbj|BAG74561.1| isovaleryl Coenzyme A dehydrogenase [Bombyx mori]	gi|371914400|dbj|AK393269.1|/3e-21/Sus scrofa mRNA, clone: KDN010030F06, expressed in kidney	sp|Q5RBD5|IVD_PONAB/1e-163/Isovaleryl-CoA dehydrogenase, mitochondrial OS=Pongo abelii GN=IVD PE=2 SV=1	aag:AaeL_AAEL003125/2e-177/acyl-coa dehydrogenase; K00253 isovaleryl-CoA dehydrogenase [EC:1.3.8.4]	BMEI1923/2e-148/---	biological_process:GO:0055114//oxidation-reduction process;molecular_function:GO:0050660//flavin adenine dinucleotide binding;GO:0008470//isovaleryl-CoA dehydrogenase activity;
Unigene8182_All	3692	0.09	0.79	3.13386	4.06626e-07	6.61675e-06	Up	gi|646685174|gb|KDR03815.1|/3.8336e-72/Transient receptor potential channel pyrexia [Zootermopsis nevadensis]	NA	sp|Q9W0T5|PYX_DROME/2e-68/Transient receptor potential channel pyrexia OS=Drosophila melanogaster GN=pyx PE=2 SV=2	gga:420180/2e-36/TRPA1; transient receptor potential cation channel, subfamily A, member 1; K04984 transient receptor potential cation channel subfamily A member 1	FN0178/3e-15/---	NA
Unigene3949_All	1416	1.49	12.95	3.11957	2.92064e-36	1.7917e-34	Up	NA	gi|304376972|gb|AC241398.5|/2e-28/Rattus norvegicus Y Chr BAC RNAEX-311B04 (Amplicon Express Rat SHR-Akr BAC library) complete sequence	NA	NA	NA	NA
CL2490.Contig1_All	1557	1.85	16.01	3.11338	3.79734e-49	3.00654e-47	Up	NA	gi|544420785|ref|XM_005549924.1|/6e-13/PREDICTED: Macaca fascicularis homeobox A7 (HOXA7), mRNA	NA	NA	NA	NA
CL452.Contig12_All	1625	0.3	2.57	3.09873	2.27994e-09	4.61378e-08	Up	gi|586466532|ref|XP_006863882.1|/7.72364e-34/PREDICTED: ficolin-1 [Chrysochloris asiatica]	gi|26185502|emb|AL845290.7|/2e-16/Mouse DNA sequence from clone RP23-201A19 on chromosome 2, complete sequence	sp|P57756|FCN2_RAT/6e-33/Ficolin-2 OS=Rattus norvegicus GN=Fcn2 PE=2 SV=1	rno:114091/2e-32/Fcnb, Fcn2; ficolin B; K10104 ficolin	XF1267/1e-06/---	NA
CL370.Contig48_All	214	9.63	81.93	3.08878	6.3993e-22	2.60245e-20	Up	gi|123412829|ref|XP_001304161.1|/6.37553e-25/trichohyalin [Trichomonas vaginalis G3]	gi|9910031|gb|AC007850.29|AC007850/3e-22/Homo sapiens 3 BAC CTB-237N12 (Roswell Park Cancer Institute Human BAC Library) complete sequence	sp|Q55AX2|DOT1L_DICDI/4e-20/Histone-lysine N-methyltransferase, H3 lysine-79 specific OS=Dictyostelium discoideum GN=dotA PE=2 SV=2	tgu:100219403/8e-18/uncharacterized LOC100219403; K14822 rRNA-processing protein CGR1	YOR310c/4e-10/---	NA
CL1722.Contig3_All	3493	0.72	6.09	3.08037	1.19445e-43	8.5247e-42	Up	gi|607365110|gb|EZA59312.1|/1.8977e-89/La-related protein [Cerapachys biroi]	gi|74096709|gb|AC154910.3|/2e-11/Mus musculus BAC clone RP23-70L9 from chromosome 12, complete sequence	sp|Q9I7T7|Y1505_DROME/1e-63/La-related protein CG11505 OS=Drosophila melanogaster GN=CG11505 PE=1 SV=2	gga:100857128/6e-21/mucin-2-like; K10955 intestinal mucin-2	XF2607/8e-10/---	NA
CL454.Contig1_All	1152	0.21	1.74	3.05063	7.6349e-05	0.000875681	Up	gi|440896903|gb|ELR48704.1|/5.81897e-24/hypothetical protein M91_18454, partial [Bos mutus]	gi|218783559|gb|AC192471.3|/1e-07/Pan troglodytes BAC clone CH251-513O11 from chromosome 19, complete sequence	sp|Q62203|SF3A2_MOUSE/4e-13/Splicing factor 3A subunit 2 OS=Mus musculus GN=Sf3a2 PE=1 SV=2	tgu:100231701/2e-16/troponin I type 1 (skeletal, slow); K10371 troponin I, slow skeletal muscle	SPBC28F2.12/4e-09/---	NA
CL725.Contig2_All	1217	0.6	4.86	3.01792	2.06082e-12	5.21608e-11	Up	gi|554838220|ref|XP_005929566.1|/1.99118e-86/PREDICTED: methyltransferase-like protein 6-like [Haplochromis burtoni]	NA	sp|Q8TCB7|METL6_HUMAN/3e-84/Methyltransferase-like protein 6 OS=Homo sapiens GN=METTL6 PE=2 SV=2	hsa:131965/1e-83/METTL6, MGC24132; methyltransferase like 6 (EC:2.1.1.-); K00599 [EC:2.1.1.-]	NA	NA
CL452.Contig8_All	1624	0.6	4.71	2.97269	6.5418e-16	2.04369e-14	Up	gi|586466532|ref|XP_006863882.1|/2.92759e-33/PREDICTED: ficolin-1 [Chrysochloris asiatica]	gi|353230524|emb|HE601625.1|/2e-09/Schistosoma mansoni strain Puerto Rico chromosome 2, complete genome	sp|P57756|FCN2_RAT/1e-32/Ficolin-2 OS=Rattus norvegicus GN=Fcn2 PE=2 SV=1	ecb:100061691/2e-32/TNR; tenascin R (restrictin, janusin); K06252 tenascin	XF1267/5e-07/---	NA
CL1600.Contig3_All	1833	0.53	4.13	2.96208	6.5418e-16	2.04621e-14	Up	gi|551527387|ref|XP_005815168.1|/9.97307e-33/PREDICTED: histone H3.v1-like [Xiphophorus maculatus]	gi|158148894|emb|AL645584.28|/4e-11/Mouse DNA sequence from clone RP23-280M7 on chromosome 1, complete sequence	sp|Q8VC49|IF27B_MOUSE/2e-23/Interferon alpha-inducible protein 27-like protein 2B OS=Mus musculus GN=Ifi27l2b PE=2 SV=1	tgu:100219403/4e-17/uncharacterized LOC100219403; K14822 rRNA-processing protein CGR1	YLR106c/2e-13/---	NA
Unigene12981_All	1747	0.38	2.94	2.95174	1.07327e-10	2.41495e-09	Up	gi|607364384|gb|EZA58596.1|/3.48001e-104/Tyrosine-protein phosphatase non-receptor type 61F [Cerapachys biroi]	gi|514721669|ref|XM_005013978.1|/3e-06/PREDICTED: Anas platyrhynchos secretion regulating guanine nucleotide exchange factor (SERGEF), transcript variant X4, mRNA	sp|O13016|PTN1_CHICK/2e-86/Tyrosine-protein phosphatase non-receptor type 1 OS=Gallus gallus GN=PTPN1 PE=1 SV=1	nvi:100120226/1e-100/NV13283; tyrosine-protein phosphatase non-receptor type 61F-like; K05696 protein tyrosine phosphatase, non-receptor type 1 [EC:3.1.3.48]	SPAC11E3.09/1e-32/---	NA
CL2498.Contig1_All	3252	0.22	1.7	2.94996	4.24966e-12	1.05558e-10	Up	gi|665815978|ref|XP_008556677.1|/8.57318e-28/PREDICTED: zinc finger protein on ecdysone puffs [Microplitis demolitor]	NA	sp|Q75JC9|Y8484_DICDI/2e-22/Uncharacterized protein DDB_G0271670 OS=Dictyostelium discoideum GN=DDB_G0271670 PE=4 SV=1	xla:397995/4e-15/nefm-b, nef-m, nef3; neurofilament, medium polypeptide; K04573 neurofilament medium polypeptide (neurofilament 3)	YGR189c/1e-08/---	NA
Unigene10458_All	1111	0.82	6.32	2.94623	9.85708e-14	2.72939e-12	Up	gi|47059511|gb|AAT09421.1|/2.82645e-137/Kazal-type proteinase inhibitor [Litopenaeus vannamei]	gi|47059510|gb|AY544986.1|/0.0/Litopenaeus vannamei Kazal-type proteinase inhibitor mRNA, complete cds	sp|O96790|DPGN_DIPMA/2e-24/Serine protease inhibitor dipetalogastin (Fragment) OS=Dipetalogaster maximus PE=1 SV=2	spu:586604/2e-25/similar to agrin; K06254 agrin	NA	NA
CL2060.Contig2_All	2037	0.16	1.23	2.94251	1.85058e-06	2.76779e-05	Up	gi|156547010|ref|XP_001600611.1|/2.97841e-166/PREDICTED: uncharacterized protein LOC100116049 [Nasonia vitripennis]	gi|482683151|ref|XM_004444250.1|/8e-10/Drosophila pseudoobscura pseudoobscura GA15662 (Dpse\GA15662), transcript variant B, mRNA	NA	NA	NA	NA
CL1936.Contig1_All	2024	0.16	1.23	2.94251	1.05752e-05	0.00014087	Up	gi|321459751|gb|EFX70801.1|/1.23686e-63/hypothetical protein DAPPUDRAFT_346930 [Daphnia pulex]	NA	sp|O61303|OPSUV_APIME/2e-49/Opsin, ultraviolet-sensitive OS=Apis mellifera GN=UVOP PE=1 SV=1	cqu:CpipJ_CPIJ011419/8e-62/ultraviolet-sensitive opsin; K04255 r-opsin	NA	NA
CL1.Contig2_All	3557	0.43	3.29	2.93568	1.49182e-23	6.39538e-22	Up	gi|524866905|ref|XP_005090268.1|/1.82748e-63/PREDICTED: pituitary homeobox x-like isoform X1 [Aplysia californica] &gt;gi|524866907|ref|XP_005090269.1| PREDICTED: pituitary homeobox x-like isoform X2 [Aplysia californica]	gi|45581378|dbj|AB124585.1|/4e-16/Lethenteron camtschaticum LjPitxA mRNA for Pitx homologue, partial cds	sp|Q9U637|PITX_BRABE/2e-61/Pituitary homeobox x OS=Branchiostoma belcheri GN=Ptx PE=2 SV=1	dre:30164/2e-57/pitx2, pitx2a, pitx2c, zgc:110508; paired-like homeodomain transcription factor 2; K04686 paired-like homeodomain transcription factor 2	YPO2725/8e-10/---	NA
CL350.Contig3_All	813	0.72	5.49	2.93074	8.77074e-09	1.69243e-07	Up	NA	NA	NA	NA	NA	NA
CL1336.Contig1_All	1610	0.69	5.23	2.92214	1.89169e-16	6.14459e-15	Up	gi|632987042|ref|XP_007910575.1|/1.44496e-16/PREDICTED: vegetative cell wall protein gp1-like [Callorhinchus milii]	NA	sp|Q95JC9|PRP_PIG/6e-18/Basic proline-rich protein OS=Sus scrofa PE=1 SV=2	dan:Dana_GF18563/2e-15/GF18563 gene product from transcript GF18563-RA; K14411 RNA-binding protein Musashi	Rv3876/1e-11/---	NA
CL876.Contig5_All	6840	0.18	1.35	2.90689	2.86918e-19	1.05967e-17	Up	gi|321477444|gb|EFX88403.1|/0/hypothetical protein DAPPUDRAFT_305606 [Daphnia pulex]	gi|524916225|ref|XM_005112837.1|/1e-69/PREDICTED: Aplysia californica serine/threonine-protein kinase N2-like (LOC101863717), mRNA	sp|A1Z7T0|PKN_DROME/0.0/Serine/threonine-protein kinase N OS=Drosophila melanogaster GN=Pkn PE=1 SV=1	aag:AaeL_AAEL001549/0.0/protein kinase c; K06071 protein kinase N [EC:2.7.11.13]	YBL105c_2/2e-100/---	biological_process:GO:0009987//cellular process;molecular_function:GO:0016301//kinase activity;
CL1228.Contig2_All	5184	1.89	14.15	2.90434	3.56864e-139	6.23552e-137	Up	gi|154344451|ref|XP_001568167.1|/4.58401e-34/proteophosphoglycan ppg4 [Leishmania braziliensis MHOM/BR/75/M2904] &gt;gi|134065504|emb|CAM43271.1| proteophosphoglycan ppg4 [Leishmania braziliensis MHOM/BR/75/M2904]	gi|62000933|gb|AC133521.3|/1e-19/Mus musculus BAC clone RP23-189F22 from chromosome 12, complete sequence	sp|P98088|MUC5A_HUMAN/7e-21/Mucin-5AC (Fragments) OS=Homo sapiens GN=MUC5AC PE=1 SV=3	oaa:100075123/8e-27/uncharacterized LOC100075123; K13172 serine/arginine repetitive matrix protein 2	mlr2363/3e-11/---	NA
CL128.Contig2_All	4419	0.44	3.29	2.90251	1.22223e-28	6.08376e-27	Up	gi|646723584|gb|KDR24131.1|/0/Zinc finger RNA-binding protein, partial [Zootermopsis nevadensis]	gi|153906468|dbj|AK258052.1|/1e-19/Gryllus bimaculatus mRNA, GBcontig04913	sp|O88532|ZFR_MOUSE/0.0/Zinc finger RNA-binding protein OS=Mus musculus GN=Zfr PE=1 SV=2	ame:552046/0.0/Zn72D; Zn72D protein; K13203 zinc finger RNA-binding protein	NA	NA
Unigene15197_All	775	0.46	3.42	2.89429	1.51041e-05	0.000195943	Up	NA	NA	NA	NA	NA	NA
CL452.Contig3_All	2119	0.14	1.04	2.89308	1.20449e-05	0.000159274	Up	gi|306478627|gb|ADM89629.1|/7.02018e-17/ficolin-like protein 2 [Pacifastacus leniusculus]	gi|375240759|gb|JN783049.1|/1e-11/Cyprinus carpio clone 948346 microsatellite sequence	sp|P57756|FCN2_RAT/4e-16/Ficolin-2 OS=Rattus norvegicus GN=Fcn2 PE=2 SV=1	rno:114091/2e-15/Fcnb, Fcn2; ficolin B; K10104 ficolin	NA	NA
Unigene14870_All	2848	2.6	19.27	2.88977	4.8157e-102	6.59517e-100	Up	gi|158292728|ref|XP_314086.4|/4.88229e-64/AGAP005188-PA [Anopheles gambiae str. PEST] &gt;gi|157017129|gb|EAA09500.5| AGAP005188-PA [Anopheles gambiae str. PEST]	NA	sp|Q8CBH5|MFSD6_MOUSE/6e-26/Major facilitator superfamily domain-containing protein 6 OS=Mus musculus GN=Mfsd6 PE=1 SV=1	cin:100179677/2e-19/uncharacterized LOC100179677; K10316 F-box protein 41	NA	NA
CL778.Contig1_All	2601	0.27	1.99	2.88174	5.25874e-11	1.21233e-09	Up	NA	gi|110671858|gb|DQ787160.1|/1e-174/Penaeus monodon ALG-2 interacting protein x (Alix) mRNA, complete cds	NA	NA	NA	NA
Unigene10096_All	2666	1.33	9.73	2.87101	1.3763e-48	1.07623e-46	Up	gi|557775183|ref|XP_005187238.1|/4.78002e-98/PREDICTED: organic cation transporter protein-like [Musca domestica]	gi|374428415|emb|FQ310507.3|/2e-08/Dicentrarchus labrax chromosome sequence corresponding to linkage group 1, bottom part, complete sequence	sp|Q9VCA2|ORCT_DROME/5e-96/Organic cation transporter protein OS=Drosophila melanogaster GN=Orct PE=1 SV=1	dme:Dmel_CG6331/2e-95/Orct; Organic cation transporter; K08202 MFS transporter, OCT family, solute carrier family 22 (organic cation transporter), member 4/5	SMa1447/1e-21/---	biological_process:GO:0044699//single-organism process;
Unigene14529_All	3028	0.53	3.86	2.86454	1.10654e-22	4.58841e-21	Up	NA	NA	NA	NA	NA	NA
CL2454.Contig2_All	1976	2.43	17.63	2.859	9.7796e-64	9.79352e-62	Up	gi|675369431|gb|KFM62333.1|/2.61211e-26/CCAAT/enhancer-binding protein gamma, partial [Stegodyphus mimosarum]	gi|62461|emb|X12607.1|/3e-12/Ascaphus truei ribosomal DNA intergenic spacer	sp|P26801|CEBPG_RAT/3e-20/CCAAT/enhancer-binding protein gamma OS=Rattus norvegicus GN=Cebpg PE=2 SV=2	xla:734420/4e-20/cebpg, MGC114733; CCAAT/enhancer binding protein (C/EBP), gamma; K10049 CCAAT/enhancer binding protein (C/EBP), gamma	NA	NA
CL1978.Contig1_All	2636	0.12	0.87	2.85798	3.06902e-05	0.000378194	Up	gi|646702447|gb|KDR11659.1|/4.03613e-174/E3 ubiquitin-protein ligase MARCH5 [Zootermopsis nevadensis]	gi|551493122|ref|XM_005798073.1|/4e-06/PREDICTED: Xiphophorus maculatus splicing factor U2AF 35 kDa subunit-like (LOC102233388), mRNA	sp|E9PAV3|NACAM_HUMAN/2e-08/Nascent polypeptide-associated complex subunit alpha, muscle-specific form OS=Homo sapiens GN=NACA PE=1 SV=1	tca:657278/4e-73/similar to CG2991 CG2991-PB; K03871 von Hippel-Lindau disease tumor supressor	NA	NA
CL1347.Contig1_All	1443	0.31	2.24	2.85316	7.28658e-07	1.14809e-05	Up	gi|545559670|ref|XP_005641990.1|/8.97553e-07/PREDICTED: mastermind-like domain containing 1 isoform X5 [Canis lupus familiaris]	NA	sp|Q10925|SID3_CAEEL/7e-06/Tyrosine-protein kinase sid-3 OS=Caenorhabditis elegans GN=sid-3 PE=1 SV=2	NA	NA	NA
CL2221.Contig1_All	981	1.7	12.25	2.84918	5.1163e-22	2.08403e-20	Up	NA	NA	NA	NA	NA	NA
CL757.Contig3_All	1426	0.22	1.58	2.84435	1.74665e-05	0.00022384	Up	gi|549443986|gb|AGX27197.1|/1.1321e-54/cytochrome c [Litopenaeus vannamei]	gi|549443985|gb|KF601549.1|/0.0/Litopenaeus vannamei cytochrome c mRNA, complete cds	sp|P00007|CYC_HIPAM/1e-47/Cytochrome c OS=Hippopotamus amphibius GN=CYCS PE=1 SV=2	rno:25309/8e-47/Cycs, CYCSA; cytochrome c, somatic; K08738 cytochrome c	SPCC191.07/9e-36/---	NA
Unigene13369_All	532	1.19	8.54	2.84327	3.6046e-08	6.55137e-07	Up	gi|533528656|gb|AGU16239.1|/4.23724e-30/Kunitz-type serine protease inhibitor [Fenneropenaeus chinensis]	gi|533528655|gb|KC819410.1|/6e-23/Fenneropenaeus chinensis Kunitz-type serine protease inhibitor mRNA, complete cds	sp|P0DMJ5|VKT_HETCR/3e-15/Kunitz-type serine protease inhibitor InhVJ OS=Heteractis crispa PE=1 SV=1	oaa:100093419/7e-14/amyloid-like protein 2-like; K08117 amyloid beta (A4) precursor-like protein 2	NA	NA
Unigene2645_All	540	1.17	8.39	2.84216	3.6046e-08	6.54199e-07	Up	gi|145617073|gb|ABP88043.1|/2.04932e-19/Pl-crustin 2 [Pacifastacus leniusculus]	NA	NA	NA	NA	NA
CL2426.Contig1_All	1344	0.65	4.62	2.82938	1.89845e-12	4.81472e-11	Up	gi|357625062|gb|EHJ75615.1|/8.04306e-31/hypothetical protein KGM_15106 [Danaus plexippus]	gi|24414590|gb|AC121939.3|/2e-37/Mus musculus BAC clone RP24-208M2 from chromosome 2, complete sequence	sp|Q5RAF0|NUDT4_PONAB/1e-27/Diphosphoinositol polyphosphate phosphohydrolase 2 OS=Pongo abelii GN=NUDT4 PE=2 SV=1	aga:AgaP_AGAP009901/5e-29/AGAP009901-PA; K07766 diphosphoinositol-polyphosphate diphosphatase [EC:3.6.1.52]	SPAC13G6.14/5e-12/---	molecular_function:GO:0052841//inositol bisdiphosphate tetrakisphosphate diphosphatase activity;GO:0052842//inositol diphosphate pentakisphosphate diphosphatase activity;
Unigene3799_All	2740	1.41	9.99	2.82479	2.01924e-50	1.63449e-48	Up	gi|91081495|ref|XP_974508.1|/4.83106e-61/PREDICTED: DNA-binding protein D-ETS-6 [Tribolium castaneum] &gt;gi|270005143|gb|EFA01591.1| hypothetical protein TcasGA2_TC007154 [Tribolium castaneum]	gi|543366509|ref|XM_005526556.1|/1e-64/PREDICTED: Pseudopodoces humilis v-ets avian erythroblastosis virus E26 oncogene homolog (ERG), transcript variant X3, mRNA	sp|Q01543|FLI1_HUMAN/2e-57/Friend leukemia integration 1 transcription factor OS=Homo sapiens GN=FLI1 PE=1 SV=1	tca:663364/2e-62/similar to DNA-binding protein D-ETS-6; K09443 ETS-type family, other	Rv3876/6e-10/---	NA
Unigene3381_All	2489	0.39	2.7	2.79141	3.47178e-13	9.27859e-12	Up	NA	NA	NA	NA	NA	NA
CL1166.Contig2_All	3513	0.1	0.69	2.7866	1.51041e-05	0.000196044	Up	gi|646709975|gb|KDR15614.1|/0/Membrane-associated guanylate kinase, WW and PDZ domain-containing protein 2 [Zootermopsis nevadensis]	gi|383864816|ref|XM_003707826.1|/5e-09/PREDICTED: Megachile rotundata membrane-associated guanylate kinase, WW and PDZ domain-containing protein 1-like (LOC100874680), mRNA	sp|Q6RHR9|MAGI1_MOUSE/2e-82/Membrane-associated guanylate kinase, WW and PDZ domain-containing protein 1 OS=Mus musculus GN=Magi1 PE=1 SV=1	cfa:476565/6e-82/MAGI1, CNKSR3; membrane associated guanylate kinase, WW and PDZ domain containing 1; K05631 atrophin-1 interacting protein 3 (BAI1-associated protein 1)	NA	NA
CL580.Contig5_All	4805	0.41	2.81	2.77687	6.7283e-26	3.14517e-24	Up	gi|256574618|dbj|BAH98114.1|/0/GTP binding protein alpha subunit Go [Marsupenaeus japonicus]	gi|256574617|dbj|AB488393.1|/0.0/Marsupenaeus japonicus MjGo mRNA for GTP binding protein alpha subunit Go, complete cds	sp|P38404|GNAO_LOCMI/0.0/Guanine nucleotide-binding protein G(o) subunit alpha OS=Locusta migratoria PE=3 SV=1	tca:655023/0.0/similar to Guanine nucleotide-binding protein G(o) subunit alpha; K04534 guanine nucleotide-binding protein G(o) subunit alpha	NA	biological_process:GO:0006184//GTP catabolic process;GO:0007188//adenylate cyclase-modulating G-protein coupled receptor signaling pathway;molecular_function:GO:0031683//G-protein beta/gamma-subunit complex binding;GO:0005525//GTP binding;GO:0004871//signal transducer activity;GO:0003924//GTPase activity;
CL310.Contig2_All	1789	0.37	2.52	2.76783	5.17096e-09	1.02193e-07	Up	gi|356651196|gb|AET34915.1|/8.49347e-21/heat shock protein 21 [Macrobrachium rosenbergii]	NA	sp|P02505|CRYAA_RHEAM/3e-14/Alpha-crystallin A chain OS=Rhea americana GN=CRYAA PE=1 SV=1	aag:AaeL_AAEL013341/3e-17/lethal(2)essential for life protein, l2efl; K09542 crystallin, alpha B	NA	NA
CL19.Contig7_All	624	2.16	14.64	2.76081	2.6652e-15	8.01966e-14	Up	gi|530723035|gb|AGT42326.1|/2.03034e-108/cardiac muscle actin [Portunus trituberculatus]	gi|3907619|gb|AF100986.1|AF100986/0.0/Penaeus monodon actin 1 (act1) mRNA, complete cds	sp|P10981|ACT5_DROME/4e-108/Actin-87E OS=Drosophila melanogaster GN=Act87E PE=1 SV=1	dvi:Dvir_GJ10425/1e-107/Dvir_ActE1; ActinE1; K05692 actin beta/gamma 1	SPBC32H8.12c/1e-99/---	cellular_component:GO:0005856//cytoskeleton;GO:0005737//cytoplasm;molecular_function:GO:0005524//ATP binding;
CL950.Contig4_All	3250	0.25	1.68	2.74846	3.22338e-11	7.54086e-10	Up	gi|242008287|ref|XP_002424938.1|/5.68826e-173/E1b-55kD-associated protein, putative [Pediculus humanus corporis] &gt;gi|212508552|gb|EEB12200.1| E1b-55kD-associated protein, putative [Pediculus humanus corporis]	gi|195396458|ref|XM_002056813.1|/8e-11/Drosophila virilis GJ16666 (Dvir\GJ16666), mRNA	sp|Q9BUJ2|HNRL1_HUMAN/2e-153/Heterogeneous nuclear ribonucleoprotein U-like protein 1 OS=Homo sapiens GN=HNRNPUL1 PE=1 SV=2	dre:100330645/6e-160/heterogeneous nuclear ribonucleoprotein U-like protein 1-like; K15047 heterogeneous nuclear ribonucleoprotein U-like protein 1	DR0392/6e-12/---	NA
CL1328.Contig3_All	2124	0.21	1.4	2.73697	2.96782e-06	4.31894e-05	Up	gi|524916758|ref|XP_005113149.1|/1.18577e-56/PREDICTED: protein split ends-like [Aplysia californica]	gi|544516489|ref|XM_005591651.1|/3e-09/PREDICTED: Macaca fascicularis TBC1 domain family, member 10B (TBC1D10B), mRNA	sp|P22793|TRHY_SHEEP/5e-43/Trichohyalin OS=Ovis aries GN=TCHH PE=2 SV=2	tgu:100219403/3e-47/uncharacterized LOC100219403; K14822 rRNA-processing protein CGR1	aq_2032/2e-19/---	NA
Unigene6746_All	2054	0.21	1.4	2.73697	4.204e-06	5.99733e-05	Up	gi|161723021|gb|ABX76968.1|/0/prophenoloxidase-1 [Litopenaeus vannamei]	gi|118724594|gb|EF115296.1|/0.0/Litopenaeus vannamei prophenoloxidase mRNA, complete cds; and microsatellite sequence	sp|Q9W1V6|PRPD3_DROME/2e-135/Diphenoloxidase subunit A3 OS=Drosophila melanogaster GN=proPO59 PE=1 SV=1	dme:Dmel_CG42640/7e-135/CG42640 gene product from transcript CG42640-RA (EC:1.14.18.1); K00505 tyrosinase [EC:1.14.18.1]	NA	NA
CL450.Contig1_All	1913	0.2	1.31	2.71149	1.05752e-05	0.000140944	Up	gi|242023044|ref|XP_002431946.1|/1.58645e-105/Bestrophin-2, putative [Pediculus humanus corporis] &gt;gi|212517297|gb|EEB19208.1| Bestrophin-2, putative [Pediculus humanus corporis]	gi|158300977|ref|XM_320767.3|/1e-20/Anopheles gambiae str. PEST AGAP011745-PA (AgaP_AGAP011745) mRNA, complete cds	sp|Q6H1V1|BEST3_MOUSE/1e-93/Bestrophin-3 OS=Mus musculus GN=Best3 PE=2 SV=1	xtr:394571/8e-96/best2, MGC75942, vmd2l1; bestrophin 2; K13879 bestrophin-2	DR2133/3e-07/---	NA
Unigene7614_All	4198	2.41	15.72	2.7055	5.42162e-116	8.12794e-114	Up	NA	gi|124053329|emb|CR855257.16|/4e-07/Zebrafish DNA sequence from clone DKEY-149I7 in linkage group 24, complete sequence	NA	NA	NA	NA
CL120.Contig3_All	2832	0.53	3.45	2.70253	4.3019e-18	1.4951e-16	Up	gi|239799185|dbj|BAH70525.1|/4.72114e-43/ACYPI005467 [Acyrthosiphon pisum]	NA	sp|O43399|TPD54_HUMAN/1e-18/Tumor protein D54 OS=Homo sapiens GN=TPD52L2 PE=1 SV=2	NA	NA	NA
Unigene7208_All	2360	7.34	47.66	2.69893	2.32884e-192	5.31563e-190	Up	gi|340721692|ref|XP_003399250.1|/6.03227e-65/PREDICTED: hypothetical protein LOC100646719 [Bombus terrestris]	NA	sp|Q17RH7|TPRXL_HUMAN/2e-06/Putative protein TPRXL OS=Homo sapiens GN=TPRXL PE=5 SV=2	NA	NA	NA
CL1406.Contig3_All	2784	5.06	32.85	2.69868	1.21422e-157	2.38477e-155	Up	gi|644992982|ref|XP_008203060.1|/7.15347e-36/PREDICTED: uncharacterized protein LOC100123914 isoform X5 [Nasonia vitripennis]	gi|512884001|ref|XM_004920120.1|/7e-17/PREDICTED: Xenopus (Silurana) tropicalis serine-rich adhesin for platelets-like (LOC101730637), partial mRNA	sp|Q54VC4|ASCC2_DICDI/5e-32/Activating signal cointegrator 1 complex subunit 2 homolog OS=Dictyostelium discoideum GN=ascc2 PE=3 SV=2	nvi:100123914/3e-37/NV14164; uncharacterized LOC100123914; K08867 WNK lysine deficient protein kinase [EC:2.7.11.1]	STM0960/3e-15/---	NA
CL22.Contig24_All	2252	0.77	4.97	2.69032	2.38768e-20	9.20765e-19	Up	gi|307212786|gb|EFN88457.1|/0/Myosin heavy chain, muscle [Harpegnathos saltator]	gi|153902980|dbj|AK281051.1|/1e-147/Gryllus bimaculatus mRNA, GBcontig27912	sp|P05661|MYSA_DROME/0.0/Myosin heavy chain, muscle OS=Drosophila melanogaster GN=Mhc PE=1 SV=4	tca:659358/0.0/Mhc1; myosin heavy chain 1; K10352 myosin heavy chain	ECU04g1000/3e-42/---	NA
CL1622.Contig1_All	691	0.69	4.4	2.67284	2.51138e-06	3.68433e-05	Up	gi|115727609|ref|XP_793717.2|/1.11411e-45/PREDICTED: bifunctional methylenetetrahydrofolate dehydrogenase/cyclohydrolase, mitochondrial-like [Strongylocentrotus purpuratus]	NA	sp|F6ZFR0|MTD2L_CALJA/1e-46/Probable bifunctional methylenetetrahydrofolate dehydrogenase/cyclohydrolase 2 OS=Callithrix jacchus GN=MTHFD2L PE=3 SV=1	spu:588966/6e-47/similar to MGC142685 protein; K13403 methylenetetrahydrofolate dehydrogenase(NAD+) / 5,10-methenyltetrahydrofolate cyclohydrolase [EC:1.5.1.15 3.5.4.9]	aq_1898/9e-34/---	NA
CL391.Contig3_All	1909	0.21	1.33	2.66297	1.05752e-05	0.000140796	Up	gi|321453502|gb|EFX64731.1|/2.73841e-57/hypothetical protein DAPPUDRAFT_304267 [Daphnia pulex]	gi|514685981|ref|XM_004990512.1|/1e-23/Salpingoeca sp. ATCC 50818 serine/threonine protein kinase (PTSG_12707) mRNA, complete cds	sp|A9ZSY2|TRET1_APILI/3e-57/Facilitated trehalose transporter Tret1 OS=Apis mellifera ligustica GN=Tret1 PE=1 SV=1	ame:551643/1e-56/Tret1, Amtret1; trehalose transporter 1; K14258 facilitated trehalose transporter	CAC1339/4e-29/---	NA
CL1071.Contig2_All	2992	2.01	12.68	2.65729	1.78233e-65	1.82086e-63	Up	gi|106733448|gb|ABF82443.1|/4.14606e-13/TGF beta-activated kinase [Paracentrotus lividus]	NA	sp|Q5R5Q2|SRRM1_PONAB/4e-07/Serine/arginine repetitive matrix protein 1 OS=Pongo abelii GN=SRRM1 PE=2 SV=1	dan:Dana_GF15984/2e-10/GF15984 gene product from transcript GF15984-RA; K04427 mitogen-activated protein kinase kinase kinase 7 [EC:2.7.11.25]	NA	NA
CL2318.Contig5_All	4332	0.45	2.83	2.65281	1.87797e-22	7.71155e-21	Up	gi|154344449|ref|XP_001568166.1|/1.41875e-26/proteophosphoglycan ppg4 [Leishmania braziliensis MHOM/BR/75/M2904] &gt;gi|134065503|emb|CAM43270.1| proteophosphoglycan ppg4 [Leishmania braziliensis MHOM/BR/75/M2904]	NA	sp|Q9VAS7|INX3_DROME/2e-25/Innexin inx3 OS=Drosophila melanogaster GN=Inx3 PE=1 SV=1	tgu:100220116/3e-13/similar to mucin 2; K10955 intestinal mucin-2	NA	biological_process:GO:0044260//cellular macromolecule metabolic process;GO:0006139//nucleobase-containing compound metabolic process;molecular_function:GO:0003824//catalytic activity;
CL208.Contig3_All	1794	0.25	1.56	2.64155	8.40394e-06	0.000113801	Up	gi|514683349|ref|XP_004989256.1|/3.94453e-34/hypothetical protein PTSG_12949 [Salpingoeca rosetta] &gt;gi|326433601|gb|EGD79171.1| hypothetical protein PTSG_12949 [Salpingoeca rosetta]	NA	sp|A2A2Z9|AN18B_HUMAN/2e-24/Ankyrin repeat domain-containing protein 18B OS=Homo sapiens GN=ANKRD18B PE=1 SV=1	spu:755521/9e-25/similar to ankyrin 2,3/unc44; K15503 serine/threonine-protein phosphatase 6 regulatory ankyrin repeat subunit B	MK0690/3e-19/---	NA
CL1.Contig3_All	1321	0.49	3.05	2.63796	3.6046e-08	6.54668e-07	Up	gi|269974864|gb|ACZ55229.1|/9.56738e-53/paired superclass homeobox transcription factor Pitx [Lymnaea stagnalis]	gi|45581378|dbj|AB124585.1|/1e-16/Lethenteron camtschaticum LjPitxA mRNA for Pitx homologue, partial cds	sp|Q9U637|PITX_BRABE/3e-50/Pituitary homeobox x OS=Branchiostoma belcheri GN=Ptx PE=2 SV=1	spu:582509/5e-49/similar to paired superclass homeobox transcription factor HpPitx; K04686 paired-like homeodomain transcription factor 2	Rv3876/4e-10/---	NA
CL864.Contig2_All	3743	0.66	4.07	2.62449	4.83602e-27	2.3118e-25	Up	gi|156385337|ref|XP_001633587.1|/1.83844e-13/predicted protein [Nematostella vectensis] &gt;gi|156220659|gb|EDO41524.1| predicted protein [Nematostella vectensis]	gi|116175228|emb|CR356235.15|/2e-27/Zebrafish DNA sequence from clone DKEY-14H16 in linkage group 25, complete sequence	sp|F6R2G2|NLRC4_XENTR/2e-07/NLR family CARD domain-containing protein 4 OS=Xenopus tropicalis GN=nlrc4 PE=2 SV=2	xtr:733844/7e-07/nlrc4; NLR family, CARD domain containing 4; K12805 NLR family CARD domain-containing protein 4	NA	NA
CL922.Contig1_All	1303	0.28	1.71	2.6105	8.79484e-05	0.000996093	Up	gi|125985969|ref|XP_001356748.1|/4.08538e-40/GA17793 [Drosophila pseudoobscura pseudoobscura] &gt;gi|54645073|gb|EAL33813.1| GA17793 [Drosophila pseudoobscura pseudoobscura]	NA	sp|O18391|KRAK_DROME/2e-37/Probable serine hydrolase OS=Drosophila melanogaster GN=kraken PE=2 SV=1	mmu:68607/3e-23/Serhl, 0610008B10Rik, 1110019M09Rik, AU019786; serine hydrolase-like; K01175 [EC:3.1.-.-]	VC1986/6e-21/---	NA
Unigene11357_All	1695	0.26	1.58	2.60334	1.67108e-05	0.000214807	Up	gi|321457941|gb|EFX69017.1|/3.64648e-151/hypothetical protein DAPPUDRAFT_301204 [Daphnia pulex]	gi|558214173|ref|XM_006134302.1|/6e-10/PREDICTED: Pelodiscus sinensis glutamate decarboxylase-like 1 (GADL1), transcript variant X2, mRNA	sp|Q9Y600|CSAD_HUMAN/7e-142/Cysteine sulfinic acid decarboxylase OS=Homo sapiens GN=CSAD PE=1 SV=2	aml:100473959/9e-144/CSAD; cysteine sulfinic acid decarboxylase; K01594 sulfinoalanine decarboxylase [EC:4.1.1.29]	BH2623/1e-40/---	NA
Unigene5040_All	2966	0.76	4.56	2.58496	1.27608e-23	5.50779e-22	Up	gi|124518460|gb|ABN13875.1|/0/hemocyte transglutaminase [Litopenaeus vannamei]	gi|124518459|gb|EF081004.1|/0.0/Litopenaeus vannamei hemocyte transglutaminase mRNA, complete cds	sp|Q05187|TGMH_TACTR/8e-173/Hemocyte protein-glutamine gamma-glutamyltransferase OS=Tachypleus tridentatus PE=1 SV=1	rno:60335/1e-131/Tgm1; transglutaminase 1 (K polypeptide epidermal type I, protein-glutamine-gamma-glutamyltransferase) (EC:2.3.2.13); K05619 transglutaminase 1 [EC:2.3.2.13]	NA	NA
CL2454.Contig1_All	1957	2.68	16.07	2.58407	3.96576e-52	3.32704e-50	Up	gi|675369431|gb|KFM62333.1|/2.5815e-26/CCAAT/enhancer-binding protein gamma, partial [Stegodyphus mimosarum]	gi|148238254|ref|NM_001097361.1|/5e-11/Xenopus (Silurana) tropicalis early growth response 1 (egr1), mRNA >gi|134026133|gb|BC135806.1| Xenopus tropicalis early growth response 1, mRNA (cDNA clone MGC:121808 IMAGE:7636600), complete cds	sp|P26801|CEBPG_RAT/3e-20/CCAAT/enhancer-binding protein gamma OS=Rattus norvegicus GN=Cebpg PE=2 SV=2	xla:734420/4e-20/cebpg, MGC114733; CCAAT/enhancer binding protein (C/EBP), gamma; K10049 CCAAT/enhancer binding protein (C/EBP), gamma	NA	NA
CL356.Contig6_All	1192	19.49	116.85	2.58385	5.11332e-218	1.23382e-215	Up	NA	NA	NA	NA	NA	NA
Unigene13438_All	1898	3.17	18.96	2.5804	3.1578e-59	2.96319e-57	Up	gi|195108593|ref|XP_001998877.1|/2.23739e-35/GI23389 [Drosophila mojavensis] &gt;gi|193915471|gb|EDW14338.1| GI23389 [Drosophila mojavensis]	gi|15887287|gb|AC012601.7|/7e-07/Homo sapiens chromosome 5 clone CTC-288O10, complete sequence	sp|O95147|DUS14_HUMAN/3e-26/Dual specificity protein phosphatase 14 OS=Homo sapiens GN=DUSP14 PE=1 SV=1	dmo:Dmoj_GI23389/1e-36/GI23389 gene product from transcript GI23389-RA; K04459 dual specificity phosphatase [EC:3.1.3.16 3.1.3.48]	SPBC17A3.06/6e-09/---	biological_process:GO:0016311//dephosphorylation;molecular_function:GO:0016791//phosphatase activity;
CL474.Contig1_All	2856	0.26	1.55	2.57568	5.17096e-09	1.02273e-07	Up	gi|170064960|ref|XP_001867743.1|/4.01608e-175/prolyl 4-hydroxylase subunit alpha-1 [Culex quinquefasciatus] &gt;gi|167882146|gb|EDS45529.1| prolyl 4-hydroxylase subunit alpha-1 [Culex quinquefasciatus]	gi|386368302|gb|JQ811513.1|/1e-12/Mytilus galloprovincialis procollagen-proline dioxygenase (P4HA) mRNA, complete cds	sp|Q5RAG8|P4HA1_PONAB/1e-146/Prolyl 4-hydroxylase subunit alpha-1 OS=Pongo abelii GN=P4HA1 PE=2 SV=1	cqu:CpipJ_CPIJ017131/2e-176/prolyl 4-hydroxylase subunit alpha-1; K00472 prolyl 4-hydroxylase [EC:1.14.11.2]	NA	molecular_function:GO:0016706//oxidoreductase activity, acting on paired donors, with incorporation or reduction of molecular oxygen, 2-oxoglutarate as one donor, and incorporation of one atom each of oxygen into both donors;GO:0043167//ion binding;
Unigene15017_All	1249	0.62	3.69	2.57328	7.32134e-09	1.42797e-07	Up	gi|241301792|ref|XP_002407502.1|/1.85895e-119/DNA-directed RNA polymerase II largest subunit, putative [Ixodes scapularis] &gt;gi|215497181|gb|EEC06675.1| DNA-directed RNA polymerase II largest subunit, putative [Ixodes scapularis]	gi|551506665|ref|XM_005804807.1|/2e-18/PREDICTED: Xiphophorus maculatus DNA-directed RNA polymerase II subunit RPB1-like (LOC102226500), mRNA	sp|P08775|RPB1_MOUSE/5e-120/DNA-directed RNA polymerase II subunit RPB1 OS=Mus musculus GN=Polr2a PE=1 SV=3	spu:583794/2e-120/similar to DNA-directed RNA polymerase II largest subunit (RPB1); K03006 DNA-directed RNA polymerase II subunit RPB1 [EC:2.7.7.6]	SPBC28F2.12/1e-102/---	biological_process:GO:0006366//transcription from RNA polymerase II promoter;cellular_component:GO:0005665//DNA-directed RNA polymerase II, core complex;molecular_function:GO:0003899//DNA-directed RNA polymerase activity;GO:0003677//DNA binding;
Unigene983_All	857	1.36	8.01	2.5582	1.68963e-11	4.0158e-10	Up	NA	NA	NA	NA	NA	NA
CL2734.Contig1_All	1769	1.8	10.6	2.558	3.8133e-31	2.0644e-29	Up	gi|646722309|gb|KDR23322.1|/0/Inosine-5&apos;-monophosphate dehydrogenase 1 [Zootermopsis nevadensis]	gi|524873197|ref|XM_005093293.1|/3e-27/PREDICTED: Aplysia californica inosine-5'-monophosphate dehydrogenase 1b-like (LOC101845675), transcript variant X4, mRNA	sp|Q5RGV1|IMDH3_DANRE/0.0/Inosine-5'-monophosphate dehydrogenase 1b OS=Danio rerio GN=impdh1b PE=2 SV=1	xla:380485/0.0/impdh1, MGC52763, imp, imp1, imp2; IMP (inosine 5'-monophosphate) dehydrogenase 1 (EC:1.1.1.205); K00088 IMP dehydrogenase [EC:1.1.1.205]	YLR432w_3/8e-104/---	NA
Unigene13491_All	678	1.78	10.47	2.55631	1.68963e-11	4.01204e-10	Up	gi|78157300|gb|ABB22832.1|/5.80672e-65/anti-lipopolysaccharide AV-R isoform [Litopenaeus vannamei]	gi|78157342|gb|DQ208706.1|/0.0/Litopenaeus vannamei clone gi518 anti-lipopolysaccharide VV-R isoform mRNA, complete cds	sp|C0KJQ4|ALPS_PORTR/2e-26/Anti-lipopolysaccharide factor OS=Portunus trituberculatus GN=ALF PE=2 SV=2	NA	NA	NA
CL1895.Contig2_All	1969	1.3	7.64	2.55506	1.41303e-25	6.5092e-24	Up	gi|665817371|ref|XP_008557453.1|/4.4279e-34/PREDICTED: uncharacterized protein LOC103578228, partial [Microplitis demolitor]	NA	sp|P98088|MUC5A_HUMAN/3e-11/Mucin-5AC (Fragments) OS=Homo sapiens GN=MUC5AC PE=1 SV=3	cfa:448784/1e-08/MUC1; mucin 1, cell surface associated; K06568 mucin 1, transmembrane	NA	NA
Unigene11282_All	3489	0.24	1.41	2.55459	3.18546e-09	6.37495e-08	Up	gi|300517062|gb|ADK25179.1|/0/SID-1-like protein [Litopenaeus vannamei]	gi|300517061|gb|HM234688.1|/0.0/Litopenaeus vannamei SID-1-like protein mRNA, complete cds	sp|Q8NBJ9|SIDT2_HUMAN/4e-68/SID1 transmembrane family member 2 OS=Homo sapiens GN=SIDT2 PE=1 SV=2	gga:395683/2e-19/MMP-13; matrix metalloproteinase-13; K07994 matrix metalloproteinase-13 (collagenase 3) [EC:3.4.24.-]	NA	NA
Unigene9630_All	728	1.26	7.4	2.5541	2.08626e-09	4.24217e-08	Up	gi|194853650|ref|XP_001968200.1|/7.59771e-32/GG24735 [Drosophila erecta] &gt;gi|190660067|gb|EDV57259.1| GG24735 [Drosophila erecta]	gi|257195159|gb|FJ607781.1|/4e-31/Oncorhynchus mykiss CD86 membrane protein long isoform (CD86) gene, complete cds	sp|Q54LY8|Y6915_DICDI/4e-23/Uncharacterized protein DDB_G0286299 OS=Dictyostelium discoideum GN=DDB_G0286299 PE=4 SV=1	tgu:100219403/3e-24/uncharacterized LOC100219403; K14822 rRNA-processing protein CGR1	aq_2032/6e-22/---	NA
Unigene11384_All	3068	0.49	2.85	2.54011	1.91725e-15	5.82441e-14	Up	gi|675366186|gb|KFM59088.1|/1.94181e-82/putative G-protein coupled receptor 112, partial [Stegodyphus mimosarum]	NA	sp|Q9HBW9|ELTD1_HUMAN/4e-19/EGF, latrophilin and seven transmembrane domain-containing protein 1 OS=Homo sapiens GN=ELTD1 PE=1 SV=3	dre:792970/2e-21/CD97 antigen-like; K08446 CD97 molecule	NA	NA
Unigene3338_All	3316	0.32	1.86	2.53916	3.30432e-11	7.72309e-10	Up	NA	gi|449501449|ref|XM_004176821.1|/3e-07/PREDICTED: Taeniopygia guttata atonal homolog 8 (Drosophila) (ATOH8), mRNA	NA	NA	NA	NA
CL1053.Contig3_All	3265	0.14	0.81	2.5325	1.67108e-05	0.000214698	Up	gi|194853650|ref|XP_001968200.1|/5.47821e-91/GG24735 [Drosophila erecta] &gt;gi|190660067|gb|EDV57259.1| GG24735 [Drosophila erecta]	NA	sp|Q07283|TRHY_HUMAN/2e-56/Trichohyalin OS=Homo sapiens GN=TCHH PE=1 SV=2	tgu:100219403/2e-49/uncharacterized LOC100219403; K14822 rRNA-processing protein CGR1	MK0690/7e-19/---	NA
Unigene4935_All	690	2.45	14.17	2.53199	2.67874e-15	8.05084e-14	Up	NA	gi|193809884|emb|AM910994.1|/7e-17/Plasmodium knowlesi strain H chromosome 12, complete genome	NA	NA	NA	NA
Unigene6676_All	2486	0.35	2.01	2.52177	3.18546e-09	6.36991e-08	Up	gi|545810572|ref|XP_005654785.1|/8.24715e-12/PREDICTED: collagen alpha-1(I) chain-like [Sus scrofa]	NA	sp|Q95JC9|PRP_PIG/1e-09/Basic proline-rich protein OS=Sus scrofa PE=1 SV=2	cel:F28D9.1/4e-11/rsr-1; SR protein related family member (rsr-1); K13171 serine/arginine repetitive matrix protein 1	Cgl1939/1e-08/---	NA
Unigene15968_All	394	1.39	7.97	2.51949	4.63506e-05	0.000549784	Up	gi|646711416|gb|KDR16594.1|/5.59096e-21/Nuclear protein localization protein 4-like protein, partial [Zootermopsis nevadensis]	NA	sp|P60670|NPL4_MOUSE/1e-12/Nuclear protein localization protein 4 homolog OS=Mus musculus GN=Nploc4 PE=1 SV=3	tca:659535/6e-20/similar to CG4673-PB, isoform B; K14015 nuclear protein localization protein 4 homolog	NA	NA
CL2734.Contig2_All	2869	2.22	12.68	2.51392	2.38456e-59	2.24592e-57	Up	gi|646722309|gb|KDR23322.1|/0/Inosine-5&apos;-monophosphate dehydrogenase 1 [Zootermopsis nevadensis]	gi|524873197|ref|XM_005093293.1|/5e-27/PREDICTED: Aplysia californica inosine-5'-monophosphate dehydrogenase 1b-like (LOC101845675), transcript variant X4, mRNA	sp|Q5RGV1|IMDH3_DANRE/0.0/Inosine-5'-monophosphate dehydrogenase 1b OS=Danio rerio GN=impdh1b PE=2 SV=1	xla:380485/0.0/impdh1, MGC52763, imp, imp1, imp2; IMP (inosine 5'-monophosphate) dehydrogenase 1 (EC:1.1.1.205); K00088 IMP dehydrogenase [EC:1.1.1.205]	YLR432w_3/2e-102/---	NA
CL1803.Contig1_All	1221	1.94	11.07	2.51253	7.06832e-22	2.86533e-20	Up	gi|478508872|ref|XP_004428718.1|/1.95293e-166/PREDICTED: LOW QUALITY PROTEIN: casein kinase I isoform alpha [Ceratotherium simum simum]	gi|401664019|dbj|AB665350.1|/3e-73/Oplegnathus fasciatus CKIa mRNA for casein kinase I alpha, complete cds, clone: RB2_J81	sp|P67963|KC1A_XENLA/2e-167/Casein kinase I isoform alpha OS=Xenopus laevis GN=csnk1a1 PE=2 SV=1	mdo:100023890/6e-167/CSNK1A1; casein kinase 1, alpha 1; K08957 casein kinase 1, alpha [EC:2.7.11.1]	CT301_1/4e-13/---	biological_process:GO:0007067//mitotic nuclear division;GO:0000902//cell morphogenesis;GO:0006468//protein phosphorylation;GO:0051301//cell division;GO:0016055//Wnt signaling pathway;cellular_component:GO:0005847//mRNA cleavage and polyadenylation specificity factor complex;GO:0005737//cytoplasm;GO:0000777//condensed chromosome kinetochore;GO:0016607//nuclear speck;GO:0005813//centrosome;GO:00305…
CL615.Contig3_All	2882	0.27	1.54	2.5119	2.25624e-08	4.15739e-07	Up	gi|345489992|ref|XP_003426277.1|/2.17971e-19/PREDICTED: suppressor protein SRP40-like isoform X2 [Nasonia vitripennis]	NA	sp|Q00987|MDM2_HUMAN/4e-15/E3 ubiquitin-protein ligase Mdm2 OS=Homo sapiens GN=MDM2 PE=1 SV=1	hsa:4193/1e-14/MDM2, ACTFS, HDMX, MGC5370, MGC71221, hdm2; Mdm2, p53 E3 ubiquitin protein ligase homolog (mouse); K06643 E3 ubiquitin-protein ligase Mdm2 [EC:6.3.2.19]	SPAC140.02/4e-07/---	NA
CL1161.Contig2_All	8429	0.61	3.46	2.50389	1.81172e-48	1.40372e-46	Up	gi|524864217|ref|XP_005088946.1|/2.11909e-96/PREDICTED: polycystic kidney disease protein 1-like 2-like [Aplysia californica]	gi|39841229|gb|AC099710.8|/8e-07/Mus musculus, clone RP23-366C6, complete sequence	sp|Q6PZE0|MUC19_MOUSE/5e-45/Mucin-19 OS=Mus musculus GN=Muc19 PE=2 SV=2	oaa:100077250/2e-46/PKD1L2; polycystic kidney disease 1-like 2; K04988 polycystin 1L2	DR2133/8e-09/---	NA
CL2490.Contig2_All	3827	3.56	20.13	2.4994	6.32696e-124	9.89505e-122	Up	gi|307205143|gb|EFN83586.1|/1.81491e-16/hypothetical protein EAI_06711 [Harpegnathos saltator]	gi|54021870|emb|BX950214.7|/2e-21/Zebrafish DNA sequence from clone CH211-214C2 in linkage group 5, complete sequence	sp|Q8IID4|DYHC2_PLAF7/8e-06/Dynein heavy chain-like protein PF11_0240 OS=Plasmodium falciparum (isolate 3D7) GN=PF11_0240 PE=3 SV=1	NA	NA	NA
CL2355.Contig1_All	2170	0.24	1.35	2.49185	4.204e-06	5.99395e-05	Up	gi|646710744|gb|KDR16162.1|/1.59754e-40/CutA-like protein [Zootermopsis nevadensis]	gi|110264572|gb|DQ641258.1|/3e-09/Penaeus monodon AV gene, complete cds	sp|Q66KY3|CUTA_XENLA/4e-38/Protein CutA homolog OS=Xenopus laevis GN=cuta PE=2 SV=2	tca:664147/6e-39/similar to MGC85327 protein; K03926 periplasmic divalent cation tolerance protein	aq_1005/7e-19/---	biological_process:GO:0010038//response to metal ion;
Unigene3736_All	2317	2.66	14.95	2.49065	2.16618e-55	1.9257e-53	Up	gi|326579691|gb|ADZ96217.1|/4.92554e-112/JHE-like carboxylesterase 1 [Pandalopsis japonica]	NA	sp|B2D0J5|EST6_APIME/3e-62/Venom carboxylesterase-6 OS=Apis mellifera PE=2 SV=1	tca:658208/1e-63/Tcjhe; juvenile hormone esterase; K01063 juvenile-hormone esterase [EC:3.1.1.59]	DR2626/1e-39/---	NA
CL824.Contig3_All	1346	0.56	3.14	2.48727	5.79186e-08	1.0305e-06	Up	gi|665807065|ref|XP_008551799.1|/1.24685e-54/PREDICTED: DNA-directed RNA polymerase III subunit RPC7-like [Microplitis demolitor]	gi|242014612|ref|XM_002427936.1|/1e-10/Pediculus humanus corporis DNA-directed RNA polymerase III subunit G, putative, mRNA	sp|Q8R0C0|RPC7L_MOUSE/2e-34/DNA-directed RNA polymerase III subunit RPC7-like OS=Mus musculus GN=Polr3gl PE=2 SV=2	spu:588522/2e-38/uncharacterized LOC588522; K03024 DNA-directed RNA polymerase III subunit RPC7	SPAC8F11.02c/8e-20/---	NA
CL390.Contig2_All	2915	0.55	3.08	2.48543	5.00666e-16	1.57969e-14	Up	NA	gi|28144660|emb|AL928604.9|/1e-15/Mouse DNA sequence from clone RP23-220K22 on chromosome 2, complete sequence	NA	NA	NA	NA
CL727.Contig4_All	2747	6.65	37.03	2.47727	2.8683e-160	5.8137e-158	Up	gi|22651822|gb|AAM88579.1|/0/muscle-specific calpain [Homarus americanus]	gi|50513234|gb|AY644674.1|/3e-28/Gecarcinus lateralis calpain alternative form (CalpM) mRNA, complete cds	sp|Q9VT65|CANB_DROME/6e-156/Calpain-B OS=Drosophila melanogaster GN=CalpB PE=1 SV=2	api:100166784/8e-161/calpain-A-like; K08585 calpain, invertebrate [EC:3.4.22.-]	NA	NA
CL1998.Contig4_All	1498	0.59	3.27	2.4705	4.13674e-09	8.22027e-08	Up	gi|572267459|ref|XP_006611802.1|/0/PREDICTED: heterogeneous nuclear ribonucleoprotein R-like isoform X19 [Apis dorsata]	gi|383847618|ref|XM_003699402.1|/2e-19/PREDICTED: Megachile rotundata heterogeneous nuclear ribonucleoprotein Q-like (LOC100877754), mRNA	sp|O43390|HNRPR_HUMAN/4e-144/Heterogeneous nuclear ribonucleoprotein R OS=Homo sapiens GN=HNRNPR PE=1 SV=1	oaa:100079890/1e-143/SYNCRIP; synaptotagmin binding, cytoplasmic RNA interacting protein; K13160 heterogeneous nuclear ribonucleoprotein Q	ECU02g0250/4e-09/---	NA
Unigene13423_All	1116	0.41	2.27	2.469	6.49212e-05	0.000749359	Up	gi|167526593|ref|XP_001747630.1|/5.36909e-11/hypothetical protein [Monosiga brevicollis MX1] &gt;gi|163774076|gb|EDQ87710.1| predicted protein [Monosiga brevicollis MX1]	gi|124107699|gb|AC164976.2|/3e-51/Echinops telfairi, clone Echinops telfairi -24240357M2, complete sequence	NA	spu:576434/1e-08/similar to membrane guanylyl cyclase; K12323 atrial natriuretic peptide receptor A [EC:4.6.1.2]	NA	molecular_function:GO:0005488//binding;
CL1865.Contig1_All	3747	0.15	0.83	2.46815	3.20392e-06	4.64651e-05	Up	gi|321479099|gb|EFX90055.1|/1.82636e-154/hypothetical protein DAPPUDRAFT_300107 [Daphnia pulex]	gi|558220960|ref|XM_006135740.1|/4e-16/PREDICTED: Pelodiscus sinensis TBC1 domain family, member 22B (TBC1D22B), mRNA	sp|Q95LL3|TB22B_MACFA/5e-145/TBC1 domain family member 22B OS=Macaca fascicularis GN=TBC1D22B PE=2 SV=1	nvi:100114269/1e-14/NV18151; uncharacterized LOC100114269; K13136 gem associated protein 8	ECU04g1530/1e-21/---	biological_process:GO:0032313//regulation of Rab GTPase activity;
CL2745.Contig1_All	4745	0.52	2.87	2.46447	5.69784e-23	2.402e-21	Up	gi|646715586|gb|KDR19135.1|/0/C-jun-amino-terminal kinase-interacting protein 3 [Zootermopsis nevadensis]	gi|354797855|gb|JN962356.1|/3e-39/Mus musculus targeted KO-first, conditional ready, lacZ-tagged mutant allele Crtc1:tm1a(EUCOMM)Wtsi; transgenic	sp|O60271|JIP4_HUMAN/0.0/C-Jun-amino-terminal kinase-interacting protein 4 OS=Homo sapiens GN=SPAG9 PE=1 SV=4	xtr:100170186/0.0/mapk8ip3, jip3, jsap1, syd2; mitogen-activated protein kinase 8 interacting protein 3; K04436 mitogen-activated protein kinase 8 interacting protein 3	NA	NA
CL1781.Contig1_All	893	0.58	3.2	2.46395	1.67108e-05	0.00021459	Up	gi|657809756|ref|XP_008332168.1|/3.06261e-13/PREDICTED: mucin-2-like [Cynoglossus semilaevis]	NA	sp|Q9UQ35|SRRM2_HUMAN/1e-09/Serine/arginine repetitive matrix protein 2 OS=Homo sapiens GN=SRRM2 PE=1 SV=2	cel:F28D9.1/2e-11/rsr-1; SR protein related family member (rsr-1); K13171 serine/arginine repetitive matrix protein 1	NA	NA
CL603.Contig3_All	2610	0.29	1.6	2.46395	2.91724e-08	5.32885e-07	Up	gi|584235663|gb|AHI85755.1|/0/cytoplasmic dynein intermediate chain [Fenneropenaeus chinensis]	gi|557000573|ref|XM_006002969.1|/1e-21/PREDICTED: Latimeria chalumnae dynein, cytoplasmic 1, intermediate chain 2 (DYNC1I2), transcript variant X4, mRNA	sp|Q24246|DYIN_DROME/0.0/Cytoplasmic dynein 1 intermediate chain OS=Drosophila melanogaster GN=sw PE=1 SV=3	nvi:100122948/0.0/Dic, NV15712; cytoplasmic dynein 1 intermediate chain; K10415 dynein intermediate chain, cytosolic	NA	NA
CL1418.Contig4_All	4017	8.55	46.87	2.45467	1.31092e-294	4.10042e-292	Up	gi|645013292|ref|XP_001606745.3|/7.10007e-104/PREDICTED: uncharacterized protein LOC100123134 isoform X2 [Nasonia vitripennis]	NA	sp|Q12923|PTN13_HUMAN/3e-19/Tyrosine-protein phosphatase non-receptor type 13 OS=Homo sapiens GN=PTPN13 PE=1 SV=2	cin:100186631/2e-23/similar to Mpdz protein; K06095 multiple PDZ domain protein	NA	NA
CL405.Contig3_All	3245	0.25	1.36	2.44361	2.25624e-08	4.15437e-07	Up	gi|646723861|gb|KDR24319.1|/8.97201e-94/SAM and SH3 domain-containing protein 3 [Zootermopsis nevadensis]	NA	sp|P59808|SASH1_MOUSE/7e-43/SAM and SH3 domain-containing protein 1 OS=Mus musculus GN=Sash1 PE=1 SV=1	aml:100474834/6e-09/SRRM2; serine/arginine repetitive matrix 2; K13172 serine/arginine repetitive matrix protein 2	CC0042/2e-06/---	NA
CL2295.Contig2_All	3944	0.71	3.83	2.43145	6.67292e-25	3.00828e-23	Up	gi|307189937|gb|EFN74173.1|/1.5256e-42/hypothetical protein EAG_14085 [Camponotus floridanus]	NA	sp|P98088|MUC5A_HUMAN/4e-22/Mucin-5AC (Fragments) OS=Homo sapiens GN=MUC5AC PE=1 SV=3	ame:725211/4e-24/uncharacterized LOC725211; K12737 peptidyl-prolyl cis-trans isomerase SDCCAG10 [EC:5.2.1.8]	Cgl1939/2e-09/---	NA
CL350.Contig4_All	915	215.05	1158.31	2.42928	0	0	Up	gi|395544665|ref|XP_003774228.1|/1.7096e-06/PREDICTED: mucin-2 [Sarcophilus harrisii]	NA	sp|Q8TAX7|MUC7_HUMAN/4e-06/Mucin-7 OS=Homo sapiens GN=MUC7 PE=1 SV=2	NA	NA	NA
CL1783.Contig3_All	6827	0.91	4.86	2.41702	1.6563e-53	1.42251e-51	Up	gi|345485295|ref|XP_003425234.1|/6.06738e-74/PREDICTED: uncharacterized protein LOC100113835 isoform X2 [Nasonia vitripennis]	gi|78675476|dbj|AB218617.1|/1e-08/Rattus norvegicus genomic DNA, chromosome 4, clone: CH230-65K18, complete sequence	sp|P19600|HNRPC_XENLA/1e-13/Heterogeneous nuclear ribonucleoprotein C OS=Xenopus laevis GN=hnrnpc PE=2 SV=1	xtr:448664/6e-14/hnrnpc, MGC53243, MGC89721, hnrnp, hnrpc, snrpc; heterogeneous nuclear ribonucleoprotein C (C1/C2); K12884 heterogeneous nuclear ribonucleoprotein C1/C2	DR2565/1e-06/---	NA
CL350.Contig2_All	1056	147.43	787.34	2.41696	0	0	Up	NA	NA	NA	NA	NA	NA
Unigene14348_All	1226	0.46	2.45	2.41308	4.204e-06	6.00071e-05	Up	gi|545815185|ref|XP_005662255.1|/2.43476e-07/PREDICTED: serine/arginine repetitive matrix protein 2 isoform X4 [Sus scrofa]	gi|165909374|gb|EU373483.1|/8e-15/Litopenaeus vannamei 18S ribosomal RNA gene, partial sequence; internal transcribed spacer 1 and 5.8S ribosomal RNA gene, complete sequence; and internal transcribed spacer 2, partial sequence	sp|P10163|PRB4_HUMAN/1e-06/Basic salivary proline-rich protein 4 OS=Homo sapiens GN=PRB4 PE=1 SV=4	cfa:483316/3e-06/myosin-XV-like; K10361 myosin XV	NA	NA
CL2211.Contig2_All	1082	0.52	2.76	2.40808	5.94774e-06	8.26615e-05	Up	gi|380026182|ref|XP_003696836.1|/4.05266e-32/PREDICTED: cAMP-responsive element-binding protein-like 2-like [Apis florea] &gt;gi|572313262|ref|XP_006622330.1| PREDICTED: cAMP-responsive element-binding protein-like 2-like [Apis dorsata]	gi|532092564|ref|XM_005331908.1|/1e-07/PREDICTED: Spermophilus tridecemlineatus cAMP responsive element binding protein-like 2 (Crebl2), mRNA	sp|A4IGK3|CRBL2_XENTR/3e-26/cAMP-responsive element-binding protein-like 2 OS=Xenopus tropicalis GN=crebl2 PE=3 SV=1	NA	NA	NA
CL1406.Contig1_All	2688	8.05	42.72	2.40785	1.57385e-174	3.40813e-172	Up	gi|557160099|emb|CDJ27263.1|/1.21077e-32/hypothetical protein EMH_0030190 [Eimeria mitis]	gi|77623193|emb|CR855440.2|/7e-14/Xenopus tropicalis finished cDNA, clone TNeu051m16	sp|Q54VC4|ASCC2_DICDI/2e-30/Activating signal cointegrator 1 complex subunit 2 homolog OS=Dictyostelium discoideum GN=ascc2 PE=3 SV=2	nvi:100123914/3e-31/NV14164; uncharacterized LOC100123914; K08867 WNK lysine deficient protein kinase [EC:2.7.11.1]	STM0960/2e-15/---	NA
Unigene2134_All	1731	10.67	56.6	2.40724	4.43442e-146	8.32226e-144	Up	gi|478266063|gb|ENN82672.1|/2.21555e-18/hypothetical protein YQE_00956, partial [Dendroctonus ponderosae] &gt;gi|546679093|gb|ERL89606.1| hypothetical protein D910_06971 [Dendroctonus ponderosae]	gi|82830720|gb|AC165368.5|/5e-23/Mus musculus BAC clone RP23-28L24 from chromosome 1, complete sequence	sp|Q5PPS7|TM53A_XENLA/2e-07/Transmembrane protein 53-A OS=Xenopus laevis GN=tmem53-a PE=2 SV=1	NA	NA	NA
Unigene13212_All	559	1.12	5.94	2.40696	1.70603e-05	0.000218744	Up	gi|410698468|gb|AFV77524.1|/1.68955e-83/crustin-like protein [Litopenaeus vannamei]	gi|410698467|gb|JQ824114.1|/0.0/Litopenaeus vannamei crustin-like protein mRNA, complete cds	sp|Q15428|SF3A2_HUMAN/5e-20/Splicing factor 3A subunit 2 OS=Homo sapiens GN=SF3A2 PE=1 SV=2	ptr:455568/2e-19/SF3A2; splicing factor 3a, subunit 2, 66kDa; K12826 splicing factor 3A subunit 2	Rv3876/4e-09/---	NA
CL350.Contig1_All	1369	2.61	13.7	2.39205	1.73232e-28	8.58904e-27	Up	NA	NA	NA	NA	NA	NA
CL1500.Contig2_All	2751	0.36	1.87	2.37697	4.60064e-09	9.11351e-08	Up	gi|283854611|gb|ADB44901.1|/9.29141e-121/DEAD(Asp-Glu-Ala-Asp) box polypeptide 39 [Macrobrachium nipponense]	gi|283854610|gb|FJ919325.1|/7e-54/Macrobrachium nipponense DEAD(Asp-Glu-Ala-Asp) box polypeptide 39 (DDX39) mRNA, complete cds	sp|Q5WR10|DX39B_CANFA/8e-117/Spliceosome RNA helicase DDX39B OS=Canis familiaris GN=DDX39B PE=3 SV=1	cfa:474839/3e-116/DDX39B, BAT1; DEAD (Asp-Glu-Ala-Asp) box polypeptide 39B (EC:3.6.4.13); K12812 ATP-dependent RNA helicase UAP56/SUB2 [EC:3.6.4.13]	SPAC17G6.14c/1e-90/---	NA
CL74.Contig1_All	2425	2.09	10.85	2.37612	2.07256e-40	1.38916e-38	Up	gi|307204329|gb|EFN83084.1|/6.19701e-89/Uracil phosphoribosyltransferase [Harpegnathos saltator]	gi|462320644|gb|APGK01043587.1|/9e-07/Dendroctonus ponderosae Seq01043597, whole genome shotgun sequence	sp|Q6NYU7|UPP_DANRE/7e-82/Uracil phosphoribosyltransferase homolog OS=Danio rerio GN=uprt PE=2 SV=1	nvi:100122045/6e-89/NV11652; uracil phosphoribosyltransferase homolog; K00761 uracil phosphoribosyltransferase [EC:2.4.2.9]	SPAC1B3.01c/1e-45/---	NA
CL976.Contig5_All	4649	8.16	42.04	2.36512	8.70032e-295	2.75539e-292	Up	gi|662218496|ref|XP_008483281.1|/0/PREDICTED: uncharacterized protein LOC103519968 isoform X3 [Diaphorina citri]	gi|390334817|ref|XM_003723975.1|/0.0/PREDICTED: Strongylocentrotus purpuratus uncharacterized LOC754856 (LOC754856), mRNA	sp|P0CG71|UBIQ1_CAEEL/0.0/Polyubiquitin-A OS=Caenorhabditis elegans GN=ubq-1 PE=3 SV=1	der:Dere_GG14240/0.0/GG14240 gene product from transcript GG14240-RA; K08770 ubiquitin C	YLL039c/0.0/---	NA
CL391.Contig4_All	1901	0.42	2.16	2.36257	2.33058e-07	3.89496e-06	Up	gi|321453502|gb|EFX64731.1|/4.64242e-57/hypothetical protein DAPPUDRAFT_304267 [Daphnia pulex]	NA	sp|A9ZSY2|TRET1_APILI/3e-57/Facilitated trehalose transporter Tret1 OS=Apis mellifera ligustica GN=Tret1 PE=1 SV=1	ame:551643/1e-56/Tret1, Amtret1; trehalose transporter 1; K14258 facilitated trehalose transporter	CAC1339/3e-29/---	NA
CL2737.Contig4_All	996	0.87	4.46	2.35796	1.20214e-07	2.07476e-06	Up	gi|108876671|gb|EAT40896.1|/6.93854e-20/AAEL007408-PA [Aedes aegypti]	gi|391346508|ref|XM_003747467.1|/2e-08/PREDICTED: Metaseiulus occidentalis uncharacterized LOC100897647 (LOC100897647), mRNA	sp|P0C1X8|AAK1_RAT/2e-08/AP2-associated protein kinase 1 OS=Rattus norvegicus GN=Aak1 PE=1 SV=1	aga:AgaP_AGAP004734/2e-07/AGAP004734-PA; K14972 PAX-interacting protein 1	NA	NA
Unigene10431_All	485	35.25	179.95	2.3519	7.7774e-108	1.11327e-105	Up	gi|28189917|dbj|BAC56573.1|/3.01111e-38/similar to polyubiquitin [Bos taurus]	gi|157420220|gb|EF988652.1|/0.0/Penaeus monodon Ubc protein mRNA, partial cds	sp|P62972|UBIQP_XENLA/1e-37/Polyubiquitin (Fragment) OS=Xenopus laevis PE=1 SV=2	smm:Smp_046690/3e-38/ubiquitin (ribosomal protein L40); K08770 ubiquitin C	ECU02g0740i/2e-36/---	NA
Unigene10146_All	1218	1.02	5.19	2.34717	3.42142e-10	7.39634e-09	Up	gi|332374752|gb|AEE62517.1|/6.73705e-26/unknown [Dendroctonus ponderosae] &gt;gi|478256059|gb|ENN76258.1| hypothetical protein YQE_07223, partial [Dendroctonus ponderosae] &gt;gi|546675990|gb|ERL87085.1| hypothetical protein D910_04486 [Dendroctonus ponderosae]	gi|194758885|ref|XM_001961653.1|/7e-06/Drosophila ananassae GF15091 (Dana\GF15091), mRNA	sp|Q9CQX2|CYB5B_MOUSE/1e-17/Cytochrome b5 type B OS=Mus musculus GN=Cyb5b PE=1 SV=1	pon:100190814/5e-08/FADS2; fatty acid desaturase 2 (EC:1.14.19.-); K10226 fatty acid desaturase 2 (delta-6 desaturase) [EC:1.14.19.-]	SPCC16A11.10c/4e-14/---	cellular_component:GO:0043231//intracellular membrane-bounded organelle;molecular_function:GO:0009055//electron carrier activity;GO:0046872//metal ion binding;GO:0020037//heme binding;
CL2637.Contig2_All	744	1.28	6.48	2.33985	1.67013e-07	2.85137e-06	Up	gi|148927340|gb|ABR19819.1|/7.10634e-65/secretory leukocyte proteinase inhibitor [Litopenaeus vannamei]	gi|148927339|gb|EF467169.1|/0.0/Litopenaeus vannamei secretory leukocyte proteinase inhibitor mRNA, complete cds	sp|A4K2W7|WFDC5_AOTNA/1e-08/WAP four-disulfide core domain protein 5 OS=Aotus nancymaae GN=WFDC5 PE=3 SV=1	NA	NA	NA
CL1150.Contig1_All	1506	0.49	2.48	2.33949	8.64144e-07	1.35315e-05	Up	gi|358442122|gb|AEU11366.1|/1.34673e-61/Broad-complex protein isoform 4 [Penaeus monodon]	gi|525028116|ref|XM_005061422.1|/2e-06/PREDICTED: Ficedula albicollis zinc finger protein 132-like (LOC101805956), mRNA	sp|Q9V5M3|LOLA6_DROME/1e-31/Longitudinals lacking protein, isoforms N/O/W/X/Y OS=Drosophila melanogaster GN=lola PE=1 SV=3	tca:659193/2e-33/Br-c, br-NZ2, br-Z2; broad-complex; K02174 broad	NA	NA
CL77.Contig2_All	2985	5.46	27.5	2.33246	9.24922e-122	1.41168e-119	Up	gi|336171139|gb|AEI25986.1|/6.69255e-80/hypothetical protein, partial [Penaeus monodon]	gi|357428998|emb|AL831723.9|/7e-08/Mouse DNA sequence from clone RP23-100C7 on chromosome 4, complete sequence	sp|Q95JC9|PRP_PIG/3e-24/Basic proline-rich protein OS=Sus scrofa PE=1 SV=2	mdo:100031723/2e-19/eukaryotic translation initiation factor 4 gamma 1-like; K03260 translation initiation factor 4G	Cgl1939/2e-13/---	NA
CL852.Contig4_All	598	1.8	9.06	2.33151	1.68633e-08	3.16246e-07	Up	gi|470391824|ref|XP_004334713.1|/1.39922e-23/Znfinger domain containing protein [Acanthamoeba castellanii str. Neff] &gt;gi|440791462|gb|ELR12700.1| Znfinger domain containing protein [Acanthamoeba castellanii str. Neff]	NA	sp|H2QII6|RBP2_PANTR/2e-10/E3 SUMO-protein ligase RanBP2 OS=Pan troglodytes GN=RANBP2 PE=1 SV=1	dme:Dmel_CG3606/7e-10/caz; cabeza; K13098 RNA-binding protein FUS	NA	NA
CL434.Contig2_All	1396	0.87	4.36	2.32524	2.42978e-10	5.31155e-09	Up	gi|589964997|ref|XP_006995035.1|/9.45385e-06/PREDICTED: vegetative cell wall protein gp1-like [Peromyscus maniculatus bairdii]	gi|300807172|ref|NM_001193292.1|/8e-06/Rattus norvegicus mediator complex subunit 12 (Med12), mRNA	sp|P09125|MSP8_EIMAC/9e-06/Merozoite surface protein CMZ-8 (Fragment) OS=Eimeria acervulina PE=2 SV=1	NA	NA	NA
Unigene5113_All	2309	1.13	5.65	2.32193	2.87806e-20	1.1065e-18	Up	gi|82409002|gb|ABB73282.1|/9.89592e-14/reverse transcriptase, partial [Penaeus monodon]	NA	NA	NA	NA	NA
Unigene14608_All	3341	1.12	5.6	2.32193	9.55712e-29	4.78536e-27	Up	gi|646722249|gb|KDR23301.1|/7.93458e-45/BTB/POZ domain-containing protein 2 [Zootermopsis nevadensis]	NA	sp|Q96KE9|BTBD6_HUMAN/2e-15/BTB/POZ domain-containing protein 6 OS=Homo sapiens GN=BTBD6 PE=1 SV=3	bmy:Bm1_37800/4e-17/BTB/POZ domain containing protein 2; K10477 BTB/POZ domain-containing protein 1/2	NA	NA
CL175.Contig5_All	10952	0.1	0.5	2.32193	9.04966e-10	1.90118e-08	Up	gi|29134779|dbj|BAC66140.1|/0/projectin [Procambarus clarkii]	gi|29134778|dbj|AB055927.1|/0.0/Procambarus clarkii mRNA for projectin, complete cds	sp|Q23551|UNC22_CAEEL/0.0/Twitchin OS=Caenorhabditis elegans GN=unc-22 PE=1 SV=3	spu:590007/0.0/similar to titin isoform N2-A; K12567 titin [EC:2.7.11.1]	NMA0905/1e-15/---	NA
CL876.Contig10_All	2628	1.54	7.7	2.32193	5.71684e-31	3.06868e-29	Up	gi|584038661|ref|XP_006777951.1|/7.67308e-16/PREDICTED: nascent polypeptide-associated complex subunit alpha, muscle-specific form isoform X2 [Myotis davidii]	gi|528881657|emb|FO704553.2|/6e-08/Human DNA sequence from clone ABC9-41287500C5 on chromosome 18, complete sequence	sp|E9PAV3|NACAM_HUMAN/1e-12/Nascent polypeptide-associated complex subunit alpha, muscle-specific form OS=Homo sapiens GN=NACA PE=1 SV=1	ssc:100156565/8e-12/forkhead box protein B2-like; K09395 forkhead box protein B	NA	NA
CL384.Contig2_All	1612	0.49	2.41	2.29818	1.19571e-06	1.84049e-05	Up	gi|460027843|gb|AFJ11397.2|/3.65635e-161/prostaglandin F synthase [Penaeus monodon]	gi|460027842|gb|JN003884.2|/0.0/Penaeus monodon prostaglandin F synthase mRNA, complete cds	sp|P15122|ALDR_RABIT/1e-96/Aldose reductase OS=Oryctolagus cuniculus GN=AKR1B1 PE=2 SV=3	tca:657943/3e-116/similar to CG6084-PA, isoform A; K00011 aldehyde reductase [EC:1.1.1.21]	slr0942/7e-64/---	NA
Unigene12899_All	2635	0.29	1.42	2.29177	1.19571e-06	1.84161e-05	Up	NA	NA	NA	NA	NA	NA
CL2327.Contig1_All	2515	0.27	1.32	2.28951	4.50634e-06	6.39623e-05	Up	gi|321477971|gb|EFX88929.1|/2.49857e-32/hypothetical protein DAPPUDRAFT_230263 [Daphnia pulex]	NA	NA	NA	NA	NA
CL1914.Contig3_All	5361	0.16	0.78	2.2854	8.6201e-08	1.50309e-06	Up	gi|383848572|ref|XP_003699923.1|/0/PREDICTED: uncharacterized protein LOC100874765 [Megachile rotundata]	gi|195452283|ref|XM_002073251.1|/9e-18/Drosophila willistoni GK13239 (Dwil\GK13239), mRNA	sp|Q9NDJ2|DOM_DROME/0.0/Helicase domino OS=Drosophila melanogaster GN=dom PE=1 SV=2	ame:413341/0.0/uncharacterized LOC413341; K11320 E1A-binding protein p400 [EC:3.6.4.-]	YDR334w/2e-80/---	NA
CL227.Contig3_All	3419	0.53	2.58	2.28331	5.45832e-14	1.53147e-12	Up	gi|321479400|gb|EFX90356.1|/1.67959e-82/hypothetical protein DAPPUDRAFT_300066 [Daphnia pulex]	gi|507572722|ref|XM_004669894.1|/1e-22/PREDICTED: Jaculus jaculus secreted frizzled-related protein 5 (Sfrp5), mRNA	sp|Q9XSC1|SFRP5_BOVIN/6e-56/Secreted frizzled-related protein 5 OS=Bos taurus GN=SFRP5 PE=2 SV=1	tsp:Tsp_04044/1e-61/secreted frizzled-related protein 1; K02222 secreted frizzled-related protein 5	Cgl1939/9e-09/---	NA
CL911.Contig1_All	2712	5.17	25.1	2.27945	5.35332e-98	7.02755e-96	Up	gi|212656627|gb|ACJ36226.1|/0/spermatogonial stem-cell renewal factor [Fenneropenaeus chinensis]	gi|212656626|gb|EU815057.1|/0.0/Fenneropenaeus chinensis spermatogonial stem-cell renewal factor mRNA, complete cds	sp|Q99N42|TYPH_MOUSE/3e-108/Thymidine phosphorylase OS=Mus musculus GN=Tymp PE=2 SV=1	xtr:100145512/6e-110/tymp; thymidine phosphorylase (EC:2.4.2.4); K00758 thymidine phosphorylase [EC:2.4.2.4]	lin2101/6e-87/---	biological_process:GO:0008152//metabolic process;molecular_function:GO:0016757//transferase activity, transferring glycosyl groups;
Unigene3988_All	2407	2.02	9.77	2.274	1.42134e-34	8.31666e-33	Up	gi|401430395|ref|XP_003886575.1|/4.06743e-08/unnamed protein product, partial [Leishmania mexicana MHOM/GT/2001/U1103] &gt;gi|356491666|emb|CBZ40949.1| unnamed protein product, partial [Leishmania mexicana MHOM/GT/2001/U1103]	NA	NA	NA	NA	NA
CL976.Contig3_All	1821	1.13	5.46	2.27258	1.59347e-15	4.86412e-14	Up	gi|62089150|dbj|BAD93019.1|/0/ubiquitin C variant [Homo sapiens]	gi|195132654|ref|XM_002010722.1|/0.0/Drosophila mojavensis GI21526 (Dmoj\GI21526), mRNA	sp|P0CG69|UBIQP_DROME/0.0/Polyubiquitin OS=Drosophila melanogaster GN=Ubi-p63E PE=3 SV=1	mdo:100021198/0.0/polyubiquitin-C-like; K08770 ubiquitin C	YLL039c/0.0/---	NA
Unigene66_All	2530	0.56	2.69	2.26411	6.65634e-11	1.51932e-09	Up	gi|242018973|ref|XP_002429943.1|/4.23352e-80/Nicotinamide mononucleotide adenylyltransferase, putative [Pediculus humanus corporis] &gt;gi|212514989|gb|EEB17205.1| Nicotinamide mononucleotide adenylyltransferase, putative [Pediculus humanus corporis]	gi|299772711|gb|GU177176.1|/6e-08/Portunus trituberculatus clone PTR109 microsatellite sequence	sp|Q9EPA7|NMNA1_MOUSE/8e-68/Nicotinamide mononucleotide adenylyltransferase 1 OS=Mus musculus GN=Nmnat1 PE=1 SV=2	tca:662389/5e-77/similar to CG13645-PA, isoform A; K06210 nicotinamide mononucleotide adenylyltransferase [EC:2.7.7.1 2.7.7.18]	SPAC806.06c/7e-42/---	biological_process:GO:0009058//biosynthetic process;molecular_function:GO:0016779//nucleotidyltransferase activity;
CL1273.Contig1_All	2485	3.13	15	2.26073	1.12103e-53	9.66072e-52	Up	gi|646703580|gb|KDR12191.1|/2.15026e-44/hypothetical protein L798_13927, partial [Zootermopsis nevadensis]	NA	sp|Q96KR6|F210B_HUMAN/8e-22/Protein FAM210B OS=Homo sapiens GN=FAM210B PE=1 SV=2	NA	NA	NA
CL562.Contig1_All	1886	0.38	1.82	2.25987	3.24714e-06	4.7065e-05	Up	gi|646705099|gb|KDR12978.1|/5.44989e-159/Phosphoribosyl pyrophosphate synthetase-associated protein 2 [Zootermopsis nevadensis]	gi|380027877|ref|XM_003697594.1|/2e-32/PREDICTED: Apis florea phosphoribosyl pyrophosphate synthase-associated protein 2-like (LOC100863705), mRNA	sp|Q5ZL26|KPRB_CHICK/4e-135/Phosphoribosyl pyrophosphate synthase-associated protein 2 OS=Gallus gallus GN=PRPSAP2 PE=2 SV=1	tad:TRIADDRAFT_25357/3e-78/Prps1a protein; K00948 ribose-phosphate pyrophosphokinase [EC:2.7.6.1]	SPCC1620.06c/3e-73/---	biological_process:GO:0009165//nucleotide biosynthetic process;molecular_function:GO:0000287//magnesium ion binding;GO:0004749//ribose phosphate diphosphokinase activity;
CL648.Contig3_All	1141	2.07	9.9	2.2578	8.80308e-17	2.90789e-15	Up	gi|665814386|ref|XP_008555800.1|/6.82009e-09/PREDICTED: uncharacterized protein LOC103577080 [Microplitis demolitor]	NA	NA	NA	NA	NA
CL601.Contig5_All	2780	0.67	3.19	2.25132	7.50678e-14	2.09002e-12	Up	gi|390345199|ref|XP_783004.3|/1.83697e-116/PREDICTED: annexin A7-like [Strongylocentrotus purpuratus]	NA	sp|P20072|ANXA7_BOVIN/4e-105/Annexin A7 OS=Bos taurus GN=ANXA7 PE=1 SV=2	hsa:56776/1e-36/FMN2; formin 2; K02184 formin 2	Cgl1939/7e-22/---	NA
CL1690.Contig2_All	4477	0.67	3.19	2.25132	8.3445e-22	3.37187e-20	Up	gi|675366186|gb|KFM59088.1|/3.36309e-94/putative G-protein coupled receptor 112, partial [Stegodyphus mimosarum]	NA	sp|Q91ZI0|CELR3_MOUSE/2e-25/Cadherin EGF LAG seven-pass G-type receptor 3 OS=Mus musculus GN=Celsr3 PE=2 SV=2	acs:100557297/3e-26/cadherin EGF LAG seven-pass G-type receptor 1-like; K04600 cadherin EGF LAG seven-pass G-type receptor 1 (flamingo)	DR2133/4e-06/---	NA
Unigene11449_All	1330	0.5	2.36	2.23879	2.27056e-05	0.000286061	Up	gi|668459351|gb|KFB47148.1|/4.09793e-19/AGAP005951-PA-like protein [Anopheles sinensis]	NA	sp|Q9UF83|YM012_HUMAN/5e-12/Uncharacterized protein DKFZp434B061 OS=Homo sapiens PE=2 SV=2	oaa:100078424/5e-11/uncharacterized LOC100078424; K13171 serine/arginine repetitive matrix protein 1	Cgl1939/1e-07/---	NA
CL74.Contig2_All	2466	2.58	12.14	2.23433	9.13556e-43	6.4294e-41	Up	gi|307204329|gb|EFN83084.1|/4.0959e-88/Uracil phosphoribosyltransferase [Harpegnathos saltator]	gi|462320644|gb|APGK01043587.1|/9e-07/Dendroctonus ponderosae Seq01043597, whole genome shotgun sequence	sp|Q6NYU7|UPP_DANRE/4e-81/Uracil phosphoribosyltransferase homolog OS=Danio rerio GN=uprt PE=2 SV=1	ame:551948/2e-88/uracil phosphoribosyltransferase homolog; K00761 uracil phosphoribosyltransferase [EC:2.4.2.9]	SPAC1B3.01c/1e-45/---	NA
CL2808.Contig5_All	2384	9.53	44.66	2.22844	1.88986e-147	3.57324e-145	Up	gi|356651196|gb|AET34915.1|/2.33179e-48/heat shock protein 21 [Macrobrachium rosenbergii]	NA	sp|P02515|HSP22_DROME/1e-12/Heat shock protein 22 OS=Drosophila melanogaster GN=Hsp22 PE=1 SV=4	api:100169331/2e-14/protein lethal(2)essential for life-like; K09542 crystallin, alpha B	NA	NA
CL976.Contig4_All	4477	14.2	66.53	2.22811	0	0	Up	gi|662218496|ref|XP_008483281.1|/0/PREDICTED: uncharacterized protein LOC103519968 isoform X3 [Diaphorina citri]	gi|390334817|ref|XM_003723975.1|/0.0/PREDICTED: Strongylocentrotus purpuratus uncharacterized LOC754856 (LOC754856), mRNA	sp|P0CG71|UBIQ1_CAEEL/0.0/Polyubiquitin-A OS=Caenorhabditis elegans GN=ubq-1 PE=3 SV=1	der:Dere_GG14240/0.0/GG14240 gene product from transcript GG14240-RA; K08770 ubiquitin C	YLL039c/0.0/---	NA
CL976.Contig2_All	2813	3.44	16.07	2.22389	2.4631e-64	2.48626e-62	Up	gi|662218496|ref|XP_008483281.1|/0/PREDICTED: uncharacterized protein LOC103519968 isoform X3 [Diaphorina citri]	gi|195125344|ref|XM_002007103.1|/0.0/Drosophila mojavensis GI12770 (Dmoj\GI12770), mRNA	sp|P0CG71|UBIQ1_CAEEL/0.0/Polyubiquitin-A OS=Caenorhabditis elegans GN=ubq-1 PE=3 SV=1	dmo:Dmoj_GI12770/0.0/GI12770 gene product from transcript GI12770-RA; K08770 ubiquitin C	YLL039c/0.0/---	NA
Unigene219_All	1631	0.41	1.9	2.2123	2.27056e-05	0.000286204	Up	gi|321479103|gb|EFX90059.1|/1.20037e-26/hypothetical protein DAPPUDRAFT_309824 [Daphnia pulex]	NA	sp|P97868|RBBP6_MOUSE/1e-17/E3 ubiquitin-protein ligase RBBP6 OS=Mus musculus GN=Rbbp6 PE=1 SV=5	tca:662167/1e-26/similar to CG3231-PA; K10624 E3 ubiquitin-protein ligase RBBP6 [EC:6.3.2.19]	SPBP8B7.15c/4e-10/---	NA
CL1281.Contig1_All	4573	0.32	1.48	2.20945	4.83548e-11	1.11781e-09	Up	gi|557232476|emb|CDJ69205.1|/1.74505e-21/hypothetical protein, conserved [Eimeria necatrix]	NA	sp|P34099|KAPC_DICDI/8e-18/cAMP-dependent protein kinase catalytic subunit OS=Dictyostelium discoideum GN=pkaC PE=1 SV=2	aga:AgaP_AGAP004734/6e-16/AGAP004734-PA; K14972 PAX-interacting protein 1	YBR112c/2e-10/---	NA
CL2368.Contig1_All	2001	0.27	1.24	2.19931	6.49212e-05	0.000749018	Up	gi|378747923|gb|AFC36877.1|/4.68031e-140/14-3-3 epsilon-like transcript variant 1 [Litopenaeus vannamei]	gi|378747922|gb|JF781119.1|/0.0/Litopenaeus vannamei 14-3-3 epsilon-like transcript variant 1 mRNA, complete cds, alternatively spliced	sp|P92177|1433E_DROME/2e-125/14-3-3 protein epsilon OS=Drosophila melanogaster GN=14-3-3epsilon PE=1 SV=2	nvi:100114066/2e-128/NV17545; 14-3-3 protein epsilon-like; K06630 tyrosine 3-monooxygenase/tryptophan 5-monooxygenase activation protein	YDR099w/3e-98/---	NA
CL681.Contig6_All	7338	0.12	0.55	2.1964	6.04612e-07	9.60404e-06	Up	gi|328787106|ref|XP_395512.4|/0/PREDICTED: trithorax group protein osa isoform X8 [Apis mellifera]	gi|254039796|gb|AC226883.3|/3e-15/Mus musculus BAC clone CH36-86L13 from chromosome y, complete sequence	sp|Q8IN94|OSA_DROME/1e-163/Trithorax group protein osa OS=Drosophila melanogaster GN=osa PE=1 SV=1	ame:412046/0.0/osa; trithorax group protein osa; K11653 AT-rich interactive domain-containing protein 1	Rv3876/2e-18/---	NA
CL1803.Contig2_All	1400	2.39	10.95	2.19585	1.47674e-21	5.91068e-20	Up	gi|478508872|ref|XP_004428718.1|/2.81433e-167/PREDICTED: LOW QUALITY PROTEIN: casein kinase I isoform alpha [Ceratotherium simum simum]	gi|401664019|dbj|AB665350.1|/3e-73/Oplegnathus fasciatus CKIa mRNA for casein kinase I alpha, complete cds, clone: RB2_J81	sp|P67963|KC1A_XENLA/1e-167/Casein kinase I isoform alpha OS=Xenopus laevis GN=csnk1a1 PE=2 SV=1	mdo:100023890/3e-167/CSNK1A1; casein kinase 1, alpha 1; K08957 casein kinase 1, alpha [EC:2.7.11.1]	CT301_1/5e-13/---	NA
CL1516.Contig2_All	2106	0.28	1.28	2.19265	6.32906e-05	0.000731538	Up	gi|636630780|gb|AIA09350.1|/5.31185e-142/alpha-glucosidase family 31, partial [Periplaneta americana]	gi|53384960|gb|AC132257.5|/3e-06/Mus musculus BAC clone RP24-361A4 from 5, complete sequence	sp|Q69ZQ1|K1161_MOUSE/3e-104/Uncharacterized family 31 glucosidase KIAA1161 OS=Mus musculus GN=Kiaa1161 PE=1 SV=2	dme:Dmel_CG11909/5e-130/tobi; target of brain insulin (EC:3.2.1.20); K01187 alpha-glucosidase [EC:3.2.1.20]	TM0308/1e-38/---	NA
CL1073.Contig1_All	7264	1.43	6.49	2.1822	2.30308e-66	2.40127e-64	Up	gi|646715357|gb|KDR18999.1|/0/Ras-associated and pleckstrin-like proteiny domains-containing protein 1 [Zootermopsis nevadensis]	NA	sp|Q70E73|RAPH1_HUMAN/4e-112/Ras-associated and pleckstrin homology domains-containing protein 1 OS=Homo sapiens GN=RAPH1 PE=1 SV=3	dan:Dana_GF21951/2e-22/GF21951 gene product from transcript GF21951-RA; K07515 enoyl-CoA hydratase / long-chain 3-hydroxyacyl-CoA dehydrogenase [EC:4.2.1.17 1.1.1.211]	Rv3876/3e-18/---	NA
CL189.Contig1_All	2496	0.23	1.04	2.17688	8.74694e-05	0.000994224	Up	NA	NA	NA	NA	NA	NA
Unigene15034_All	949	1.22	5.5	2.17255	8.07774e-08	1.41436e-06	Up	NA	NA	NA	NA	NA	NA
CL1491.Contig1_All	808	9.03	40.59	2.16833	7.64326e-42	5.3347e-40	Up	NA	NA	NA	NA	NA	NA
CL1900.Contig3_All	1830	0.69	3.1	2.1676	6.1319e-09	1.20339e-07	Up	gi|332271599|gb|AEE36485.1|/0/protein disulfide isomerase 1 [Fenneropenaeus chinensis]	gi|332271598|gb|HQ630061.1|/0.0/Fenneropenaeus chinensis protein disulfide isomerase 1 mRNA, complete cds	sp|Q91W90|TXND5_MOUSE/1e-100/Thioredoxin domain-containing protein 5 OS=Mus musculus GN=Txndc5 PE=1 SV=2	tca:660338/2e-124/similar to CG1837-PA; K13984 thioredoxin domain-containing protein 5	SPAC17H9.14c/3e-31/---	NA
CL2808.Contig4_All	2010	12.85	57.67	2.16605	8.84718e-154	1.71109e-151	Up	gi|356651196|gb|AET34915.1|/1.11325e-48/heat shock protein 21 [Macrobrachium rosenbergii]	NA	sp|P02515|HSP22_DROME/9e-13/Heat shock protein 22 OS=Drosophila melanogaster GN=Hsp22 PE=1 SV=4	tca:657196/2e-13/similar to heat shock protein 1; K09542 crystallin, alpha B	NA	NA
CL2277.Contig2_All	4450	0.72	3.23	2.16547	5.1377e-21	2.01812e-19	Up	gi|1764109|gb|AAC64661.1|/1.27328e-85/pacifastin light chain precursor [Pacifastacus leniusculus]	NA	sp|Q6ZWJ8|KCP_HUMAN/2e-42/Kielin/chordin-like protein OS=Homo sapiens GN=KCP PE=2 SV=2	mcc:613026/4e-20/TFPI, EPI, LACI; tissue factor pathway inhibitor (lipoprotein-associated coagulation inhibitor); K03909 tissue factor pathway inhibitor	NA	NA
CL1345.Contig3_All	1852	0.35	1.57	2.16534	5.87946e-05	0.000685198	Up	NA	NA	NA	NA	NA	NA
CL762.Contig4_All	1710	0.72	3.22	2.16099	1.57899e-08	2.96774e-07	Up	gi|646720185|gb|KDR22013.1|/1.36203e-20/Carbohydrate sulfotransferase 11 [Zootermopsis nevadensis]	NA	sp|Q8BTI8|SRRM2_MOUSE/8e-18/Serine/arginine repetitive matrix protein 2 OS=Mus musculus GN=Srrm2 PE=1 SV=3	mdo:100018249/8e-18/uncharacterized LOC100018249; K13172 serine/arginine repetitive matrix protein 2	DR2133/6e-08/---	NA
CL997.Contig1_All	2141	2.19	9.79	2.16038	4.20734e-29	2.13622e-27	Up	gi|646721423|gb|KDR22771.1|/2.23936e-87/UDP-glucuronosyltransferase 2C1, partial [Zootermopsis nevadensis]	NA	sp|Q16880|CGT_HUMAN/2e-56/2-hydroxyacylsphingosine 1-beta-galactosyltransferase OS=Homo sapiens GN=UGT8 PE=2 SV=2	api:100169551/2e-71/UDP-glucuronosyltransferase 2B14-like; K00699 glucuronosyltransferase [EC:2.4.1.17]	Cgl1939/2e-20/---	NA
CL2267.Contig1_All	1468	0.44	1.96	2.15528	3.29662e-05	0.000404471	Up	gi|443715875|gb|ELU07644.1|/2.52993e-81/hypothetical protein CAPTEDRAFT_180954 [Capitella teleta]	NA	sp|Q5E951|TBCB_BOVIN/9e-76/Tubulin-folding cofactor B OS=Bos taurus GN=TBCB PE=2 SV=1	tgu:100225255/5e-14/similar to cytoplasmic linker 2; K10422 CAP-Gly domain-containing linker protein 2	ECU06g0410/4e-08/---	NA
Unigene9882_All	1519	0.51	2.27	2.15412	1.11812e-05	0.000148317	Up	gi|473324122|gb|AGI50961.1|/0/extra sex combs [Macrobrachium nipponense]	gi|473324121|gb|JX221051.1|/3e-33/Macrobrachium nipponense extra sex combs (esc) mRNA, complete cds	sp|Q5ZKH3|EED_CHICK/3e-156/Polycomb protein EED OS=Gallus gallus GN=EED PE=2 SV=1	tca:662600/2e-166/similar to embryonic ectoderm development; K11462 polycomb protein EED	all0283_3/1e-13/---	NA
CL1107.Contig2_All	1575	0.61	2.71	2.15141	4.3909e-07	7.12214e-06	Up	gi|242008346|ref|XP_002424967.1|/4.78084e-41/conserved hypothetical protein [Pediculus humanus corporis] &gt;gi|212508596|gb|EEB12229.1| conserved hypothetical protein [Pediculus humanus corporis]	NA	sp|F1QRX7|TBCD7_DANRE/9e-29/TBC1 domain family member 7 OS=Danio rerio GN=tbc1d7 PE=2 SV=1	NA	NA	NA
CL645.Contig2_All	1468	9.16	40.23	2.13485	1.83638e-76	2.0864e-74	Up	NA	gi|125716508|emb|CR853293.11|/2e-28/Zebrafish DNA sequence from clone CH211-81J7 in linkage group 9, complete sequence	sp|Q9HC52|CBX8_HUMAN/8e-06/Chromobox protein homolog 8 OS=Homo sapiens GN=CBX8 PE=1 SV=3	dpe:Dper_GL25034/2e-06/GL25034 gene product from transcript GL25034-RA; K15188 cyclin T	NA	NA
Unigene14796_All	1865	0.41	1.8	2.1343	1.52996e-05	0.000198074	Up	gi|12081911|dbj|BAB20671.1|/2.27345e-16/G protein-coupled receptor [Procambarus clarkii]	NA	sp|Q75JC9|Y8484_DICDI/3e-14/Uncharacterized protein DDB_G0271670 OS=Dictyostelium discoideum GN=DDB_G0271670 PE=4 SV=1	dpo:Dpse_GA15495/5e-08/GA15495 gene product from transcript GA15495-RA; K04233 allatostatin receptor	NA	NA
CL871.Contig1_All	1554	0.56	2.45	2.12928	1.65225e-06	2.49919e-05	Up	gi|262401375|gb|ACY66590.1|/1.91854e-18/hypothetical protein [Scylla paramamosain]	gi|34604205|gb|AY376970.1|/3e-15/Litopenaeus vannamei microsatellite TUGAPv5.7.298F sequence	sp|Q95JC9|PRP_PIG/9e-13/Basic proline-rich protein OS=Sus scrofa PE=1 SV=2	dya:Dyak_GE15824/3e-11/GE15824 gene product from transcript GE15824-RA; K11651 SWI/SNF-related matrix-associated actin-dependent regulator of chromatin subfamily E, member 1	Rv1078/3e-07/---	NA
CL307.Contig6_All	3120	0.27	1.18	2.12776	7.46062e-06	0.000101954	Up	gi|646721782|gb|KDR23012.1|/2.34393e-75/G patch domain-containing protein 2 [Zootermopsis nevadensis]	NA	sp|Q6PE65|GPT2L_MOUSE/1e-16/G patch domain-containing protein 2-like OS=Mus musculus GN=Gpatch2l PE=2 SV=1	NA	NA	NA
CL2065.Contig3_All	1166	1.89	8.26	2.12776	1.30129e-13	3.57587e-12	Up	gi|195428853|ref|XP_002062480.1|/1.67763e-10/GK17563 [Drosophila willistoni] &gt;gi|194158565|gb|EDW73466.1| GK17563 [Drosophila willistoni]	NA	sp|P10163|PRB4_HUMAN/5e-08/Basic salivary proline-rich protein 4 OS=Homo sapiens GN=PRB4 PE=1 SV=4	acs:100567164/6e-08/uncharacterized LOC100567164; K13171 serine/arginine repetitive matrix protein 1	DR0479/1e-06/---	NA
CL1859.Contig4_All	1005	0.91	3.97	2.1252	4.0133e-06	5.73497e-05	Up	gi|669306648|gb|KFD50172.1|/2.68406e-11/hypothetical protein M513_08917 [Trichuris suis]	gi|94966292|dbj|AB231868.1|/8e-33/Nematostella vectensis genes for zinc finger proteins Nv-ZicB, Nv-ZicC, Nv-ZicD, Nv-ZicE, complete cds	sp|Q86I06|NEK3_DICDI/3e-11/Probable serine/threonine-protein kinase nek3 OS=Dictyostelium discoideum GN=nek3 PE=3 SV=1	dmo:Dmoj_GI21939/1e-07/GI21939 gene product from transcript GI21939-RA; K15179 negative elongation factor A	YBL084c/3e-08/---	NA
CL730.Contig2_All	1447	5.61	24.46	2.12435	4.01348e-46	3.03539e-44	Up	gi|46396031|sp|Q9U572.1|CLOT_PENMO/0/RecName: Full=Hemolymph clottable protein; Flags: Precursor [Penaeus monodon] &gt;gi|6601498|gb|AAF19002.1|AF089867_1 clottable protein [Penaeus monodon]	gi|115345803|gb|DQ984182.1|/0.0/Litopenaeus vannamei hemolymph clottable protein mRNA, complete cds	sp|Q9U572|CLOT_PENMO/0.0/Hemolymph clottable protein OS=Penaeus monodon PE=1 SV=1	NA	NA	NA
CL1000.Contig1_All	1335	0.57	2.48	2.12131	8.64306e-06	0.000116914	Up	gi|358442122|gb|AEU11366.1|/3.80392e-57/Broad-complex protein isoform 4 [Penaeus monodon]	NA	sp|Q9V5M3|LOLA6_DROME/7e-29/Longitudinals lacking protein, isoforms N/O/W/X/Y OS=Drosophila melanogaster GN=lola PE=1 SV=3	api:100167818/3e-27/uncharacterized LOC100167818; K02174 broad	SPAC140.02/8e-07/---	NA
CL512.Contig2_All	1901	0.4	1.74	2.12102	2.09022e-05	0.000264657	Up	gi|602672780|ref|XP_007441891.1|/1.66655e-22/PREDICTED: putative uncharacterized protein FLJ37770-like isoform X1 [Python bivittatus] &gt;gi|602672782|ref|XP_007441892.1| PREDICTED: putative uncharacterized protein FLJ37770-like isoform X2 [Python bivittatus] &gt;gi|602672784|ref|XP_007441893.1| PREDICTED: putative uncharacterized protein FLJ37770-like isoform X3 [Python bivittatus]	NA	sp|Q53H47|SETMR_HUMAN/8e-06/Histone-lysine N-methyltransferase SETMAR OS=Homo sapiens GN=SETMAR PE=1 SV=2	NA	NA	NA
CL509.Contig1_All	2499	4.65	20.2	2.11905	4.53858e-67	4.81127e-65	Up	gi|628823815|gb|AHY82567.1|/2.76159e-07/transcription factor ATF-b [Litopenaeus vannamei]	NA	sp|P15336|ATF2_HUMAN/2e-06/Cyclic AMP-dependent transcription factor ATF-2 OS=Homo sapiens GN=ATF2 PE=1 SV=4	bta:509827/1e-07/ATF2, CREB2, MGC142504; activating transcription factor 2; K04450 activating transcription factor 2	NA	NA
CL528.Contig5_All	4103	4.39	19.06	2.11826	2.27132e-104	3.21487e-102	Up	gi|242015135|ref|XP_002428229.1|/0/Thrombospondin-3 precursor, putative [Pediculus humanus corporis] &gt;gi|212512790|gb|EEB15491.1| Thrombospondin-3 precursor, putative [Pediculus humanus corporis]	gi|347967275|ref|XM_308033.5|/8e-70/Anopheles gambiae str. PEST AGAP002157-PA (AgaP_AGAP002157) mRNA, complete cds	sp|Q9R0G6|COMP_MOUSE/0.0/Cartilage oligomeric matrix protein OS=Mus musculus GN=Comp PE=1 SV=2	aag:AaeL_AAEL008062/0.0/thrombospondin; K04659 thrombospondin	YPO2725/3e-10/---	NA
CL1273.Contig2_All	2070	4.73	20.53	2.11782	5.3002e-56	4.76191e-54	Up	gi|646703580|gb|KDR12191.1|/1.62309e-18/hypothetical protein L798_13927, partial [Zootermopsis nevadensis]	NA	sp|Q96KR6|F210B_HUMAN/2e-13/Protein FAM210B OS=Homo sapiens GN=FAM210B PE=1 SV=2	NA	NA	NA
CL860.Contig4_All	2245	2.57	11.11	2.11202	1.26484e-33	7.23388e-32	Up	gi|459353541|gb|AGG55292.1|/0/p53 protein [Litopenaeus vannamei] &gt;gi|459353543|gb|AGG55293.1| p53 protein [Litopenaeus vannamei]	gi|459353542|gb|KC422442.1|/0.0/Litopenaeus vannamei tissue-type gill p53 protein mRNA, complete cds	sp|Q9W678|P53_BARBU/6e-22/Cellular tumor antigen p53 OS=Barbus barbus GN=tp53 PE=2 SV=1	dre:260407/2e-22/tp63, DNp63, id:ibd3516, p63, tp73l, wu:fc89f04, wu:fk85h07, wu:fk88b02; tumor protein p63; K10149 tumor protein p73-like	YBR112c/7e-07/---	NA
Unigene13273_All	1228	0.64	2.76	2.10852	2.09022e-05	0.000264525	Up	NA	NA	sp|A6NGB9|WIPF3_HUMAN/5e-06/WAS/WASL-interacting protein family member 3 OS=Homo sapiens GN=WIPF3 PE=2 SV=4	NA	NA	NA
Unigene8718_All	1484	2.02	8.7	2.10666	1.37872e-17	4.68877e-16	Up	gi|607357226|gb|EZA51692.1|/2.52653e-20/Acetylcholine receptor subunit alpha-like protein [Cerapachys biroi]	gi|56605543|emb|CR846083.9|/5e-41/Zebrafish DNA sequence from clone DKEYP-34A6 in linkage group 14, complete sequence	sp|Q6ZRP5|YD019_HUMAN/2e-06/Putative uncharacterized protein FLJ46204 OS=Homo sapiens PE=5 SV=2	dmo:Dmoj_GI15889/2e-06/GI15889 gene product from transcript GI15889-RA; K14079 poly(A) RNA polymerase GLD2 [EC:2.7.7.19]	NA	NA
Unigene5682_All	596	1.66	7.12	2.10069	5.47586e-06	7.64809e-05	Up	NA	NA	NA	NA	NA	NA
CL1073.Contig2_All	7361	1.56	6.66	2.09398	8.47616e-66	8.72976e-64	Up	gi|646715357|gb|KDR18999.1|/0/Ras-associated and pleckstrin-like proteiny domains-containing protein 1 [Zootermopsis nevadensis]	NA	sp|Q70E73|RAPH1_HUMAN/6e-112/Ras-associated and pleckstrin homology domains-containing protein 1 OS=Homo sapiens GN=RAPH1 PE=1 SV=3	dan:Dana_GF21951/2e-22/GF21951 gene product from transcript GF21951-RA; K07515 enoyl-CoA hydratase / long-chain 3-hydroxyacyl-CoA dehydrogenase [EC:4.2.1.17 1.1.1.211]	Rv3876/3e-18/---	NA
Unigene294_All	2215	0.34	1.45	2.09245	2.85102e-05	0.000353047	Up	gi|676472886|ref|XP_009059636.1|/4.94391e-37/hypothetical protein LOTGIDRAFT_164873 [Lottia gigantea] &gt;gi|556100925|gb|ESO89577.1| hypothetical protein LOTGIDRAFT_164873 [Lottia gigantea]	NA	sp|Q9NZJ4|SACS_HUMAN/2e-16/Sacsin OS=Homo sapiens GN=SACS PE=1 SV=2	NA	NA	NA
CL1898.Contig2_All	1812	0.46	1.96	2.09115	5.9448e-06	8.2666e-05	Up	gi|646723689|gb|KDR24219.1|/1.83968e-55/hypothetical protein L798_07626 [Zootermopsis nevadensis]	gi|23956417|emb|AL645962.22|/3e-09/Mouse DNA sequence from clone RP23-217L7 on chromosome 11, complete sequence	sp|Q6UXP7|F151B_HUMAN/2e-45/Protein FAM151B OS=Homo sapiens GN=FAM151B PE=2 SV=2	tgu:100219403/5e-07/uncharacterized LOC100219403; K14822 rRNA-processing protein CGR1	NA	NA
Unigene2352_All	3965	33.37	142.15	2.09079	0	0	Up	gi|665806624|ref|XP_008551559.1|/9.16128e-96/PREDICTED: 5&apos;-nucleotidase domain-containing protein 1 [Microplitis demolitor]	NA	sp|Q5TFE4|NT5D1_HUMAN/1e-61/5'-nucleotidase domain-containing protein 1 OS=Homo sapiens GN=NT5DC1 PE=1 SV=1	xtr:100135182/2e-29/abhd10; abhydrolase domain containing 10; K13702 abhydrolase domain-containing protein 10	NA	NA
CL2737.Contig1_All	1978	7.2	30.55	2.0851	1.68959e-77	1.94579e-75	Up	gi|501294359|dbj|BAN20719.1|/1.69705e-17/conserved hypothetical protein [Riptortus pedestris]	gi|77020679|gb|AC160136.2|/8e-47/Mus musculus BAC clone RP23-125E11 from chromosome 16, complete sequence	sp|Q06666|T2_MOUSE/4e-08/Octapeptide-repeat protein T2 OS=Mus musculus GN=Srst PE=2 SV=1	dan:Dana_GF22191/7e-07/GF22191 gene product from transcript GF22191-RA; K09185 nuclear receptor subfamily 6 group A	NA	NA
CL2031.Contig3_All	785	1.49	6.31	2.08233	2.21036e-07	3.7161e-06	Up	gi|676274149|gb|KFO28705.1|/1.49768e-16/hypothetical protein H920_09897 [Fukomys damarensis]	gi|45593061|gb|AC130529.2|/5e-15/Mus musculus BAC clone RP23-124O11 from chromosome 16, complete sequence	sp|Q7M732|RTL1_MOUSE/4e-13/Retrotransposon-like protein 1 OS=Mus musculus GN=Rtl1 PE=2 SV=1	mmu:333329/3e-13/Cngb1, Cngb1b, Gm1959, MGC27656; cyclic nucleotide gated channel beta 1; K04952 cyclic nucleotide gated channel beta 1	XF0818/8e-09/---	NA
CL450.Contig3_All	1725	0.65	2.75	2.08092	2.81066e-07	4.65127e-06	Up	gi|242023044|ref|XP_002431946.1|/5.12863e-100/Bestrophin-2, putative [Pediculus humanus corporis] &gt;gi|212517297|gb|EEB19208.1| Bestrophin-2, putative [Pediculus humanus corporis]	gi|507577971|ref|XM_004672451.1|/6e-07/PREDICTED: Jaculus jaculus bestrophin 2 (Best2), mRNA	sp|Q6H1V1|BEST3_MOUSE/1e-87/Bestrophin-3 OS=Mus musculus GN=Best3 PE=2 SV=1	xtr:100302039/8e-89/best3, best-3; bestrophin 3; K13880 bestrophin-3	NA	NA
CL818.Contig3_All	3183	0.32	1.35	2.07682	5.68062e-07	9.09186e-06	Up	gi|383862359|ref|XP_003706651.1|/2.19152e-161/PREDICTED: uncharacterized protein LOC100882269 [Megachile rotundata]	gi|346230667|gb|JN134158.1|/5e-43/Homarus americanus AMP-activated protein kinase gamma subunit mRNA, partial cds	sp|Q91WG5|AAKG2_MOUSE/3e-106/5'-AMP-activated protein kinase subunit gamma-2 OS=Mus musculus GN=Prkag2 PE=1 SV=2	spu:756927/2e-109/uncharacterized LOC756927; K07200 5'-AMP-activated protein kinase, regulatory gamma subunit	YGL115w/7e-50/---	biological_process:GO:0009267//cellular response to starvation;GO:2001020//regulation of response to DNA damage stimulus;GO:0042595//behavioral response to starvation;GO:0006914//autophagy;GO:0030730//sequestering of triglyceride;GO:0042632//cholesterol homeostasis;GO:0006629//lipid metabolic process;GO:0045787//positive regulation of cell cycle;cellular_component:GO:0005634//nucleus;GO:0005737//…
CL2267.Contig2_All	1334	0.92	3.88	2.07635	1.38535e-07	2.37799e-06	Up	gi|443715875|gb|ELU07644.1|/2.21461e-81/hypothetical protein CAPTEDRAFT_180954 [Capitella teleta]	NA	sp|Q5E951|TBCB_BOVIN/8e-76/Tubulin-folding cofactor B OS=Bos taurus GN=TBCB PE=2 SV=1	tgu:100225255/5e-14/similar to cytoplasmic linker 2; K10422 CAP-Gly domain-containing linker protein 2	ECU06g0410/3e-08/---	NA
Unigene8325_All	2095	0.83	3.5	2.07617	1.4255e-10	3.1598e-09	Up	gi|390367499|ref|XP_795649.3|/3.90894e-145/PREDICTED: d-3-phosphoglycerate dehydrogenase-like [Strongylocentrotus purpuratus]	gi|390367498|ref|XM_790556.3|/3e-06/PREDICTED: Strongylocentrotus purpuratus d-3-phosphoglycerate dehydrogenase-like (LOC590971), mRNA	sp|A5GFY8|SERA_PIG/8e-132/D-3-phosphoglycerate dehydrogenase OS=Sus scrofa GN=PHGDH PE=3 SV=1	dre:321928/3e-137/phgdh, fb38f06, wu:fb38f06, zgc:65956; phosphoglycerate dehydrogenase (EC:1.1.1.95); K00058 D-3-phosphoglycerate dehydrogenase [EC:1.1.1.95]	BS_serA/3e-93/---	biological_process:GO:0008152//metabolic process;molecular_function:GO:0005488//binding;
CL509.Contig3_All	2032	6.86	28.92	2.07579	6.15422e-75	6.86887e-73	Up	gi|628823815|gb|AHY82567.1|/2.15242e-07/transcription factor ATF-b [Litopenaeus vannamei]	NA	sp|P15336|ATF2_HUMAN/1e-06/Cyclic AMP-dependent transcription factor ATF-2 OS=Homo sapiens GN=ATF2 PE=1 SV=4	bta:509827/1e-07/ATF2, CREB2, MGC142504; activating transcription factor 2; K04450 activating transcription factor 2	NA	NA
CL1016.Contig4_All	3906	0.51	2.15	2.07577	1.65402e-12	4.22868e-11	Up	gi|668458321|gb|KFB46248.1|/0/AGAP008646-PA-like protein [Anopheles sinensis]	gi|338224466|gb|HM217881.1|/5e-28/Scylla paramamosain camp/cgmp cyclic nucleotide phosphodiesterase mRNA, partial cds	sp|Q9VJ79|PDE11_DROME/0.0/Dual 3',5'-cyclic-AMP and -GMP phosphodiesterase 11 OS=Drosophila melanogaster GN=Pde11 PE=1 SV=4	dwi:Dwil_GK24656/0.0/GK24656 gene product from transcript GK24656-RA; K13298 dual 3',5'-cyclic-AMP and -GMP phosphodiesterase 11 [EC:3.1.4.17 3.1.4.35]	Rv3876/9e-07/---	molecular_function:GO:0004114//3',5'-cyclic-nucleotide phosphodiesterase activity;
CL1231.Contig1_All	3630	0.51	2.15	2.07577	1.53759e-11	3.66821e-10	Up	gi|646713645|gb|KDR17927.1|/1.89246e-140/hypothetical protein L798_08003 [Zootermopsis nevadensis]	gi|70721484|gb|AC163014.5|/1e-06/Mus musculus chromosome 8, clone RP23-216D14, complete sequence	sp|Q1LUA6|TRIO_DANRE/1e-94/Triple functional domain protein OS=Danio rerio GN=trio PE=3 SV=1	nvi:100114504/8e-125/NV17821; kalirin-like; K15048 kalirin [EC:2.7.11.1]	NA	biological_process:GO:0009987//cellular process;molecular_function:GO:0003824//catalytic activity;
Unigene6713_All	2887	0.33	1.39	2.07455	2.67202e-06	3.90868e-05	Up	gi|260804647|ref|XP_002597199.1|/3.30147e-92/hypothetical protein BRAFLDRAFT_66325 [Branchiostoma floridae] &gt;gi|229282462|gb|EEN53211.1| hypothetical protein BRAFLDRAFT_66325 [Branchiostoma floridae]	NA	sp|Q4V8K1|STEA4_RAT/8e-83/Metalloreductase STEAP4 OS=Rattus norvegicus GN=Steap4 PE=1 SV=1	gga:424275/7e-83/STEAP3; STEAP family member 3; K10142 metalloreductase STEAP3 [EC:1.16.1.-]	RSp1147/2e-14/---	NA
CL1617.Contig3_All	5541	0.31	1.3	2.06817	1.04986e-10	2.36438e-09	Up	gi|145974737|gb|ABQ00072.1|/0/PL10A [Fenneropenaeus chinensis]	gi|145974736|gb|EF206694.1|/0.0/Fenneropenaeus chinensis PL10A mRNA, complete cds	sp|Q9VHP0|DDX3_DROME/0.0/ATP-dependent RNA helicase bel OS=Drosophila melanogaster GN=bel PE=1 SV=1	nvi:100122239/0.0/bel, NV13478; ATP-dependent RNA helicase bel; K11594 ATP-dependent RNA helicase [EC:3.6.4.13]	ECU08g1080/4e-75/---	NA
CL2703.Contig2_All	1241	1.15	4.82	2.0674	7.9101e-09	1.53689e-07	Up	gi|668459351|gb|KFB47148.1|/4.35828e-20/AGAP005951-PA-like protein [Anopheles sinensis]	NA	sp|Q95JC9|PRP_PIG/9e-15/Basic proline-rich protein OS=Sus scrofa PE=1 SV=2	bta:281347/1e-14/NEF3, NF-M; neurofilament, medium polypeptide; K04573 neurofilament medium polypeptide (neurofilament 3)	Rv2839c/4e-10/---	NA
CL2068.Contig1_All	9284	0.23	0.96	2.0614	5.66462e-13	1.48417e-11	Up	gi|642911256|ref|XP_008199789.1|/0/PREDICTED: filamin-A isoform X2 [Tribolium castaneum]	gi|170030689|ref|XM_001843169.1|/2e-44/Culex quinquefasciatus filamin, mRNA	sp|Q9VEN1|FLNA_DROME/0.0/Filamin-A OS=Drosophila melanogaster GN=cher PE=1 SV=2	nvi:100123445/0.0/NV13706; filamin-C-like; K04437 filamin	ECU09g0290/1e-31/---	NA
CL2117.Contig1_All	2116	0.52	2.17	2.06111	5.20666e-07	8.38626e-06	Up	gi|242017295|ref|XP_002429127.1|/6.12475e-21/hypothetical protein Phum_PHUM420770 [Pediculus humanus corporis] &gt;gi|212513991|gb|EEB16389.1| hypothetical protein Phum_PHUM420770 [Pediculus humanus corporis]	gi|33439371|gb|AY333202.1|/5e-11/Anopheles merus clone r2a microsatellite sequence	sp|Q75JC9|Y8484_DICDI/5e-07/Uncharacterized protein DDB_G0271670 OS=Dictyostelium discoideum GN=DDB_G0271670 PE=4 SV=1	NA	NA	NA
Unigene11213_All	3221	0.6	2.5	2.05889	1.91765e-11	4.5407e-10	Up	NA	NA	NA	NA	NA	NA
CL1352.Contig3_All	7647	0.2	0.83	2.05311	1.06125e-09	2.20753e-08	Up	gi|665811039|ref|XP_008553968.1|/0/PREDICTED: probable Ras GTPase-activating protein isoform X4 [Microplitis demolitor]	NA	sp|Q8T498|GAP2_DROME/0.0/Probable Ras GTPase-activating protein OS=Drosophila melanogaster GN=CG42684 PE=1 SV=3	cin:100184835/1e-46/similar to RAS p21 protein activator 1; K04352 Ras GTPase-activating protein 1	DR0479/2e-09/---	NA
CL1930.Contig3_All	2140	0.41	1.69	2.04333	1.01497e-05	0.000135772	Up	gi|646696395|gb|KDR08718.1|/5.1149e-116/Mitogen-activated protein kinase kinase kinase 7-interacting protein 1 [Zootermopsis nevadensis]	NA	sp|Q8CF89|TAB1_MOUSE/4e-82/TGF-beta-activated kinase 1 and MAP3K7-binding protein 1 OS=Mus musculus GN=Tab1 PE=1 SV=2	ame:411720/2e-109/mitogen-activated protein kinase kinase kinase 7 interacting protein 1; K04403 TAK1-binding protein 1	YDL006w/1e-08/---	NA
CL1323.Contig2_All	2893	0.5	2.06	2.04264	7.29794e-09	1.4245e-07	Up	gi|358339569|dbj|GAA47606.1|/5.77776e-12/hypothetical protein CLF_100574 [Clonorchis sinensis]	gi|66473156|gb|AC118192.13|/4e-28/Mus musculus chromosome 1, clone RP23-200C17, complete sequence	sp|Q55AX2|DOT1L_DICDI/8e-08/Histone-lysine N-methyltransferase, H3 lysine-79 specific OS=Dictyostelium discoideum GN=dotA PE=2 SV=2	aga:AgaP_AGAP011217/2e-06/AGAP011217-PA; K10624 E3 ubiquitin-protein ligase RBBP6 [EC:6.3.2.19]	NA	NA
CL1126.Contig2_All	6355	1.04	4.28	2.04103	8.51188e-36	5.15926e-34	Up	gi|307205482|gb|EFN83799.1|/0/Rho guanine nucleotide exchange factor 10 [Harpegnathos saltator]	gi|194767096|ref|XM_001965619.1|/7e-16/Drosophila ananassae GF22612 (Dana\GF22612), mRNA	sp|O15013|ARHGA_HUMAN/2e-153/Rho guanine nucleotide exchange factor 10 OS=Homo sapiens GN=ARHGEF10 PE=1 SV=4	xtr:100170543/1e-23/bcr, bcr1, cml, phl; breakpoint cluster region (EC:2.7.11.1); K08878 breakpoint cluster region protein [EC:2.7.11.1]	SPCC645.07/4e-07/---	NA
Unigene10101_All	1987	0.66	2.71	2.03775	6.80856e-08	1.20378e-06	Up	NA	gi|255004828|gb|AC129354.5|/8e-10/Rattus norvegicus CH230-422E19 (Children's Hospital Oakland Research Institute Rat (BN/SsNHsd/MCW) BAC library) complete sequence	NA	NA	NA	NA
CL684.Contig5_All	3396	0.84	3.44	2.03395	3.14356e-16	1.00817e-14	Up	gi|646721158|gb|KDR22628.1|/2.23603e-103/Splicing factor, arginine/serine-rich 18 [Zootermopsis nevadensis]	gi|197927391|ref|NM_001025274.2|/9e-14/Rattus norvegicus PNN-interacting serine/arginine-rich protein (Pnisr), mRNA	sp|Q8TF01|PNISR_HUMAN/1e-64/Arginine/serine-rich protein PNISR OS=Homo sapiens GN=PNISR PE=1 SV=2	ame:726190/2e-83/splicing factor, arginine/serine-rich 18-like; K13170 splicing factor, arginine/serine-rich 18	PA2976/9e-09/---	NA
CL1268.Contig1_All	2233	2.19	8.93	2.02773	7.44704e-26	3.47474e-24	Up	NA	NA	NA	NA	NA	NA
CL1750.Contig1_All	2068	0.52	2.12	2.02748	5.68062e-07	9.09761e-06	Up	gi|530572707|ref|XP_005280906.1|/3.12367e-171/PREDICTED: histidine--tRNA ligase, cytoplasmic [Chrysemys picta bellii]	gi|557322215|ref|XM_006034142.1|/2e-35/PREDICTED: Alligator sinensis histidine--tRNA ligase, cytoplasmic-like (LOC102381590), mRNA	sp|P70076|SYHC_TAKRU/7e-168/Histidine--tRNA ligase, cytoplasmic OS=Takifugu rubripes GN=hars PE=3 SV=1	gga:416132/8e-171/HARS; histidyl-tRNA synthetase (EC:6.1.1.21); K01892 histidyl-tRNA synthetase [EC:6.1.1.21]	SPBC2G2.12/6e-132/---	NA
Unigene195_All	2370	5.11	20.78	2.0238	1.39338e-61	1.35259e-59	Up	gi|91081545|ref|XP_974976.1|/6.80679e-125/PREDICTED: calumenin [Tribolium castaneum] &gt;gi|270006175|gb|EFA02623.1| hypothetical protein TcasGA2_TC008343 [Tribolium castaneum]	gi|543726553|ref|XM_005504336.1|/4e-21/PREDICTED: Columba livia calumenin (CALU), mRNA	sp|Q6IQP3|CALUA_DANRE/2e-102/Calumenin-A OS=Danio rerio GN=calua PE=2 SV=1	NA	NA	molecular_function:GO:0005509//calcium ion binding;
CL1476.Contig3_All	338	3.43	13.81	2.00943	1.86983e-05	0.0002383	Up	gi|108383961|gb|ABF85761.1|/1.44311e-16/IP16157p [Drosophila melanogaster]	gi|34604194|gb|AY376959.1|/1e-103/Litopenaeus vannamei microsatellite TUGAPv5-7.166 sequence	sp|P49756|RBM25_HUMAN/2e-15/RNA-binding protein 25 OS=Homo sapiens GN=RBM25 PE=1 SV=3	mdo:100019699/5e-15/RBM25; RNA binding motif protein 25; K12822 RNA-binding protein 25	PA2976/3e-08/---	NA
CL1555.Contig2_All	2350	0.44	1.77	2.00817	1.44396e-06	2.1933e-05	Up	gi|675381270|gb|KFM74172.1|/0/Replication protein A DNA-binding subunit, partial [Stegodyphus mimosarum]	gi|298911608|emb|FQ222430.1|/9e-10/Rattus norvegicus TL0ADA23YJ06 mRNA sequence	sp|Q5FW17|RFA1_XENTR/6e-176/Replication protein A 70 kDa DNA-binding subunit OS=Xenopus tropicalis GN=rpa1 PE=2 SV=1	dre:327491/2e-175/rpa1, wu:fi14b08, zgc:55337, zgc:77092; replication protein A1; K07466 replication factor A1	SPBC660.13c/7e-121/---	NA
Unigene13407_All	426	4.72	18.97	2.00686	3.25758e-09	6.49363e-08	Up	NA	gi|55251523|gb|AC112953.15|/8e-31/Mus musculus chromosome 7, clone RP23-44J21, complete sequence	NA	NA	NA	NA
Unigene1719_All	717	1.29	5.17	2.00279	1.52996e-05	0.000198175	Up	gi|134315|sp|P02635.1|SCPB_PENSP/2.68564e-34/RecName: Full=Sarcoplasmic calcium-binding protein, beta chain; Short=SCP beta chain [Penaeus sp.] &gt;gi|352238|prf||1007174A protein beta,sarcoplasmic Ca binding	gi|380503695|dbj|AB703461.1|/1e-58/Penaeus monodon pm-scp mRNA for sarcoplasmic calcium-binding protein, complete cds	sp|P02635|SCPB_PENSP/4e-36/Sarcoplasmic calcium-binding protein, beta chain OS=Penaeus sp. PE=1 SV=1	NA	NA	molecular_function:GO:0005509//calcium ion binding;
Unigene3398_All	2752	0.39	1.56	2	1.76033e-06	2.64216e-05	Up	gi|646719157|gb|KDR21365.1|/0/Gephyrin [Zootermopsis nevadensis]	NA	sp|Q03555|GEPH_RAT/7e-120/Gephyrin OS=Rattus norvegicus GN=Gphn PE=1 SV=3	nvi:100117270/4e-149/Cin, NV17405; molybdenum cofactor synthesis protein cinnamon; K15376 gephyrin [EC:2.10.1.1 2.7.7.75]	AF0931_1/1e-52/---	NA
CL2277.Contig1_All	3891	0.71	2.84	2	6.37652e-15	1.87855e-13	Up	gi|1764109|gb|AAC64661.1|/4.93088e-86/pacifastin light chain precursor [Pacifastacus leniusculus]	NA	sp|Q6ZWJ8|KCP_HUMAN/8e-43/Kielin/chordin-like protein OS=Homo sapiens GN=KCP PE=2 SV=2	cfa:403921/2e-20/TFPI; tissue factor pathway inhibitor (lipoprotein-associated coagulation inhibitor); K03909 tissue factor pathway inhibitor	NA	NA
Unigene8746_All	2147	1.21	4.81	1.99103	1.15353e-13	3.18365e-12	Up	gi|288188854|gb|ADC42877.1|/0/serine proteinase inhibitor B3 [Penaeus monodon]	gi|288188853|gb|GQ260130.1|/0.0/Penaeus monodon serine proteinase inhibitor B3 (SERPINB3) mRNA, complete cds	sp|P05619|ILEU_HORSE/3e-51/Leukocyte elastase inhibitor OS=Equus caballus GN=SERPINB1 PE=1 SV=3	ecb:100049797/1e-50/SERPINB1; serpin peptidase inhibitor, clade B (ovalbumin), member 1; K13963 serpin B	MA3388/4e-38/---	NA
CL1302.Contig2_All	1785	4.06	16.02	1.98032	5.12722e-35	3.02805e-33	Up	gi|665804692|ref|XP_008550503.1|/0/PREDICTED: 26S protease regulatory subunit 6B [Microplitis demolitor]	gi|194902776|ref|XM_001980724.1|/5e-60/Drosophila erecta GG17330 (Dere\GG17330), mRNA	sp|P46507|PRS6B_MANSE/0.0/26S protease regulatory subunit 6B OS=Manduca sexta PE=2 SV=1	api:100165907/0.0/26S protease regulatory subunit 6B-like; K03063 26S proteasome regulatory subunit T3	SPCC576.10c/3e-158/---	NA
Unigene11332_All	4324	0.96	3.77	1.97346	3.38628e-21	1.34686e-19	Up	gi|321474912|gb|EFX85876.1|/5.68372e-107/hypothetical protein DAPPUDRAFT_313761 [Daphnia pulex]	gi|18042386|gb|AC093637.5|/2e-12/Homo sapiens BAC clone RP11-239C17 from 4, complete sequence	sp|Q9P2G9|KLHL8_HUMAN/1e-70/Kelch-like protein 8 OS=Homo sapiens GN=KLHL8 PE=1 SV=4	gga:419432/3e-73/KLHL17; kelch-like 17 (Drosophila); K10454 kelch-like protein 17 (actinfilin)	NA	NA
CL826.Contig10_All	1644	1.89	7.4	1.96914	1.56468e-15	4.78199e-14	Up	gi|333470611|gb|AEF33840.1|/0/alpha-I tubulin [Cherax quadricarinatus]	gi|330976858|gb|HQ436507.1|/0.0/Eriocheir sinensis alpha-tubulin mRNA, complete cds	sp|Q25008|TBA1_HOMAM/0.0/Tubulin alpha-1 chain OS=Homarus americanus PE=2 SV=1	smm:Smp_090120.1/0.0/alpha tubulin; K07374 tubulin alpha	SPBC16A3.15c/0.0/---	biological_process:GO:0006184//GTP catabolic process;GO:0051258//protein polymerization;GO:0007017//microtubule-based process;cellular_component:GO:0005874//microtubule;GO:0005737//cytoplasm;molecular_function:GO:0005200//structural constituent of cytoskeleton;GO:0003924//GTPase activity;GO:0005525//GTP binding;
CL940.Contig3_All	2653	0.34	1.33	1.96782	1.86983e-05	0.00023842	Up	gi|646700903|gb|KDR10856.1|/1.49429e-176/Hepatocyte growth factor-regulated tyrosine kinase substrate [Zootermopsis nevadensis]	NA	sp|Q9JJ50|HGS_RAT/2e-157/Hepatocyte growth factor-regulated tyrosine kinase substrate OS=Rattus norvegicus GN=Hgs PE=1 SV=1	aga:AgaP_AGAP008887/7e-160/AGAP008887-PA; K12182 hepatocyte growth factor-regulated tyrosine kinase substrate	Cgl1939/2e-06/---	NA
Unigene14477_All	4708	0.47	1.83	1.96111	1.03344e-11	2.50558e-10	Up	gi|321465734|gb|EFX76733.1|/1.44835e-87/hypothetical protein DAPPUDRAFT_321920 [Daphnia pulex]	gi|23304106|emb|AL807382.8|/1e-10/Mouse DNA sequence from clone RP23-434B7 on chromosome 4, complete sequence	sp|P56941|NPC1_PIG/8e-80/Niemann-Pick C1 protein OS=Sus scrofa GN=NPC1 PE=2 SV=1	dmo:Dmoj_GI18274/4e-84/GI18274 gene product from transcript GI18274-RA; K12385 Niemann-Pick C1 protein	NA	cellular_component:GO:0016020//membrane;
CL2284.Contig2_All	2403	0.51	1.98	1.95693	6.32108e-07	1.00094e-05	Up	gi|675374235|gb|KFM67137.1|/2.6263e-15/hypothetical protein X975_10626, partial [Stegodyphus mimosarum]	gi|156523380|gb|AC190169.3|/6e-08/Mus musculus BAC clone RP24-505O24 from chromosome y, complete sequence	sp|Q55AX2|DOT1L_DICDI/5e-09/Histone-lysine N-methyltransferase, H3 lysine-79 specific OS=Dictyostelium discoideum GN=dotA PE=2 SV=2	mmu:333329/4e-07/Cngb1, Cngb1b, Gm1959, MGC27656; cyclic nucleotide gated channel beta 1; K04952 cyclic nucleotide gated channel beta 1	NA	NA
Unigene2166_All	1224	0.74	2.87	1.95545	3.42256e-05	0.0004181	Up	gi|149022841|gb|EDL79735.1|/1.32789e-13/similar to FLJ46154 protein (predicted) [Rattus norvegicus]	gi|33354419|gb|AC112523.5|/1e-22/Mus musculus BAC clone RP23-418K6 from chromosome 16, complete sequence	sp|Q6ZRP5|YD019_HUMAN/2e-09/Putative uncharacterized protein FLJ46204 OS=Homo sapiens PE=5 SV=2	dmo:Dmoj_GI15889/6e-06/GI15889 gene product from transcript GI15889-RA; K14079 poly(A) RNA polymerase GLD2 [EC:2.7.7.19]	NA	NA
Unigene5516_All	879	4.77	18.46	1.95234	5.30614e-19	1.92602e-17	Up	gi|71159516|gb|AAZ29608.1|/1.47829e-20/C-type lectin [Penaeus monodon]	NA	sp|Q02817|MUC2_HUMAN/2e-15/Mucin-2 OS=Homo sapiens GN=MUC2 PE=1 SV=2	hsa:4583/4e-15/MUC2, MLP, MUC-2, SMUC; mucin 2, oligomeric mucus/gel-forming; K10955 intestinal mucin-2	YPO2725/2e-07/---	NA
Unigene3608_All	1123	7.48	28.93	1.95146	1.4534e-37	9.27539e-36	Up	NA	gi|71533452|gb|AC164098.4|/5e-22/Mus musculus BAC clone RP23-341D24 from chromosome 1, complete sequence	NA	NA	NA	NA
CL1418.Contig3_All	2269	5.92	22.87	1.94979	1.3522e-61	1.31767e-59	Up	gi|321459871|gb|EFX70920.1|/1.3252e-77/hypothetical protein DAPPUDRAFT_327707 [Daphnia pulex]	NA	sp|Q68DX3|FRPD2_HUMAN/6e-19/FERM and PDZ domain-containing protein 2 OS=Homo sapiens GN=FRMPD2 PE=1 SV=3	acs:100566747/1e-19/ptpn13; protein tyrosine phosphatase, non-receptor type 13 (APO-1/CD95 (Fas)-associated phosphatase); K02374 protein tyrosin phosphatase, non-receptor type 13 (PTPN13)	NA	NA
CL2324.Contig1_All	2752	9.46	36.52	1.94877	8.41608e-119	1.26923e-116	Up	gi|149689074|gb|ABR27864.1|/1.97623e-54/DJ-1 [Triatoma infestans]	NA	sp|Q99497|PARK7_HUMAN/1e-47/Protein DJ-1 OS=Homo sapiens GN=PARK7 PE=1 SV=2	tca:662087/3e-50/similar to CG1349-PA; K05687 protein DJ-1	ZthiJ/7e-36/---	NA
CL175.Contig9_All	13295	0.54	2.08	1.94555	5.55956e-35	3.27574e-33	Up	gi|29134779|dbj|BAC66140.1|/0/projectin [Procambarus clarkii]	gi|29134778|dbj|AB055927.1|/0.0/Procambarus clarkii mRNA for projectin, complete cds	sp|Q23551|UNC22_CAEEL/0.0/Twitchin OS=Caenorhabditis elegans GN=unc-22 PE=1 SV=3	spu:590007/0.0/similar to titin isoform N2-A; K12567 titin [EC:2.7.11.1]	NMA0905/1e-15/---	NA
CL2386.Contig2_All	920	10.96	42.21	1.94534	1.54154e-43	1.09402e-41	Up	NA	NA	NA	NA	NA	NA
Unigene12854_All	2635	0.33	1.27	1.94429	3.42256e-05	0.000418302	Up	gi|301072323|gb|ADK56123.1|/0/integrin beta subunit [Litopenaeus vannamei]	gi|301072322|gb|GQ889365.1|/0.0/Litopenaeus vannamei integrin beta subunit mRNA, complete cds	sp|P11584|ITBX_DROME/0.0/Integrin beta-PS OS=Drosophila melanogaster GN=mys PE=1 SV=3	tca:657674/0.0/similar to CG1560-PA; K05719 integrin beta 1	NA	NA
CL70.Contig5_All	3746	0.59	2.24	1.92471	2.10186e-11	4.97224e-10	Up	gi|260819935|ref|XP_002605291.1|/8.52786e-19/hypothetical protein BRAFLDRAFT_95865 [Branchiostoma floridae] &gt;gi|229290623|gb|EEN61301.1| hypothetical protein BRAFLDRAFT_95865 [Branchiostoma floridae]	gi|41059474|gb|AY466183.1|/6e-15/Litopenaeus vannamei microsatellite TUMXLV5.71 sequence	sp|Q7KRR5|NGLY1_DROME/1e-09/Peptide-N(4)-(N-acetyl-beta-glucosaminyl)asparagine amidase OS=Drosophila melanogaster GN=Pngl PE=1 SV=1	xtr:100488447/4e-10/peptide-N(4)-(N-acetyl-beta-glucosaminyl)asparagine amidase-like; K01456 peptide-N4-(N-acetyl-beta-glucosaminyl)asparagine amidase [EC:3.5.1.52]	NA	NA
CL2595.Contig1_All	449	5.3	20.11	1.92385	9.29204e-10	1.94887e-08	Up	gi|401407542|ref|XP_003883220.1|/1.66408e-12/conserved hypothetical protein [Neospora caninum Liverpool] &gt;gi|325117636|emb|CBZ53188.1| conserved hypothetical protein [Neospora caninum Liverpool]	gi|56410816|gb|AC101722.14|/3e-15/Mus musculus chromosome 5, clone RP23-310L24, complete sequence	sp|Q96PY5|FMNL2_HUMAN/7e-11/Formin-like protein 2 OS=Homo sapiens GN=FMNL2 PE=1 SV=3	mdo:100029531/2e-12/BPTF; bromodomain PHD finger transcription factor; K11728 nucleosome-remodeling factor subunit BPTF	CC3494_1/6e-10/---	NA
Unigene8459_All	1406	0.63	2.39	1.92359	6.22212e-05	0.000722473	Up	gi|358340364|dbj|GAA48273.1|/6.59269e-15/striated muscle preferentially expressed protein kinase [Clonorchis sinensis]	NA	sp|P20397|NUCL_XENLA/2e-12/Nucleolin OS=Xenopus laevis GN=ncl PE=2 SV=3	acs:100567155/5e-12/nucleolin-like; K11294 nucleolin	aq_2032/6e-08/---	NA
CL161.Contig5_All	3070	4.67	17.7	1.92225	1.90224e-64	1.9278e-62	Up	gi|646695066|gb|KDR08240.1|/0/Serine/threonine-protein kinase Doa [Zootermopsis nevadensis]	gi|501297523|dbj|AK417961.1|/2e-32/Riptortus pedestris mRNA for serine/threonine-protein kinase, complete cds, sequence id: Rped-1365	sp|P49762|DOA_DROME/1e-165/Serine/threonine-protein kinase Doa OS=Drosophila melanogaster GN=Doa PE=1 SV=2	tca:659421/4e-178/similar to Darkener of apricot CG33553-PG; K08823 CDC-like kinase [EC:2.7.12.1]	SPAC1687.15/3e-21/---	NA
CL766.Contig2_All	4653	1.95	7.38	1.92015	8.62142e-42	5.98445e-40	Up	gi|675368010|gb|KFM60912.1|/1.3166e-24/Pleckstrin domain-containing family O member 1, partial [Stegodyphus mimosarum]	gi|354785802|gb|JN950303.1|/1e-07/Mus musculus targeted deletion, lacZ-tagged mutant allele Doc2g:tm1(KOMP)Ucd; transgenic	sp|Q9UQ35|SRRM2_HUMAN/2e-15/Serine/arginine repetitive matrix protein 2 OS=Homo sapiens GN=SRRM2 PE=1 SV=2	hsa:23524/6e-15/SRRM2, 300-KD, CWF21, Cwc21, DKFZp667L0421, DKFZp686O15166, FLJ21926, FLJ22250, KIAA0324, MGC40295, SRL300, SRm300; serine/arginine repetitive matrix 2; K13172 serine/arginine repetitive matrix protein 2	SPAC140.02/1e-05/---	NA
CL2358.Contig2_All	951	4.74	17.91	1.91781	1.1488e-19	4.31201e-18	Up	NA	NA	NA	NA	NA	NA
Unigene14812_All	1675	1.12	4.23	1.91716	2.55662e-09	5.1531e-08	Up	gi|548362625|ref|XP_005731468.1|/9.99458e-77/PREDICTED: high mobility group protein 20A-like isoform X1 [Pundamilia nyererei] &gt;gi|548362641|ref|XP_005731469.1| PREDICTED: high mobility group protein 20A-like isoform X2 [Pundamilia nyererei] &gt;gi|548362645|ref|XP_005731470.1| PREDICTED: high mobility group protein 20A-like isoform X3 [Pundamilia nyererei] &gt;gi|554873898|ref|XP_005946870.1| …	gi|507553373|ref|XM_004660421.1|/2e-06/PREDICTED: Jaculus jaculus high mobility group 20A (Hmg20a), transcript variant X2, mRNA	sp|Q9DC33|HM20A_MOUSE/3e-77/High mobility group protein 20A OS=Mus musculus GN=Hmg20a PE=2 SV=1	mmu:15354/2e-14/Hmgb3, Hmg2a, Hmg4; high mobility group box 3; K11296 high mobility group protein B3	YBR089c-a/4e-13/---	NA
CL1241.Contig1_All	4838	0.26	0.98	1.91427	3.45656e-07	5.65733e-06	Up	gi|668450497|gb|KFB39738.1|/7.68219e-76/AGAP007919-PA-like protein [Anopheles sinensis]	NA	sp|Q9VMA7|TGO1_DROME/2e-51/Transport and Golgi organization protein 1 OS=Drosophila melanogaster GN=Tango1 PE=1 SV=2	mgp:100545401/2e-21/EEA1; early endosome antigen 1; K12478 early endosome antigen 1	aq_1006/3e-16/---	NA
Unigene14360_All	5027	5.98	22.54	1.91427	6.79512e-133	1.13264e-130	Up	gi|357616654|gb|EHJ70311.1|/2.50526e-45/collagen [Danaus plexippus]	NA	sp|P29400|CO4A5_HUMAN/5e-30/Collagen alpha-5(IV) chain OS=Homo sapiens GN=COL4A5 PE=1 SV=2	mdo:100031723/6e-32/eukaryotic translation initiation factor 4 gamma 1-like; K03260 translation initiation factor 4G	Cgl1939/5e-10/---	NA
CL1454.Contig6_All	3179	0.85	3.2	1.91254	3.34042e-13	8.93695e-12	Up	gi|665801642|ref|XP_008548842.1|/1.01632e-41/PREDICTED: uncharacterized protein LOC103572158 isoform X2 [Microplitis demolitor] &gt;gi|665801644|ref|XP_008548843.1| PREDICTED: uncharacterized protein LOC103572158 isoform X2 [Microplitis demolitor] &gt;gi|665801646|ref|XP_008548844.1| PREDICTED: uncharacterized protein LOC103572158 isoform X2 [Microplitis demolitor]	NA	sp|P54938|NFM_RABIT/7e-10/Neurofilament medium polypeptide (Fragment) OS=Oryctolagus cuniculus GN=NEFM PE=2 SV=1	aml:100465386/2e-10/neurofilament medium polypeptide-like; K04573 neurofilament medium polypeptide (neurofilament 3)	YDR170c/7e-10/---	NA
CL730.Contig1_All	3336	3.03	11.4	1.91164	2.06656e-45	1.54906e-43	Up	gi|115345804|gb|ABI95361.1|/0/hemolymph clottable protein [Litopenaeus vannamei]	gi|115345803|gb|DQ984182.1|/0.0/Litopenaeus vannamei hemolymph clottable protein mRNA, complete cds	sp|Q9U572|CLOT_PENMO/0.0/Hemolymph clottable protein OS=Penaeus monodon PE=1 SV=1	hsa:4583/1e-09/MUC2, MLP, MUC-2, SMUC; mucin 2, oligomeric mucus/gel-forming; K10955 intestinal mucin-2	NA	NA
CL124.Contig1_All	3395	1.01	3.79	1.90784	4.01166e-16	1.27848e-14	Up	gi|322778697|gb|EFZ09116.1|/0/hypothetical protein SINV_02824 [Solenopsis invicta]	gi|338224410|gb|HM217849.1|/1e-09/Scylla paramamosain amino acids transporter mRNA, partial cds	sp|Q5RAE3|LAT2_PONAB/1e-131/Large neutral amino acids transporter small subunit 2 OS=Pongo abelii GN=SLC7A8 PE=2 SV=2	dpo:Dpse_GA23621/5e-148/GA23621 gene product from transcript GA23621-RA; K03450 solute carrier family 7 (L-type amino acid transporter), other	alr1519/1e-45/---	NA
Unigene348_All	1088	0.84	3.15	1.90689	6.22212e-05	0.000722142	Up	gi|195055300|ref|XP_001994557.1|/2.53379e-24/GH15522 [Drosophila grimshawi] &gt;gi|193892320|gb|EDV91186.1| GH15522 [Drosophila grimshawi]	gi|21912661|emb|AL671910.9|/4e-16/Mouse DNA sequence from clone RP23-245M12 on chromosome X, complete sequence	sp|Q6PZE0|MUC19_MOUSE/9e-20/Mucin-19 OS=Mus musculus GN=Muc19 PE=2 SV=2	acs:100563509/5e-23/mucin-2-like; K10955 intestinal mucin-2	Cgl1939/2e-14/---	NA
Unigene5023_All	2695	0.32	1.2	1.90689	6.22212e-05	0.000721812	Up	gi|625286616|ref|XP_007635022.1|/3.78264e-26/PREDICTED: dentin sialophosphoprotein-like isoform X2 [Cricetulus griseus]	NA	sp|Q17Q32|ENOPH_AEDAE/4e-18/Enolase-phosphatase E1 OS=Aedes aegypti GN=AAEL000109 PE=3 SV=1	aag:AaeL_AAEL000109/1e-17/enolase-phosphatase e-1; K09880 enolase-phosphatase E1 [EC:3.1.3.77]	SPCC645.05c/1e-08/---	NA
Unigene14365_All	2892	1.24	4.63	1.90067	8.2424e-17	2.72623e-15	Up	gi|355745378|gb|EHH50003.1|/1.41982e-18/hypothetical protein EGM_00760, partial [Macaca fascicularis]	gi|52353889|gb|AC107772.19|/1e-18/Mus musculus chromosome 15, clone RP23-102L5, complete sequence	sp|Q07283|TRHY_HUMAN/1e-15/Trichohyalin OS=Homo sapiens GN=TCHH PE=1 SV=2	ecb:100050705/2e-14/ZFHX4; zinc finger homeobox 4; K09380 zinc finger homeobox protein 4	MK0690/3e-11/---	NA
Unigene14569_All	1838	1.91	7.12	1.8983	5.3634e-16	1.68386e-14	Up	gi|642056501|emb|CDQ91405.1|/2.03224e-09/unnamed protein product [Oncorhynchus mykiss]	gi|120871137|emb|CR854979.31|/6e-29/Zebrafish DNA sequence from clone DKEY-21C1 in linkage group 12, complete sequence	NA	NA	NA	NA
Unigene15114_All	2887	0.91	3.38	1.89308	1.22238e-12	3.16668e-11	Up	gi|78706716|ref|NP_001027161.1|/4.35678e-52/CG45050, isoform C [Drosophila melanogaster] &gt;gi|78706718|ref|NP_001027162.1| CG45050, isoform F [Drosophila melanogaster] &gt;gi|442618178|ref|NP_001262407.1| CG45050, isoform B [Drosophila melanogaster] &gt;gi|442618180|ref|NP_001262408.1| CG45050, isoform D [Drosophila melanogaster] &gt;gi|442618182|ref|NP_001262409.1| CG45050, isoform E [Drosophi…	NA	sp|Q6FIF0|ZFAN6_HUMAN/3e-37/AN1-type zinc finger protein 6 OS=Homo sapiens GN=ZFAND6 PE=1 SV=2	dre:100148477/9e-14/zfand4, si:dkey-194n13.3; zinc finger, AN1-type domain 4; K12163 AN1-type zinc finger and ubiquitin domain-containing protein 1	NA	NA
CL220.Contig3_All	4460	0.61	2.26	1.88944	3.34042e-13	8.94639e-12	Up	gi|332029316|gb|EGI69299.1|/2.0186e-115/Platelet glycoprotein V [Acromyrmex echinatior]	gi|170054945|ref|XM_001863326.1|/4e-13/Culex quinquefasciatus leucine-rich transmembrane protein, mRNA	sp|P98088|MUC5A_HUMAN/2e-34/Mucin-5AC (Fragments) OS=Homo sapiens GN=MUC5AC PE=1 SV=3	tgu:100220116/8e-31/similar to mucin 2; K10955 intestinal mucin-2	Cgl1939/2e-17/---	NA
CL473.Contig3_All	2514	0.73	2.7	1.88699	2.1552e-09	4.37884e-08	Up	gi|195401867|ref|XP_002059532.1|/8.29837e-36/GJ14774 [Drosophila virilis] &gt;gi|194147239|gb|EDW62954.1| GJ14774 [Drosophila virilis]	gi|469832435|gb|BT149966.1|/3e-13/Salmo salar clone HJ4_2801 splicing factor arginine/serine-rich 3 mRNA, complete cds	sp|Q02427|RBP1_DROME/2e-33/RNA-binding protein 1 OS=Drosophila melanogaster GN=Rbp1 PE=2 SV=3	dya:Dyak_GE26048/5e-34/GE26048 gene product from transcript GE26048-RA; K12892 splicing factor, arginine/serine-rich 3	alr4683/6e-10/---	biological_process:GO:0007399//nervous system development;GO:0006376//mRNA splice site selection;cellular_component:GO:0071011//precatalytic spliceosome;GO:0071013//catalytic step 2 spliceosome;molecular_function:GO:0003729//mRNA binding;GO:0005515//protein binding;GO:0000166//nucleotide binding;GO:0008270//zinc ion binding;
CL1593.Contig2_All	2981	4.57	16.88	1.88505	2.01944e-58	1.88105e-56	Up	gi|38194439|gb|AAR13229.1|/4.2285e-159/glycerol-3-phosphate dehydrogenase [Ctenolepisma longicaudata]	gi|67043760|gb|DQ062224.1|/8e-20/Lysiphlebus testaceipes glycerol-3-phosphate dehydrogenase (Gpdh) mRNA, complete cds	sp|Q27567|GPDA_DROEZ/6e-153/Glycerol-3-phosphate dehydrogenase [NAD(+)], cytoplasmic OS=Drosophila ezoana GN=Gpdh1 PE=3 SV=4	nvi:100123687/2e-157/NV14101; glycerol 3 phosphate dehydrogenase; K00006 glycerol-3-phosphate dehydrogenase (NAD+) [EC:1.1.1.8]	SPBC215.05/7e-89/---	NA
CL1798.Contig1_All	3953	0.61	2.25	1.88304	1.22469e-11	2.9467e-10	Up	gi|405959638|gb|EKC25651.1|/4.43754e-167/Membralin [Crassostrea gigas]	gi|478534739|ref|XM_004441443.1|/1e-101/PREDICTED: Ceratotherium simum simum transmembrane protein 259 (TMEM259), mRNA	sp|Q4ZIN3|MBRL_HUMAN/8e-131/Membralin OS=Homo sapiens GN=TMEM259 PE=1 SV=1	gga:396544/6e-22/NACA, PTGES3, TEBP, cPGES; nascent polypeptide-associated complex alpha subunit; K03626 nascent polypeptide-associated complex subunit alpha	Rv3876/3e-15/---	NA
CL37.Contig2_All	1844	0.73	2.69	1.88164	7.467e-07	1.17506e-05	Up	gi|91086675|ref|XP_968460.1|/0/PREDICTED: serine--tRNA ligase, cytoplasmic [Tribolium castaneum]	gi|198474830|ref|XM_001356791.2|/1e-17/Drosophila pseudoobscura pseudoobscura GA14420 (Dpse\GA14420), mRNA	sp|Q18678|SYSC_CAEEL/9e-180/Probable serine--tRNA ligase, cytoplasmic OS=Caenorhabditis elegans GN=srs-2 PE=3 SV=1	tca:656867/0.0/similar to CG17259-PA; K01875 seryl-tRNA synthetase [EC:6.1.1.11]	SPAC29A4.15/2e-115/---	NA
Unigene235_All	2481	1.65	6.08	1.88161	3.1641e-18	1.11187e-16	Up	gi|646708849|gb|KDR14996.1|/0/Y+L amino acid transporter 2, partial [Zootermopsis nevadensis]	gi|347966268|ref|XM_321470.5|/1e-46/Anopheles gambiae str. PEST AGAP001627-PA (AgaP_AGAP001627) mRNA, complete cds	sp|Q9N1Q4|LAT2_RABIT/7e-136/Large neutral amino acids transporter small subunit 2 OS=Oryctolagus cuniculus GN=SLC7A8 PE=1 SV=1	aag:AaeL_AAEL002557/0.0/cationic amino acid transporter; K03450 solute carrier family 7 (L-type amino acid transporter), other	alr1519/2e-42/---	biological_process:GO:0003333//amino acid transmembrane transport;cellular_component:GO:0016021//integral component of membrane;molecular_function:GO:0015171//amino acid transmembrane transporter activity;
CL1256.Contig2_All	2685	0.44	1.62	1.88042	1.76033e-06	2.64059e-05	Up	gi|642916086|ref|XP_976064.2|/1.73698e-164/PREDICTED: ribose-phosphate pyrophosphokinase 1 isoform X2 [Tribolium castaneum]	gi|514781528|ref|XM_005027816.1|/3e-65/PREDICTED: Anas platyrhynchos phosphoribosyl pyrophosphate synthetase 1 (PRPS1), mRNA	sp|P60892|PRPS1_RAT/3e-161/Ribose-phosphate pyrophosphokinase 1 OS=Rattus norvegicus GN=Prps1 PE=1 SV=2	tca:658841/8e-166/similar to CG6767-PA, isoform A; K00948 ribose-phosphate pyrophosphokinase [EC:2.7.6.1]	SPCC1620.06c/3e-119/---	biological_process:GO:0016310//phosphorylation;GO:0009116//nucleoside metabolic process;GO:0009165//nucleotide biosynthetic process;GO:0009156//ribonucleoside monophosphate biosynthetic process;molecular_function:GO:0000287//magnesium ion binding;GO:0004749//ribose phosphate diphosphokinase activity;GO:0016301//kinase activity;
CL2745.Contig11_All	4768	0.25	0.92	1.87971	2.08216e-06	3.0814e-05	Up	gi|646715586|gb|KDR19135.1|/0/C-jun-amino-terminal kinase-interacting protein 3 [Zootermopsis nevadensis]	gi|545502588|ref|XM_005621691.1|/2e-18/PREDICTED: Canis lupus familiaris mitogen-activated protein kinase 8 interacting protein 3 (MAPK8IP3), mRNA	sp|O60271|JIP4_HUMAN/0.0/C-Jun-amino-terminal kinase-interacting protein 4 OS=Homo sapiens GN=SPAG9 PE=1 SV=4	xtr:100170186/0.0/mapk8ip3, jip3, jsap1, syd2; mitogen-activated protein kinase 8 interacting protein 3; K04436 mitogen-activated protein kinase 8 interacting protein 3	SP1247/1e-07/---	NA
CL1529.Contig2_All	6283	0.12	0.44	1.87447	8.04582e-05	0.000917825	Up	gi|646716235|gb|KDR19564.1|/5.15207e-112/hypothetical protein L798_06362 [Zootermopsis nevadensis]	gi|67905310|emb|CR388129.11|/4e-17/Zebrafish DNA sequence from clone CH211-281L24 in linkage group 15, complete sequence	sp|Q9VC61|CRERF_DROME/5e-83/Protein CREBRF homolog OS=Drosophila melanogaster GN=CG13624 PE=2 SV=2	dmo:Dmoj_GI22245/9e-07/GI22245 gene product from transcript GI22245-RA; K12494 PH and SEC7 domain-containing protein	NA	NA
CL1745.Contig2_All	3775	0.42	1.54	1.87447	8.37912e-08	1.46409e-06	Up	gi|242018558|ref|XP_002429741.1|/6.56929e-128/regulator of G protein signaling, putative [Pediculus humanus corporis] &gt;gi|212514753|gb|EEB17003.1| regulator of G protein signaling, putative [Pediculus humanus corporis]	gi|195054151|ref|XM_001993954.1|/1e-06/Drosophila grimshawi GH18025 (Dgri\GH18025), mRNA	sp|Q9VCX1|RGS_DROME/7e-105/Regulator of G-protein signaling loco OS=Drosophila melanogaster GN=loco PE=1 SV=2	aml:100478812/1e-22/regulator of G-protein signaling 3-like; K07524 regulator of G-protein signalling 3	NA	NA
Unigene2028_All	2514	3.18	11.66	1.87447	4.8818e-34	2.82386e-32	Up	gi|665800051|ref|XP_008547971.1|/2.12808e-15/PREDICTED: uncharacterized protein LOC103571556 [Microplitis demolitor]	gi|61651866|gb|AC153987.4|/3e-31/Mus musculus 6 BAC RP24-430K15 (Roswell Park Cancer Institute (C57BL/6J Male) Mouse BAC Library) complete sequence	sp|Q8BTI8|SRRM2_MOUSE/3e-07/Serine/arginine repetitive matrix protein 2 OS=Mus musculus GN=Srrm2 PE=1 SV=3	oaa:100075123/2e-08/uncharacterized LOC100075123; K13172 serine/arginine repetitive matrix protein 2	DR2417m/5e-08/---	NA
Unigene5554_All	1654	1.87	6.85	1.87307	9.4008e-14	2.60589e-12	Up	gi|512912907|ref|XP_004927769.1|/4.67936e-103/PREDICTED: recombination repair protein 1-like isoform X2 [Bombyx mori]	gi|342326231|gb|JF284485.1|/2e-06/Cherax quadricarinatus clone v1-1847 recombination repair protein 1 mRNA, partial cds	sp|A0MTA1|APEX1_DANRE/8e-97/DNA-(apurinic or apyrimidinic site) lyase OS=Danio rerio GN=apex1 PE=1 SV=1	cin:100176572/8e-102/similar to APEX nuclease (multifunctional DNA repair enzyme) 1; K10771 AP endonuclease 1 [EC:4.2.99.18]	FN0047/7e-78/---	NA
CL1770.Contig4_All	3222	6.85	25.09	1.87294	8.52874e-92	1.08042e-89	Up	gi|646711415|gb|KDR16593.1|/1.40199e-139/PPPDE peptidase domain-containing protein 2 [Zootermopsis nevadensis]	gi|76362940|gb|AC161199.4|/3e-10/Mus musculus chromosome 15, clone RP23-383D13, complete sequence	sp|Q4KM30|DESI1_RAT/3e-45/Desumoylating isopeptidase 1 OS=Rattus norvegicus GN=Desi1 PE=2 SV=1	dre:572249/5e-08/cyclic nucleotide-gated channel rod photoreceptor subunit alpha-like; K04948 cyclic nucleotide gated channel alpha 1	YLR175w/8e-09/---	NA
CL452.Contig2_All	1663	0.68	2.49	1.87254	7.82914e-06	0.000106587	Up	gi|586466532|ref|XP_006863882.1|/7.91456e-34/PREDICTED: ficolin-1 [Chrysochloris asiatica]	gi|353230524|emb|HE601625.1|/1e-11/Schistosoma mansoni strain Puerto Rico chromosome 2, complete genome	sp|P57756|FCN2_RAT/7e-33/Ficolin-2 OS=Rattus norvegicus GN=Fcn2 PE=2 SV=1	rno:114091/2e-32/Fcnb, Fcn2; ficolin B; K10104 ficolin	XF1267/1e-06/---	NA
CL2568.Contig2_All	1389	1.17	4.28	1.8711	7.21702e-08	1.27068e-06	Up	NA	NA	NA	NA	NA	NA
Unigene2395_All	2457	5.19	18.97	1.86991	5.50322e-53	4.67885e-51	Up	gi|646707418|gb|KDR14195.1|/4.86167e-57/Protein bride of sevenless [Zootermopsis nevadensis]	NA	sp|P22815|BOSS_DROME/6e-36/Protein bride of sevenless OS=Drosophila melanogaster GN=boss PE=2 SV=3	api:100160726/2e-41/uncharacterized LOC100160726; K04623 bride of sevenless protein	DR2133/5e-08/---	NA
CL1055.Contig3_All	1186	67.82	246.41	1.86128	4e-307	1.29928e-304	Up	NA	NA	NA	NA	NA	NA
CL539.Contig5_All	1599	1.1	3.97	1.85164	1.9439e-08	3.61605e-07	Up	NA	NA	NA	NA	NA	NA
Unigene5291_All	1597	0.62	2.23	1.8467	5.3078e-05	0.000622874	Up	gi|528236030|gb|EPY28488.1|/1.33864e-14/hypothetical protein STCU_05092 [Strigomonas culicis]	gi|390346149|ref|XM_001199299.2|/1e-11/PREDICTED: Strongylocentrotus purpuratus integral membrane protein DGCR2/IDD-like (LOC763357), mRNA	sp|Q8BTI8|SRRM2_MOUSE/1e-11/Serine/arginine repetitive matrix protein 2 OS=Mus musculus GN=Srrm2 PE=1 SV=3	oaa:100075123/3e-12/uncharacterized LOC100075123; K13172 serine/arginine repetitive matrix protein 2	DR2133/5e-07/---	NA
CL2066.Contig1_All	5028	1.16	4.17	1.84592	3.73328e-25	1.69206e-23	Up	gi|402768955|gb|AFQ98270.1|/0/pacifastin heavy chain [Macrobrachium rosenbergii]	gi|478500560|ref|XM_004424539.1|/3e-08/PREDICTED: Ceratotherium simum simum antigen p97 (melanoma associated) identified by monoclonal antibodies 133.2 and 96.5 (MFI2), mRNA	sp|Q02942|TRF_BLADI/4e-87/Transferrin OS=Blaberus discoidalis PE=1 SV=1	rno:288038/2e-87/Mfi2; antigen p97 (melanoma associated) identified by monoclonal antibodies 133.2 and 96.5; K06569 melanoma-associated antigen p97	NA	NA
Unigene11890_All	710	1.52	5.45	1.84218	5.3078e-05	0.000623162	Up	gi|342326454|gb|AEL23142.1|/8.6657e-70/RING finger protein 181 [Cherax quadricarinatus]	gi|342326453|gb|JF284596.1|/3e-13/Cherax quadricarinatus clone V12-684 RING finger protein 181 mRNA, partial cds	sp|Q5M974|RN181_XENTR/5e-38/E3 ubiquitin-protein ligase RNF181 OS=Xenopus tropicalis GN=rnf181 PE=2 SV=1	bta:614061/1e-15/RNF115, MGC140179, ZNF364; ring finger protein 115; K11982 E3 ubiquitin-protein ligase RNF115/126 [EC:6.3.2.19]	SPAC57A7.09/9e-08/---	NA
CL376.Contig3_All	4537	0.48	1.72	1.8413	3.94298e-10	8.49484e-09	Up	gi|242008293|ref|XP_002424941.1|/2.08044e-75/protein MLP1, putative [Pediculus humanus corporis] &gt;gi|212508555|gb|EEB12203.1| protein MLP1, putative [Pediculus humanus corporis]	gi|529425275|ref|XM_005232420.1|/3e-17/PREDICTED: Falco peregrinus EH domain binding protein 1 (EHBP1), transcript variant X3, mRNA	sp|Q8NDI1|EHBP1_HUMAN/2e-58/EH domain-binding protein 1 OS=Homo sapiens GN=EHBP1 PE=1 SV=3	gga:396211/6e-07/MYH11; myosin, heavy chain 11, smooth muscle; K10352 myosin heavy chain	NA	NA
CL2419.Contig3_All	4319	0.26	0.93	1.83872	5.8255e-06	8.11407e-05	Up	gi|291233461|ref|XP_002736671.1|/4.74396e-37/PREDICTED: next to BRCA1 gene 1 protein-like isoform X1 [Saccoglossus kowalevskii]	gi|66808276|ref|XM_632769.1|/3e-29/Dictyostelium discoideum AX4 myb domain-containing protein (DDB_G0286135) mRNA, complete cds	sp|Q14596|NBR1_HUMAN/2e-18/Next to BRCA1 gene 1 protein OS=Homo sapiens GN=NBR1 PE=1 SV=3	dan:Dana_GF13333/3e-10/GF13333 gene product from transcript GF13333-RA; K00907 myosin-light-chain kinase [EC:2.7.11.18]	YPR042c/2e-09/---	NA
CL1845.Contig1_All	1270	0.7	2.5	1.8365	7.16152e-05	0.000822503	Up	gi|646696296|gb|KDR08688.1|/5.0574e-80/hypothetical protein L798_01586 [Zootermopsis nevadensis]	NA	sp|Q96BN8|OTUL_HUMAN/3e-43/Ubiquitin thioesterase otulin OS=Homo sapiens GN=OTULIN PE=1 SV=3	NA	NA	NA
CL1844.Contig1_All	3070	1.06	3.78	1.83432	3.98858e-14	1.12784e-12	Up	gi|675365906|gb|KFM58808.1|/3.43557e-71/Heterogeneous nuclear ribonucleoprotein F, partial [Stegodyphus mimosarum]	gi|350424199|ref|XM_003493671.1|/1e-18/PREDICTED: Bombus impatiens heterogeneous nuclear ribonucleoprotein H-like (LOC100743684), mRNA	sp|Q6AY09|HNRH2_RAT/2e-58/Heterogeneous nuclear ribonucleoprotein H2 OS=Rattus norvegicus GN=Hnrnph2 PE=1 SV=1	nvi:100115988/2e-67/NV14976; heterogeneous nuclear ribonucleoprotein F-like; K12898 heterogeneous nuclear ribonucleoprotein F/H	SPBC2D10.10c/7e-07/---	NA
CL355.Contig7_All	3667	0.27	0.96	1.83007	3.96518e-05	0.0004768	Up	gi|307202961|gb|EFN82181.1|/1.0168e-16/Mitogen-activated protein kinase kinase kinase 7-interacting protein 2 [Harpegnathos saltator]	gi|545492612|ref|XR_134627.2|/5e-06/PREDICTED: Canis lupus familiaris DEK oncogene pseudogene (LOC100688177), misc_RNA	sp|Q7ZXH3|TAB3_XENLA/3e-11/Mitogen-activated protein kinase kinase kinase 7-interacting protein 3 homolog OS=Xenopus laevis GN=map3k7ip3 PE=2 SV=1	xla:379270/1e-10/tab3-b, MGC53035, map3k7ip3, nap1, tab3; TGF-beta activated kinase 1/MAP3K7 binding protein 3; K12793 TAK1-binding protein 3	NA	NA
CL361.Contig7_All	2238	1.21	4.3	1.82933	1.42323e-11	3.405e-10	Up	gi|669302306|gb|KFD45978.1|/2.04991e-06/hypothetical protein M513_13134 [Trichuris suis]	gi|21655393|emb|AL691468.12|/1e-14/Mouse DNA sequence from clone RP23-20K13 on chromosome 4, complete sequence	NA	NA	NA	NA
CL446.Contig1_All	3577	0.64	2.27	1.82655	2.55634e-10	5.569e-09	Up	gi|321449469|gb|EFX61903.1|/1.22721e-75/hypothetical protein DAPPUDRAFT_302699 [Daphnia pulex]	NA	sp|Q8K1C0|ANGE2_MOUSE/1e-62/Protein angel homolog 2 OS=Mus musculus GN=Angel2 PE=2 SV=1	cin:100187049/8e-28/similar to CCR4-NOT transcription complex, subunit 6; K12603 CCR4-NOT transcription complex subunit 6	YAL021c_2/7e-25/---	NA
Unigene13490_All	5541	5.52	19.51	1.82147	2.04284e-119	3.09925e-117	Up	gi|115345804|gb|ABI95361.1|/0/hemolymph clottable protein [Litopenaeus vannamei]	gi|115345803|gb|DQ984182.1|/0.0/Litopenaeus vannamei hemolymph clottable protein mRNA, complete cds	sp|Q9U572|CLOT_PENMO/0.0/Hemolymph clottable protein OS=Penaeus monodon PE=1 SV=1	tgu:100220116/5e-15/similar to mucin 2; K10955 intestinal mucin-2	NA	NA
CL1528.Contig2_All	1541	1.11	3.92	1.82029	8.37912e-08	1.4651e-06	Up	gi|646698383|gb|KDR09590.1|/3.27342e-95/Charged multivesicular body protein 5 [Zootermopsis nevadensis]	gi|542148017|ref|XM_005482942.1|/2e-19/PREDICTED: Zonotrichia albicollis charged multivesicular body protein 5-like (LOC102071048), mRNA	sp|Q6DD52|CHMP5_XENLA/4e-88/Charged multivesicular body protein 5 OS=Xenopus laevis GN=chmp5 PE=2 SV=1	nvi:100116488/3e-93/NV14041; charged multivesicular body protein 5-like; K12198 charged multivesicular body protein 5	NA	NA
Unigene11647_All	2444	2.83	9.98	1.81824	1.69281e-27	8.15382e-26	Up	gi|321466074|gb|EFX77072.1|/0/hypothetical protein DAPPUDRAFT_305996 [Daphnia pulex]	NA	sp|O55096|DPP3_RAT/4e-180/Dipeptidyl peptidase 3 OS=Rattus norvegicus GN=Dpp3 PE=1 SV=2	nvi:100117644/0.0/NV15440; dipeptidyl peptidase 3-like; K01277 dipeptidyl-peptidase III [EC:3.4.14.4]	NA	NA
CL1807.Contig2_All	432	3.61	12.61	1.8045	3.7488e-06	5.37823e-05	Up	NA	NA	NA	NA	NA	NA
Unigene3317_All	3226	0.43	1.5	1.80255	2.03876e-06	3.02247e-05	Up	NA	gi|77404087|gb|AC159991.9|/5e-06/Mus musculus chromosome 1, clone RP23-413H17, complete sequence	NA	NA	NA	NA
CL22.Contig23_All	3783	0.39	1.36	1.80206	4.82228e-07	7.80686e-06	Up	gi|410509310|dbj|BAM65721.1|/0/myosin heavy chain type 1 [Litopenaeus vannamei]	gi|37925238|gb|AY232598.1|/1e-177/Homarus americanus slow muscle myosin S1 heavy chain mRNA, partial cds	sp|P05661|MYSA_DROME/0.0/Myosin heavy chain, muscle OS=Drosophila melanogaster GN=Mhc PE=1 SV=4	tca:659358/0.0/Mhc1; myosin heavy chain 1; K10352 myosin heavy chain	YHR023w/2e-51/---	NA
CL1055.Contig2_All	463	26.23	91.1	1.79623	4.21698e-38	2.71171e-36	Up	NA	NA	NA	NA	NA	NA
Unigene2032_All	1524	0.8	2.76	1.7866	1.58976e-05	0.000205292	Up	gi|698365161|gb|AIT97138.1|/9.32598e-111/innexin 7 [Homarus americanus]	gi|21666667|gb|AF441721.1|/2e-09/Penaeus monodon clone NF140 innexin 1 mRNA, partial cds	sp|Q9VAS7|INX3_DROME/1e-77/Innexin inx3 OS=Drosophila melanogaster GN=Inx3 PE=1 SV=1	gga:423101/2e-10/MUC2; mucin 2, oligomeric mucus/gel-forming; K10955 intestinal mucin-2	NA	NA
Unigene9709_All	4842	0.22	0.75	1.76939	4.46396e-05	0.00053148	Up	gi|641651486|ref|XP_008190151.1|/0/PREDICTED: probable multidrug resistance-associated protein lethal(2)03659 [Acyrthosiphon pisum]	gi|554870487|ref|XM_005945153.1|/8e-12/PREDICTED: Haplochromis burtoni multidrug resistance-associated protein 4-like (LOC102309803), mRNA	sp|O15439|MRP4_HUMAN/0.0/Multidrug resistance-associated protein 4 OS=Homo sapiens GN=ABCC4 PE=1 SV=3	dre:368620/0.0/abcc4, MRP, cb1019, si:busm1-52i16.4, si:dz202l16.5, si:dz52i16.4; ATP-binding cassette, sub-family C (CFTR/MRP), member 4; K05673 ATP-binding cassette, subfamily C (CFTR/MRP), member 4	YDR135c/0.0/---	NA
CL698.Contig1_All	1257	5.52	18.73	1.76261	7.29822e-25	3.28433e-23	Up	gi|514693114|ref|XP_004994129.1|/2.27964e-16/hypothetical protein PTSG_04811 [Salpingoeca rosetta] &gt;gi|326427528|gb|EGD73098.1| hypothetical protein PTSG_04811 [Salpingoeca rosetta]	NA	sp|P02565|MYH3_CHICK/3e-15/Myosin-3 OS=Gallus gallus GN=MYH3 PE=2 SV=3	mdo:100024892/8e-16/MYH9; myosin, heavy chain 9, non-muscle; K10352 myosin heavy chain	MTH540/4e-10/---	NA
CL860.Contig5_All	2276	2.2	7.39	1.74807	2.1947e-18	7.76605e-17	Up	gi|459353541|gb|AGG55292.1|/0/p53 protein [Litopenaeus vannamei] &gt;gi|459353543|gb|AGG55293.1| p53 protein [Litopenaeus vannamei]	gi|459353542|gb|KC422442.1|/0.0/Litopenaeus vannamei tissue-type gill p53 protein mRNA, complete cds	sp|Q9W678|P53_BARBU/6e-22/Cellular tumor antigen p53 OS=Barbus barbus GN=tp53 PE=2 SV=1	dre:260407/2e-22/tp63, DNp63, id:ibd3516, p63, tp73l, wu:fc89f04, wu:fk85h07, wu:fk88b02; tumor protein p63; K10149 tumor protein p73-like	YBR112c/6e-08/---	NA
CL698.Contig6_All	1317	5.73	19.18	1.743	3.9905e-26	1.87924e-24	Up	gi|123469906|ref|XP_001318162.1|/6.02183e-15/viral A-type inclusion protein [Trichomonas vaginalis G3]	NA	sp|O44119|TPM_HOMAM/1e-13/Tropomyosin OS=Homarus americanus GN=TM1 PE=1 SV=1	ame:413931/2e-13/Dctn1, Gl, p150; dynactin subunit 1; K04648 dynactin 1	MTH540/4e-10/---	NA
Unigene4968_All	2537	0.51	1.7	1.73697	1.32796e-05	0.000174599	Up	NA	gi|195041913|ref|XM_001991302.1|/2e-07/Drosophila grimshawi GH12110 (Dgri\GH12110), mRNA	NA	NA	NA	NA
Unigene11061_All	1444	4.81	16.03	1.73667	4.31888e-24	1.88986e-22	Up	gi|260829625|ref|XP_002609762.1|/1.45821e-174/hypothetical protein BRAFLDRAFT_78594 [Branchiostoma floridae] &gt;gi|229295124|gb|EEN65772.1| hypothetical protein BRAFLDRAFT_78594 [Branchiostoma floridae]	gi|359754094|gb|JN378719.1|/2e-62/Macropus eugenii HOXB gene cluster, complete sequence	sp|Q5XGM3|BHMT1_XENLA/1e-163/Betaine--homocysteine S-methyltransferase 1 OS=Xenopus laevis GN=bhmt PE=2 SV=1	xla:495275/4e-163/bhmt; betaine--homocysteine S-methyltransferase (EC:2.1.1.5); K00544 betaine-homocysteine S-methyltransferase [EC:2.1.1.5]	lin1786_1/1e-20/---	biological_process:GO:0009086//methionine biosynthetic process;cellular_component:GO:0005737//cytoplasm;molecular_function:GO:0008898//S-adenosylmethionine-homocysteine S-methyltransferase activity;GO:0008270//zinc ion binding;GO:0047150//betaine-homocysteine S-methyltransferase activity;
Unigene6424_All	1887	0.58	1.93	1.73448	7.86796e-05	0.000899967	Up	NA	NA	NA	NA	NA	NA
Unigene15565_All	2910	1.2	3.99	1.73335	2.78412e-13	7.48816e-12	Up	gi|283854609|gb|ADB44900.1|/0/DEAD(Asp-Glu-Ala-Asp) box polypeptide 5 [Macrobrachium nipponense]	gi|333470575|gb|JF709933.1|/0.0/Cherax quadricarinatus DEAD box helicase DDX5 mRNA, complete cds	sp|Q92841|DDX17_HUMAN/0.0/Probable ATP-dependent RNA helicase DDX17 OS=Homo sapiens GN=DDX17 PE=1 SV=2	ame:412313/0.0/DDX17; DEAD (Asp-Glu-Ala-Asp) box polypeptide 17; K13178 ATP-dependent RNA helicase DDX17 [EC:3.6.4.13]	ECU08g1080/2e-127/---	NA
CL2616.Contig2_All	3604	0.87	2.89	1.73198	4.25264e-12	1.05529e-10	Up	gi|642911378|ref|XP_008199399.1|/1.00422e-109/PREDICTED: myocyte-specific enhancer factor 2 isoform X1 [Tribolium castaneum] &gt;gi|642911380|ref|XP_008199400.1| PREDICTED: myocyte-specific enhancer factor 2 isoform X1 [Tribolium castaneum] &gt;gi|642911382|ref|XP_008199401.1| PREDICTED: myocyte-specific enhancer factor 2 isoform X1 [Tribolium castaneum] &gt;gi|642911384|ref|XP_008199402.1| PREDI…	gi|482683057|ref|XM_004444220.1|/8e-36/Drosophila pseudoobscura pseudoobscura Mef2 (Dpse\Mef2), transcript variant C, mRNA	sp|P40791|MEF2_DROME/6e-96/Myocyte-specific enhancer factor 2 OS=Drosophila melanogaster GN=Mef2 PE=1 SV=3	tca:660448/4e-107/similar to CG1429-PB, isoform B; K09263 MADS-box transcription enhancer factor 2, invertebrate	YPL089c/1e-16/---	NA
CL475.Contig1_All	4261	0.28	0.93	1.7318	2.8028e-05	0.000347416	Up	gi|675379723|gb|KFM72625.1|/1.66772e-151/Multiple PDZ domain protein, partial [Stegodyphus mimosarum]	gi|488548595|ref|XM_004465726.1|/3e-08/PREDICTED: Dasypus novemcinctus pumilio homolog 1 (Drosophila) (PUM1), transcript variant 7, mRNA	sp|O55164|MPDZ_RAT/2e-121/Multiple PDZ domain protein OS=Rattus norvegicus GN=Mpdz PE=1 SV=1	cfa:474708/1e-126/MPDZ; multiple PDZ domain protein; K06095 multiple PDZ domain protein	Rv3876/1e-06/---	NA
CL97.Contig9_All	3782	0.5	1.66	1.73118	6.10438e-08	1.08382e-06	Up	gi|383864803|ref|XP_003707867.1|/0/PREDICTED: RNA-binding protein 10-like isoform 2 [Megachile rotundata]	gi|551490991|ref|XM_005797011.1|/1e-09/PREDICTED: Xiphophorus maculatus RNA-binding protein 5-like (LOC102221289), mRNA	sp|A4IGK4|RBM5_XENTR/1e-141/RNA-binding protein 5 OS=Xenopus tropicalis GN=rbm5 PE=2 SV=1	ame:410688/0.0/RNA-binding protein 10-like; K13094 RNA-binding protein 5/10	AGl2640gl/5e-08/---	NA
CL2482.Contig1_All	2045	1.09	3.61	1.72767	9.0099e-09	1.73593e-07	Up	gi|195061960|ref|XP_001996106.1|/0/GH13998 [Drosophila grimshawi] &gt;gi|193891898|gb|EDV90764.1| GH13998 [Drosophila grimshawi]	gi|346714989|dbj|AK383164.1|/2e-26/Bombyx mori mRNA, clone: fmxg05M04	sp|P49411|EFTU_HUMAN/2e-155/Elongation factor Tu, mitochondrial OS=Homo sapiens GN=TUFM PE=1 SV=2	dgr:Dgri_GH13998/0.0/GH13998 gene product from transcript GH13998-RA; K02358 elongation factor Tu	SPBC9B6.04c/1e-134/---	biological_process:GO:0006184//GTP catabolic process;GO:0006414//translational elongation;cellular_component:GO:0005622//intracellular;molecular_function:GO:0003746//translation elongation factor activity;GO:0005525//GTP binding;GO:0003924//GTPase activity;
CL326.Contig3_All	2422	1.87	6.19	1.7269	1.05547e-16	3.45944e-15	Up	gi|668461638|gb|KFB49191.1|/4.325e-58/AGAP009809-PA-like protein [Anopheles sinensis]	gi|54649934|emb|CR354432.6|/9e-10/Zebrafish DNA sequence from clone CH211-66E2 in linkage group 3, complete sequence	sp|Q6DBY9|CHST1_DANRE/4e-22/Carbohydrate sulfotransferase 1 OS=Danio rerio GN=chst1 PE=2 SV=2	dpo:Dpse_GA16353/1e-52/GA16353 gene product from transcript GA16353-RA; K01025 [EC:2.8.2.-]	DR2133/4e-08/---	NA
CL2241.Contig2_All	628	8.79	29	1.72212	2.35218e-17	7.96722e-16	Up	gi|354990989|gb|AER45468.1|/3.93518e-59/anti-lipopolysaccharide factor isoform 6 [Penaeus monodon]	gi|408368254|gb|JX853775.1|/1e-130/Fenneropenaeus chinensis antilipopolysaccharide factor isoform 2 (ALF2) mRNA, complete cds	sp|C0KJQ4|ALPS_PORTR/7e-26/Anti-lipopolysaccharide factor OS=Portunus trituberculatus GN=ALF PE=2 SV=2	NA	NA	NA
CL330.Contig8_All	3740	10.28	33.85	1.71932	2.6034e-128	4.20126e-126	Up	gi|501294630|dbj|BAN20764.1|/3.00657e-40/conserved hypothetical protein [Riptortus pedestris]	NA	sp|Q75JC9|Y8484_DICDI/7e-34/Uncharacterized protein DDB_G0271670 OS=Dictyostelium discoideum GN=DDB_G0271670 PE=4 SV=1	oaa:100075123/2e-25/uncharacterized LOC100075123; K13172 serine/arginine repetitive matrix protein 2	Rv3876/3e-14/---	NA
CL2039.Contig2_All	989	1.51	4.95	1.71288	8.33402e-06	0.000112975	Up	gi|646689738|gb|KDR06683.1|/3.61556e-45/15 kDa selenoprotein [Zootermopsis nevadensis]	gi|15375163|gb|AC026779.5|/9e-08/Homo sapiens chromosome 5 clone CTC-430I8, complete sequence	sp|A8YXY3|SEP15_BOVIN/1e-37/15 kDa selenoprotein OS=Bos taurus GN=SEP15 PE=2 SV=2	NA	NA	NA
Unigene13429_All	1042	8.67	28.38	1.71077	6.61026e-29	3.34287e-27	Up	gi|478859730|gb|AGJ70295.1|/2.59819e-89/glutathione S-transferases [Macrobrachium nipponense]	gi|504139524|ref|XM_004582155.1|/6e-06/PREDICTED: Ochotona princeps glutathione S-transferase Mu 1-like (LOC101532518), mRNA	sp|P21266|GSTM3_HUMAN/9e-66/Glutathione S-transferase Mu 3 OS=Homo sapiens GN=GSTM3 PE=1 SV=3	dre:324366/9e-76/gstm, cb760, wu:fc26g06, zgc:66370; glutathione S-transferase M; K00799 glutathione S-transferase [EC:2.5.1.18]	YGR189c/1e-06/---	NA
Unigene3609_All	2187	1.94	6.34	1.70843	5.32924e-15	1.5792e-13	Up	gi|405132179|gb|AFS17323.1|/1.18882e-59/trehalose transporter 1 [Belgica antarctica]	NA	sp|A5LGM7|TRET1_POLVA/1e-60/Facilitated trehalose transporter Tret1 OS=Polypedilum vanderplanki GN=Tret1 PE=1 SV=1	cqu:CpipJ_CPIJ004516/6e-60/sugar transporter; K14258 facilitated trehalose transporter	araE/3e-32/---	biological_process:GO:0015766//disaccharide transport;cellular_component:GO:0044425//membrane part;GO:0005886//plasma membrane;molecular_function:GO:0022891//substrate-specific transmembrane transporter activity;
Unigene8293_All	3637	1.38	4.5	1.70526	9.62244e-18	3.29897e-16	Up	gi|146100454|ref|XP_001468867.1|/2.91859e-28/proteophosphoglycan ppg4 [Leishmania infantum JPCM5] &gt;gi|134073236|emb|CAM71958.1| proteophosphoglycan ppg4 [Leishmania infantum JPCM5]	gi|45544823|gb|AC145590.3|/1e-16/Mus musculus BAC clone RP24-175D4 from chromosome 19, complete sequence	sp|P20393|NR1D1_HUMAN/3e-16/Nuclear receptor subfamily 1 group D member 1 OS=Homo sapiens GN=NR1D1 PE=1 SV=1	gga:423101/2e-16/MUC2; mucin 2, oligomeric mucus/gel-forming; K10955 intestinal mucin-2	Rv3876/1e-07/---	biological_process:GO:1901360//organic cyclic compound metabolic process;GO:0034641//cellular nitrogen compound metabolic process;GO:0046483//heterocycle metabolic process;GO:0006725//cellular aromatic compound metabolic process;GO:0044238//primary metabolic process;molecular_function:GO:0003824//catalytic activity;
CL1151.Contig4_All	1922	0.61	1.98	1.69862	3.35354e-05	0.00041046	Up	gi|156554040|ref|XP_001600780.1|/4.15422e-29/PREDICTED: SAP domain-containing ribonucleoprotein [Nasonia vitripennis]	NA	sp|Q9D1J3|SARNP_MOUSE/1e-18/SAP domain-containing ribonucleoprotein OS=Mus musculus GN=Sarnp PE=1 SV=3	mcc:709932/3e-17/DNAJC14, CIP29; DnaJ (Hsp40) homolog, subfamily C, member 14; K09534 DnaJ homolog subfamily C member 14	NA	NA
CL137.Contig2_All	1183	1.14	3.7	1.69849	1.19443e-05	0.000158109	Up	gi|506965496|gb|AGM32100.1|/2.90405e-42/transcription initiation factor TFIID subunit 10-like protein [Coptotermes formosanus]	gi|76158285|gb|DQ214882.1|/3e-17/Taeniopygia guttata clone 0064P0003B10 TAF10 RNA polymerase II-like mRNA, complete sequence	sp|Q8K0H5|TAF10_MOUSE/2e-42/Transcription initiation factor TFIID subunit 10 OS=Mus musculus GN=Taf10 PE=1 SV=1	mdo:100030964/9e-43/transcription initiation factor TFIID subunit 10-like; K03134 transcription initiation factor TFIID subunit 10	SPBC21H7.02/1e-18/---	biological_process:GO:0006352//DNA-templated transcription, initiation;cellular_component:GO:0005634//nucleus;
CL458.Contig2_All	2583	0.47	1.52	1.69334	3.71234e-05	0.000450675	Up	gi|242023503|ref|XP_002432172.1|/1.418e-147/Homeotic gene regulator, putative [Pediculus humanus corporis] &gt;gi|212517560|gb|EEB19434.1| Homeotic gene regulator, putative [Pediculus humanus corporis]	gi|195477867|ref|XM_002086384.1|/9e-38/Drosophila yakuba GE23128 (Dyak\GE23128), mRNA	sp|Q8K1P7|SMCA4_RAT/9e-136/Transcription activator BRG1 OS=Rattus norvegicus GN=Smarca4 PE=1 SV=1	ame:551881/4e-146/brm; ATP-dependent helicase brahma; K11647 SWI/SNF-related matrix-associated actin-dependent regulator of chromatin subfamily A member 2/4 [EC:3.6.4.-]	SPAC1250.01_1/3e-57/---	molecular_function:GO:0016818//hydrolase activity, acting on acid anhydrides, in phosphorus-containing anhydrides;GO:0003676//nucleic acid binding;
CL149.Contig7_All	5638	0.22	0.71	1.69032	1.58976e-05	0.000205397	Up	gi|646692121|gb|KDR07319.1|/0/Oxysterol-binding protein 1 [Zootermopsis nevadensis]	gi|347972509|ref|XM_309799.5|/4e-23/Anopheles gambiae str. PEST AGAP010893-PA (AgaP_AGAP010893) mRNA, partial cds	sp|P22059|OSBP1_HUMAN/0.0/Oxysterol-binding protein 1 OS=Homo sapiens GN=OSBP PE=1 SV=1	dya:Dyak_GE21322/6e-20/GE21322 gene product from transcript GE21322-RA; K08283 Goodpasture-antigen-binding protein kinase [EC:2.7.11.9]	NA	biological_process:GO:0006810//transport;
CL1126.Contig1_All	4596	1.94	6.24	1.68549	1.22418e-29	6.43483e-28	Up	gi|307205482|gb|EFN83799.1|/0/Rho guanine nucleotide exchange factor 10 [Harpegnathos saltator]	gi|194767096|ref|XM_001965619.1|/5e-16/Drosophila ananassae GF22612 (Dana\GF22612), mRNA	sp|O15013|ARHGA_HUMAN/5e-154/Rho guanine nucleotide exchange factor 10 OS=Homo sapiens GN=ARHGEF10 PE=1 SV=4	xtr:100170543/1e-23/bcr, bcr1, cml, phl; breakpoint cluster region (EC:2.7.11.1); K08878 breakpoint cluster region protein [EC:2.7.11.1]	SPCC645.07/3e-07/---	NA
CL916.Contig1_All	2953	8.12	26.1	1.6845	4.79152e-76	5.41955e-74	Up	gi|675869812|ref|XP_009020466.1|/1.10404e-34/hypothetical protein HELRODRAFT_174776 [Helobdella robusta] &gt;gi|555697997|gb|ESO01230.1| hypothetical protein HELRODRAFT_174776 [Helobdella robusta]	gi|514753537|ref|XM_005021333.1|/1e-06/PREDICTED: Anas platyrhynchos PR domain containing 2, with ZNF domain (PRDM2), mRNA	sp|Q13501|SQSTM_HUMAN/1e-20/Sequestosome-1 OS=Homo sapiens GN=SQSTM1 PE=1 SV=1	spu:590854/1e-36/similar to oxidative stress protein; K14381 sequestosome 1	XF0818/4e-07/---	NA
CL380.Contig6_All	866	45.56	146.25	1.6826	8.55734e-114	1.27535e-111	Up	gi|71067609|gb|AAZ22828.1|/3.30393e-126/lymphoid organ expressed yellow head virus receptor protein [Penaeus monodon]	gi|71067608|gb|DQ073920.1|/1e-139/Penaeus monodon lymphoid organ expressed yellow head virus receptor protein mRNA, partial cds	sp|P17437|XP2_XENLA/2e-26/Skin secretory protein xP2 OS=Xenopus laevis GN=p2 PE=1 SV=2	dpo:Dpse_GA18675/1e-26/GA18675 gene product from transcript GA18675-RA; K00624 carnitine O-acetyltransferase [EC:2.3.1.7]	CC3441/5e-24/---	NA
Unigene28615_All	2233	0.51	1.63	1.6763	7.86796e-05	0.000900373	Up	gi|358339569|dbj|GAA47606.1|/3.72331e-08/hypothetical protein CLF_100574 [Clonorchis sinensis]	gi|215272985|emb|FM878105.1|/2e-10/Acrocephalus arundinaceus microsatellite DNA, locus Aar17, clone GRW25B08	NA	NA	NA	NA
CL452.Contig11_All	1415	1.21	3.85	1.66985	1.88754e-06	2.81807e-05	Up	gi|586466532|ref|XP_006863882.1|/2.43192e-33/PREDICTED: ficolin-1 [Chrysochloris asiatica]	gi|354798678|gb|JN963179.1|/1e-26/Mus musculus targeted deletion, lacZ-tagged mutant allele Nfix:tm1(KOMP)Ucd; transgenic	sp|P57756|FCN2_RAT/1e-32/Ficolin-2 OS=Rattus norvegicus GN=Fcn2 PE=2 SV=1	ecb:100061691/1e-32/TNR; tenascin R (restrictin, janusin); K06252 tenascin	XF1267/4e-07/---	NA
CL474.Contig2_All	2864	0.41	1.3	1.66482	4.46396e-05	0.00053123	Up	gi|170064960|ref|XP_001867743.1|/4.03111e-175/prolyl 4-hydroxylase subunit alpha-1 [Culex quinquefasciatus] &gt;gi|167882146|gb|EDS45529.1| prolyl 4-hydroxylase subunit alpha-1 [Culex quinquefasciatus]	gi|386368302|gb|JQ811513.1|/1e-12/Mytilus galloprovincialis procollagen-proline dioxygenase (P4HA) mRNA, complete cds	sp|Q5RAG8|P4HA1_PONAB/1e-146/Prolyl 4-hydroxylase subunit alpha-1 OS=Pongo abelii GN=P4HA1 PE=2 SV=1	cqu:CpipJ_CPIJ017131/2e-176/prolyl 4-hydroxylase subunit alpha-1; K00472 prolyl 4-hydroxylase [EC:1.14.11.2]	NA	molecular_function:GO:0016706//oxidoreductase activity, acting on paired donors, with incorporation or reduction of molecular oxygen, 2-oxoglutarate as one donor, and incorporation of one atom each of oxygen into both donors;GO:0043167//ion binding;
CL1024.Contig5_All	2253	0.83	2.63	1.66388	5.6636e-07	9.07609e-06	Up	gi|390343846|ref|XP_785870.2|/9.44013e-93/PREDICTED: uncharacterized protein LOC580739 [Strongylocentrotus purpuratus]	gi|261260018|gb|AC125384.4|/2e-07/Rattus norvegicus BAC CH230-282L6 (Children's Hospital Oakland Research Institute Rat (BN/SsNHsd/MCW) BAC library) complete sequence	sp|Q28009|FUS_BOVIN/1e-85/RNA-binding protein FUS OS=Bos taurus GN=FUS PE=2 SV=2	spu:580739/8e-94/similar to ENSANGP00000022179; K13098 RNA-binding protein FUS	XF0818/5e-12/---	NA
CL62.Contig2_All	3071	0.84	2.66	1.66297	3.31958e-09	6.60682e-08	Up	gi|443727535|gb|ELU14258.1|/7.54313e-10/hypothetical protein CAPTEDRAFT_206691 [Capitella teleta]	NA	sp|F6R2G2|NLRC4_XENTR/3e-08/NLR family CARD domain-containing protein 4 OS=Xenopus tropicalis GN=nlrc4 PE=2 SV=2	xtr:733844/1e-07/nlrc4; NLR family, CARD domain containing 4; K12805 NLR family CARD domain-containing protein 4	NA	NA
CL380.Contig5_All	1895	57.01	180.51	1.66279	0	0	Up	gi|71067609|gb|AAZ22828.1|/0/lymphoid organ expressed yellow head virus receptor protein [Penaeus monodon]	gi|71067608|gb|DQ073920.1|/0.0/Penaeus monodon lymphoid organ expressed yellow head virus receptor protein mRNA, partial cds	sp|P50887|RL22_DROME/8e-51/60S ribosomal protein L22 OS=Drosophila melanogaster GN=RpL22 PE=1 SV=2	api:100160224/6e-58/Rpl22; ribosomal protein L22; K02891 large subunit ribosomal protein L22e	tolA/5e-27/---	NA
Unigene2036_All	2059	1	3.16	1.65992	2.23408e-07	3.751e-06	Up	gi|307207363|gb|EFN85113.1|/3.97758e-09/hypothetical protein EAI_14909 [Harpegnathos saltator]	gi|62989988|emb|BX323824.17|/9e-25/Zebrafish DNA sequence from clone DKEY-37F18 in linkage group 25, complete sequence	sp|Q55BK3|Y1118_DICDI/3e-06/Bromodomain-containing protein DDB_G0271118 OS=Dictyostelium discoideum GN=DDB_G0271118 PE=4 SV=1	dmo:Dmoj_GI19140/5e-08/GI19140 gene product from transcript GI19140-RA; K15001 cytochrome P450, family 4 [EC:1.14.-.-]	NA	NA
Unigene13418_All	2966	4.85	15.28	1.65559	2.2731e-44	1.66449e-42	Up	gi|642913282|ref|XP_008201469.1|/4.04312e-178/PREDICTED: LOW QUALITY PROTEIN: high-affinity choline transporter 1 [Tribolium castaneum]	gi|332256770|ref|XM_003277441.1|/4e-09/PREDICTED: Nomascus leucogenys solute carrier family 5 (choline transporter), member 7, transcript variant 2 (SLC5A7), mRNA	sp|Q9VE46|SC5A7_DROME/3e-178/High-affinity choline transporter 1 OS=Drosophila melanogaster GN=CG7708 PE=2 SV=2	dwi:Dwil_GK13737/4e-179/GK13737 gene product from transcript GK13737-RA; K14387 solute carrier family 5 (high affinity choline transporter), member 7	RSc0463/1e-27/---	biological_process:GO:0006810//transport;cellular_component:GO:0016020//membrane;
Unigene13053_All	3352	28.45	88.76	1.64148	3.75446e-279	1.14606e-276	Up	gi|189031345|gb|ACD74843.1|/0/trehalose-6-phosphate synthase [Fenneropenaeus chinensis]	gi|189031344|gb|EU555435.1|/0.0/Fenneropenaeus chinensis trehalose-6-phosphate synthase (TPS) mRNA, complete cds	sp|Q54K57|TPSA_DICDI/1e-101/Alpha,alpha-trehalose-phosphate synthase [UDP-forming] A OS=Dictyostelium discoideum GN=tpsA PE=2 SV=1	api:100158991/0.0/alpha,alpha-trehalose-phosphate synthase [UDP-forming] A-like; K16055 trehalose 6-phosphate synthase/phosphatase [EC:2.4.1.15 3.1.3.12]	SPAC328.03/7e-91/---	NA
CL698.Contig3_All	2378	2.21	6.87	1.63626	1.19514e-16	3.91214e-15	Up	gi|528469458|ref|XP_002660622.3|/1.52079e-15/PREDICTED: putative leucine-rich repeat-containing protein DDB_G0290503 [Danio rerio]	NA	sp|O44119|TPM_HOMAM/4e-14/Tropomyosin OS=Homarus americanus GN=TM1 PE=1 SV=1	cin:100176948/3e-14/similar to nonmuscle myosin heavy chain; K10352 myosin heavy chain	PAB2109/2e-10/---	NA
CL2406.Contig3_All	1980	0.94	2.92	1.63524	1.28067e-06	1.96054e-05	Up	gi|646721972|gb|KDR23116.1|/1.4827e-29/hypothetical protein L798_15198 [Zootermopsis nevadensis]	NA	sp|Q9UQ35|SRRM2_HUMAN/3e-07/Serine/arginine repetitive matrix protein 2 OS=Homo sapiens GN=SRRM2 PE=1 SV=2	oaa:100075123/5e-07/uncharacterized LOC100075123; K13172 serine/arginine repetitive matrix protein 2	NA	NA
CL1970.Contig2_All	3285	6.87	21.3	1.63247	8.4199e-67	8.85173e-65	Up	gi|646717597|gb|KDR20388.1|/2.76465e-58/BCL2/adenovirus E1B 19 kDa protein-interacting protein 3-like [Zootermopsis nevadensis]	NA	sp|Q12983|BNIP3_HUMAN/1e-13/BCL2/adenovirus E1B 19 kDa protein-interacting protein 3 OS=Homo sapiens GN=BNIP3 PE=1 SV=2	ame:409667/1e-52/BCL2/adenovirus E1B 19 kDa protein-interacting protein 3-like; K15464 BCL2/adenovirus E1B 19 kDa protein-interacting protein 3	NA	biological_process:GO:0043065//positive regulation of apoptotic process;cellular_component:GO:0005740//mitochondrial envelope;GO:0016021//integral component of membrane;
CL1159.Contig2_All	6717	0.41	1.27	1.63113	1.72878e-09	3.53515e-08	Up	gi|646694771|gb|KDR08121.1|/0/hypothetical protein L798_01654, partial [Zootermopsis nevadensis]	gi|22038513|gb|AC120982.2|/1e-11/Homo sapiens chromosome 19 clone LLNLR-289A1, complete sequence	sp|Q9ULL1|PKHG1_HUMAN/2e-104/Pleckstrin homology domain-containing family G member 1 OS=Homo sapiens GN=PLEKHG1 PE=1 SV=2	dre:559017/4e-30/si:dkey-74f15.3; K05769 Rho guanine nucleotide exchange factor 4	SPAC140.02/1e-07/---	NA
Unigene8475_All	1311	1.03	3.19	1.63091	5.29312e-05	0.000621727	Up	NA	gi|126153994|emb|CT033820.28|/1e-07/Zebrafish DNA sequence from clone CH211-197K14 in linkage group 19, complete sequence	NA	NA	NA	NA
CL97.Contig6_All	3649	1.26	3.89	1.62635	1.2846e-14	3.70692e-13	Up	gi|322803063|gb|EFZ23151.1|/0/hypothetical protein SINV_03072 [Solenopsis invicta]	gi|551490991|ref|XM_005797011.1|/1e-09/PREDICTED: Xiphophorus maculatus RNA-binding protein 5-like (LOC102221289), mRNA	sp|A4IGK4|RBM5_XENTR/7e-127/RNA-binding protein 5 OS=Xenopus tropicalis GN=rbm5 PE=2 SV=1	ame:410688/0.0/RNA-binding protein 10-like; K13094 RNA-binding protein 5/10	AGl2640gl/5e-08/---	NA
Unigene3303_All	5481	0.58	1.79	1.62583	1.22333e-10	2.73077e-09	Up	gi|321456662|gb|EFX67763.1|/2.21148e-111/hypothetical protein DAPPUDRAFT_63727 [Daphnia pulex]	gi|78190093|gb|AC153148.4|/2e-18/Mus musculus BAC clone RP23-189N11 from chromosome 5, complete sequence	sp|Q28661|PROC_RABIT/3e-50/Vitamin K-dependent protein C (Fragment) OS=Oryctolagus cuniculus GN=PROC PE=2 SV=1	xtr:448231/7e-53/prss36, MGC88934, tmprss9; protease, serine, 36; K09640 transmembrane protease, serine 9 [EC:3.4.21.-]	VC1649/1e-27/---	molecular_function:GO:0008233//peptidase activity;
CL511.Contig7_All	4407	2.27	6.96	1.6164	7.35558e-30	3.88252e-28	Up	gi|498961376|ref|XP_004524795.1|/1.84048e-44/PREDICTED: basic proline-rich protein-like [Ceratitis capitata]	NA	sp|Q90584|COHA1_CHICK/9e-30/Collagen alpha-1(XVII) chain OS=Gallus gallus GN=COL17A1 PE=2 SV=2	mgp:100543006/1e-30/collagen alpha-1(XVII) chain-like; K07603 collagen, type XVII, alpha 1	Cgl1939/5e-10/---	NA
CL29.Contig2_All	1640	2.09	6.38	1.61005	1.31103e-10	2.91626e-09	Up	gi|524961558|ref|XP_005080711.1|/3.75081e-36/PREDICTED: glycosyltransferase 1 domain-containing protein 1 [Mesocricetus auratus]	gi|152003155|emb|CT025749.9|/2e-25/Zebrafish DNA sequence from clone DKEY-249P9 in linkage group 13, complete sequence	sp|A4FUP9|GL1D1_MOUSE/7e-37/Glycosyltransferase 1 domain-containing protein 1 OS=Mus musculus GN=Glt1d1 PE=2 SV=2	NA	BH2688/1e-06/---	NA
CL559.Contig2_All	2145	2.18	6.65	1.60903	2.84152e-14	8.08907e-13	Up	NA	gi|40354044|gb|AC101902.9|/4e-24/Mus musculus chromosome 1, clone RP24-147M23, complete sequence	NA	NA	NA	NA
CL2586.Contig1_All	2843	1.37	4.17	1.60587	3.4701e-12	8.65339e-11	Up	gi|260804857|ref|XP_002597304.1|/0/hypothetical protein BRAFLDRAFT_203247 [Branchiostoma floridae] &gt;gi|229282567|gb|EEN53316.1| hypothetical protein BRAFLDRAFT_203247 [Branchiostoma floridae]	gi|525018632|ref|XM_005056799.1|/5e-15/PREDICTED: Ficedula albicollis TSR1, 20S rRNA accumulation, homolog (S. cerevisiae) (TSR1), transcript variant X2, mRNA	sp|Q5XGY1|TSR1_XENLA/0.0/Pre-rRNA-processing protein TSR1 homolog OS=Xenopus laevis GN=tsr1 PE=2 SV=1	ame:551781/0.0/pre-rRNA-processing protein TSR1 homolog; K14799 pre-rRNA-processing protein TSR1	SPAC23H4.15/7e-108/---	NA
Unigene1681_All	2903	1.83	5.56	1.60324	3.7253e-16	1.19172e-14	Up	gi|22651822|gb|AAM88579.1|/1.02782e-109/muscle-specific calpain [Homarus americanus]	gi|50513236|gb|AY639152.1|/3e-10/Gecarcinus lateralis muscle-specific calpain (CalpM) mRNA, complete cds	sp|Q9VT65|CANB_DROME/2e-67/Calpain-B OS=Drosophila melanogaster GN=CalpB PE=1 SV=2	api:100166784/9e-70/calpain-A-like; K08585 calpain, invertebrate [EC:3.4.22.-]	NA	NA
CL1897.Contig1_All	4865	2.41	7.32	1.60281	2.21018e-34	1.28434e-32	Up	gi|307188969|gb|EFN73486.1|/3.21006e-114/Otopetrin-2 [Camponotus floridanus]	gi|170067123|ref|XM_001868323.1|/1e-19/Culex quinquefasciatus otopetrin, mRNA	sp|Q80SX5|OTOP2_MOUSE/3e-28/Otopetrin-2 OS=Mus musculus GN=Otop2 PE=2 SV=1	NA	NA	NA
CL1784.Contig2_All	7137	0.62	1.88	1.60039	4.18434e-14	1.18188e-12	Up	gi|645013371|ref|XP_008216711.1|/0/PREDICTED: la-related protein 1B [Nasonia vitripennis]	gi|259151659|emb|FP325305.3|/1e-11/Zebrafish DNA sequence from clone CH73-162O18 in linkage group 21, complete sequence	sp|Q6ZQ58|LARP1_MOUSE/1e-158/La-related protein 1 OS=Mus musculus GN=Larp1 PE=1 SV=3	cfa:478519/4e-12/LARP7; La ribonucleoprotein domain family, member 7; K15191 La-related protein 7	SPAC1527.03/2e-12/---	NA
CL1557.Contig3_All	1566	2.56	7.74	1.59619	4.51898e-12	1.11483e-10	Up	gi|505800938|ref|XP_004608216.1|/9.77593e-79/PREDICTED: metalloreductase STEAP3 [Sorex araneus]	NA	sp|Q658P3|STEA3_HUMAN/4e-79/Metalloreductase STEAP3 OS=Homo sapiens GN=STEAP3 PE=1 SV=2	pon:100434475/4e-79/STEAP3; STEAP family member 3, metalloreductase; K10142 metalloreductase STEAP3 [EC:1.16.1.-]	RSp1147/3e-13/---	NA
Unigene8412_All	1888	0.81	2.44	1.59089	2.65924e-05	0.000330429	Up	gi|49900606|gb|AAH76130.1|/9.5783e-63/Zgc:152777 protein [Danio rerio]	NA	sp|Q568R1|NSRP1_DANRE/2e-64/Nuclear speckle splicing regulatory protein 1 OS=Danio rerio GN=nsrp1 PE=1 SV=2	dre:323926/7e-63/nsrp1, ccdc55, fc14d05, wu:fc14d05, zgc:152777; nuclear speckle splicing regulatory protein 1; K13206 coiled-coil domain-containing protein 55	PA2976/1e-09/---	NA
Unigene6660_All	2477	1.22	3.67	1.5889	1.97497e-09	4.02234e-08	Up	NA	gi|354781024|gb|JN945525.1|/1e-18/Mus musculus targeted deletion, lacZ-tagged mutant allele Ncoa4:tm1(KOMP)Ucd; transgenic	NA	NA	NA	NA
Unigene4870_All	827	3.61	10.84	1.58629	1.04194e-08	1.99536e-07	Up	gi|71383976|gb|AAZ31061.1|/1.0266e-81/actin 6 [Aedes aegypti] &gt;gi|307695423|gb|ADN84927.1| actin [Helicoverpa armigera] &gt;gi|307695427|gb|ADN84929.1| actin [Helicoverpa armigera] &gt;gi|307695431|gb|ADN84931.1| actin [Helicoverpa armigera]	gi|3907619|gb|AF100986.1|AF100986/1e-111/Penaeus monodon actin 1 (act1) mRNA, complete cds	sp|P49871|ACT_MANSE/2e-83/Actin, muscle OS=Manduca sexta PE=2 SV=1	cqu:CpipJ_CPIJ016462/5e-83/actin 1; K05692 actin beta/gamma 1	SPBC32H8.12c/2e-76/---	cellular_component:GO:0005856//cytoskeleton;GO:0005737//cytoplasm;molecular_function:GO:0005524//ATP binding;
Unigene10083_All	1343	3.83	11.47	1.58245	6.6939e-15	1.96292e-13	Up	gi|350402953|ref|XP_003486655.1|/8.5651e-33/PREDICTED: hypothetical protein LOC100741094, partial [Bombus impatiens]	gi|213032572|emb|CU469532.14|/6e-25/Zebrafish DNA sequence from clone CH73-242M19 in linkage group 17, complete sequence	sp|B2RY56|RBM25_MOUSE/3e-22/RNA-binding protein 25 OS=Mus musculus GN=Rbm25 PE=1 SV=2	tgu:100219403/4e-31/uncharacterized LOC100219403; K14822 rRNA-processing protein CGR1	aq_2032/4e-07/---	NA
CL259.Contig3_All	4488	4.42	13.18	1.57623	3.22798e-54	2.81045e-52	Up	gi|665806016|ref|XP_008551228.1|/0/PREDICTED: cytosolic purine 5&apos;-nucleotidase isoform X2 [Microplitis demolitor]	gi|557759669|ref|XM_005179502.1|/7e-12/PREDICTED: Musca domestica cytosolic purine 5'-nucleotidase-like (LOC101893244), mRNA	sp|Q5EBF1|5NTC_XENTR/0.0/Cytosolic purine 5'-nucleotidase OS=Xenopus tropicalis GN=nt5c2 PE=2 SV=1	ame:551770/0.0/cytosolic purine 5'-nucleotidase-like; K01081 5'-nucleotidase [EC:3.1.3.5]	NA	molecular_function:GO:0046872//metal ion binding;GO:0008253//5'-nucleotidase activity;
CL468.Contig2_All	3817	0.47	1.4	1.57469	4.86202e-06	6.86645e-05	Up	gi|307173386|gb|EFN64345.1|/1.34475e-120/Furin-like protease 1, isoforms 1/1-X/2 [Camponotus floridanus]	NA	sp|P30430|FUR1C_DROME/2e-111/Furin-like protease 1, isoform 1-CRR OS=Drosophila melanogaster GN=Fur1 PE=2 SV=2	tca:661907/4e-116/similar to proprotein convertase subtilisin/kexin type 4, furin; K01349 furin [EC:3.4.21.75]	SPAC22E12.09c_1/1e-64/---	NA
CL1770.Contig2_All	1882	1.69	5.01	1.56779	1.60935e-09	3.30157e-08	Up	gi|704573122|ref|XP_010186100.1|/1.17689e-28/PREDICTED: uncharacterized protein DDB_G0271670-like, partial [Mesitornis unicolor]	NA	sp|Q75JC9|Y8484_DICDI/9e-23/Uncharacterized protein DDB_G0271670 OS=Dictyostelium discoideum GN=DDB_G0271670 PE=4 SV=1	tca:662266/6e-10/similar to DNA-directed RNA polymerase II largest subunit; K03006 DNA-directed RNA polymerase II subunit RPB1 [EC:2.7.7.6]	XF1267/2e-10/---	NA
CL1331.Contig3_All	654	2.61	7.73	1.56642	3.46878e-05	0.000422931	Up	gi|557202201|emb|CDJ33626.1|/3.20282e-09/hypothetical protein, conserved [Eimeria mitis]	gi|2895639|gb|AF044735.1|AF044735/2e-38/Homarus americanus G protein beta 1 subunit (Gbeta1) mRNA, complete cds	sp|Q6SPF0|SAMD1_HUMAN/4e-09/Atherin OS=Homo sapiens GN=SAMD1 PE=1 SV=1	acs:100567694/2e-06/uncharacterized LOC100567694; K11977 E3 ubiquitin-protein ligase RNF217 [EC:6.3.2.19]	NA	NA
CL698.Contig2_All	2634	5.86	17.34	1.56513	3.01336e-41	2.05786e-39	Up	gi|557157633|emb|CDJ26895.1|/6.51355e-15/hypothetical protein, conserved [Eimeria mitis]	NA	sp|O44119|TPM_HOMAM/3e-13/Tropomyosin OS=Homarus americanus GN=TM1 PE=1 SV=1	ame:413931/4e-13/Dctn1, Gl, p150; dynactin subunit 1; K04648 dynactin 1	AF1558/1e-11/---	NA
Unigene5374_All	1231	1.56	4.61	1.56322	4.86202e-06	6.87028e-05	Up	gi|607367269|gb|EZA61416.1|/3.14491e-71/E3 ubiquitin-protein ligase Hakai [Cerapachys biroi]	NA	sp|Q4V7X9|HAKAI_XENLA/2e-33/E3 ubiquitin-protein ligase Hakai OS=Xenopus laevis GN=cbll1 PE=2 SV=1	nvi:100115770/6e-62/NV12095; uncharacterized LOC100115770; K15685 E3 ubiquitin-protein ligase Hakai [EC:6.3.2.19]	NA	NA
CL931.Contig3_All	5960	0.66	1.95	1.56294	1.05287e-11	2.54781e-10	Up	gi|571516156|ref|XP_006569166.1|/3.97069e-122/PREDICTED: histone-lysine N-methyltransferase, H3 lysine-79 specific isoform X9 [Apis mellifera]	NA	sp|A2AJI0|MA7D1_MOUSE/1e-41/MAP7 domain-containing protein 1 OS=Mus musculus GN=Map7d1 PE=1 SV=1	dre:563520/1e-42/uncharacterized LOC563520; K10433 microtubule-associated protein 7	NMA0905/8e-18/---	NA
Unigene11913_All	2086	5.89	17.39	1.56192	1.31636e-32	7.32993e-31	Up	gi|91086685|ref|XP_969056.1|/5.56467e-168/PREDICTED: ubiquitin carboxyl-terminal hydrolase 14 [Tribolium castaneum] &gt;gi|270009745|gb|EFA06193.1| hypothetical protein TcasGA2_TC009042 [Tribolium castaneum]	NA	sp|Q9JMA1|UBP14_MOUSE/1e-156/Ubiquitin carboxyl-terminal hydrolase 14 OS=Mus musculus GN=Usp14 PE=1 SV=3	tca:657507/3e-169/similar to ubiquitin specific peptidase 14; K11843 ubiquitin carboxyl-terminal hydrolase 14 [EC:3.1.2.15]	NA	biological_process:GO:0006508//proteolysis;molecular_function:GO:0008233//peptidase activity;
Unigene11743_All	319	9.75	28.73	1.55908	4.3033e-07	6.98452e-06	Up	gi|312145146|gb|ADQ28316.1|/4.23233e-29/metallothionein [Penaeus monodon]	gi|312145145|gb|HQ259084.1|/6e-34/Penaeus monodon metallothionein mRNA, complete cds	sp|P55949|MT1_CALSI/2e-29/Metallothionein-1B OS=Callinectes sapidus PE=1 SV=1	tgu:100190731/9e-06/metallothionein II-like; K14739 metallothionein 1/2	NA	molecular_function:GO:0046872//metal ion binding;
Unigene2163_All	2259	5.23	15.35	1.55336	3.84184e-31	2.07541e-29	Up	gi|156553799|ref|XP_001601889.1|/4.82306e-88/PREDICTED: lipoyltransferase 1, mitochondrial-like [Nasonia vitripennis]	NA	sp|O46419|LIPT_BOVIN/1e-60/Lipoyltransferase 1, mitochondrial OS=Bos taurus GN=LIPT1 PE=1 SV=1	nvi:100114744/2e-89/NV15887; lipoyltransferase 1, mitochondrial-like; K10105 lipoyltransferase 1	SPBC17A3.09c/2e-36/---	NA
CL1895.Contig1_All	1776	2.72	7.97	1.55097	2.42854e-13	6.5948e-12	Up	gi|665817371|ref|XP_008557453.1|/5.08347e-34/PREDICTED: uncharacterized protein LOC103578228, partial [Microplitis demolitor]	NA	sp|P98088|MUC5A_HUMAN/2e-11/Mucin-5AC (Fragments) OS=Homo sapiens GN=MUC5AC PE=1 SV=3	cfa:448784/4e-09/MUC1; mucin 1, cell surface associated; K06568 mucin 1, transmembrane	NA	NA
CL1512.Contig2_All	785	2.51	7.35	1.55006	6.00644e-06	8.33402e-05	Up	gi|607357226|gb|EZA51692.1|/2.57515e-31/Acetylcholine receptor subunit alpha-like protein [Cerapachys biroi]	gi|48059398|gb|AC137150.11|/2e-30/Mus musculus chromosome 18, clone RP23-342A15, complete sequence	sp|Q55BK3|Y1118_DICDI/8e-10/Bromodomain-containing protein DDB_G0271118 OS=Dictyostelium discoideum GN=DDB_G0271118 PE=4 SV=1	dmo:Dmoj_GI15889/7e-10/GI15889 gene product from transcript GI15889-RA; K14079 poly(A) RNA polymerase GLD2 [EC:2.7.7.19]	PM0926/3e-11/---	NA
CL357.Contig6_All	2194	2.65	7.75	1.5482	4.77286e-16	1.5078e-14	Up	NA	NA	NA	NA	NA	NA
CL2103.Contig1_All	6609	0.53	1.55	1.5482	1.916e-10	4.21753e-09	Up	gi|350413109|ref|XP_003489882.1|/0/PREDICTED: dystrophin, isoforms A/C/F/G/H-like isoform 2 [Bombus impatiens]	gi|195391876|ref|XM_002054550.1|/6e-07/Drosophila virilis GJ22727 (Dvir\GJ22727), mRNA	sp|Q9VDW6|DMDA_DROME/0.0/Dystrophin, isoforms A/C/F/G/H OS=Drosophila melanogaster GN=Dys PE=1 SV=3	acs:100557883/0.0/dystrophin-like; K10366 dystrophin	SSO2249/4e-07/---	NA
CL7.Contig1_All	3691	1.71	5	1.54793	1.78296e-17	6.05539e-16	Up	gi|646714118|gb|KDR18211.1|/3.4481e-89/Lin-54-like protein [Zootermopsis nevadensis]	gi|541955920|ref|XM_005433785.1|/3e-32/PREDICTED: Falco cherrug lin-54 homolog (C. elegans) (LIN54), transcript variant X1, mRNA	sp|Q0IHV2|LIN54_XENTR/1e-86/Protein lin-54 homolog OS=Xenopus tropicalis GN=lin54 PE=2 SV=1	cqu:CpipJ_CPIJ002241/7e-06/Brahma associated protein 170kD; K11765 AT-rich interactive domain-containing protein 2	NA	NA
Unigene8739_All	1300	8.97	26.19	1.54584	1.77175e-29	9.21746e-28	Up	NA	gi|42627574|emb|BX255936.11|/9e-21/Zebrafish DNA sequence from clone CH211-113K19 in linkage group 7, complete sequence	NA	NA	NA	NA
Unigene9824_All	1909	1.89	5.5	1.54105	3.21352e-10	6.96473e-09	Up	gi|543374405|ref|XP_005530417.1|/3.7596e-115/PREDICTED: guanine deaminase [Pseudopodoces humilis]	gi|14329066|gb|AC010255.9|AC010255/1e-17/Homo sapiens chromosome 5 clone CTC-441N14, complete sequence	sp|Q9R111|GUAD_MOUSE/6e-108/Guanine deaminase OS=Mus musculus GN=Gda PE=1 SV=1	tgu:100217616/2e-114/similar to guanine deaminase; K01487 guanine deaminase [EC:3.5.4.3]	SPCC1672.03c/6e-102/---	NA
Unigene5041_All	3824	0.93	2.7	1.53766	2.4823e-10	5.41235e-09	Up	gi|242008337|ref|XP_002424963.1|/1.52087e-47/conserved hypothetical protein [Pediculus humanus corporis] &gt;gi|212508577|gb|EEB12225.1| conserved hypothetical protein [Pediculus humanus corporis]	gi|528888539|gb|AC254636.1|/9e-11/Homo sapiens BAC clone CH17-46I4 from chromosome 16, complete sequence	sp|Q63624|SFR19_RAT/2e-08/Splicing factor, arginine/serine-rich 19 OS=Rattus norvegicus GN=Scaf1 PE=1 SV=2	dme:Dmel_CG15105/1e-07/abba; another B-box affiliate; K12035 tripartite motif-containing protein 71	NA	NA
CL2245.Contig2_All	6494	9.69	28.01	1.53137	7.4239e-158	1.46947e-155	Up	gi|321464825|gb|EFX75830.1|/9.23837e-165/hypothetical protein DAPPUDRAFT_306600 [Daphnia pulex]	gi|262401016|gb|FJ774689.1|/1e-119/Scylla paramamosain map kinase-interacting serine/threonine mRNA, partial cds	sp|Q9HBH9|MKNK2_HUMAN/2e-134/MAP kinase-interacting serine/threonine-protein kinase 2 OS=Homo sapiens GN=MKNK2 PE=1 SV=3	ame:412470/5e-156/Lk6; LK6 protein kinase; K04372 MAP kinase interacting serine/threonine kinase [EC:2.7.11.1]	SPAC14C4.03/3e-25/---	NA
CL2176.Contig3_All	6009	1.44	4.16	1.53051	5.641e-23	2.38201e-21	Up	gi|357431152|gb|AET79205.1|/0/sterile-alpha and armadillo motif containing protein [Litopenaeus vannamei]	gi|357431151|gb|JN185615.1|/0.0/Litopenaeus vannamei sterile-alpha and armadillo motif containing protein mRNA, complete cds	sp|Q6IDD9|SARM1_DROME/0.0/Sterile alpha and TIR motif-containing protein 1 OS=Drosophila melanogaster GN=Ect4 PE=2 SV=1	oaa:100075123/6e-24/uncharacterized LOC100075123; K13172 serine/arginine repetitive matrix protein 2	XF1267/5e-08/---	NA
CL698.Contig8_All	2450	7.57	21.85	1.52927	1.36494e-46	1.0385e-44	Up	gi|118388741|ref|XP_001027466.1|/7.79264e-31/Viral A-type inclusion protein repeat containing protein [Tetrahymena thermophila]	NA	sp|P35748|MYH11_RABIT/3e-20/Myosin-11 OS=Oryctolagus cuniculus GN=MYH11 PE=2 SV=2	gga:417896/3e-20/EEA1; early endosome antigen 1; K12478 early endosome antigen 1	PAB0812/2e-12/---	NA
Unigene5000_All	2257	1.35	3.89	1.52681	9.41172e-09	1.80922e-07	Up	gi|195582254|ref|XP_002080943.1|/1.18325e-94/GD25962 [Drosophila simulans] &gt;gi|194192952|gb|EDX06528.1| GD25962 [Drosophila simulans]	gi|74418569|gb|AC164431.2|/8e-07/Mus musculus BAC clone RP23-430N15 from chromosome 17, complete sequence	sp|Q922Z0|OXDD_MOUSE/4e-59/D-aspartate oxidase OS=Mus musculus GN=Ddo PE=2 SV=1	dsi:Dsim_GD25962/6e-96/GD25962 gene product from transcript GD25962-RA; K00272 D-aspartate oxidase [EC:1.4.3.1]	Rv1905c/1e-25/---	molecular_function:GO:0016491//oxidoreductase activity;
CL127.Contig4_All	4978	0.33	0.95	1.52546	2.14446e-05	0.000270983	Up	gi|321468510|gb|EFX79494.1|/0/putative positive regulatory Domain/B-lymphocyte induced maturation protein 1, version A [Daphnia pulex]	gi|198465709|ref|XM_002134990.1|/9e-58/Drosophila pseudoobscura pseudoobscura GA23469 (Dpse\GA23469), mRNA	sp|Q60636|PRDM1_MOUSE/4e-71/PR domain zinc finger protein 1 OS=Mus musculus GN=Prdm1 PE=1 SV=1	ssc:100524442/1e-38/ZNF235; zinc finger protein 235; K09228 KRAB domain-containing zinc finger protein	SPAC144.09c/5e-16/---	NA
Unigene2418_All	2657	7.34	21.11	1.52407	1.78967e-48	1.39517e-46	Up	gi|646719341|gb|KDR21486.1|/4.20937e-62/Transcription factor AP-1 [Zootermopsis nevadensis]	gi|543375561|ref|XM_005530936.1|/5e-24/PREDICTED: Pseudopodoces humilis transcription factor jun-D-like (LOC102113214), mRNA	sp|P54864|JUN_SERCA/1e-56/Transcription factor AP-1 OS=Serinus canaria GN=JUN PE=2 SV=1	ame:726289/9e-59/Jra, Jun-like; Jun-related antigen; K04448 transcription factor AP-1	NA	NA
CL615.Contig5_All	2175	0.92	2.64	1.52083	3.92092e-06	5.60612e-05	Up	gi|345489992|ref|XP_003426277.1|/7.24197e-25/PREDICTED: suppressor protein SRP40-like isoform X2 [Nasonia vitripennis]	gi|116812764|gb|AC190148.3|/8e-07/Pan troglodytes BAC clone CH251-459E23 from chromosome 7, complete sequence	sp|Q00987|MDM2_HUMAN/4e-15/E3 ubiquitin-protein ligase Mdm2 OS=Homo sapiens GN=MDM2 PE=1 SV=1	mdo:100021398/5e-17/e3 ubiquitin-protein ligase Mdm2-like; K06643 E3 ubiquitin-protein ligase Mdm2 [EC:6.3.2.19]	SPAC140.02/5e-07/---	NA
Unigene1845_All	1977	0.83	2.38	1.51978	3.6197e-05	0.000440484	Up	gi|676486920|ref|XP_009064131.1|/3.83153e-86/hypothetical protein LOTGIDRAFT_195975 [Lottia gigantea] &gt;gi|556096563|gb|ESO85215.1| hypothetical protein LOTGIDRAFT_195975 [Lottia gigantea]	NA	sp|Q5T6V5|CI064_HUMAN/3e-79/UPF0553 protein C9orf64 OS=Homo sapiens GN=C9orf64 PE=1 SV=1	NA	NA	NA
Unigene12820_All	3348	0.45	1.29	1.51937	5.8729e-05	0.000684748	Up	NA	NA	NA	NA	NA	NA
CL1443.Contig1_All	1477	1.2	3.43	1.51517	2.2331e-05	0.000281902	Up	NA	gi|37202124|gb|AC128862.4|/5e-07/Rattus norvegicus 4 BAC CH230-419L6 (Children's Hospital Oakland Research Institute) complete sequence	NA	NA	NA	NA
CL2499.Contig2_All	3997	11.53	32.87	1.51138	2.38684e-111	3.49555e-109	Up	gi|646697026|gb|KDR08945.1|/5.77394e-106/Solute carrier family 25 member 38 [Zootermopsis nevadensis]	gi|551502630|ref|XM_005802802.1|/1e-06/PREDICTED: Xiphophorus maculatus solute carrier family 25 member 38-A-like (LOC102223984), mRNA	sp|Q96DW6|S2538_HUMAN/1e-87/Solute carrier family 25 member 38 OS=Homo sapiens GN=SLC25A38 PE=1 SV=1	tca:662655/2e-101/similar to CG8026-PB, isoform B; K15118 solute carrier family 25, member 38	NA	biological_process:GO:0006810//transport;cellular_component:GO:0016020//membrane;
Unigene9732_All	1185	1.6	4.53	1.50144	1.02016e-05	0.000136394	Up	gi|313246376|emb|CBY35289.1|/1.36694e-07/unnamed protein product [Oikopleura dioica]	gi|342326389|gb|JF284564.1|/1e-07/Cherax quadricarinatus clone V1-1690 DNA helicase B-like protein mRNA, partial cds	NA	dmo:Dmoj_GI13464/2e-08/GI13464 gene product from transcript GI13464-RA; K08867 WNK lysine deficient protein kinase [EC:2.7.11.1]	NA	NA
Unigene856_All	897	3.76	10.64	1.50069	1.26535e-08	2.40682e-07	Up	gi|388267594|gb|AFK25798.1|/1.8016e-138/KPI2 [Litopenaeus vannamei]	gi|388267593|gb|JQ000001.1|/0.0/Litopenaeus vannamei clone gi096 KPI2 mRNA, complete cds	sp|P82968|MCPI_MELCP/1e-25/Four-domain proteases inhibitor OS=Melithaea caledonica PE=1 SV=1	spu:586604/2e-25/similar to agrin; K06254 agrin	NA	NA
CL533.Contig6_All	5136	0.78	2.2	1.49596	8.54884e-11	1.9356e-09	Up	gi|321471795|gb|EFX82767.1|/0/hypothetical protein DAPPUDRAFT_316476 [Daphnia pulex]	gi|149465802|gb|AC205642.1|/1e-07/Ixodes scapularis BAC ISG1-27P02, complete sequence	sp|Q6QEF8|CORO6_HUMAN/2e-151/Coronin-6 OS=Homo sapiens GN=CORO6 PE=2 SV=2	dre:562849/9e-151/coro1cb, fb30e01, wu:fb30e01; coronin, actin binding protein, 1Cb; K13887 coronin-1C	all0438_2/5e-10/---	NA
CL397.Contig3_All	3613	1.11	3.13	1.4956	6.38288e-11	1.45822e-09	Up	gi|307189308|gb|EFN73739.1|/1.51892e-73/Cyclin-L1 [Camponotus floridanus]	gi|31415885|gb|AC096070.7|/2e-08/Rattus norvegicus 4 BAC CH230-20J7 (Children's Hospital Oakland Research Institute) complete sequence	sp|Q52KE7|CCNL1_MOUSE/2e-64/Cyclin-L1 OS=Mus musculus GN=Ccnl1 PE=1 SV=1	ame:551186/2e-20/Srp54; splicing factor Srp54; K13165 splicing factor, arginine/serine-rich 12	SPBC32F12.06/1e-15/---	NA
CL2163.Contig3_All	1374	3.24	9.13	1.49462	1.50305e-11	3.58919e-10	Up	gi|646710641|gb|KDR16097.1|/2.91112e-68/Sulfotransferase family cytosolic 1B member 1 [Zootermopsis nevadensis]	NA	sp|G3V9R3|ST1D1_RAT/3e-45/Sulfotransferase 1 family member D1 OS=Rattus norvegicus GN=Sult1d1 PE=2 SV=1	dpo:Dpse_GA14114/3e-59/GA14114 gene product from transcript GA14114-RA; K01016 estrone sulfotransferase [EC:2.8.2.4]	NA	NA
CL1132.Contig3_All	3039	17.82	50.14	1.49246	1.38366e-125	2.19102e-123	Up	gi|498942683|ref|XP_004521755.1|/2.23736e-14/PREDICTED: protein bunched, class 2/F/G isoform-like isoform X2 [Ceratitis capitata]	gi|125858060|gb|BC129247.1|/7e-08/Danio rerio cDNA clone IMAGE:7057002	sp|Q24523|BUN2_DROME/1e-12/Protein bunched, class 2/F/G isoform OS=Drosophila melanogaster GN=bun PE=2 SV=4	hsa:4583/6e-09/MUC2, MLP, MUC-2, SMUC; mucin 2, oligomeric mucus/gel-forming; K10955 intestinal mucin-2	NA	biological_process:GO:0006355//regulation of transcription, DNA-templated;molecular_function:GO:0003700//sequence-specific DNA binding transcription factor activity;
Unigene3990_All	781	2.58	7.24	1.48862	1.78286e-05	0.000227674	Up	NA	gi|23337542|emb|AL807762.9|/1e-06/Mouse DNA sequence from clone RP23-48F4 on chromosome 4, complete sequence	NA	NA	NA	NA
CL1216.Contig2_All	1482	2.39	6.68	1.48284	2.29384e-09	4.63821e-08	Up	gi|568298860|gb|ETN84818.1|/6.02432e-06/ML domain protein [Necator americanus]	NA	NA	nvi:100116044/5e-07/NV19006; MD-2-related lipid-recognition protein-like; K13443 Niemann-Pick C2 protein	NA	NA
CL2029.Contig1_All	3466	9.69	27.02	1.47946	2.60522e-77	2.98669e-75	Up	gi|399152195|emb|CCI71880.1|/0/gelsolin [Homarus americanus]	gi|452312|emb|Z29534.1|/9e-48/H.americanus mRNA for cytoplasmic gelsolin	sp|Q27319|GELS_HOMAM/0.0/Gelsolin, cytoplasmic OS=Homarus americanus PE=1 SV=1	cqu:CpipJ_CPIJ004629/0.0/Gelsolin; K05768 gelsolin	NA	NA
CL1141.Contig1_All	1894	0.98	2.73	1.47805	2.30168e-05	0.000289694	Up	gi|571557167|ref|XP_006558129.1|/6.26316e-46/PREDICTED: uncharacterized protein PF11_0207-like [Apis mellifera]	gi|7620106|gb|AF120407.1|/3e-06/Mischocyttarus immarginatus microsatellite Pbe216 sequence	sp|Q6PHG8|RPA43_DANRE/7e-36/DNA-directed RNA polymerase I subunit RPA43 OS=Danio rerio GN=twistnb PE=2 SV=2	ame:100578089/1e-45/uncharacterized LOC100578089; K03004 DNA-directed RNA polymerase I subunit RPA43	SPCC825.01/6e-12/---	NA
CL2225.Contig3_All	6606	0.74	2.06	1.47705	9.45522e-13	2.46205e-11	Up	gi|646711262|gb|KDR16497.1|/0/FERM and PDZ domain-containing protein 4 [Zootermopsis nevadensis]	gi|241735490|ref|XM_002413895.1|/1e-08/Ixodes scapularis conserved hypothetical protein, mRNA	sp|Q14CM0|FRPD4_HUMAN/2e-135/FERM and PDZ domain-containing protein 4 OS=Homo sapiens GN=FRMPD4 PE=1 SV=1	tgu:100220116/3e-19/similar to mucin 2; K10955 intestinal mucin-2	HI0990/2e-07/---	NA
CL528.Contig1_All	5137	27.01	75.12	1.4757	0	0	Up	gi|242015135|ref|XP_002428229.1|/0/Thrombospondin-3 precursor, putative [Pediculus humanus corporis] &gt;gi|212512790|gb|EEB15491.1| Thrombospondin-3 precursor, putative [Pediculus humanus corporis]	gi|347967275|ref|XM_308033.5|/1e-69/Anopheles gambiae str. PEST AGAP002157-PA (AgaP_AGAP002157) mRNA, complete cds	sp|Q9R0G6|COMP_MOUSE/0.0/Cartilage oligomeric matrix protein OS=Mus musculus GN=Comp PE=1 SV=2	aag:AaeL_AAEL008062/0.0/thrombospondin; K04659 thrombospondin	YPO2725/3e-10/---	NA
Unigene14354_All	7501	0.99	2.75	1.47393	1.3736e-18	4.90164e-17	Up	gi|557196769|emb|CDI85849.1|/1.15688e-25/hypothetical protein EPH_0017270 [Eimeria praecox]	NA	sp|Q9W596|FUTSC_DROME/2e-14/Microtubule-associated protein futsch OS=Drosophila melanogaster GN=futsch PE=1 SV=4	aml:100474834/8e-15/SRRM2; serine/arginine repetitive matrix 2; K13172 serine/arginine repetitive matrix protein 2	NA	NA
Unigene5538_All	1433	378.25	1050.45	1.4736	0	0	Up	gi|407280411|gb|AFT92034.1|/1.11358e-142/triose-phosphate isomerase [Litopenaeus vannamei]	gi|407280410|gb|JX431295.1|/0.0/Litopenaeus vannamei voucher LV-TIM-001 triose-phosphate isomerase (TIM) mRNA, complete cds	sp|Q90XG0|TPISB_DANRE/2e-96/Triosephosphate isomerase B OS=Danio rerio GN=tpi1b PE=2 SV=1	tca:664393/2e-97/similar to triosephosphate isomerase 1b; K01803 triosephosphate isomerase (TIM) [EC:5.3.1.1]	SPCC24B10.21/3e-67/---	NA
CL1154.Contig1_All	5544	0.84	2.33	1.47187	6.57662e-12	1.61302e-10	Up	gi|642934185|ref|XP_008199643.1|/2.87746e-167/PREDICTED: uncharacterized protein LOC657682 isoform X4 [Tribolium castaneum]	gi|524912322|ref|XM_005110955.1|/5e-07/PREDICTED: Aplysia californica uncharacterized LOC101858369 (LOC101858369), transcript variant X2, mRNA	sp|Q68F99|STAC3_XENTR/1e-23/SH3 and cysteine-rich domain-containing protein 3 OS=Xenopus tropicalis GN=stac3 PE=2 SV=1	hsa:23524/4e-09/SRRM2, 300-KD, CWF21, Cwc21, DKFZp667L0421, DKFZp686O15166, FLJ21926, FLJ22250, KIAA0324, MGC40295, SRL300, SRm300; serine/arginine repetitive matrix 2; K13172 serine/arginine repetitive matrix protein 2	NA	NA
CL1641.Contig2_All	2533	0.86	2.38	1.46855	4.20564e-06	5.99292e-05	Up	gi|646722205|gb|KDR23285.1|/7.0925e-152/putative splicing factor, arginine/serine-rich 7 [Zootermopsis nevadensis]	gi|195566330|ref|XM_002106702.1|/7e-20/Drosophila simulans GD15955 (Dsim\GD15955), mRNA	sp|Q8WXA9|SREK1_HUMAN/4e-78/Splicing regulatory glutamine/lysine-rich protein 1 OS=Homo sapiens GN=SREK1 PE=1 SV=1	api:100161931/6e-124/uncharacterized LOC100161931; K13165 splicing factor, arginine/serine-rich 12	SPAC140.02/2e-16/---	NA
CL1851.Contig2_All	1314	1.28	3.54	1.46761	7.84032e-05	0.000898021	Up	gi|602673239|ref|XP_007442117.1|/1.42437e-141/PREDICTED: nucleoporin SEH1 isoform X1 [Python bivittatus]	gi|542238282|ref|XM_005456777.1|/2e-09/PREDICTED: Oreochromis niloticus nucleoporin seh1-like (LOC100693011), transcript variant X3, mRNA	sp|Q5U4Y8|SEH1_XENTR/5e-141/Nucleoporin seh1 OS=Xenopus tropicalis GN=seh1l PE=2 SV=1	xtr:496570/2e-140/seh1l; SEH1-like; K14299 nucleoporin SEH1	all0284_3/4e-10/---	biological_process:GO:0051315//attachment of mitotic spindle microtubules to kinetochore;GO:0007080//mitotic metaphase plate congression;GO:0051301//cell division;GO:0006999//nuclear pore organization;GO:0015031//protein transport;GO:0051028//mRNA transport;cellular_component:GO:0031080//nuclear pore outer ring;GO:0000777//condensed chromosome kinetochore;
CL977.Contig1_All	1304	1.33	3.67	1.46435	4.69126e-05	0.00055593	Up	gi|527255032|ref|XP_005145801.1|/5.13218e-59/PREDICTED: methylmalonyl-CoA epimerase, mitochondrial [Melopsittacus undulatus]	gi|470294787|ref|XM_004344441.1|/5e-10/Capsaspora owczarzaki ATCC 30864 methylmalonyl CoA epimerase (CAOG_06870) mRNA, complete cds	sp|Q9D1I5|MCEE_MOUSE/3e-55/Methylmalonyl-CoA epimerase, mitochondrial OS=Mus musculus GN=Mcee PE=1 SV=1	tgu:100232142/4e-60/uncharacterized LOC100232142; K05606 methylmalonyl-CoA/ethylmalonyl-CoA epimerase [EC:5.1.99.1]	BMEI1142/7e-42/---	NA
CL397.Contig1_All	2341	1.44	3.95	1.45578	1.34509e-08	2.54893e-07	Up	gi|642926835|ref|XP_008195033.1|/3.32303e-132/PREDICTED: cyclin-L1 [Tribolium castaneum] &gt;gi|270009183|gb|EFA05631.1| hypothetical protein TcasGA2_TC015839 [Tribolium castaneum]	NA	sp|Q9UK58|CCNL1_HUMAN/2e-116/Cyclin-L1 OS=Homo sapiens GN=CCNL1 PE=1 SV=1	nvi:100119802/2e-28/NV12415; uncharacterized LOC100119802; K15188 cyclin T	SPAC1296.05c/7e-29/---	NA
Unigene3344_All	5774	0.93	2.55	1.45519	3.16726e-13	8.5006e-12	Up	gi|321457352|gb|EFX68440.1|/0/hypothetical protein DAPPUDRAFT_203278 [Daphnia pulex]	gi|158299597|ref|XM_319694.4|/2e-12/Anopheles gambiae str. PEST AGAP008940-PA (AgaP_AGAP008940) mRNA, partial cds	sp|Q9VR07|INE_DROME/0.0/Sodium- and chloride-dependent GABA transporter ine OS=Drosophila melanogaster GN=ine PE=1 SV=1	ame:411729/0.0/NT-5; neurotransmitter transporter 5; K05039 solute carrier family 6 (neurotransmitter transporter, GABA) member 6/8/11/12/13	MJ1319/3e-69/---	NA
CL1079.Contig2_All	2628	6.46	17.63	1.44843	1.03448e-37	6.61857e-36	Up	gi|597864446|gb|EYC13847.1|/3.44904e-16/hypothetical protein Y032_0042g564 [Ancylostoma ceylanicum]	NA	sp|P54681|RTOA_DICDI/4e-09/Protein rtoA OS=Dictyostelium discoideum GN=rtoA PE=2 SV=2	mgp:100550899/3e-09/protein SPT2 homolog; K15193 protein SPT2	XF1267/2e-07/---	NA
Unigene13433_All	1736	16.21	44.07	1.44291	1.69628e-59	1.60361e-57	Up	gi|402536584|gb|AFQ62793.1|/0/X-box binding protein 1 splicing form [Litopenaeus vannamei]	gi|402536583|gb|JQ265944.1|/0.0/Litopenaeus vannamei X-box binding protein 1 splicing form (XBP1s) mRNA, complete cds	sp|Q9R1S4|XBP1_RAT/1e-19/X-box-binding protein 1 OS=Rattus norvegicus GN=Xbp1 PE=2 SV=1	dpe:Dper_GL10156/4e-24/GL10156 gene product from transcript GL10156-RA; K09027 X box-binding protein 1	NA	NA
CL1664.Contig2_All	6069	0.63	1.71	1.44057	9.85734e-10	2.06231e-08	Up	gi|383853622|ref|XP_003702321.1|/0/PREDICTED: uncharacterized protein LOC100875741 [Megachile rotundata]	gi|30985148|gb|AC131740.3|/4e-11/Mus musculus BAC clone RP23-85D12 from chromosome 2, complete sequence	sp|O94913|PCF11_HUMAN/1e-59/Pre-mRNA cleavage complex 2 protein Pcf11 OS=Homo sapiens GN=PCF11 PE=1 SV=3	nvi:100121739/2e-166/NV16870; pre-mRNA cleavage complex II protein Pcf11 -like; K14400 pre-mRNA cleavage complex 2 protein Pcf11	XF0818/6e-14/---	NA
Unigene6726_All	2725	0.83	2.25	1.43874	4.3036e-06	6.12562e-05	Up	NA	NA	NA	NA	NA	NA
CL127.Contig5_All	5179	0.76	2.06	1.43857	1.00883e-09	2.1054e-08	Up	gi|321468510|gb|EFX79494.1|/0/putative positive regulatory Domain/B-lymphocyte induced maturation protein 1, version A [Daphnia pulex]	gi|198465709|ref|XM_002134990.1|/9e-58/Drosophila pseudoobscura pseudoobscura GA23469 (Dpse\GA23469), mRNA	sp|Q60636|PRDM1_MOUSE/4e-71/PR domain zinc finger protein 1 OS=Mus musculus GN=Prdm1 PE=1 SV=1	ssc:100524442/1e-38/ZNF235; zinc finger protein 235; K09228 KRAB domain-containing zinc finger protein	SPAC144.09c/5e-16/---	NA
CL528.Contig2_All	5118	13.18	35.7	1.43757	2.20806e-144	4.08346e-142	Up	gi|242015135|ref|XP_002428229.1|/0/Thrombospondin-3 precursor, putative [Pediculus humanus corporis] &gt;gi|212512790|gb|EEB15491.1| Thrombospondin-3 precursor, putative [Pediculus humanus corporis]	gi|347967275|ref|XM_308033.5|/1e-69/Anopheles gambiae str. PEST AGAP002157-PA (AgaP_AGAP002157) mRNA, complete cds	sp|Q9R0G6|COMP_MOUSE/0.0/Cartilage oligomeric matrix protein OS=Mus musculus GN=Comp PE=1 SV=2	aag:AaeL_AAEL008062/0.0/thrombospondin; K04659 thrombospondin	YPO2725/3e-10/---	biological_process:GO:0007155//cell adhesion;cellular_component:GO:0005576//extracellular region;molecular_function:GO:0005509//calcium ion binding;
CL509.Contig2_All	3197	0.58	1.57	1.43664	2.96692e-05	0.000366682	Up	gi|628823815|gb|AHY82567.1|/3.67249e-07/transcription factor ATF-b [Litopenaeus vannamei]	gi|256772758|emb|CU929169.8|/1e-34/Zebrafish DNA sequence from clone CH211-149B2 in linkage group 10, complete sequence	sp|P15336|ATF2_HUMAN/2e-06/Cyclic AMP-dependent transcription factor ATF-2 OS=Homo sapiens GN=ATF2 PE=1 SV=4	bta:509827/2e-07/ATF2, CREB2, MGC142504; activating transcription factor 2; K04450 activating transcription factor 2	NA	NA
CL528.Contig3_All	5180	8.1	21.92	1.43625	2.03562e-90	2.54061e-88	Up	gi|242015135|ref|XP_002428229.1|/0/Thrombospondin-3 precursor, putative [Pediculus humanus corporis] &gt;gi|212512790|gb|EEB15491.1| Thrombospondin-3 precursor, putative [Pediculus humanus corporis]	gi|347967275|ref|XM_308033.5|/1e-69/Anopheles gambiae str. PEST AGAP002157-PA (AgaP_AGAP002157) mRNA, complete cds	sp|Q9R0G6|COMP_MOUSE/0.0/Cartilage oligomeric matrix protein OS=Mus musculus GN=Comp PE=1 SV=2	aag:AaeL_AAEL008062/0.0/thrombospondin; K04659 thrombospondin	YPO2725/3e-10/---	NA
Unigene15023_All	1048	13.53	36.59	1.43529	2.89046e-29	1.48545e-27	Up	gi|91092850|ref|XP_968855.1|/1.43922e-71/PREDICTED: proteasome subunit beta type-1 [Tribolium castaneum] &gt;gi|270003046|gb|EEZ99493.1| hypothetical protein TcasGA2_TC000069 [Tribolium castaneum]	NA	sp|P40304|PSB1_DROME/2e-65/Proteasome subunit beta type-1 OS=Drosophila melanogaster GN=Prosbeta6 PE=2 SV=2	tca:657294/7e-73/similar to Proteasome subunit beta type 1 (Proteasome 26 kDa subunit); K02732 20S proteasome subunit beta 6 [EC:3.4.25.1]	YBL041w/1e-41/---	NA
CL1302.Contig1_All	1279	6.93	18.73	1.43442	4.0388e-19	1.47233e-17	Up	gi|665804692|ref|XP_008550503.1|/9.49626e-143/PREDICTED: 26S protease regulatory subunit 6B [Microplitis demolitor]	gi|194902776|ref|XM_001980724.1|/5e-56/Drosophila erecta GG17330 (Dere\GG17330), mRNA	sp|P46507|PRS6B_MANSE/3e-140/26S protease regulatory subunit 6B OS=Manduca sexta PE=2 SV=1	api:100165907/1e-141/26S protease regulatory subunit 6B-like; K03063 26S proteasome regulatory subunit T3	SPCC576.10c/2e-120/---	biological_process:GO:0030163//protein catabolic process;cellular_component:GO:0005737//cytoplasm;molecular_function:GO:0005524//ATP binding;GO:0017111//nucleoside-triphosphatase activity;
Unigene7200_All	2284	3.7	10	1.4344	6.43726e-19	2.32992e-17	Up	gi|405952637|gb|EKC20424.1|/1.64871e-152/Peptide-N(4)-(N-acetyl-beta-glucosaminyl)asparagine amidase [Crassostrea gigas]	NA	sp|Q503I8|NGLY1_DANRE/8e-138/Peptide-N(4)-(N-acetyl-beta-glucosaminyl)asparagine amidase OS=Danio rerio GN=ngly1 PE=2 SV=1	xla:733299/5e-147/ngly1; N-glycanase 1 (EC:3.5.1.52); K01456 peptide-N4-(N-acetyl-beta-glucosaminyl)asparagine amidase [EC:3.5.1.52]	NA	NA
CL1263.Contig1_All	2410	2.73	7.36	1.4308	2.8656e-15	8.59205e-14	Up	gi|443734207|gb|ELU18279.1|/5.64491e-34/hypothetical protein CAPTEDRAFT_218989 [Capitella teleta]	NA	sp|P54369|OAZ1_MOUSE/8e-22/Ornithine decarboxylase antizyme 1 OS=Mus musculus GN=Oaz1 PE=2 SV=3	ame:551149/2e-22/Mlc-c; myosin light chain cytoplasmic; K12752 myosin light chain, invertebrate	NA	NA
Unigene6763_All	1816	2.35	6.33	1.42954	5.01772e-10	1.07282e-08	Up	gi|675366314|gb|KFM59216.1|/1.74553e-21/hypothetical protein X975_24588, partial [Stegodyphus mimosarum]	NA	sp|Q9NZC4|EHF_HUMAN/7e-18/ETS homologous factor OS=Homo sapiens GN=EHF PE=2 SV=1	bmy:Bm1_27305/4e-21/Ets-domain containing protein; K09429 E74-like factor 3/5	NA	NA
Unigene8040_All	3371	0.55	1.48	1.42809	3.81838e-05	0.000461118	Up	gi|24580684|ref|NP_608540.1|/1.55018e-72/CG2839 [Drosophila melanogaster] &gt;gi|22945532|gb|AAF51469.2| CG2839 [Drosophila melanogaster]	gi|298897996|emb|FQ231186.1|/3e-07/Rattus norvegicus TL0AEA7YA06 mRNA sequence	sp|Q07283|TRHY_HUMAN/2e-47/Trichohyalin OS=Homo sapiens GN=TCHH PE=1 SV=2	tgu:100219403/2e-40/uncharacterized LOC100219403; K14822 rRNA-processing protein CGR1	PM0059/9e-19/---	NA
CL727.Contig2_All	2774	3.98	10.67	1.42272	3.4134e-24	1.50928e-22	Up	gi|22651822|gb|AAM88579.1|/0/muscle-specific calpain [Homarus americanus]	gi|50513234|gb|AY644674.1|/3e-28/Gecarcinus lateralis calpain alternative form (CalpM) mRNA, complete cds	sp|Q9VT65|CANB_DROME/6e-156/Calpain-B OS=Drosophila melanogaster GN=CalpB PE=1 SV=2	api:100166784/8e-161/calpain-A-like; K08585 calpain, invertebrate [EC:3.4.22.-]	NA	NA
CL2496.Contig1_All	950	3.84	10.27	1.41926	2.21182e-08	4.08445e-07	Up	gi|307207363|gb|EFN85113.1|/2.2803e-09/hypothetical protein EAI_14909 [Harpegnathos saltator]	gi|221272733|emb|CT827862.10|/1e-37/Zebrafish DNA sequence from clone CH73-317E11 in linkage group 20, complete sequence	NA	dmo:Dmoj_GI19140/3e-06/GI19140 gene product from transcript GI19140-RA; K15001 cytochrome P450, family 4 [EC:1.14.-.-]	NA	NA
CL1460.Contig3_All	2252	1.44	3.83	1.41128	4.45782e-08	8.03867e-07	Up	gi|7414466|emb|CAB85964.1|/0/phosphoenolpyruvate carboxykinase [Litopenaeus vannamei]	gi|7414465|emb|AJ250829.1|/0.0/Penaeus vannamei mRNA for phosphoenolpyruvate carboxykinase (pepck gene)	sp|P20007|PCKG_DROME/0.0/Phosphoenolpyruvate carboxykinase [GTP] OS=Drosophila melanogaster GN=Pepck PE=2 SV=2	tca:661705/0.0/similar to Phosphoenolpyruvate carboxykinase [GTP] (Phosphoenolpyruvate carboxylase) (PEPCK); K01596 phosphoenolpyruvate carboxykinase (GTP) [EC:4.1.1.32]	CT710/3e-178/---	biological_process:GO:0006094//gluconeogenesis;molecular_function:GO:0004613//phosphoenolpyruvate carboxykinase (GTP) activity;GO:0005525//GTP binding;
Unigene7118_All	1707	2.13	5.65	1.4074	1.79094e-08	3.35367e-07	Up	gi|658896612|ref|XP_008431155.1|/4.87529e-103/PREDICTED: D-serine dehydratase-like [Poecilia reticulata]	NA	NA	NA	SPAC1039.06/2e-43/---	NA
CL1770.Contig3_All	1527	2.47	6.55	1.40698	1.11432e-08	2.12594e-07	Up	gi|704573122|ref|XP_010186100.1|/4.44595e-28/PREDICTED: uncharacterized protein DDB_G0271670-like, partial [Mesitornis unicolor]	NA	sp|Q75JC9|Y8484_DICDI/7e-23/Uncharacterized protein DDB_G0271670 OS=Dictyostelium discoideum GN=DDB_G0271670 PE=4 SV=1	tca:662266/3e-10/similar to DNA-directed RNA polymerase II largest subunit; K03006 DNA-directed RNA polymerase II subunit RPB1 [EC:2.7.7.6]	XF1267/1e-10/---	NA
Unigene2304_All	1003	2.63	6.96	1.40402	3.4581e-06	4.99227e-05	Up	gi|16506785|gb|AAL23948.1|AF425673_1/6.42637e-90/lysozyme [Litopenaeus vannamei] &gt;gi|27261767|gb|AAN86086.1| lysozyme [Litopenaeus vannamei]	gi|163659845|gb|AY170126.2|/0.0/Litopenaeus vannamei lysozyme mRNA, complete cds	sp|P17897|LYZ1_MOUSE/2e-30/Lysozyme C-1 OS=Mus musculus GN=Lyz1 PE=1 SV=1	mmu:17110/7e-30/Lyz1, Lyz, Lzp-s; lysozyme 1 (EC:3.2.1.17); K13915 lysozyme C [EC:3.2.1.17]	NA	biological_process:GO:0016998//cell wall macromolecule catabolic process;molecular_function:GO:0003796//lysozyme activity;
Unigene14800_All	2452	1.72	4.55	1.40346	1.04434e-09	2.17593e-08	Up	gi|301625681|ref|XP_002942035.1|/4.00218e-27/PREDICTED: uncharacterized protein LOC100487810 [Xenopus (Silurana) tropicalis]	NA	sp|Q8BTI8|SRRM2_MOUSE/3e-15/Serine/arginine repetitive matrix protein 2 OS=Mus musculus GN=Srrm2 PE=1 SV=3	oaa:100075123/8e-17/uncharacterized LOC100075123; K13172 serine/arginine repetitive matrix protein 2	DR2133/8e-09/---	NA
CL1240.Contig1_All	1987	1.07	2.83	1.40319	1.44928e-05	0.000189371	Up	gi|646722621|gb|KDR23552.1|/3.20314e-40/Presqualene diphosphate phosphatase [Zootermopsis nevadensis]	NA	sp|Q5TZ07|PPAC2_DANRE/1e-25/Presqualene diphosphate phosphatase OS=Danio rerio GN=ppapdc2 PE=2 SV=1	NA	CAC2438/2e-08/---	NA
CL1268.Contig2_All	2302	3.34	8.82	1.40093	1.91398e-16	6.20903e-15	Up	NA	NA	NA	NA	NA	NA
CL1295.Contig2_All	3757	1.16	3.06	1.39941	2.4482e-10	5.3426e-09	Up	gi|617459774|ref|XP_007571578.1|/2.10326e-25/PREDICTED: protein transport protein Sec16A isoform X2 [Poecilia formosa]	NA	sp|O15027|SC16A_HUMAN/3e-15/Protein transport protein Sec16A OS=Homo sapiens GN=SEC16A PE=1 SV=3	dya:Dyak_GE23128/7e-07/GE23128 gene product from transcript GE23128-RA; K11647 SWI/SNF-related matrix-associated actin-dependent regulator of chromatin subfamily A member 2/4 [EC:3.6.4.-]	NA	NA
CL2264.Contig3_All	3824	0.92	2.42	1.3953	1.37638e-08	2.59658e-07	Up	gi|321472272|gb|EFX83242.1|/5.22431e-165/hypothetical protein DAPPUDRAFT_315683 [Daphnia pulex]	gi|134024436|gb|BC135311.1|/4e-13/Xenopus tropicalis v-raf-1 murine leukemia viral oncogene homolog 1, mRNA (cDNA clone MGC:121506 IMAGE:7614841), complete cds	sp|P11346|KRAF1_DROME/6e-141/Raf homolog serine/threonine-protein kinase phl OS=Drosophila melanogaster GN=phl PE=1 SV=6	nvi:100121496/5e-157/NV12479; raf homolog serine/threonine-protein kinase phl-like; K02644 pole hole	YAR019c/1e-20/---	biological_process:GO:0016310//phosphorylation;GO:0007165//signal transduction;molecular_function:GO:0000166//nucleotide binding;GO:0004672//protein kinase activity;GO:0043167//ion binding;
CL514.Contig2_All	2892	0.73	1.92	1.39514	1.44928e-05	0.000189274	Up	gi|665796434|ref|XP_008546007.1|/0/PREDICTED: poly(U)-binding-splicing factor half pint isoform X2 [Microplitis demolitor] &gt;gi|665796436|ref|XP_008546008.1| PREDICTED: poly(U)-binding-splicing factor half pint isoform X3 [Microplitis demolitor]	gi|380016391|ref|XM_003692121.1|/5e-21/PREDICTED: Apis florea poly(U)-binding-splicing factor half pint-like (LOC100863168), mRNA	sp|Q8T6B9|PUF68_DROME/1e-171/Poly(U)-binding-splicing factor half pint OS=Drosophila melanogaster GN=pUf68 PE=1 SV=2	ame:725115/0.0/poly(U)-binding-splicing factor half pint-like; K12838 poly(U)-binding-splicing factor PUF60	SPAC140.02/3e-12/---	NA
CL113.Contig1_All	2353	3.78	9.93	1.39341	1.42778e-18	5.08065e-17	Up	gi|607358160|gb|EZA52576.1|/1.8707e-58/Upstream activation factor subunit spp27, partial [Cerapachys biroi]	NA	sp|P13816|GARP_PLAFF/4e-06/Glutamic acid-rich protein OS=Plasmodium falciparum (isolate FC27 / Papua New Guinea) GN=GARP PE=4 SV=1	ame:408520/3e-56/upstream activation factor subunit spp27-like; K15223 upstream activation factor subunit UAF30	SPCC285.17/4e-23/---	NA
CL240.Contig1_All	1720	1.23	3.23	1.39288	2.38258e-05	0.000299133	Up	NA	gi|71794965|emb|BX927368.13|/3e-18/Zebrafish DNA sequence from clone CH211-15J16 in linkage group 23, complete sequence	NA	NA	NA	NA
CL876.Contig1_All	2063	1.68	4.41	1.39232	3.6236e-08	6.57176e-07	Up	gi|584038661|ref|XP_006777951.1|/5.74094e-16/PREDICTED: nascent polypeptide-associated complex subunit alpha, muscle-specific form isoform X2 [Myotis davidii]	gi|528881657|emb|FO704553.2|/5e-08/Human DNA sequence from clone ABC9-41287500C5 on chromosome 18, complete sequence	sp|E9PAV3|NACAM_HUMAN/1e-12/Nascent polypeptide-associated complex subunit alpha, muscle-specific form OS=Homo sapiens GN=NACA PE=1 SV=1	ssc:100156565/6e-12/forkhead box protein B2-like; K09395 forkhead box protein B	NA	NA
CL2051.Contig2_All	10827	1.04	2.73	1.39232	6.06284e-24	2.63931e-22	Up	gi|157875544|ref|XP_001686160.1|/1.41683e-64/conserved hypothetical protein [Leishmania major strain Friedlin] &gt;gi|68129234|emb|CAJ07774.1| conserved hypothetical protein [Leishmania major strain Friedlin]	NA	sp|Q14789|GOGB1_HUMAN/3e-41/Golgin subfamily B member 1 OS=Homo sapiens GN=GOLGB1 PE=1 SV=2	spu:592172/2e-43/similar to DNA-directed RNA polymerase, omega subunit family protein; K11499 centromere protein F	MK0690/3e-20/---	NA
Unigene3322_All	1832	1.81	4.75	1.39194	1.21462e-07	2.09344e-06	Up	gi|283854609|gb|ADB44900.1|/0/DEAD(Asp-Glu-Ala-Asp) box polypeptide 5 [Macrobrachium nipponense]	gi|333470575|gb|JF709933.1|/0.0/Cherax quadricarinatus DEAD box helicase DDX5 mRNA, complete cds	sp|Q92841|DDX17_HUMAN/9e-167/Probable ATP-dependent RNA helicase DDX17 OS=Homo sapiens GN=DDX17 PE=1 SV=2	nvi:100117934/6e-168/NV17584; probable ATP-dependent RNA helicase DDX17-like; K12823 ATP-dependent RNA helicase DDX5/DBP2 [EC:3.6.4.13]	ECU08g1080/9e-106/---	molecular_function:GO:0005524//ATP binding;GO:0008026//ATP-dependent helicase activity;GO:0003676//nucleic acid binding;
CL86.Contig1_All	4042	0.95	2.49	1.39015	7.01966e-09	1.37442e-07	Up	gi|572300790|ref|XP_006616472.1|/1.77027e-86/PREDICTED: serine/threonine-protein kinase 17A-like isoform X1 [Apis dorsata]	NA	sp|Q0KHT7|DAPKR_DROME/7e-79/Death-associated protein kinase related OS=Drosophila melanogaster GN=Drak PE=1 SV=2	ecb:100064585/1e-68/serine/threonine-protein kinase 17A-like; K08804 serine/threonine kinase 17 [EC:2.7.11.1]	SPAC14C4.03/1e-32/---	NA
CL383.Contig1_All	1260	5.05	13.21	1.38728	2.7395e-13	7.37598e-12	Up	gi|321457997|gb|EFX69073.1|/1.82448e-106/hypothetical protein DAPPUDRAFT_231717 [Daphnia pulex]	gi|432859660|ref|XM_004069156.1|/1e-25/PREDICTED: Oryzias latipes proteasome subunit alpha type-5-like (LOC101160065), mRNA	sp|Q9Z2U1|PSA5_MOUSE/3e-98/Proteasome subunit alpha type-5 OS=Mus musculus GN=Psma5 PE=1 SV=1	tca:661893/2e-105/similar to proteasome zeta subunit; K02729 20S proteasome subunit alpha 5 [EC:3.4.25.1]	SPAC323.02c/5e-80/---	NA
CL151.Contig1_All	2377	1.38	3.59	1.37932	1.54829e-07	2.6505e-06	Up	gi|662184720|ref|XP_008473371.1|/1.07232e-69/PREDICTED: protein phosphatase 1L [Diaphorina citri]	gi|354797070|gb|JN961571.1|/4e-15/Mus musculus targeted KO-first, conditional ready, lacZ-tagged mutant allele Myo1h:tm1a(KOMP)Wtsi; transgenic	sp|A5PJZ2|PPM1L_BOVIN/4e-52/Protein phosphatase 1L OS=Bos taurus GN=PPM1L PE=2 SV=1	aga:AgaP_AGAP004734/1e-33/AGAP004734-PA; K14972 PAX-interacting protein 1	SPCC1223.11/3e-25/---	biological_process:GO:0006470//protein dephosphorylation;molecular_function:GO:0046872//metal ion binding;GO:0004722//protein serine/threonine phosphatase activity;
CL1504.Contig1_All	1500	1.49	3.87	1.37702	2.39746e-05	0.000300554	Up	gi|607364854|gb|EZA59056.1|/3.64701e-59/Clathrin light chain [Cerapachys biroi]	gi|342326192|gb|JF284465.1|/1e-13/Cherax quadricarinatus clone v1-1941 clathrin light chain mRNA, partial cds	sp|Q9VWA1|CLC_DROME/4e-45/Clathrin light chain OS=Drosophila melanogaster GN=Clc PE=2 SV=1	xla:446523/4e-37/cltb, MGC80239; clathrin, light polypeptide (Lcb); K04645 clathrin light chain B	NA	NA
Unigene2360_All	1134	4.2	10.8	1.36257	1.0716e-09	2.22723e-08	Up	gi|585682818|ref|XP_002731397.2|/2.42187e-83/PREDICTED: 26S proteasome non-ATPase regulatory subunit 8-like [Saccoglossus kowalevskii]	NA	sp|Q9CX56|PSMD8_MOUSE/8e-82/26S proteasome non-ATPase regulatory subunit 8 OS=Mus musculus GN=Psmd8 PE=1 SV=2	dre:415221/6e-82/psmd8, fa93g07, fb17c09, fb49a10, wu:fa93g07, wu:fb17c09, wu:fb49a10, zgc:86762; proteasome (prosome, macropain) 26S subunit, non-ATPase, 8; K03031 26S proteasome regulatory subunit N12	NA	NA
Unigene11391_All	2404	1.21	3.11	1.36191	1.33692e-06	2.04049e-05	Up	NA	gi|34495167|gb|AC134475.3|/2e-10/Mus musculus BAC clone RP23-251K17 from chromosome 7, complete sequence	NA	NA	NA	NA
CL1164.Contig5_All	2097	11.08	28.46	1.36098	1.46287e-43	1.0411e-41	Up	gi|525017682|ref|XP_005056391.1|/3.3186e-19/PREDICTED: ectonucleotide pyrophosphatase/phosphodiesterase family member 7 [Ficedula albicollis]	gi|20068727|emb|AL670462.8|/5e-08/Mouse DNA sequence from clone RP23-225F2 on chromosome X, complete sequence	sp|Q9JM99|PRG4_MOUSE/4e-13/Proteoglycan 4 OS=Mus musculus GN=Prg4 PE=1 SV=2	ecb:100052615/3e-14/CLCA2; chloride channel accessory 2; K05028 calcium-activated chloride channel family member 2	ECU03g0290/2e-07/---	NA
CL199.Contig3_All	2492	1.83	4.7	1.36082	1.0716e-09	2.22541e-08	Up	gi|241638524|ref|XP_002410764.1|/5.68842e-37/dual specificty phosphatase, putative [Ixodes scapularis] &gt;gi|215503529|gb|EEC13023.1| dual specificty phosphatase, putative [Ixodes scapularis]	gi|255528741|gb|AE014187.2|/6e-11/Plasmodium falciparum 3D7 chromosome 14, complete sequence	sp|Q5RD73|DUS3_PONAB/2e-32/Dual specificity protein phosphatase 3 OS=Pongo abelii GN=DUSP3 PE=2 SV=1	dre:568344/7e-36/dusp3, si:bz18k17.3, si:rp71-18k17.3; dual specificity phosphatase 3 (vaccinia virus phosphatase VH1-related); K14165 dual specificity phosphatase [EC:3.1.3.16 3.1.3.48]	SPBC17A3.06/1e-10/---	biological_process:GO:0002683//negative regulation of immune system process;GO:0043409//negative regulation of MAPK cascade;GO:0006470//protein dephosphorylation;GO:0048518//positive regulation of biological process;cellular_component:GO:0044424//intracellular part;molecular_function:GO:0004721//phosphoprotein phosphatase activity;
CL942.Contig2_All	3810	1.04	2.66	1.35484	1.14245e-08	2.17795e-07	Up	gi|166240199|ref|XP_635459.2|/3.64582e-09/hypothetical protein DDB_G0291063 [Dictyostelium discoideum AX4] &gt;gi|165988479|gb|EAL61962.2| hypothetical protein DDB_G0291063 [Dictyostelium discoideum AX4]	gi|31075215|emb|BX511104.2|/1e-16/Mouse DNA sequence from clone RP23-73C1 on chromosome 11, complete sequence	sp|Q5T200|ZC3HD_HUMAN/2e-08/Zinc finger CCCH domain-containing protein 13 OS=Homo sapiens GN=ZC3H13 PE=1 SV=1	aga:AgaP_AGAP011395/7e-10/AGAP011395-PA; K06225 patched 1	NA	biological_process:GO:0006139//nucleobase-containing compound metabolic process;cellular_component:GO:0016020//membrane;
CL451.Contig2_All	2182	1.49	3.81	1.35448	4.04592e-07	6.58788e-06	Up	gi|557753815|ref|XP_005176652.1|/9.9539e-91/PREDICTED: protein NipSnap-like [Musca domestica]	gi|195134651|ref|XM_002011715.1|/9e-16/Drosophila mojavensis GI11203 (Dmoj\GI11203), mRNA	sp|Q9VXK0|NIPSN_DROME/2e-85/Protein NipSnap OS=Drosophila melanogaster GN=Nipsnap PE=2 SV=2	NA	NA	NA
Unigene682_All	1508	13.31	34.01	1.35345	1.3063e-36	8.1518e-35	Up	gi|594551820|gb|AHM10345.1|/5.54126e-132/tetraspanins-like protein [Penaeus monodon]	gi|158830130|gb|EU095833.1|/0.0/Fenneropenaeus chinensis tetraspanins-like protein CD63 mRNA, complete cds	sp|P28648|CD63_RAT/2e-34/CD63 antigen OS=Rattus norvegicus GN=Cd63 PE=1 SV=2	spu:593793/4e-47/similar to tetraspanin family protein; K06497 CD63 antigen	NA	NA
Unigene2328_All	860	2.72	6.92	1.34717	3.89078e-05	0.00046919	Up	NA	NA	NA	NA	NA	NA
Unigene8728_All	1268	2.44	6.19	1.34306	1.05164e-06	1.62962e-05	Up	gi|227150233|gb|ACP19741.1|/3.8032e-27/thymosin-repeated protein 2 [Eriocheir sinensis]	gi|325111403|gb|GU937433.1|/7e-37/Procambarus clarkii thymosin mRNA, complete cds	NA	NA	NA	NA
CL2318.Contig3_All	2334	2.05	5.2	1.34289	8.48322e-10	1.78662e-08	Up	gi|170058389|ref|XP_001864901.1|/7.85785e-25/innexin inx2 [Culex quinquefasciatus] &gt;gi|167877481|gb|EDS40864.1| innexin inx2 [Culex quinquefasciatus]	NA	sp|Q9VAS7|INX3_DROME/1e-25/Innexin inx3 OS=Drosophila melanogaster GN=Inx3 PE=1 SV=1	hsa:727897/2e-10/MUC5B, MG1, MUC-5B, MUC5, MUC9; mucin 5B, oligomeric mucus/gel-forming; K13908 mucin-5B	NA	NA
CL175.Contig6_All	6531	0.32	0.81	1.33985	2.38258e-05	0.000298985	Up	gi|29134779|dbj|BAC66140.1|/0/projectin [Procambarus clarkii]	gi|29134778|dbj|AB055927.1|/0.0/Procambarus clarkii mRNA for projectin, complete cds	sp|Q23551|UNC22_CAEEL/0.0/Twitchin OS=Caenorhabditis elegans GN=unc-22 PE=1 SV=3	spu:590007/0.0/similar to titin isoform N2-A; K12567 titin [EC:2.7.11.1]	SPBC28F2.12/3e-10/---	NA
CL2779.Contig2_All	1899	1.3	3.29	1.33958	9.12042e-06	0.000122586	Up	gi|524881235|ref|XP_005097272.1|/2.03776e-12/PREDICTED: mitotic-spindle organizing protein 1-like [Aplysia californica]	gi|322487456|emb|FN673823.1|/3e-09/Sus scrofa BAC clone KNP_1731F8	sp|Q0VFD6|MZT1_XENTR/3e-12/Mitotic-spindle organizing protein 1 OS=Xenopus tropicalis GN=mzt1 PE=3 SV=1	NA	NA	NA
CL1320.Contig2_All	4770	0.78	1.97	1.33665	4.7475e-08	8.5186e-07	Up	gi|646723451|gb|KDR24048.1|/0/Disks large-like protein 5 [Zootermopsis nevadensis]	gi|410509309|dbj|AB758443.1|/8e-12/Litopenaeus vannamei MYH1 mRNA for myosin heavy chain type 1, complete cds	sp|Q8TDM6|DLG5_HUMAN/1e-111/Disks large homolog 5 OS=Homo sapiens GN=DLG5 PE=1 SV=4	tca:655142/1e-46/similar to CG31349-PB, isoform B; K05701 tight junction protein 1	NA	NA
CL184.Contig4_All	1935	1.11	2.8	1.33487	3.89328e-05	0.000469268	Up	gi|237838763|ref|XP_002368679.1|/4.81381e-09/voltage gated chloride channel domain-containing protein [Toxoplasma gondii ME49]	gi|13990194|emb|AL590073.6|/5e-08/Human DNA sequence from clone RP11-242O9 on chromosome X, complete sequence	sp|P17600|SYN1_HUMAN/6e-07/Synapsin-1 OS=Homo sapiens GN=SYN1 PE=1 SV=3	dsi:Dsim_GD13845/1e-07/GD13845 gene product from transcript GD13845-RA; K05312 nicotinic acetylcholine receptor, invertebrate	NA	NA
CL1655.Contig2_All	1785	1.14	2.87	1.33202	8.07568e-05	0.000919988	Up	gi|321464252|gb|EFX75261.1|/2.0162e-131/hypothetical protein DAPPUDRAFT_231247 [Daphnia pulex]	NA	sp|Q58CP0|IDH3G_BOVIN/2e-117/Isocitrate dehydrogenase [NAD] subunit gamma, mitochondrial OS=Bos taurus GN=IDH3G PE=2 SV=1	tca:662903/2e-131/similar to isocitrate dehydrogenase; K00030 isocitrate dehydrogenase (NAD+) [EC:1.1.1.41]	YNL037c/2e-90/---	biological_process:GO:0006099//tricarboxylic acid cycle;molecular_function:GO:0000287//magnesium ion binding;GO:0004449//isocitrate dehydrogenase (NAD+) activity;GO:0051287//NAD binding;
CL2371.Contig2_All	1535	1.88	4.72	1.32805	3.47718e-06	5.01696e-05	Up	gi|18916919|dbj|BAB85575.1|/2.34403e-77/cyclic AMP-regulated protein like protein [Marsupenaeus japonicus]	gi|18916918|dbj|AB080297.1|/0.0/Marsupenaeus japonicus cArp-1 mRNA for cyclic AMP-regulated protein like protein, partial cds	sp|Q2HJ57|COTL1_BOVIN/6e-33/Coactosin-like protein OS=Bos taurus GN=COTL1 PE=2 SV=3	NA	NA	NA
Unigene5533_All	1502	5.83	14.61	1.32539	5.13674e-16	1.6147e-14	Up	gi|646691679|gb|KDR07186.1|/6.33391e-112/Proteasome subunit alpha type-2 [Zootermopsis nevadensis]	gi|390352566|ref|XM_779245.3|/1e-23/PREDICTED: Strongylocentrotus purpuratus proteasome subunit alpha type-2-like (LOC579111), mRNA	sp|P24495|PSA2_XENLA/9e-108/Proteasome subunit alpha type-2 OS=Xenopus laevis GN=psma2 PE=2 SV=2	tca:657161/2e-112/similar to proteasome 25 kDa subunit; K02726 20S proteasome subunit alpha 2 [EC:3.4.25.1]	PAB0417/5e-46/---	biological_process:GO:0006511//ubiquitin-dependent protein catabolic process;cellular_component:GO:0005634//nucleus;GO:0019773//proteasome core complex, alpha-subunit complex;GO:0005737//cytoplasm;molecular_function:GO:0004298//threonine-type endopeptidase activity;
CL357.Contig3_All	6273	0.99	2.48	1.32484	1.47577e-12	3.7998e-11	Up	gi|321463775|gb|EFX74788.1|/0/hypothetical protein DAPPUDRAFT_199712 [Daphnia pulex]	gi|442632988|ref|NM_140690.3|/1e-14/Drosophila melanogaster fermitin 2 (Fit2), mRNA	sp|Q9VZI3|UN112_DROME/0.0/Unc-112-related protein OS=Drosophila melanogaster GN=Fit1 PE=1 SV=1	gga:415374/1e-08/TLN2; talin 2; K06271 talin	NA	NA
CL559.Contig1_All	2117	2.62	6.56	1.32413	8.00076e-11	1.81637e-09	Up	NA	gi|40354044|gb|AC101902.9|/4e-24/Mus musculus chromosome 1, clone RP24-147M23, complete sequence	NA	NA	NA	NA
CL2381.Contig2_All	2098	5.37	13.44	1.32354	1.12874e-20	4.37945e-19	Up	NA	gi|371910695|dbj|AK391970.1|/3e-12/Sus scrofa mRNA, clone: HTMT10038G05, expressed in hypothalamus	NA	NA	NA	NA
Unigene10379_All	815	3.18	7.95	1.32193	2.38354e-05	0.000298957	Up	gi|229893781|gb|ACQ90248.1|/2.82886e-52/profilin [Fenneropenaeus chinensis]	gi|229893780|gb|FJ480175.1|/1e-117/Fenneropenaeus chinensis profilin (PFN) mRNA, complete cds	sp|Q8T938|PROF_BRABE/2e-26/Profilin OS=Branchiostoma belcheri PE=2 SV=1	dme:Dmel_CG9553/3e-21/chic; chickadee; K05759 profilin	NA	NA
CL53.Contig3_All	414	12.52	31.29	1.32147	1.83346e-08	3.43076e-07	Up	gi|35210492|dbj|BAC87889.1|/7.33757e-69/aspartic acid-rich protein aspolin1 [Gadus chalcogrammus]	gi|353232888|emb|HE601629.1|/3e-61/Schistosoma mansoni strain Puerto Rico chromosome 6, complete genome	sp|Q8MP30|Y7791_DICDI/3e-51/Uncharacterized histidine-rich protein DDB_G0274557 OS=Dictyostelium discoideum GN=DDB_G0274557 PE=4 SV=1	dpe:Dper_GL13360/1e-28/GL13360 gene product from transcript GL13360-RA; K11429 histone-lysine N-methyltransferase SUV420H [EC:2.1.1.43]	XF1267/6e-33/---	NA
CL820.Contig3_All	2282	1.72	4.29	1.31857	4.73334e-08	8.50524e-07	Up	gi|665798193|ref|XP_008546962.1|/7.94807e-22/PREDICTED: mediator of RNA polymerase II transcription subunit 15 isoform X2 [Microplitis demolitor]	gi|342326200|gb|JF284469.1|/9e-16/Cherax quadricarinatus clone v1-15 double-stranded RNA-specific editase Adar mRNA, partial cds	sp|P78563|RED1_HUMAN/9e-12/Double-stranded RNA-specific editase 1 OS=Homo sapiens GN=ADARB1 PE=1 SV=1	gga:374087/2e-15/ADARB1, RED1; adenosine deaminase, RNA-specific, B1; K13194 double stranded RNA-specific editase B [EC:3.5.-.-]	NA	NA
Unigene10172_All	1465	2.43	6.06	1.31836	3.16936e-07	5.21083e-06	Up	gi|405977231|gb|EKC41690.1|/3.54883e-160/Multifunctional protein ADE2 [Crassostrea gigas]	gi|195566447|ref|XM_002106757.1|/9e-15/Drosophila simulans GD15919 (Dsim\GD15919), mRNA	sp|Q9I7S8|PUR6_DROME/3e-152/Multifunctional protein ADE2 OS=Drosophila melanogaster GN=ade5 PE=2 SV=2	tca:656066/2e-157/similar to CG3989-PA; K01587 phosphoribosylaminoimidazole carboxylase / phosphoribosylaminoimidazole-succinocarboxamide synthase [EC:4.1.1.21 6.3.2.6]	SA0918/9e-26/---	NA
CL1028.Contig2_All	2920	0.73	1.82	1.31797	3.89328e-05	0.000469045	Up	gi|676435929|ref|XP_009047716.1|/3.42465e-12/hypothetical protein LOTGIDRAFT_172580 [Lottia gigantea] &gt;gi|556112980|gb|ESP01632.1| hypothetical protein LOTGIDRAFT_172580 [Lottia gigantea]	NA	NA	NA	NA	NA
CL53.Contig15_All	421	120.95	301.4	1.31727	5.91888e-70	6.38131e-68	Up	gi|307211379|gb|EFN87506.1|/3.87039e-70/Serine/threonine-protein kinase DCLK2 [Harpegnathos saltator]	gi|163937656|gb|BC155741.1|/8e-68/Danio rerio cDNA clone IMAGE:8008602	sp|P04929|HRPX_PLALO/1e-49/Histidine-rich glycoprotein OS=Plasmodium lophurae PE=4 SV=1	dpe:Dper_GL13360/4e-29/GL13360 gene product from transcript GL13360-RA; K11429 histone-lysine N-methyltransferase SUV420H [EC:2.1.1.43]	XF1267/2e-34/---	NA
Unigene7148_All	1405	5.23	13.01	1.31474	2.24086e-13	6.09168e-12	Up	gi|380853796|gb|AFE88209.1|/3.68982e-175/protaglandin reductase 1 [Penaeus monodon]	gi|380853795|gb|JF834156.1|/0.0/Penaeus monodon protaglandin reductase 1 mRNA, complete cds	sp|Q3SZJ4|PTGR1_BOVIN/1e-79/Prostaglandin reductase 1 OS=Bos taurus GN=PTGR1 PE=2 SV=1	nvi:100120078/6e-95/NV14581; prostaglandin reductase 1-like; K13948 rostaglandin reductase 1 [EC:1.3.1.74 1.3.1.48]	CC2016/1e-60/---	NA
Unigene2369_All	3222	13.55	33.55	1.30802	3.529e-74	3.88742e-72	Up	gi|646707046|gb|KDR13980.1|/0/26S proteasome non-ATPase regulatory subunit 2 [Zootermopsis nevadensis]	gi|262306268|gb|GQ888154.1|/4e-68/Libinia emarginata voucher LemMALA proteasome subunit mRNA, partial cds	sp|Q8VDM4|PSMD2_MOUSE/0.0/26S proteasome non-ATPase regulatory subunit 2 OS=Mus musculus GN=Psmd2 PE=1 SV=1	tca:655910/0.0/similar to AGAP002481-PA; K03028 26S proteasome regulatory subunit N1	SPBP19A11.03c/0.0/---	biological_process:GO:0042176//regulation of protein catabolic process;GO:0050790//regulation of catalytic activity;cellular_component:GO:0000502//proteasome complex;molecular_function:GO:0030234//enzyme regulator activity;
CL223.Contig5_All	3167	1.02	2.52	1.30485	1.03937e-06	1.61456e-05	Up	gi|665819245|ref|XP_008558492.1|/2.35314e-123/PREDICTED: SAFB-like transcription modulator [Microplitis demolitor]	gi|470320366|ref|XM_004348741.1|/3e-07/Capsaspora owczarzaki ATCC 30864 heat shock protein 60 (CAOG_02041) mRNA, complete cds	sp|Q498L2|SLTM_XENLA/9e-101/SAFB-like transcription modulator OS=Xenopus laevis GN=sltm PE=2 SV=1	aga:AgaP_AGAP011217/3e-25/AGAP011217-PA; K10624 E3 ubiquitin-protein ligase RBBP6 [EC:6.3.2.19]	SPAC140.02/5e-16/---	NA
CL1280.Contig4_All	618	5.57	13.76	1.30473	1.33692e-06	2.04172e-05	Up	gi|312083912|ref|XP_003144059.1|/3.07893e-16/hypothetical protein LOAG_08480 [Loa loa]	gi|394785962|gb|JQ918363.1|/2e-41/Dictyostelium intermedium C-module-binding factor (cbfA) gene, partial cds	sp|Q54XZ5|Y0138_DICDI/6e-15/Probable serine/threonine-protein kinase DDB_G0278509 OS=Dictyostelium discoideum GN=DDB_G0278509 PE=3 SV=1	dmo:Dmoj_GI11879/2e-10/GI11879 gene product from transcript GI11879-RA; K13208 ELAV like protein 2/3/4	YPR042c/8e-12/---	NA
CL131.Contig7_All	3962	1.48	3.65	1.3023	3.08838e-11	7.23841e-10	Up	gi|307189262|gb|EFN73705.1|/3.36901e-90/Protein daughterless [Camponotus floridanus]	gi|383854833|ref|XM_003702877.1|/1e-13/PREDICTED: Megachile rotundata transcription factor 12-like (LOC100877694), mRNA	sp|Q99081|HTF4_HUMAN/2e-65/Transcription factor 12 OS=Homo sapiens GN=TCF12 PE=1 SV=1	ame:410553/1e-90/da; daughterless; K15603 transcription factor 4/12	SPBC28F2.12/4e-06/---	NA
CL482.Contig2_All	1876	1.78	4.38	1.29905	8.22332e-07	1.29167e-05	Up	gi|597779443|ref|XP_007253329.1|/1.3374e-141/PREDICTED: poly [ADP-ribose] polymerase 3-like [Astyanax mexicanus]	gi|525011003|ref|XM_005053063.1|/8e-22/PREDICTED: Ficedula albicollis poly (ADP-ribose) polymerase family, member 3 (PARP3), transcript variant X1, mRNA	sp|Q9Y6F1|PARP3_HUMAN/4e-129/Poly [ADP-ribose] polymerase 3 OS=Homo sapiens GN=PARP3 PE=1 SV=3	dre:335495/5e-141/parp3, Adprtl3, fj17c06, wu:fj17c06, zgc:66157; poly (ADP-ribose) polymerase family, member 3 (EC:2.4.2.30); K10798 poly [ADP-ribose] polymerase [EC:2.4.2.30]	NA	biological_process:GO:0090299//regulation of neural crest formation;GO:0071696//ectodermal placode development;
CL735.Contig1_All	3552	7.3	17.95	1.29802	4.54588e-44	3.2907e-42	Up	gi|699666623|ref|XP_009899731.1|/1.72707e-21/PREDICTED: mucin-2 [Picoides pubescens]	NA	sp|Q02817|MUC2_HUMAN/3e-17/Mucin-2 OS=Homo sapiens GN=MUC2 PE=1 SV=2	hsa:4583/1e-16/MUC2, MLP, MUC-2, SMUC; mucin 2, oligomeric mucus/gel-forming; K10955 intestinal mucin-2	YPO2725/9e-12/---	NA
Unigene4958_All	5087	0.77	1.89	1.29546	7.48554e-08	1.3143e-06	Up	gi|646716491|gb|KDR19729.1|/0/F-box/WD repeat-containing protein 1A [Zootermopsis nevadensis]	gi|527273836|ref|XM_005154634.1|/3e-48/PREDICTED: Melopsittacus undulatus beta-transducin repeat containing E3 ubiquitin protein ligase (BTRC), mRNA	sp|Q3ULA2|FBW1A_MOUSE/0.0/F-box/WD repeat-containing protein 1A OS=Mus musculus GN=Btrc PE=1 SV=2	cqu:CpipJ_CPIJ017102/0.0/f-box and wd-40 domain protein; K03362 F-box and WD-40 domain protein 1/11	all0438_2/2e-30/---	NA
CL223.Contig6_All	2086	1.88	4.61	1.29403	1.20258e-07	2.07411e-06	Up	gi|607353535|gb|EZA48280.1|/6.51984e-96/SAFB-like transcription modulator [Cerapachys biroi]	gi|470320366|ref|XM_004348741.1|/2e-07/Capsaspora owczarzaki ATCC 30864 heat shock protein 60 (CAOG_02041) mRNA, complete cds	sp|Q498L2|SLTM_XENLA/3e-76/SAFB-like transcription modulator OS=Xenopus laevis GN=sltm PE=2 SV=1	tgu:100219403/2e-24/uncharacterized LOC100219403; K14822 rRNA-processing protein CGR1	SPAC56F8.03/4e-11/---	NA
CL826.Contig1_All	2387	2.06	5.03	1.28791	2.70864e-09	5.45084e-08	Up	gi|242017283|ref|XP_002429121.1|/0/tubulin alpha-1 chain [Pediculus humanus corporis] &gt;gi|212513985|gb|EEB16383.1| tubulin alpha-1 chain [Pediculus humanus corporis]	gi|2098752|gb|U92646.1|GLU92646/0.0/Gecarcinus lateralis alpha-2-tubulin mRNA, complete cds	sp|Q2HJ86|TBA1D_BOVIN/0.0/Tubulin alpha-1D chain OS=Bos taurus GN=TUBA1D PE=1 SV=1	phu:Phum_PHUM420710/0.0/tubulin alpha-1 chain; K07374 tubulin alpha	SPBC16A3.15c/0.0/---	biological_process:GO:0006184//GTP catabolic process;GO:0051258//protein polymerization;GO:0007017//microtubule-based process;cellular_component:GO:0005874//microtubule;GO:0005737//cytoplasm;molecular_function:GO:0005200//structural constituent of cytoskeleton;GO:0003924//GTPase activity;GO:0005525//GTP binding;
CL2397.Contig2_All	3610	8.12	19.79	1.28522	1.04068e-48	8.16302e-47	Up	gi|225382096|gb|ACN89260.1|/0/protein disulfide isomerase [Litopenaeus vannamei]	gi|332271600|gb|HQ630062.1|/0.0/Fenneropenaeus chinensis protein disulfide isomerase 2 mRNA, complete cds	sp|P54399|PDI_DROME/1e-173/Protein disulfide-isomerase OS=Drosophila melanogaster GN=Pdi PE=2 SV=1	tca:664074/0.0/similar to Protein disulfide-isomerase precursor (PDI); K09580 protein disulfide-isomerase A1 [EC:5.3.4.1]	SPAC1F5.02/1e-68/---	molecular_function:GO:0003824//catalytic activity;
Unigene81_All	2628	6.35	15.47	1.28464	5.63932e-28	2.73712e-26	Up	gi|225382096|gb|ACN89260.1|/0/protein disulfide isomerase [Litopenaeus vannamei]	gi|225382095|gb|FJ179395.1|/0.0/Litopenaeus vannamei protein disulfide isomerase (PDI) mRNA, complete cds	sp|P54399|PDI_DROME/8e-151/Protein disulfide-isomerase OS=Drosophila melanogaster GN=Pdi PE=2 SV=1	tca:664074/1e-163/similar to Protein disulfide-isomerase precursor (PDI); K09580 protein disulfide-isomerase A1 [EC:5.3.4.1]	SPAC1F5.02/7e-62/---	molecular_function:GO:0003824//catalytic activity;
CL931.Contig9_All	6174	2.14	5.21	1.28367	6.36232e-23	2.6688e-21	Up	gi|332024795|gb|EGI64983.1|/5.95912e-121/Reticulocyte-binding protein 2-like protein a [Acromyrmex echinatior]	NA	sp|Q3KQU3|MA7D1_HUMAN/8e-37/MAP7 domain-containing protein 1 OS=Homo sapiens GN=MAP7D1 PE=1 SV=1	dre:563520/4e-28/uncharacterized LOC563520; K10433 microtubule-associated protein 7	NMA0905/1e-17/---	NA
Unigene11891_All	2196	3.21	7.8	1.2809	1.78161e-12	4.52747e-11	Up	gi|646718024|gb|KDR20657.1|/4.79555e-101/Golgi-associated plant pathogenesis-related protein 1 [Zootermopsis nevadensis]	NA	sp|Q9H4G4|GAPR1_HUMAN/6e-27/Golgi-associated plant pathogenesis-related protein 1 OS=Homo sapiens GN=GLIPR2 PE=1 SV=3	oaa:100075123/1e-14/uncharacterized LOC100075123; K13172 serine/arginine repetitive matrix protein 2	YJL079c/4e-17/---	NA
CL2667.Contig3_All	1989	1.74	4.22	1.27816	6.45134e-07	1.02029e-05	Up	gi|646710039|gb|KDR15659.1|/3.88843e-62/Peroxisomal biogenesis factor 3 [Zootermopsis nevadensis]	NA	sp|Q9QXY9|PEX3_MOUSE/1e-54/Peroxisomal biogenesis factor 3 OS=Mus musculus GN=Pex3 PE=2 SV=1	dmo:Dmoj_GI13098/3e-56/GI13098 gene product from transcript GI13098-RA; K13336 peroxin-3	NA	NA
Unigene671_All	1866	9.74	23.6	1.27679	1.68823e-29	8.80101e-28	Up	gi|571508698|ref|XP_006571393.1|/0/PREDICTED: 26S protease regulatory subunit 10B [Apis mellifera] &gt;gi|572316984|ref|XP_006624102.1| PREDICTED: 26S protease regulatory subunit 10B-like [Apis dorsata]	gi|524895341|ref|XM_005104099.1|/3e-74/PREDICTED: Aplysia californica 26S protease regulatory subunit 10B-like (LOC101845568), mRNA	sp|P62335|PRS10_SPETR/0.0/26S protease regulatory subunit 10B OS=Spermophilus tridecemlineatus GN=PSMC6 PE=2 SV=1	nvi:100117671/0.0/PSMC6, NV13405; proteasome (prosome, macropain) 26S subunit, ATPase, 6; K03064 26S proteasome regulatory subunit T4	YOR259c/4e-156/---	NA
CL704.Contig2_All	3781	1.79	4.33	1.27441	2.87892e-12	7.22181e-11	Up	gi|357606013|gb|EHJ64871.1|/3.43532e-68/putative thyroid hormone receptor interactor 12 [Danaus plexippus]	gi|170054837|ref|XM_001863276.1|/1e-16/Culex quinquefasciatus zinc finger protein, mRNA	sp|Q5EBL2|ZN628_HUMAN/3e-41/Zinc finger protein 628 OS=Homo sapiens GN=ZNF628 PE=2 SV=3	oaa:100075123/1e-43/uncharacterized LOC100075123; K13172 serine/arginine repetitive matrix protein 2	SPAC144.09c/1e-11/---	NA
CL124.Contig3_All	4455	2.64	6.38	1.27302	5.26562e-20	2.00315e-18	Up	gi|321461556|gb|EFX72587.1|/1.75348e-135/hypothetical protein DAPPUDRAFT_308208 [Daphnia pulex]	gi|338224410|gb|HM217849.1|/7e-12/Scylla paramamosain amino acids transporter mRNA, partial cds	sp|Q59I64|YLAT2_DANRE/1e-94/Y+L amino acid transporter 2 OS=Danio rerio GN=slc7a6 PE=2 SV=1	dpo:Dpse_GA23621/5e-100/GA23621 gene product from transcript GA23621-RA; K03450 solute carrier family 7 (L-type amino acid transporter), other	alr1519/1e-23/---	NA
Unigene11632_All	2014	5.03	12.14	1.27114	5.80196e-17	1.93674e-15	Up	gi|321459394|gb|EFX70448.1|/4.67083e-180/hypothetical protein DAPPUDRAFT_202337 [Daphnia pulex]	gi|390356219|ref|XM_788648.3|/8e-10/PREDICTED: Strongylocentrotus purpuratus alanine--glyoxylate aminotransferase 2-like 1-like (LOC588990), mRNA	sp|Q6DEB1|AT2L1_XENLA/4e-167/Ethanolamine-phosphate phospho-lyase OS=Xenopus laevis GN=etnppl PE=2 SV=1	acs:100564792/6e-171/alanine--glyoxylate aminotransferase 2-like 1-like; K14286 alanine-glyoxylate aminotransferase 2-like [EC:2.6.1.-]	SMb20973_3/5e-141/---	biological_process:GO:0008152//metabolic process;molecular_function:GO:0008483//transaminase activity;GO:0030170//pyridoxal phosphate binding;
Unigene5193_All	2835	1.02	2.46	1.27009	8.73416e-06	0.000117958	Up	NA	NA	NA	NA	NA	NA
CL660.Contig2_All	1629	1.46	3.52	1.26961	6.1948e-05	0.000719961	Up	gi|262401235|gb|ACY66520.1|/1.77304e-62/hypothetical protein [Scylla paramamosain]	gi|194890753|ref|XM_001977347.1|/4e-08/Drosophila erecta GG19009 (Dere\GG19009), mRNA	sp|Q96RN5|MED15_HUMAN/6e-10/Mediator of RNA polymerase II transcription subunit 15 OS=Homo sapiens GN=MED15 PE=1 SV=2	ecb:100049858/3e-10/mediator of RNA polymerase II transcription subunit 15-like; K15157 mediator of RNA polymerase II transcription subunit 15	NA	NA
Unigene2374_All	1291	4.52	10.87	1.26596	4.98432e-10	1.06658e-08	Up	gi|242006005|ref|XP_002423849.1|/4.91421e-46/bric-A-brac, putative [Pediculus humanus corporis] &gt;gi|212507071|gb|EEB11111.1| bric-A-brac, putative [Pediculus humanus corporis]	NA	sp|P17789|TTKB_DROME/1e-35/Protein tramtrack, beta isoform OS=Drosophila melanogaster GN=ttk PE=1 SV=2	ame:410918/5e-38/uncharacterized LOC410918; K09237 Cys2His2 zinc finger developmental/cell cycle regulator, other	DR0479/2e-06/---	NA
CL762.Contig1_All	1746	4.2	10.1	1.26589	1.11631e-12	2.89487e-11	Up	gi|646720185|gb|KDR22013.1|/2.54065e-38/Carbohydrate sulfotransferase 11 [Zootermopsis nevadensis]	NA	sp|P69478|CHSTB_RAT/2e-23/Carbohydrate sulfotransferase 11 OS=Rattus norvegicus GN=Chst11 PE=1 SV=1	nvi:100119726/2e-24/NV15280; carbohydrate sulfotransferase 11-like; K01017 chondroitin 4-sulfotransferase 11 [EC:2.8.2.5]	DR2133/6e-08/---	NA
CL1330.Contig1_All	4490	0.55	1.32	1.26303	3.75724e-05	0.000455689	Up	gi|646721267|gb|KDR22717.1|/6.94141e-140/Rho GTPase-activating protein 20 [Zootermopsis nevadensis]	gi|158287535|ref|XM_309534.3|/7e-09/Anopheles gambiae str. PEST AGAP011111-PA (AgaP_AGAP011111) mRNA, partial cds	sp|Q9P2F6|RHG20_HUMAN/4e-20/Rho GTPase-activating protein 20 OS=Homo sapiens GN=ARHGAP20 PE=1 SV=2	rno:361617/7e-08/Arap1, Centd2; ArfGAP with RhoGAP domain, ankyrin repeat and PH domain 1; K12490 Arf-GAP, Rho-GAP domain, ANK repeat and PH domain-containing protein	NA	biological_process:GO:0007165//signal transduction;cellular_component:GO:0005622//intracellular;
CL1143.Contig4_All	5894	0.68	1.63	1.26127	1.46588e-07	2.51112e-06	Up	gi|646714776|gb|KDR18630.1|/4.64483e-115/Large proline-rich protein BAT3 [Zootermopsis nevadensis]	gi|149695326|emb|CU179646.5|/2e-15/Zebrafish DNA sequence from clone CH211-5G9, complete sequence	sp|A3KPW9|BAG6_DANRE/7e-65/Large proline-rich protein BAG6 OS=Danio rerio GN=Bag6 PE=3 SV=1	bta:789503/2e-19/MUC5AC, MUC5B, mucin-5B; mucin-5AC; K13908 mucin-5B	YGL028c/4e-11/---	NA
CL2057.Contig1_All	1078	8.63	20.66	1.25941	6.25068e-15	1.84362e-13	Up	gi|572272461|ref|XP_006614138.1|/3.46116e-100/PREDICTED: proteasome subunit beta type-7-like [Apis dorsata]	gi|194751134|ref|XM_001957846.1|/3e-11/Drosophila ananassae GF23798 (Dana\GF23798), mRNA	sp|P70195|PSB7_MOUSE/8e-95/Proteasome subunit beta type-7 OS=Mus musculus GN=Psmb7 PE=1 SV=1	ame:408353/3e-101/proteasome subunit beta type-7-like; K02739 20S proteasome subunit beta 2 [EC:3.4.25.1]	SPAC22D3.07/3e-74/---	NA
CL580.Contig2_All	4827	1.6	3.83	1.25927	1.33873e-13	3.67477e-12	Up	gi|256574618|dbj|BAH98114.1|/0/GTP binding protein alpha subunit Go [Marsupenaeus japonicus]	gi|256574617|dbj|AB488393.1|/0.0/Marsupenaeus japonicus MjGo mRNA for GTP binding protein alpha subunit Go, complete cds	sp|P38404|GNAO_LOCMI/0.0/Guanine nucleotide-binding protein G(o) subunit alpha OS=Locusta migratoria PE=3 SV=1	tca:655023/0.0/similar to Guanine nucleotide-binding protein G(o) subunit alpha; K04534 guanine nucleotide-binding protein G(o) subunit alpha	NA	biological_process:GO:0006184//GTP catabolic process;GO:0007188//adenylate cyclase-modulating G-protein coupled receptor signaling pathway;molecular_function:GO:0031683//G-protein beta/gamma-subunit complex binding;GO:0005525//GTP binding;GO:0004871//signal transducer activity;GO:0003924//GTPase activity;
CL29.Contig7_All	1577	3.82	9.13	1.25704	2.44672e-10	5.34397e-09	Up	gi|524961558|ref|XP_005080711.1|/3.55487e-36/PREDICTED: glycosyltransferase 1 domain-containing protein 1 [Mesocricetus auratus]	gi|259089691|gb|AC194537.4|/9e-06/Pan troglodytes BAC clone CH251-584L6 from chromosome 19, complete sequence	sp|A4FUP9|GL1D1_MOUSE/7e-37/Glycosyltransferase 1 domain-containing protein 1 OS=Mus musculus GN=Glt1d1 PE=2 SV=2	NA	BH2688/1e-06/---	NA
Unigene462_All	1621	3.61	8.62	1.25569	4.90024e-10	1.05036e-08	Up	gi|646704078|gb|KDR12433.1|/8.19312e-52/Tetratricopeptide repeat protein 36 [Zootermopsis nevadensis]	NA	sp|A7RL75|TTC36_NEMVE/4e-48/Tetratricopeptide repeat protein 36 homolog OS=Nematostella vectensis GN=ttc36 PE=3 SV=1	bmy:Bm1_46100/1e-06/TPR Domain containing protein; K09560 suppressor of tumorigenicity protein 13	mll2208/4e-06/---	NA
Unigene15098_All	2134	6.62	15.79	1.25411	1.82679e-22	7.51355e-21	Up	gi|189241162|ref|XP_974687.2|/1.23804e-162/PREDICTED: 26S proteasome non-ATPase regulatory subunit 11 [Tribolium castaneum]	gi|506968706|gb|KC740873.1|/2e-35/Coptotermes formosanus clone CFSNI1230 PCI domain containing protein mRNA, partial cds	sp|Q7KLV9|PSD11_DROME/8e-161/26S proteasome non-ATPase regulatory subunit 11 OS=Drosophila melanogaster GN=Rpn6 PE=1 SV=1	tca:663555/6e-164/similar to CG10149-PA, isoform A; K03036 26S proteasome regulatory subunit N6	SPAC23G3.11/6e-112/---	NA
CL944.Contig2_All	1924	1.25	2.98	1.25338	3.86542e-05	0.000466354	Up	gi|340715582|ref|XP_003396290.1|/3.6562e-09/PREDICTED: hypothetical protein LOC100650241 [Bombus terrestris]	gi|82395157|gb|AC165235.11|/1e-08/Mus musculus chromosome 8, clone RP23-332G19, complete sequence	sp|Q5FVQ7|F174A_RAT/3e-07/Membrane protein FAM174A OS=Rattus norvegicus GN=Fam174a PE=2 SV=1	NA	NA	NA
Unigene11406_All	1891	1.85	4.41	1.25325	1.59821e-06	2.42179e-05	Up	gi|325170046|gb|ADY90107.1|/0/protein disulfide isomerase A6 [Penaeus monodon]	gi|325170045|gb|JF290430.1|/0.0/Penaeus monodon protein disulfide isomerase A6 mRNA, complete cds	sp|Q63081|PDIA6_RAT/6e-157/Protein disulfide-isomerase A6 OS=Rattus norvegicus GN=Pdia6 PE=1 SV=2	tca:660754/2e-172/similar to protein disulfide-isomerase A6; K09584 protein disulfide-isomerase A6 [EC:5.3.4.1]	SPAC17H9.14c/2e-25/---	NA
CL1545.Contig3_All	2636	1.99	4.74	1.25212	2.07206e-09	4.21668e-08	Up	NA	NA	NA	NA	NA	NA
CL397.Contig2_All	3377	2.78	6.62	1.25175	1.45091e-15	4.43964e-14	Up	gi|307189308|gb|EFN73739.1|/1.40496e-73/Cyclin-L1 [Camponotus floridanus]	gi|31415885|gb|AC096070.7|/2e-08/Rattus norvegicus 4 BAC CH230-20J7 (Children's Hospital Oakland Research Institute) complete sequence	sp|Q52KE7|CCNL1_MOUSE/2e-64/Cyclin-L1 OS=Mus musculus GN=Ccnl1 PE=1 SV=1	ame:551186/2e-20/Srp54; splicing factor Srp54; K13165 splicing factor, arginine/serine-rich 12	SPBC32F12.06/9e-16/---	NA
CL171.Contig2_All	5397	5.35	12.73	1.25062	2.6737e-45	1.99826e-43	Up	gi|268557620|ref|XP_002636800.1|/9.73803e-120/Hypothetical protein CBG23547 [Caenorhabditis briggsae]	NA	sp|P13821|SANT_PLAFW/1e-80/S-antigen protein OS=Plasmodium falciparum (isolate Wellcome) PE=4 SV=1	bta:507706/6e-47/complement component 1, r subcomponent-like; K01330 complement component 1, r subcomponent [EC:3.4.21.41]	CC1007/8e-15/---	NA
CL402.Contig2_All	2056	1.27	3.02	1.24972	2.35788e-05	0.000296326	Up	gi|646716426|gb|KDR19681.1|/6.25475e-63/Phosphoglycolate phosphatase [Zootermopsis nevadensis]	gi|16444694|emb|AL357061.19|/8e-07/Human DNA sequence from clone RP11-694F24 on chromosome 13, complete sequence	sp|Q5F4B1|PGP_CHICK/6e-55/Phosphoglycolate phosphatase OS=Gallus gallus GN=PGP PE=2 SV=1	dre:792824/4e-63/pgp, cb241, sb:cb241, wu:fb92c03, wu:fi40b02, zgc:56011; phosphoglycolate phosphatase (EC:3.1.3.18); K01091 phosphoglycolate phosphatase [EC:3.1.3.18]	YDL236w/9e-43/---	NA
Unigene6836_All	1884	1.51	3.59	1.24944	1.77193e-05	0.000226506	Up	gi|383847372|ref|XP_003699328.1|/1.70203e-144/PREDICTED: peptidyl-prolyl cis-trans isomerase-like 4-like [Megachile rotundata]	gi|512929087|ref|XM_004931681.1|/5e-14/PREDICTED: Bombyx mori peptidyl-prolyl cis-trans isomerase-like 4-like (LOC101743700), mRNA	sp|Q9CXG3|PPIL4_MOUSE/2e-125/Peptidyl-prolyl cis-trans isomerase-like 4 OS=Mus musculus GN=Ppil4 PE=1 SV=2	dmo:Dmoj_GI24038/8e-144/GI24038 gene product from transcript GI24038-RA; K12735 peptidyl-prolyl cis-trans isomerase-like 4 [EC:5.2.1.8]	SPBC17G9.05_1/6e-40/---	NA
CL1112.Contig2_All	871	9.51	22.56	1.24625	1.02956e-12	2.67813e-11	Up	gi|268559888|ref|XP_002646089.1|/4.83711e-08/C. briggsae CBR-RSR-1 protein [Caenorhabditis briggsae]	NA	sp|Q9UQ35|SRRM2_HUMAN/1e-06/Serine/arginine repetitive matrix protein 2 OS=Homo sapiens GN=SRRM2 PE=1 SV=2	cbr:CBG07956/3e-09/Cbr-rsr-1; C. briggsae CBR-RSR-1 protein; K13171 serine/arginine repetitive matrix protein 1	NA	NA
CL783.Contig3_All	1991	2.41	5.71	1.24446	1.38369e-08	2.60842e-07	Up	gi|157106533|ref|XP_001649366.1|/0/lysyl-tRNA synthetase [Aedes aegypti] &gt;gi|108868817|gb|EAT33042.1| AAEL014702-PA [Aedes aegypti]	gi|342326209|gb|JF284474.1|/4e-36/Cherax quadricarinatus clone v1-6 lysyl-tRNA synthetase mRNA, partial cds	sp|P37879|SYK_CRIGR/0.0/Lysine--tRNA ligase OS=Cricetulus griseus GN=KARS PE=1 SV=1	aag:AaeL_AAEL014702/0.0/lysyl-tRNA synthetase; K04567 lysyl-tRNA synthetase, class II [EC:6.1.1.6]	SPBC17G9.03c/0.0/---	biological_process:GO:0006430//lysyl-tRNA aminoacylation;cellular_component:GO:0005737//cytoplasm;molecular_function:GO:0005524//ATP binding;GO:0004824//lysine-tRNA ligase activity;GO:0003676//nucleic acid binding;
CL1294.Contig1_All	2832	1.14	2.7	1.24393	2.66688e-06	3.90567e-05	Up	NA	gi|259651656|emb|CU929334.6|/1e-06/Zebrafish DNA sequence from clone DKEY-120A24 in linkage group 14, complete sequence	NA	NA	NA	NA
CL515.Contig1_All	1386	17.58	41.55	1.24091	6.0407e-36	3.68788e-34	Up	gi|269063714|emb|CAS85142.1|/1.77356e-105/squid, variant C [Blattella germanica]	gi|390178413|ref|XM_001358975.3|/2e-21/Drosophila pseudoobscura pseudoobscura GA14206 (Dpse\GA14206), transcript variant C, mRNA	sp|Q08473|SQD_DROME/2e-99/RNA-binding protein squid OS=Drosophila melanogaster GN=sqd PE=1 SV=3	ame:408936/3e-103/RNA-binding protein squid-like; K03102 squid	SPAC140.02/6e-21/---	NA
Unigene12759_All	5400	54.48	128.7	1.24021	0	0	Up	gi|449281073|gb|EMC88247.1|/8.34496e-79/Translation initiation factor IF-2 [Columba livia]	gi|356713483|gb|JN393012.1|/2e-86/Litopenaeus vannamei troponin C1 mRNA, complete cds	sp|P29290|TNNCA_HOMAM/4e-64/Troponin C, isoform 2A OS=Homarus americanus PE=1 SV=1	ssc:768101/1e-58/SRSF4, SFRS4; serine/arginine-rich splicing factor 4; K12893 splicing factor, arginine/serine-rich 4/5/6	SPAC3A12.14/4e-25/---	NA
CL1293.Contig2_All	1884	5.4	12.75	1.23947	4.33684e-16	1.3752e-14	Up	gi|646721888|gb|KDR23071.1|/7.2008e-119/Protein msta, isoform A [Zootermopsis nevadensis]	NA	sp|O46040|MSTAA_DROME/1e-40/Protein msta, isoform A OS=Drosophila melanogaster GN=msta PE=2 SV=3	cin:778761/2e-13/smyd1; SET and MYND domain containing protein; K11426 SET and MYND domain-containing protein	NA	NA
Unigene13494_All	1829	7.83	18.48	1.23888	3.55868e-22	1.45424e-20	Up	gi|156542793|ref|XP_001605959.1|/0/PREDICTED: probable 26S proteasome non-ATPase regulatory subunit 3 [Nasonia vitripennis]	gi|56605665|ref|NM_001008281.1|/1e-20/Rattus norvegicus proteasome (prosome, macropain) 26S subunit, non-ATPase, 3 (Psmd3), mRNA >gi|55250441|gb|BC085881.1| Rattus norvegicus proteasome (prosome, macropain) 26S subunit, non-ATPase, 3, mRNA (cDNA clone MGC:94658 IMAGE:7191926), complete cds	sp|O61470|PSMD3_ANOGA/2e-169/Probable 26S proteasome non-ATPase regulatory subunit 3 OS=Anopheles gambiae GN=Dox-A2 PE=3 SV=2	nvi:100114055/0.0/NV11103; probable 26S proteasome non-ATPase regulatory subunit 3-like; K03033 26S proteasome regulatory subunit N3	NA	biological_process:GO:0019222//regulation of metabolic process;
CL1899.Contig2_All	2753	6.64	15.67	1.23875	4.48066e-28	2.18312e-26	Up	gi|224459352|gb|ACN43346.1|/0/adhesion regulating molecule 1 [Scylla paramamosain]	gi|224459351|gb|FJ657515.1|/1e-43/Scylla paramamosain adhesion regulating molecule 1 (adrm1) mRNA, complete cds	sp|Q6P877|ADRM1_XENTR/1e-103/Proteasomal ubiquitin receptor ADRM1 OS=Xenopus tropicalis GN=adrm1 PE=2 SV=1	dre:792824/6e-63/pgp, cb241, sb:cb241, wu:fb92c03, wu:fi40b02, zgc:56011; phosphoglycolate phosphatase (EC:3.1.3.18); K01091 phosphoglycolate phosphatase [EC:3.1.3.18]	YDL236w/1e-42/---	NA
CL878.Contig2_All	1105	2.4	5.66	1.23777	5.95162e-05	0.00069297	Up	gi|642919664|ref|XP_008192013.1|/1.17298e-42/PREDICTED: gamma-sarcoglycan [Tribolium castaneum] &gt;gi|270005447|gb|EFA01895.1| hypothetical protein TcasGA2_TC007505 [Tribolium castaneum]	NA	sp|P97281|SGCD_MESAU/2e-34/Delta-sarcoglycan OS=Mesocricetus auratus GN=SGCD PE=2 SV=1	dre:324961/5e-37/sgcd, wu:fc49e11, zgc:110649; sarcoglycan, delta (dystrophin-associated glycoprotein); K12563 delta-sarcoglycan	NA	NA
CL735.Contig3_All	3754	7.4	17.41	1.23432	3.17718e-42	2.22983e-40	Up	gi|557288564|ref|XP_006026956.1|/3.02731e-32/PREDICTED: LOW QUALITY PROTEIN: mucin-2-like [Alligator sinensis]	gi|47679233|gb|AC132881.10|/6e-15/Mus musculus chromosome 14, clone RP24-246K16, complete sequence	sp|Q02817|MUC2_HUMAN/9e-26/Mucin-2 OS=Homo sapiens GN=MUC2 PE=1 SV=2	hsa:4583/6e-26/MUC2, MLP, MUC-2, SMUC; mucin 2, oligomeric mucus/gel-forming; K10955 intestinal mucin-2	YPO2725/9e-12/---	NA
CL356.Contig8_All	1927	17.59	41.33	1.23243	1.99846e-49	1.59223e-47	Up	gi|167534874|ref|XP_001749112.1|/3.92213e-11/hypothetical protein [Monosiga brevicollis MX1] &gt;gi|163772536|gb|EDQ86187.1| predicted protein [Monosiga brevicollis MX1]	NA	NA	NA	NA	NA
Unigene11610_All	1741	2.15	5.05	1.23195	1.21902e-06	1.86956e-05	Up	gi|443696809|gb|ELT97425.1|/1.44941e-09/hypothetical protein CAPTEDRAFT_194915 [Capitella teleta]	gi|60302582|emb|CR388091.9|/5e-20/Zebrafish DNA sequence from clone CH211-114H16 in linkage group 15, complete sequence	sp|P22793|TRHY_SHEEP/7e-07/Trichohyalin OS=Ovis aries GN=TCHH PE=2 SV=2	tgu:100219403/7e-09/uncharacterized LOC100219403; K14822 rRNA-processing protein CGR1	NA	NA
CL161.Contig3_All	3287	3.13	7.35	1.23158	2.09888e-16	6.80016e-15	Up	gi|646695066|gb|KDR08240.1|/0/Serine/threonine-protein kinase Doa [Zootermopsis nevadensis]	gi|501297523|dbj|AK417961.1|/3e-32/Riptortus pedestris mRNA for serine/threonine-protein kinase, complete cds, sequence id: Rped-1365	sp|P49762|DOA_DROME/6e-164/Serine/threonine-protein kinase Doa OS=Drosophila melanogaster GN=Doa PE=1 SV=2	tca:659421/2e-174/similar to Darkener of apricot CG33553-PG; K08823 CDC-like kinase [EC:2.7.12.1]	SPAC1687.15/4e-21/---	NA
CL1770.Contig1_All	2746	6.76	15.87	1.23121	2.77142e-28	1.36608e-26	Up	gi|322800733|gb|EFZ21637.1|/4.93173e-114/hypothetical protein SINV_07554 [Solenopsis invicta]	gi|76362940|gb|AC161199.4|/3e-10/Mus musculus chromosome 15, clone RP23-383D13, complete sequence	sp|Q6ICB0|DESI1_HUMAN/5e-23/Desumoylating isopeptidase 1 OS=Homo sapiens GN=DESI1 PE=1 SV=1	dre:572249/4e-08/cyclic nucleotide-gated channel rod photoreceptor subunit alpha-like; K04948 cyclic nucleotide gated channel alpha 1	YLR175w/7e-09/---	NA
CL1367.Contig1_All	3978	4.33	10.15	1.22904	1.17172e-26	5.55929e-25	Up	gi|646703787|gb|KDR12280.1|/4.31995e-53/hypothetical protein L798_13769 [Zootermopsis nevadensis]	gi|222088328|gb|FJ387223.1|/4e-07/Dictyostelium discoideum chromosome 2 C2 outer centromere genomic sequence	sp|Q9CZV8|FXL20_MOUSE/5e-06/F-box/LRR-repeat protein 20 OS=Mus musculus GN=Fbxl20 PE=1 SV=3	mgp:100538653/3e-06/FBXL20; F-box and leucine-rich repeat protein 20; K10268 F-box and leucine-rich repeat protein 2/20	NA	NA
Unigene11837_All	1076	15.89	37.14	1.22485	2.31244e-24	1.02606e-22	Up	gi|295293373|gb|ADF87936.1|/1.74598e-27/PDGF/VEGF-related factor 1 [Eriocheir sinensis]	NA	sp|Q03376|BAR3_CHITE/8e-09/Balbiani ring protein 3 OS=Chironomus tentans GN=BR3 PE=2 SV=1	xla:100037058/1e-06/vegfa-b, vegf, vegf-a, vegfa; vascular endothelial growth factor A; K05448 vascular endothelial growth factor A/B, PGF	NA	NA
CL1788.Contig2_All	6222	4.33	10.1	1.22192	2.26912e-40	1.5169e-38	Up	gi|717007159|gb|AIW68607.1|/2.40043e-178/glyceraldehyde-3-phosphate-dehydrogenase [Cherax quadricarinatus]	gi|62701384|dbj|AB191486.1|/0.0/Marsupenaeus japonicus GAPDH mRNA for glyceraldehyde 3-phosphate dehydrogenase, partial cds	sp|P56649|G3P_PANVR/2e-176/Glyceraldehyde-3-phosphate dehydrogenase OS=Panulirus versicolor PE=1 SV=1	tca:663023/2e-151/similar to Glyceraldehyde-3-phosphate dehydrogenase II (GAPDH II); K00134 glyceraldehyde 3-phosphate dehydrogenase [EC:1.2.1.12]	SPBC354.12/9e-140/---	NA
Unigene3997_All	2146	3.19	7.44	1.22175	5.32608e-11	1.22674e-09	Up	gi|557014125|ref|XP_006007579.1|/0/PREDICTED: putative aminopeptidase W07G4.4-like [Latimeria chalumnae]	gi|81097693|gb|BC109448.1|/9e-19/Danio rerio sb:cb283, mRNA (cDNA clone IMAGE:7215906), partial cds	sp|P00727|AMPL_BOVIN/2e-20/Cytosol aminopeptidase OS=Bos taurus GN=LAP3 PE=1 SV=3	dre:767682/4e-174/id:ibd2015, sb:cb283, wu:fb18d07; zgc:152830; K01255 leucyl aminopeptidase [EC:3.4.11.1]	SA0803/5e-29/---	NA
CL171.Contig1_All	3708	6.83	15.92	1.22088	1.52422e-37	9.67858e-36	Up	gi|198463339|ref|XP_002135479.1|/1.58187e-33/GA28568 [Drosophila pseudoobscura pseudoobscura] &gt;gi|198151215|gb|EDY74106.1| GA28568 [Drosophila pseudoobscura pseudoobscura]	NA	sp|E9PAV3|NACAM_HUMAN/1e-13/Nascent polypeptide-associated complex subunit alpha, muscle-specific form OS=Homo sapiens GN=NACA PE=1 SV=1	mdo:100018249/1e-19/uncharacterized LOC100018249; K13172 serine/arginine repetitive matrix protein 2	RSc1040/1e-05/---	NA
Unigene8093_All	3042	0.88	2.05	1.22005	4.49796e-05	0.000534774	Up	gi|321474010|gb|EFX84976.1|/0/hypothetical protein DAPPUDRAFT_314562 [Daphnia pulex]	gi|410917915|ref|XM_003972383.1|/5e-12/PREDICTED: Takifugu rubripes mannosyl-oligosaccharide glucosidase-like (LOC101061971), mRNA	sp|Q80UM7|MOGS_MOUSE/0.0/Mannosyl-oligosaccharide glucosidase OS=Mus musculus GN=Mogs PE=2 SV=1	tca:661492/0.0/similar to CG1597-PA; K01228 mannosyl-oligosaccharide glucosidase [EC:3.2.1.106]	NA	NA
CL762.Contig3_All	2084	5.04	11.73	1.21871	4.06492e-16	1.29383e-14	Up	gi|646720185|gb|KDR22013.1|/4.88886e-39/Carbohydrate sulfotransferase 11 [Zootermopsis nevadensis]	gi|68268232|gb|AC154351.2|/1e-17/Mus musculus BAC clone RP24-536C5 from chromosome 17, complete sequence	sp|P69478|CHSTB_RAT/2e-23/Carbohydrate sulfotransferase 11 OS=Rattus norvegicus GN=Chst11 PE=1 SV=1	nvi:100119726/3e-24/NV15280; carbohydrate sulfotransferase 11-like; K01017 chondroitin 4-sulfotransferase 11 [EC:2.8.2.5]	DR2133/7e-08/---	NA
CL1071.Contig1_All	3128	1.1	2.56	1.21864	3.14474e-06	4.56591e-05	Up	gi|7510074|pir||T31611/3.83758e-13/hypothetical protein Y50E8A.g - Caenorhabditis elegans	NA	sp|Q5R5Q2|SRRM1_PONAB/4e-07/Serine/arginine repetitive matrix protein 1 OS=Pongo abelii GN=SRRM1 PE=2 SV=1	dan:Dana_GF15984/2e-10/GF15984 gene product from transcript GF15984-RA; K04427 mitogen-activated protein kinase kinase kinase 7 [EC:2.7.11.25]	Rv2839c/2e-06/---	NA
CL698.Contig4_All	1586	5.33	12.38	1.2158	4.7531e-13	1.25967e-11	Up	gi|118388741|ref|XP_001027466.1|/1.78642e-19/Viral A-type inclusion protein repeat containing protein [Tetrahymena thermophila]	NA	sp|P35579|MYH9_HUMAN/3e-13/Myosin-9 OS=Homo sapiens GN=MYH9 PE=1 SV=4	mcc:695017/3e-13/MYH9; myosin, heavy chain 9, non-muscle; K10352 myosin heavy chain	SSO2249/3e-09/---	NA
Unigene5337_All	1858	7.72	17.93	1.2157	3.91588e-21	1.54537e-19	Up	gi|646715462|gb|KDR19074.1|/6.50739e-173/26S proteasome non-ATPase regulatory subunit 12 [Zootermopsis nevadensis]	gi|506968830|gb|KC740935.1|/7e-07/Coptotermes formosanus clone CFSNI989 putative 26S proteasome non-ATpase regulatory subunit mRNA, complete cds	sp|Q2KJ25|PSD12_BOVIN/1e-160/26S proteasome non-ATPase regulatory subunit 12 OS=Bos taurus GN=PSMD12 PE=2 SV=3	tca:655144/1e-167/similar to proteasome 26S non-ATPase subunit 12; K03035 26S proteasome regulatory subunit N5	SPAPB8E5.02c/6e-101/---	cellular_component:GO:0000502//proteasome complex;
CL528.Contig4_All	5284	2.98	6.92	1.21546	4.66432e-24	2.034e-22	Up	gi|242015135|ref|XP_002428229.1|/0/Thrombospondin-3 precursor, putative [Pediculus humanus corporis] &gt;gi|212512790|gb|EEB15491.1| Thrombospondin-3 precursor, putative [Pediculus humanus corporis]	gi|347967275|ref|XM_308033.5|/1e-69/Anopheles gambiae str. PEST AGAP002157-PA (AgaP_AGAP002157) mRNA, complete cds	sp|Q9R0G6|COMP_MOUSE/0.0/Cartilage oligomeric matrix protein OS=Mus musculus GN=Comp PE=1 SV=2	aag:AaeL_AAEL008062/0.0/thrombospondin; K04659 thrombospondin	YPO2725/3e-10/---	NA
CL1626.Contig1_All	3047	2.64	6.11	1.21063	1.45957e-12	3.76191e-11	Up	gi|332380580|gb|AEE65457.1|/2.79935e-174/syntenin [Penaeus monodon]	gi|332380579|gb|HM210774.1|/0.0/Penaeus monodon isolate YO3 syntenin mRNA, complete cds	sp|O00560|SDCB1_HUMAN/2e-83/Syntenin-1 OS=Homo sapiens GN=SDCBP PE=1 SV=1	cfa:100686233/8e-08/APBA1; amyloid beta (A4) precursor protein-binding, family A, member 1; K04531 amyloid beta (A4) precursor protein-binding, family A, member 1 (X11)	NA	NA
CL2606.Contig2_All	755	6.62	15.31	1.20957	1.33311e-07	2.29144e-06	Up	gi|3024416|sp|P81058.1|PEN3A_LITVA/3.18717e-44/RecName: Full=Penaeidin-3a; Short=P3-a; Short=Pen-3a; Flags: Precursor [Litopenaeus vannamei] &gt;gi|14719125|gb|AAK73084.1|AF387661_1 penaeidin 3a.1 [Litopenaeus vannamei] &gt;gi|14719127|gb|AAK73085.1|AF387662_1 penaeidin 3a.2 [Litopenaeus vannamei] &gt;gi|14719129|gb|AAK73086.1|AF387663_1 penaeidin 3a.3 [Litopenaeus vannamei] &gt;gi|15011383|gb|AA…	gi|76786567|gb|DQ206403.1|/0.0/Litopenaeus vannamei PEN3-1 (PEN3-1) gene, complete cds	sp|P81058|PEN3A_LITVA/5e-46/Penaeidin-3a OS=Litopenaeus vannamei PE=1 SV=1	NA	NA	cellular_component:GO:0005737//cytoplasm;molecular_function:GO:0008061//chitin binding;
CL1406.Contig4_All	3028	2.24	5.18	1.20945	8.2688e-11	1.87554e-09	Up	gi|644992982|ref|XP_008203060.1|/1.48515e-34/PREDICTED: uncharacterized protein LOC100123914 isoform X5 [Nasonia vitripennis]	gi|512884001|ref|XM_004920120.1|/3e-16/PREDICTED: Xenopus (Silurana) tropicalis serine-rich adhesin for platelets-like (LOC101730637), partial mRNA	sp|Q54VC4|ASCC2_DICDI/6e-32/Activating signal cointegrator 1 complex subunit 2 homolog OS=Dictyostelium discoideum GN=ascc2 PE=3 SV=2	nvi:100123914/7e-36/NV14164; uncharacterized LOC100123914; K08867 WNK lysine deficient protein kinase [EC:2.7.11.1]	STM0960/4e-15/---	NA
Unigene3955_All	3479	6.69	15.47	1.2094	9.24502e-34	5.29936e-32	Up	gi|675364114|gb|KFM57016.1|/0/26S proteasome non-ATPase regulatory subunit 1, partial [Stegodyphus mimosarum]	gi|449684854|ref|XM_002168098.2|/5e-12/PREDICTED: Hydra magnipapillata 26S proteasome non-ATPase regulatory subunit 1-like (LOC100199064), partial mRNA	sp|Q9V3P6|PSMD1_DROME/0.0/26S proteasome non-ATPase regulatory subunit 1 OS=Drosophila melanogaster GN=Rpn2 PE=1 SV=1	nvi:100114985/0.0/NV10900; 26S proteasome non-ATPase regulatory subunit 1-like; K03032 26S proteasome regulatory subunit N2	SPBC17D11.07c/0.0/---	NA
Unigene2125_All	2089	1.3	3	1.20645	5.62758e-05	0.000658266	Up	gi|321467148|gb|EFX78139.1|/4.27083e-51/hypothetical protein DAPPUDRAFT_213114 [Daphnia pulex]	gi|60678476|gb|AC102905.9|/8e-07/Mus musculus chromosome 15, clone RP24-303N12, complete sequence	NA	NA	NA	NA
CL2191.Contig1_All	777	8.75	20.19	1.20629	6.9864e-10	1.48e-08	Up	gi|675891736|ref|XP_009031370.1|/1.93335e-15/hypothetical protein HELRODRAFT_166097 [Helobdella robusta] &gt;gi|555687199|gb|ESN90431.1| hypothetical protein HELRODRAFT_166097 [Helobdella robusta]	gi|354788081|gb|JN952582.1|/4e-06/Mus musculus targeted non-conditional, lacZ-tagged mutant allele As3mt:tm1e(EUCOMM)Hmgu; transgenic	sp|Q55FI4|NOP58_DICDI/8e-10/Nucleolar protein 58 OS=Dictyostelium discoideum GN=nop58 PE=3 SV=1	tgu:100219403/8e-11/uncharacterized LOC100219403; K14822 rRNA-processing protein CGR1	aq_2032/8e-08/---	NA
CL1390.Contig2_All	2921	2.1	4.84	1.20462	8.69828e-10	1.8304e-08	Up	gi|442540097|gb|AGC54636.1|/0/heat shock protein 90 [Scylla paramamosain]	gi|442540096|gb|JX987068.1|/1e-108/Scylla paramamosain heat shock protein 90 mRNA, complete cds	sp|P08113|ENPL_MOUSE/0.0/Endoplasmin OS=Mus musculus GN=Hsp90b1 PE=1 SV=2	tca:660193/0.0/similar to Glycoprotein 93 CG5520-PA; K09487 heat shock protein 90kDa beta	YPL240c/1e-177/---	NA
Unigene10386_All	2326	12.85	29.6	1.20383	6.5921e-42	4.61374e-40	Up	gi|402536580|gb|AFQ62791.1|/0/Bip [Litopenaeus vannamei]	gi|124245113|gb|EF032651.1|/0.0/Fenneropenaeus chinensis glucose-regulated protein 78 mRNA, complete cds	sp|P29844|HSP7C_DROME/0.0/Heat shock 70 kDa protein cognate 3 OS=Drosophila melanogaster GN=Hsc70-3 PE=2 SV=2	nvi:100118379/0.0/NV12451; heat shock 70 kDa protein cognate 3-like; K09490 heat shock 70kDa protein 5	SPAC22A12.15c/0.0/---	NA
CL552.Contig1_All	2427	4.72	10.84	1.19951	6.85842e-17	2.28338e-15	Up	gi|585717912|ref|XP_006825780.1|/2.25799e-123/PREDICTED: uncharacterized protein LOC102808491 [Saccoglossus kowalevskii]	gi|558205683|ref|XM_006106460.1|/9e-07/PREDICTED: Myotis lucifugus PHD finger protein 13 (PHF13), mRNA	sp|Q9UQ35|SRRM2_HUMAN/4e-07/Serine/arginine repetitive matrix protein 2 OS=Homo sapiens GN=SRRM2 PE=1 SV=2	acs:100551555/3e-09/uncharacterized LOC100551555; K13172 serine/arginine repetitive matrix protein 2	XF0172/3e-73/---	NA
Unigene13138_All	2345	1.15	2.64	1.1989	7.03042e-05	0.000808546	Up	NA	gi|385211789|gb|JN256027.1|/0.0/Litopenaeus vannamei L-lactate dehydrogenase (L-LDH) gene, complete cds, alternatively spliced	NA	NA	NA	NA
Unigene3522_All	2894	1.11	2.54	1.19427	1.26583e-05	0.000166863	Up	gi|646708580|gb|KDR14829.1|/4.91124e-112/Reticulocalbin-2 [Zootermopsis nevadensis]	NA	sp|Q8BP92|RCN2_MOUSE/2e-59/Reticulocalbin-2 OS=Mus musculus GN=Rcn2 PE=2 SV=1	cqu:CpipJ_CPIJ007602/4e-07/calmodulin; K02183 calmodulin	SPAC3A12.14/2e-06/---	NA
Unigene5393_All	1441	5.94	13.59	1.19401	1.71587e-12	4.37797e-11	Up	gi|72030199|ref|XP_780027.1|/1.31719e-159/PREDICTED: 26S proteasome non-ATPase regulatory subunit 14-like isoform 1 [Strongylocentrotus purpuratus]	gi|390342251|ref|XM_774934.3|/1e-63/PREDICTED: Strongylocentrotus purpuratus 26S proteasome non-ATPase regulatory subunit 14-like, transcript variant 1 (LOC580426), mRNA	sp|O35593|PSDE_MOUSE/4e-156/26S proteasome non-ATPase regulatory subunit 14 OS=Mus musculus GN=Psmd14 PE=1 SV=2	spu:580426/6e-161/similar to MGC80929 protein; K03030 26S proteasome regulatory subunit N11	SPAC31G5.13/2e-113/---	cellular_component:GO:0000502//proteasome complex;
CL1971.Contig2_All	1497	2.95	6.74	1.19203	2.81088e-07	4.64859e-06	Up	NA	NA	NA	NA	NA	NA
CL129.Contig1_All	3353	1.15	2.62	1.18793	1.79427e-06	2.68832e-05	Up	gi|646714777|gb|KDR18631.1|/2.74477e-37/Cip1-interacting zinc finger protein [Zootermopsis nevadensis]	NA	sp|Q75JC9|Y8484_DICDI/6e-21/Uncharacterized protein DDB_G0271670 OS=Dictyostelium discoideum GN=DDB_G0271670 PE=4 SV=1	xla:397995/1e-11/nefm-b, nef-m, nef3; neurofilament, medium polypeptide; K04573 neurofilament medium polypeptide (neurofilament 3)	YLR106c/2e-07/---	NA
CL213.Contig2_All	3406	1.89	4.3	1.18595	6.40446e-10	1.35785e-08	Up	gi|126297980|ref|XP_001371908.1|/0/PREDICTED: sarcosine dehydrogenase, mitochondrial isoform X1 [Monodelphis domestica] &gt;gi|611978115|ref|XP_007475312.1| PREDICTED: sarcosine dehydrogenase, mitochondrial isoform X2 [Monodelphis domestica]	gi|395844309|ref|XM_003794857.1|/5e-09/PREDICTED: Otolemur garnettii sarcosine dehydrogenase (SARDH), mRNA	sp|Q9UL12|SARDH_HUMAN/0.0/Sarcosine dehydrogenase, mitochondrial OS=Homo sapiens GN=SARDH PE=1 SV=1	mdo:100018850/0.0/SARDH; sarcosine dehydrogenase; K00314 sarcosine dehydrogenase [EC:1.5.8.3]	mll5369_2/2e-74/---	NA
CL2468.Contig1_All	2252	5.87	13.35	1.18541	1.11242e-18	3.98645e-17	Up	gi|646723921|gb|KDR24355.1|/1.52586e-17/Retinol dehydrogenase 11 [Zootermopsis nevadensis]	NA	sp|Q75JC9|Y8484_DICDI/9e-15/Uncharacterized protein DDB_G0271670 OS=Dictyostelium discoideum GN=DDB_G0271670 PE=4 SV=1	spu:589120/2e-12/uncharacterized LOC589120; K11169 dehydrogenase/reductase SDR family member 13 [EC:1.1.-.-]	YGR189c/1e-07/---	NA
Unigene705_All	1703	2.39	5.43	1.18394	1.39527e-06	2.12316e-05	Up	gi|291237374|ref|XP_002738613.1|/3.81144e-23/PREDICTED: transmembrane protein 246-like [Saccoglossus kowalevskii]	NA	sp|Q75JC9|Y8484_DICDI/5e-22/Uncharacterized protein DDB_G0271670 OS=Dictyostelium discoideum GN=DDB_G0271670 PE=4 SV=1	gga:423101/7e-13/MUC2; mucin 2, oligomeric mucus/gel-forming; K10955 intestinal mucin-2	XF1267/8e-07/---	NA
Unigene2343_All	1339	8.02	18.21	1.18306	5.51014e-15	1.629e-13	Up	gi|380853794|gb|AFE88208.1|/4.27072e-141/proteasome alpha 3 [Penaeus monodon]	gi|380853793|gb|JF834155.1|/0.0/Penaeus monodon proteasome alpha 3 mRNA, complete cds	sp|P25788|PSA3_HUMAN/1e-97/Proteasome subunit alpha type-3 OS=Homo sapiens GN=PSMA3 PE=1 SV=2	ame:408986/1e-100/Prosalpha7; proteasome alpha7 subunit; K02727 20S proteasome subunit alpha 7 [EC:3.4.25.1]	MK0385/9e-40/---	biological_process:GO:0006511//ubiquitin-dependent protein catabolic process;cellular_component:GO:0005634//nucleus;GO:0019773//proteasome core complex, alpha-subunit complex;GO:0005737//cytoplasm;molecular_function:GO:0004298//threonine-type endopeptidase activity;
CL844.Contig3_All	4100	3.24	7.35	1.18175	2.89152e-19	1.06482e-17	Up	gi|307210093|gb|EFN86790.1|/0/Long-chain-fatty-acid--CoA ligase 4 [Harpegnathos saltator]	gi|269846779|emb|FP102170.12|/3e-14/Zebrafish DNA sequence from clone CH73-70C5 in linkage group 24, complete sequence	sp|O60488|ACSL4_HUMAN/0.0/Long-chain-fatty-acid--CoA ligase 4 OS=Homo sapiens GN=ACSL4 PE=1 SV=2	dme:Dmel_CG8732/0.0/Acsl; Acyl-CoA synthetase long-chain (EC:6.2.1.3); K01897 long-chain acyl-CoA synthetase [EC:6.2.1.3]	SPBP4H10.11c/5e-101/---	NA
Unigene5595_All	2011	3.96	8.98	1.18122	1.08897e-11	2.63264e-10	Up	gi|558118646|ref|XP_006113644.1|/1.7856e-30/PREDICTED: uncharacterized protein LOC102447044 [Pelodiscus sinensis]	NA	sp|Q8BTI8|SRRM2_MOUSE/1e-09/Serine/arginine repetitive matrix protein 2 OS=Mus musculus GN=Srrm2 PE=1 SV=3	aml:100474834/5e-09/SRRM2; serine/arginine repetitive matrix 2; K13172 serine/arginine repetitive matrix protein 2	NA	NA
CL130.Contig5_All	2961	3.19	7.23	1.18044	9.26582e-14	2.57129e-12	Up	gi|356483015|emb|CCE46010.1|/0/putative DEAD-box ATP-dependent RNA helicase [Cancer pagurus]	gi|226346212|gb|FJ361171.1|/1e-157/Cherax quadricarinatus clone y9_B7 mRNA sequence	sp|Q92841|DDX17_HUMAN/0.0/Probable ATP-dependent RNA helicase DDX17 OS=Homo sapiens GN=DDX17 PE=1 SV=2	ame:412313/0.0/DDX17; DEAD (Asp-Glu-Ala-Asp) box polypeptide 17; K13178 ATP-dependent RNA helicase DDX17 [EC:3.6.4.13]	ECU08g1080/7e-130/---	NA
CL1676.Contig1_All	2981	2.56	5.79	1.17742	2.21186e-11	5.22271e-10	Up	NA	gi|295842426|ref|NG_021179.1|/3e-10/Homo sapiens solute carrier family 16, member 12 (SLC16A12), RefSeqGene on chromosome 10	NA	NA	NA	NA
Unigene2368_All	1117	8.14	18.38	1.17504	1.56421e-12	4.00716e-11	Up	gi|646711569|gb|KDR16684.1|/2.21944e-65/Proteasome subunit beta type-2 [Zootermopsis nevadensis]	gi|262401168|gb|FJ774766.1|/1e-16/Scylla paramamosain proteasome beta 2 subunit-like protein-like protein mRNA, partial cds	sp|Q5E9K0|PSB2_BOVIN/5e-54/Proteasome subunit beta type-2 OS=Bos taurus GN=PSMB2 PE=1 SV=1	tca:656283/3e-65/similar to Proteasome subunit beta type 2 (Proteasome component C7-I) (Macropain subunit C7-I) (Multicatalytic endopeptidase complex subunit C7-I); K02734 20S proteasome subunit beta 4 [EC:3.4.25.1]	SPAC31A2.04c/2e-43/---	biological_process:GO:0006508//proteolysis;cellular_component:GO:0000502//proteasome complex;molecular_function:GO:0004175//endopeptidase activity;
Unigene14520_All	5909	0.55	1.24	1.17284	1.52132e-05	0.000197157	Up	gi|646723786|gb|KDR24280.1|/3.02602e-106/72 kDa inositol polyphosphate 5-phosphatase [Zootermopsis nevadensis]	NA	sp|Q9JII1|INP5E_MOUSE/2e-87/72 kDa inositol polyphosphate 5-phosphatase OS=Mus musculus GN=Inpp5e PE=2 SV=1	tca:658061/6e-104/similar to CG10426-PA; K01099 phosphatidylinositol-bisphosphatase [EC:3.1.3.36]	YNL106c_2/4e-38/---	NA
CL1845.Contig4_All	5167	0.71	1.6	1.17218	2.37982e-06	3.50146e-05	Up	gi|646696296|gb|KDR08688.1|/1.14594e-85/hypothetical protein L798_01586 [Zootermopsis nevadensis]	gi|41222910|emb|AL954656.9|/5e-07/Zebrafish DNA sequence from clone CH211-67N10 in linkage group 23, complete sequence	sp|Q96BN8|OTUL_HUMAN/1e-44/Ubiquitin thioesterase otulin OS=Homo sapiens GN=OTULIN PE=1 SV=3	cel:F28D9.1/1e-10/rsr-1; SR protein related family member (rsr-1); K13171 serine/arginine repetitive matrix protein 1	DR2133/8e-06/---	NA
CL857.Contig2_All	1255	3.49	7.86	1.1713	1.04824e-06	1.62634e-05	Up	gi|443720277|gb|ELU10075.1|/4.08893e-16/hypothetical protein CAPTEDRAFT_187234 [Capitella teleta]	gi|557675230|emb|FO704664.1|/1e-22/Zebrafish DNA sequence from clone ZFOS-2024H3 in linkage group 12, complete sequence	sp|Q54ED2|EXO1_DICDI/4e-13/Exonuclease 1 OS=Dictyostelium discoideum GN=exo1 PE=3 SV=1	dvi:Dvir_GJ16769/8e-10/GJ16769 gene product from transcript GJ16769-RA; K13143 integrator complex subunit 6	YPR042c/2e-10/---	NA
CL727.Contig1_All	1933	39.56	89.02	1.17009	6.65472e-97	8.60224e-95	Up	gi|22651822|gb|AAM88579.1|/0/muscle-specific calpain [Homarus americanus]	gi|50513234|gb|AY644674.1|/2e-28/Gecarcinus lateralis calpain alternative form (CalpM) mRNA, complete cds	sp|Q9VT65|CANB_DROME/2e-118/Calpain-B OS=Drosophila melanogaster GN=CalpB PE=1 SV=2	api:100166784/1e-120/calpain-A-like; K08585 calpain, invertebrate [EC:3.4.22.-]	NA	NA
Unigene8764_All	2401	6.08	13.68	1.16993	5.73158e-20	2.17388e-18	Up	gi|91085787|ref|XP_974503.1|/3.58068e-97/PREDICTED: thioredoxin-like protein 1 [Tribolium castaneum] &gt;gi|270010127|gb|EFA06575.1| hypothetical protein TcasGA2_TC009487 [Tribolium castaneum]	gi|260792262|ref|XM_002591089.1|/3e-06/Branchiostoma floridae hypothetical protein, mRNA	sp|O43396|TXNL1_HUMAN/1e-80/Thioredoxin-like protein 1 OS=Homo sapiens GN=TXNL1 PE=1 SV=3	tca:663358/2e-98/similar to CG5495-PA; K03671 thioredoxin 1	SPAC7D4.07c/4e-15/---	NA
CL1293.Contig1_All	1913	5.83	13.11	1.1691	1.93728e-15	5.87819e-14	Up	gi|646721888|gb|KDR23071.1|/3.29265e-119/Protein msta, isoform A [Zootermopsis nevadensis]	NA	sp|O46040|MSTAA_DROME/1e-40/Protein msta, isoform A OS=Drosophila melanogaster GN=msta PE=2 SV=3	cin:778761/2e-13/smyd1; SET and MYND domain containing protein; K11426 SET and MYND domain-containing protein	NA	NA
Unigene8411_All	2140	2.03	4.56	1.16755	8.14902e-07	1.28079e-05	Up	gi|405960112|gb|EKC26059.1|/1.815e-121/Mitochondrial carnitine/acylcarnitine carrier protein [Crassostrea gigas]	gi|432959163|ref|XM_004086143.1|/1e-08/PREDICTED: Oryzias latipes mitochondrial carnitine/acylcarnitine carrier protein-like (LOC101160965), mRNA	sp|O43772|MCAT_HUMAN/4e-115/Mitochondrial carnitine/acylcarnitine carrier protein OS=Homo sapiens GN=SLC25A20 PE=1 SV=1	dre:393833/8e-121/slc25a20, zgc:77760; solute carrier family 25 (carnitine/acylcarnitine translocase), member 20; K15109 solute carrier family 25 (mitochondrial carnitine/acylcarnitine transporter), member 20/29	NA	NA
Unigene5557_All	1648	8.56	19.21	1.16617	7.43312e-19	2.67888e-17	Up	gi|514258350|gb|AGO46415.1|/8.47245e-129/succinate dehydrogenase complex subunit A, partial [Reticulitermes flavipes]	gi|514258349|gb|KC569746.1|/9e-37/Reticulitermes flavipes succinate dehydrogenase complex subunit A mRNA, partial cds	sp|P21914|SDHB_DROME/7e-122/Succinate dehydrogenase [ubiquinone] iron-sulfur subunit, mitochondrial OS=Drosophila melanogaster GN=SdhB PE=2 SV=2	aag:AaeL_AAEL010330/2e-123/succinate dehydrogenase; K00235 succinate dehydrogenase (ubiquinone) iron-sulfur subunit [EC:1.3.5.1]	YLL041c/7e-104/---	NA
CL837.Contig1_All	4512	1.27	2.85	1.16613	5.59904e-09	1.10481e-07	Up	gi|572272774|ref|XP_006614244.1|/0/PREDICTED: echinoderm microtubule-associated protein-like 1-like isoform X7 [Apis dorsata]	NA	sp|Q4V8C3|EMAL1_RAT/0.0/Echinoderm microtubule-associated protein-like 1 OS=Rattus norvegicus GN=Eml1 PE=2 SV=2	hsa:27436/0.0/EML4, C2orf2, DKFZp686P18118, ELP120, EMAP-4, EMAPL4, FLJ10942, FLJ32318, ROPP120; echinoderm microtubule associated protein like 4; K15420 echinoderm microtubule-associated protein-like 4	all0283_3/5e-17/---	NA
Unigene6435_All	2305	2.07	4.64	1.16449	2.40352e-07	4.01421e-06	Up	gi|2493142|sp|Q26250.1|VATL_NEPNO/7.67321e-73/RecName: Full=V-type proton ATPase 16 kDa proteolipid subunit; Short=V-ATPase 16 kDa proteolipid subunit; AltName: Full=Vacuolar proton pump 16 kDa proteolipid subunit [Nephrops norvegicus] &gt;gi|251353|gb|AAB22508.1| vacuolar H(+)-ATPase proteolipid subunit homolog [Nephrops norvegicus]	gi|328963138|gb|HQ399466.1|/3e-46/Marsupenaeus japonicus clone MjACP4-0 3' UTR	sp|Q26250|VATL_NEPNO/1e-74/V-type proton ATPase 16 kDa proteolipid subunit OS=Nephrops norvegicus PE=2 SV=1	tca:656327/1e-69/similar to Vacuolar ATP synthase 16 kDa proteolipid subunit (Ductin) (VHA16K); K02155 V-type H+-transporting ATPase 16kDa proteolipid subunit [EC:3.6.3.14]	SPAC1B3.14/7e-58/---	biological_process:GO:0015991//ATP hydrolysis coupled proton transport;cellular_component:GO:0033179//proton-transporting V-type ATPase, V0 domain;GO:0016021//integral component of membrane;molecular_function:GO:0015078//hydrogen ion transmembrane transporter activity;
CL603.Contig5_All	2674	1.95	4.37	1.16416	5.73798e-08	1.02163e-06	Up	gi|584235663|gb|AHI85755.1|/0/cytoplasmic dynein intermediate chain [Fenneropenaeus chinensis]	gi|557000573|ref|XM_006002969.1|/1e-21/PREDICTED: Latimeria chalumnae dynein, cytoplasmic 1, intermediate chain 2 (DYNC1I2), transcript variant X4, mRNA	sp|Q24246|DYIN_DROME/0.0/Cytoplasmic dynein 1 intermediate chain OS=Drosophila melanogaster GN=sw PE=1 SV=3	nvi:100122948/0.0/Dic, NV15712; cytoplasmic dynein 1 intermediate chain; K10415 dynein intermediate chain, cytosolic	NA	NA
CL130.Contig6_All	2226	1.5	3.36	1.1635	1.26583e-05	0.000166776	Up	gi|356483015|emb|CCE46010.1|/0/putative DEAD-box ATP-dependent RNA helicase [Cancer pagurus]	gi|226346212|gb|FJ361171.1|/1e-157/Cherax quadricarinatus clone y9_B7 mRNA sequence	sp|Q92841|DDX17_HUMAN/0.0/Probable ATP-dependent RNA helicase DDX17 OS=Homo sapiens GN=DDX17 PE=1 SV=2	ame:412313/0.0/DDX17; DEAD (Asp-Glu-Ala-Asp) box polypeptide 17; K13178 ATP-dependent RNA helicase DDX17 [EC:3.6.4.13]	ECU08g1080/6e-130/---	NA
CL1933.Contig1_All	1883	3.14	7.03	1.16276	1.03474e-08	1.98457e-07	Up	gi|194909816|ref|XP_001982015.1|/7.55791e-60/GG11272 [Drosophila erecta] &gt;gi|190656653|gb|EDV53885.1| GG11272 [Drosophila erecta]	gi|74039326|gb|AC164103.5|/7e-07/Mus musculus BAC clone RP23-427D2 from chromosome 5, complete sequence	sp|Q9VCA2|ORCT_DROME/1e-61/Organic cation transporter protein OS=Drosophila melanogaster GN=Orct PE=1 SV=1	der:Dere_GG11272/4e-61/GG11272 gene product from transcript GG11272-RA; K08202 MFS transporter, OCT family, solute carrier family 22 (organic cation transporter), member 4/5	SMa1447/1e-16/---	biological_process:GO:0044699//single-organism process;
Unigene15040_All	917	18.72	41.84	1.1603	2.37702e-21	9.46921e-20	Up	gi|499005992|ref|XP_004535714.1|/7.03433e-77/PREDICTED: peptidyl-prolyl cis-trans isomerase 5-like [Ceratitis capitata]	gi|55247510|gb|AY775150.1|/0.0/Farfantepenaeus paulensis cyclophilin mRNA, partial cds	sp|P52013|CYP5_CAEEL/2e-76/Peptidyl-prolyl cis-trans isomerase 5 OS=Caenorhabditis elegans GN=cyn-5 PE=1 SV=2	cel:F31C3.1/8e-76/cyn-5; CYclophyliN family member (cyn-5); K03768 peptidyl-prolyl cis-trans isomerase B (cyclophilin B) [EC:5.2.1.8]	YDR304c/2e-50/---	biological_process:GO:0006457//protein folding;GO:0000413//protein peptidyl-prolyl isomerization;cellular_component:GO:0005737//cytoplasm;molecular_function:GO:0003755//peptidyl-prolyl cis-trans isomerase activity;
CL647.Contig5_All	1629	3.79	8.47	1.16016	7.77556e-09	1.51307e-07	Up	gi|646698213|gb|KDR09491.1|/5.37471e-27/hypothetical protein L798_00831 [Zootermopsis nevadensis]	gi|20338466|emb|AL611935.6|/1e-17/Mouse DNA sequence from clone RP23-284L12 on chromosome 11, complete sequence	sp|P98088|MUC5A_HUMAN/6e-18/Mucin-5AC (Fragments) OS=Homo sapiens GN=MUC5AC PE=1 SV=3	gga:423101/8e-16/MUC2; mucin 2, oligomeric mucus/gel-forming; K10955 intestinal mucin-2	DR2417m/5e-09/---	NA
CL1615.Contig1_All	2919	1.2	2.68	1.1592	7.62844e-06	0.000104079	Up	gi|646626468|gb|KDQ71487.1|/4.5727e-166/Dolichyl-diphosphooligosaccharide--protein glycosyltransferase subunit 2 [Zootermopsis nevadensis]	gi|18855132|gb|AC107067.3|/4e-06/Homo sapiens BAC clone RP11-10L7 from 4, complete sequence	sp|Q5RBM1|RPN2_PONAB/3e-110/Dolichyl-diphosphooligosaccharide--protein glycosyltransferase subunit 2 OS=Pongo abelii GN=RPN2 PE=2 SV=1	nvi:100117426/4e-147/NV18354; dolichyl-diphosphooligosaccharide--protein glycosyltransferase subunit 2-like; K12667 oligosaccharyltransferase complex subunit delta (ribophorin II)	NA	NA
CL171.Contig3_All	4043	11.12	24.76	1.15485	1.74438e-57	1.59551e-55	Up	gi|198463339|ref|XP_002135479.1|/9.4895e-42/GA28568 [Drosophila pseudoobscura pseudoobscura] &gt;gi|198151215|gb|EDY74106.1| GA28568 [Drosophila pseudoobscura pseudoobscura]	NA	sp|Q92954|PRG4_HUMAN/8e-21/Proteoglycan 4 OS=Homo sapiens GN=PRG4 PE=1 SV=2	bta:504977/1e-16/GP1BA; glycoprotein Ib (platelet), alpha polypeptide; K06261 platelet glycoprotein Ib alpha chain	NA	NA
Unigene15033_All	1512	11.66	25.96	1.15472	1.30189e-22	5.38966e-21	Up	gi|665807818|ref|XP_008552205.1|/0/PREDICTED: 26S protease regulatory subunit 7 [Microplitis demolitor]	gi|471418563|ref|XM_004390721.1|/1e-130/PREDICTED: Trichechus manatus latirostris proteasome (prosome, macropain) 26S subunit, ATPase, 2 (PSMC2), mRNA	sp|P46472|PRS7_XENLA/0.0/26S protease regulatory subunit 7 OS=Xenopus laevis GN=psmc2 PE=2 SV=1	aag:AaeL_AAEL012943/0.0/26S protease regulatory subunit; K03061 26S proteasome regulatory subunit T1	SPBC16C6.07c/0.0/---	biological_process:GO:0030163//protein catabolic process;cellular_component:GO:0005737//cytoplasm;molecular_function:GO:0005524//ATP binding;GO:0017111//nucleoside-triphosphatase activity;
CL837.Contig2_All	4595	2.21	4.92	1.15461	3.7387e-14	1.06192e-12	Up	gi|662190734|ref|XP_008468146.1|/0/PREDICTED: echinoderm microtubule-associated protein-like 2 isoform X3 [Diaphorina citri] &gt;gi|662190736|ref|XP_008468147.1| PREDICTED: echinoderm microtubule-associated protein-like 2 isoform X3 [Diaphorina citri]	NA	sp|Q4V8C3|EMAL1_RAT/0.0/Echinoderm microtubule-associated protein-like 1 OS=Rattus norvegicus GN=Eml1 PE=2 SV=2	xla:735022/0.0/eml4, MGC132199; echinoderm microtubule associated protein like 4; K15420 echinoderm microtubule-associated protein-like 4	all0283_3/5e-17/---	NA
CL1652.Contig2_All	1910	6.81	15.15	1.15359	2.96868e-17	1.00286e-15	Up	NA	NA	NA	NA	NA	NA
CL1899.Contig3_All	2029	3.62	8.05	1.153	2.14854e-10	4.70895e-09	Up	gi|224459352|gb|ACN43346.1|/0/adhesion regulating molecule 1 [Scylla paramamosain]	gi|224459351|gb|FJ657515.1|/7e-44/Scylla paramamosain adhesion regulating molecule 1 (adrm1) mRNA, complete cds	sp|Q6P877|ADRM1_XENTR/9e-104/Proteasomal ubiquitin receptor ADRM1 OS=Xenopus tropicalis GN=adrm1 PE=2 SV=1	gga:423101/3e-06/MUC2; mucin 2, oligomeric mucus/gel-forming; K10955 intestinal mucin-2	NA	NA
CL1970.Contig1_All	5683	7.74	17.21	1.15284	1.4553e-56	1.31684e-54	Up	gi|646717597|gb|KDR20388.1|/2.25228e-58/BCL2/adenovirus E1B 19 kDa protein-interacting protein 3-like [Zootermopsis nevadensis]	NA	sp|Q12983|BNIP3_HUMAN/2e-13/BCL2/adenovirus E1B 19 kDa protein-interacting protein 3 OS=Homo sapiens GN=BNIP3 PE=1 SV=2	ame:409667/7e-53/BCL2/adenovirus E1B 19 kDa protein-interacting protein 3-like; K15464 BCL2/adenovirus E1B 19 kDa protein-interacting protein 3	Rv3876/3e-07/---	NA
CL2526.Contig3_All	1269	3.97	8.82	1.15164	1.93743e-07	3.2878e-06	Up	gi|260806945|ref|XP_002598344.1|/5.82681e-52/hypothetical protein BRAFLDRAFT_119186 [Branchiostoma floridae] &gt;gi|229283616|gb|EEN54356.1| hypothetical protein BRAFLDRAFT_119186 [Branchiostoma floridae]	NA	sp|Q5TM61|PP1RA_MACMU/8e-06/Serine/threonine-protein phosphatase 1 regulatory subunit 10 OS=Macaca mulatta GN=PPP1R10 PE=3 SV=1	spu:588572/2e-06/uncharacterized LOC588572; K13171 serine/arginine repetitive matrix protein 1	SMc01459/9e-34/---	NA
CL1970.Contig3_All	3123	3.79	8.42	1.15162	4.13892e-16	1.31573e-14	Up	gi|498946312|ref|XP_004522351.1|/5.25192e-59/PREDICTED: BCL2/adenovirus E1B 19 kDa protein-interacting protein 3-like isoform X1 [Ceratitis capitata] &gt;gi|498946318|ref|XP_004522352.1| PREDICTED: BCL2/adenovirus E1B 19 kDa protein-interacting protein 3-like isoform X2 [Ceratitis capitata] &gt;gi|498946324|ref|XP_004522353.1| PREDICTED: BCL2/adenovirus E1B 19 kDa protein-interacting protein 3-li…	NA	sp|Q12983|BNIP3_HUMAN/2e-14/BCL2/adenovirus E1B 19 kDa protein-interacting protein 3 OS=Homo sapiens GN=BNIP3 PE=1 SV=2	ame:409667/1e-55/BCL2/adenovirus E1B 19 kDa protein-interacting protein 3-like; K15464 BCL2/adenovirus E1B 19 kDa protein-interacting protein 3	NA	NA
Unigene690_All	1253	24.23	53.82	1.15135	4.95946e-37	3.10254e-35	Up	gi|291233723|ref|XP_002736797.1|/4.25394e-39/PREDICTED: 14 kDa phosphohistidine phosphatase-like [Saccoglossus kowalevskii]	NA	sp|Q32PA4|PHP14_BOVIN/4e-33/14 kDa phosphohistidine phosphatase OS=Bos taurus GN=PHPT1 PE=2 SV=1	bta:618691/1e-32/PHPT1, MGC133682, PHP14; phosphohistidine phosphatase 1 (EC:3.1.3.-); K01112 [EC:3.1.3.-]	NA	NA
CL83.Contig3_All	4476	1	2.22	1.15056	6.10474e-07	9.69108e-06	Up	gi|646716372|gb|KDR19652.1|/1.82548e-132/Transmembrane and coiled-coil domains protein 1 [Zootermopsis nevadensis]	gi|350415806|ref|XM_003490708.1|/7e-06/PREDICTED: Bombus impatiens transmembrane and coiled-coil domains protein 1-like (LOC100743750), mRNA	sp|O75069|TMCC2_HUMAN/4e-89/Transmembrane and coiled-coil domains protein 2 OS=Homo sapiens GN=TMCC2 PE=1 SV=3	dvi:Dvir_GJ12912/3e-06/GJ12912 gene product from transcript GJ12912-RA; K08826 homeodomain interacting protein kinase [EC:2.7.11.1]	NA	NA
Unigene5505_All	1142	10.13	22.47	1.14937	6.89504e-15	2.01724e-13	Up	gi|333980944|gb|ACY66386.2|/5.68058e-64/histone H2AV [Scylla paramamosain] &gt;gi|501291793|dbj|BAN20407.1| histone H2A [Riptortus pedestris]	gi|333980943|gb|FJ774663.2|/2e-74/Scylla paramamosain histone H2AV mRNA, complete cds	sp|Q6YNC8|H2AZ_SHEEP/8e-63/Histone H2A.Z OS=Ovis aries GN=H2AFZ PE=2 SV=3	ame:551779/8e-65/His2Av; histone H2A variant; K11251 histone H2A	SPBC11B10.10c/3e-41/---	NA
Unigene10094_All	1217	2.69	5.96	1.14771	3.91002e-05	0.000470838	Up	gi|321475354|gb|EFX86317.1|/5.31338e-39/hypothetical protein DAPPUDRAFT_92230 [Daphnia pulex]	NA	sp|Q6P026|BAF_DANRE/7e-34/Barrier-to-autointegration factor OS=Danio rerio GN=banf1 PE=1 SV=1	NA	NA	molecular_function:GO:0003677//DNA binding;
CL589.Contig3_All	2490	860.67	1906.68	1.14753	0	0	Up	gi|659114130|gb|AID61753.1|/0/fructose 1,6-biphosphate-aldolase A [Fenneropenaeus chinensis]	gi|195111399|ref|XM_002000231.1|/9e-78/Drosophila mojavensis GI10131 (Dmoj\GI10131), mRNA	sp|P07764|ALF_DROME/3e-155/Fructose-bisphosphate aldolase OS=Drosophila melanogaster GN=Ald PE=1 SV=5	aga:AgaP_AGAP002564/2e-159/AGAP002564-PC; K01623 fructose-bisphosphate aldolase, class I [EC:4.1.2.13]	mlr3754/3e-87/---	NA
CL1281.Contig2_All	4492	1.26	2.79	1.14684	2.03558e-08	3.77828e-07	Up	gi|557232476|emb|CDJ69205.1|/1.71066e-21/hypothetical protein, conserved [Eimeria necatrix]	NA	sp|P34099|KAPC_DICDI/5e-17/cAMP-dependent protein kinase catalytic subunit OS=Dictyostelium discoideum GN=pkaC PE=1 SV=2	aga:AgaP_AGAP004734/6e-16/AGAP004734-PA; K14972 PAX-interacting protein 1	YBR112c/4e-10/---	NA
CL1874.Contig2_All	3410	9.02	19.95	1.14519	6.13e-39	4.00283e-37	Up	gi|554595613|gb|AGZ01980.1|/0/valosin-containing protein [Penaeus monodon]	gi|554595612|gb|KC570464.1|/0.0/Penaeus monodon valosin-containing protein mRNA, complete cds	sp|Q6GL04|TERA_XENTR/0.0/Transitional endoplasmic reticulum ATPase OS=Xenopus tropicalis GN=vcp PE=2 SV=1	acs:100554912/0.0/transitional endoplasmic reticulum ATPase-like; K13525 transitional endoplasmic reticulum ATPase	YDL126c/0.0/---	NA
Unigene6658_All	5376	0.67	1.48	1.14336	8.79652e-06	0.00011861	Up	gi|675374750|gb|KFM67652.1|/1.78469e-89/MOB kinase activator-like 2, partial [Stegodyphus mimosarum]	gi|442631710|ref|NM_001274784.1|/2e-12/Drosophila melanogaster Mob2 (Mob2), transcript variant E, mRNA	sp|Q2LZ59|MOB2_DROPS/3e-82/MOB kinase activator-like 2 OS=Drosophila pseudoobscura pseudoobscura GN=Mob1 PE=3 SV=2	spu:583788/2e-40/similar to ENSANGP00000019898; K06685 maintenance of ploidy protein MOB1 (MPS1 binder 1)	NA	NA
Unigene5583_All	709	4.74	10.47	1.1433	6.26984e-05	0.00072635	Up	NA	NA	NA	NA	NA	NA
CL32.Contig1_All	3396	2.49	5.49	1.14066	1.09334e-11	2.64069e-10	Up	gi|405972660|gb|EKC37417.1|/7.36535e-139/Nucleosome assembly protein 1-like 4 [Crassostrea gigas]	gi|118404865|ref|NM_001079439.1|/9e-17/Xenopus (Silurana) tropicalis nucleosome assembly protein 1-like 4 (nap1l4), mRNA >gi|114108008|gb|BC122974.1| Xenopus tropicalis nucleosome assembly protein 1-like 4, mRNA (cDNA clone MGC:146284 IMAGE:7690430), complete cds	sp|Q28EB4|NP1L1_XENTR/8e-130/Nucleosome assembly protein 1-like 1 OS=Xenopus tropicalis GN=nap1l1 PE=2 SV=1	xtr:407956/1e-128/nap1l1, MGC146995, MGC53871, MGC76172, nap1, nap1l, nrp, xnap1l, xnap1l1; nucleosome assembly protein 1-like 1; K11279 nucleosome assembly protein 1-like 1	NA	NA
CL1675.Contig4_All	3167	0.88	1.94	1.14048	7.03042e-05	0.000808913	Up	gi|195152738|ref|XP_002017293.1|/4.14632e-11/GL22235 [Drosophila persimilis] &gt;gi|198454038|ref|XP_002137790.1| GA27428 [Drosophila pseudoobscura pseudoobscura] &gt;gi|194112350|gb|EDW34393.1| GL22235 [Drosophila persimilis] &gt;gi|198132623|gb|EDY68348.1| GA27428 [Drosophila pseudoobscura pseudoobscura]	NA	sp|Q9VF36|ACYP2_DROME/3e-10/Acylphosphatase-2 OS=Drosophila melanogaster GN=Acyp2 PE=1 SV=1	dpe:Dper_GL22235/2e-12/GL22235 gene product from transcript GL22235-RA; K01512 acylphosphatase [EC:3.6.1.7]	NA	NA
CL1748.Contig2_All	2605	1.24	2.73	1.13856	3.75108e-05	0.00045516	Up	gi|241697428|ref|XP_002413108.1|/1.47756e-19/proline-rich protein, putative [Ixodes scapularis] &gt;gi|215506922|gb|EEC16416.1| proline-rich protein, putative [Ixodes scapularis]	gi|268373997|gb|GU137537.1|/5e-64/Penaeus monodon f5064b07xg microsatellite sequence	sp|P21260|YPRO_OWEFU/3e-20/Uncharacterized proline-rich protein (Fragment) OS=Owenia fusiformis PE=4 SV=1	mmu:14447/3e-15/Gapdhs, Gapd-s, Gapds; glyceraldehyde-3-phosphate dehydrogenase, spermatogenic (EC:1.2.1.12); K10705 glyceraldehyde-3-phosphate dehydrogenase, spermatogenic [EC:1.2.1.12]	XF0818/1e-11/---	NA
CL1788.Contig1_All	5999	716.82	1577.19	1.13767	0	0	Up	gi|717007159|gb|AIW68607.1|/2.30661e-178/glyceraldehyde-3-phosphate-dehydrogenase [Cherax quadricarinatus]	gi|62701384|dbj|AB191486.1|/0.0/Marsupenaeus japonicus GAPDH mRNA for glyceraldehyde 3-phosphate dehydrogenase, partial cds	sp|P56649|G3P_PANVR/2e-176/Glyceraldehyde-3-phosphate dehydrogenase OS=Panulirus versicolor PE=1 SV=1	tca:663023/2e-151/similar to Glyceraldehyde-3-phosphate dehydrogenase II (GAPDH II); K00134 glyceraldehyde 3-phosphate dehydrogenase [EC:1.2.1.12]	SPBC354.12/9e-140/---	NA
Unigene714_All	886	13.41	29.49	1.13692	1.59387e-14	4.58369e-13	Up	gi|524884444|ref|XP_005098842.1|/1.98194e-89/PREDICTED: proteasome subunit beta type-3-like [Aplysia californica]	NA	sp|O73817|PSB3_ONCMY/3e-82/Proteasome subunit beta type-3 OS=Oncorhynchus mykiss GN=psmb3 PE=2 SV=1	acs:100556255/7e-84/proteasome subunit beta type-3-like; K02735 20S proteasome subunit beta 3 [EC:3.4.25.1]	YER094c/6e-58/---	biological_process:GO:0051603//proteolysis involved in cellular protein catabolic process;cellular_component:GO:0005634//nucleus;GO:0005737//cytoplasm;GO:0005839//proteasome core complex;molecular_function:GO:0004298//threonine-type endopeptidase activity;
CL1770.Contig5_All	2986	34.26	75.14	1.13306	4.61828e-122	7.13468e-120	Up	gi|646711415|gb|KDR16593.1|/1.28212e-139/PPPDE peptidase domain-containing protein 2 [Zootermopsis nevadensis]	gi|76362940|gb|AC161199.4|/3e-10/Mus musculus chromosome 15, clone RP23-383D13, complete sequence	sp|Q4KM30|DESI1_RAT/3e-45/Desumoylating isopeptidase 1 OS=Rattus norvegicus GN=Desi1 PE=2 SV=1	dre:572249/5e-08/cyclic nucleotide-gated channel rod photoreceptor subunit alpha-like; K04948 cyclic nucleotide gated channel alpha 1	YLR175w/8e-09/---	NA
CL183.Contig5_All	2000	4.98	10.92	1.13276	4.53026e-13	1.20313e-11	Up	gi|321478832|gb|EFX89789.1|/0/hypothetical protein DAPPUDRAFT_94666 [Daphnia pulex]	gi|195341202|ref|XM_002037164.1|/3e-77/Drosophila sechellia GM12789 (Dsec\GM12789), mRNA	sp|Q5T200|ZC3HD_HUMAN/3e-14/Zinc finger CCCH domain-containing protein 13 OS=Homo sapiens GN=ZC3H13 PE=1 SV=1	dgr:Dgri_GH23299/6e-15/GH23299 gene product from transcript GH23299-RA; K10273 F-box and leucine-rich repeat protein 7	RSc1040/9e-08/---	NA
CL67.Contig3_All	3389	1.16	2.54	1.1307	4.27052e-06	6.08195e-05	Up	gi|646704087|gb|KDR12442.1|/3.38907e-43/Ribosome-binding protein 1 [Zootermopsis nevadensis]	NA	sp|Q92954|PRG4_HUMAN/2e-36/Proteoglycan 4 OS=Homo sapiens GN=PRG4 PE=1 SV=2	cfa:442940/6e-42/NEFH, NFH; neurofilament, heavy polypeptide; K04574 neurofilament heavy polypeptide	SPAC56F8.03/1e-10/---	NA
CL1791.Contig2_All	2403	1.5	3.28	1.12873	1.40587e-05	0.000184173	Up	gi|646717056|gb|KDR20050.1|/2.25145e-91/P3 protein [Zootermopsis nevadensis]	NA	sp|P21129|P3_MOUSE/8e-30/P3 protein OS=Mus musculus GN=Slc10a3 PE=2 SV=2	aag:AaeL_AAEL012440/4e-88/sodium-bile acid cotransporter; K14343 solute carrier family 10 (sodium/bile acid cotransporter), member 3/5	sll1428/1e-23/---	NA
Unigene13471_All	1340	4.34	9.49	1.12871	6.09164e-08	1.08231e-06	Up	NA	gi|375209504|gb|JN751795.1|/2e-21/Cyprinus carpio clone 589295 microsatellite sequence	NA	NA	NA	NA
CL586.Contig1_All	1868	2.67	5.83	1.12666	3.54652e-07	5.80082e-06	Up	gi|321474099|gb|EFX85065.1|/0/hypothetical protein DAPPUDRAFT_46417 [Daphnia pulex]	gi|42542952|gb|BC066484.1|/2e-31/Danio rerio zgc:66253, mRNA (cDNA clone MGC:77498 IMAGE:6524756), complete cds	sp|P14408|FUMH_RAT/0.0/Fumarate hydratase, mitochondrial OS=Rattus norvegicus GN=Fh PE=1 SV=1	tca:655448/0.0/similar to Fumarate hydratase, mitochondrial precursor (Fumarase); K01679 fumarate hydratase, class II [EC:4.2.1.2]	YPL262w/2e-176/---	biological_process:GO:0006099//tricarboxylic acid cycle;GO:0006106//fumarate metabolic process;cellular_component:GO:0045239//tricarboxylic acid cycle enzyme complex;molecular_function:GO:0004333//fumarate hydratase activity;
Unigene5320_All	1562	13.38	29.16	1.12391	5.37546e-25	2.42768e-23	Up	gi|641662628|ref|XP_008182328.1|/3.07335e-32/PREDICTED: neuroplastin isoform X3 [Acyrthosiphon pisum]	gi|67845816|emb|BX908755.10|/3e-15/Zebrafish DNA sequence from clone DKEY-67F11 in linkage group 3, complete sequence	sp|P18572|BASI_MOUSE/8e-20/Basigin OS=Mus musculus GN=Bsg PE=1 SV=2	bta:508716/2e-22/BSG, RPE7; basigin (Ok blood group); K06535 basigin	NA	NA
CL2659.Contig6_All	3194	1.47	3.2	1.12226	1.05864e-06	1.63847e-05	Up	gi|242010596|ref|XP_002426051.1|/2.8599e-60/ubiquitin-specific protease, putative [Pediculus humanus corporis] &gt;gi|212510061|gb|EEB13313.1| ubiquitin-specific protease, putative [Pediculus humanus corporis]	NA	sp|A4QNN3|UBP30_XENTR/4e-44/Ubiquitin carboxyl-terminal hydrolase 30 OS=Xenopus tropicalis GN=usp30 PE=2 SV=1	dgr:Dgri_GH24315/3e-58/GH24315 gene product from transcript GH24315-RA; K11851 ubiquitin carboxyl-terminal hydrolase 30 [EC:3.1.2.15]	NA	NA
CL161.Contig1_All	13566	2.19	4.76	1.12003	1.53305e-36	9.47353e-35	Up	gi|307212336|gb|EFN88140.1|/0/Ankyrin repeat domain-containing protein 17 [Harpegnathos saltator]	gi|542168008|ref|XM_005492519.1|/1e-37/PREDICTED: Zonotrichia albicollis ankyrin repeat and KH domain containing 1 (ANKHD1), mRNA	sp|Q99NH0|ANR17_MOUSE/0.0/Ankyrin repeat domain-containing protein 17 OS=Mus musculus GN=Ankrd17 PE=1 SV=2	tca:659421/3e-176/similar to Darkener of apricot CG33553-PG; K08823 CDC-like kinase [EC:2.7.12.1]	all2748/1e-60/---	NA
Unigene14515_All	3384	3.44	7.47	1.1187	6.47058e-15	1.89964e-13	Up	gi|498962391|ref|XP_004524996.1|/0/PREDICTED: inositol hexakisphosphate and diphosphoinositol-pentakisphosphate kinase-like isoform X4 [Ceratitis capitata]	gi|512859092|ref|XM_004889224.1|/8e-48/PREDICTED: Heterocephalus glaber diphosphoinositol pentakisphosphate kinase 2 (Ppip5k2), transcript variant X7, mRNA >gi|512959032|ref|XM_004841752.1| PREDICTED: Heterocephalus glaber diphosphoinositol pentakisphosphate kinase 2 (Ppip5k2), transcript variant X7, mRNA	sp|Q9VR59|VIP1_DROME/0.0/Inositol hexakisphosphate and diphosphoinositol-pentakisphosphate kinase OS=Drosophila melanogaster GN=l(1)G0196 PE=1 SV=2	ame:725179/0.0/inositol hexakisphosphate and diphosphoinositol-pentakisphosphate kinase-like; K13024 inositol hexakisphosphate/diphosphoinositol-pentakisphosphate kinase [EC:2.7.4.21 2.7.4.24]	NA	NA
Unigene15018_All	1096	12.36	26.74	1.11332	5.45362e-16	1.71006e-14	Up	gi|321470713|gb|EFX81688.1|/2.81105e-105/hypothetical protein DAPPUDRAFT_303318 [Daphnia pulex]	gi|1405322|dbj|D64055.1|/5e-19/Petromyzon marinus mRNA for LMPX of lamprey, partial cds	sp|Q32KL2|PSB5_BOVIN/5e-86/Proteasome subunit beta type-5 OS=Bos taurus GN=PSMB5 PE=1 SV=1	dvi:Dvir_GJ21921/5e-101/GJ21921 gene product from transcript GJ21921-RA; K02737 20S proteasome subunit beta 5 [EC:3.4.25.1]	SPAC4A8.13c/9e-70/---	NA
CL1723.Contig2_All	4209	1.15	2.48	1.10871	5.40864e-07	8.70053e-06	Up	gi|675373842|gb|KFM66744.1|/0/MAGUK p55 subfamily member 5, partial [Stegodyphus mimosarum]	gi|261330065|emb|FN554971.1|/2e-06/Trypanosoma brucei gambiense DAL972 chromosome 8, complete sequence	sp|Q9JLB2|MPP5_MOUSE/0.0/MAGUK p55 subfamily member 5 OS=Mus musculus GN=Mpp5 PE=1 SV=1	tca:663614/0.0/similar to AGAP002711-PA; K00942 guanylate kinase [EC:2.7.4.8]	SPBC1198.05/2e-24/---	NA
CL1671.Contig2_All	3150	7.81	16.83	1.10764	2.90998e-29	1.49245e-27	Up	gi|356651196|gb|AET34915.1|/3.84618e-17/heat shock protein 21 [Macrobrachium rosenbergii]	NA	sp|Q9VUQ5|AGO2_DROME/1e-11/Protein argonaute-2 OS=Drosophila melanogaster GN=AGO2 PE=1 SV=3	aml:100474834/3e-12/SRRM2; serine/arginine repetitive matrix 2; K13172 serine/arginine repetitive matrix protein 2	NA	NA
CL2683.Contig1_All	792	5.97	12.86	1.10709	3.60084e-06	5.17769e-05	Up	gi|676453591|ref|XP_009053405.1|/6.42435e-15/hypothetical protein LOTGIDRAFT_144349, partial [Lottia gigantea] &gt;gi|556107251|gb|ESO95903.1| hypothetical protein LOTGIDRAFT_144349, partial [Lottia gigantea]	gi|409296011|gb|AC246172.5|/3e-13/Rattus norvegicus Y Chr BAC RNAEX-13N07 (Amplicon Express Rat SHR-Akr BAC library) complete sequence	sp|Q8MP30|Y7791_DICDI/5e-15/Uncharacterized histidine-rich protein DDB_G0274557 OS=Dictyostelium discoideum GN=DDB_G0274557 PE=4 SV=1	dpe:Dper_GL13360/1e-07/GL13360 gene product from transcript GL13360-RA; K11429 histone-lysine N-methyltransferase SUV420H [EC:2.1.1.43]	YOR054c/5e-08/---	NA
Unigene5523_All	1514	18.52	39.88	1.10658	8.03078e-32	4.41362e-30	Up	gi|1709799|sp|P54814.1|PRS8_MANSE/0/RecName: Full=26S protease regulatory subunit 8; AltName: Full=Protein 18-56 [Manduca sexta] &gt;gi|1167963|gb|AAC46996.1| 18-56 protein [Manduca sexta]	gi|542181680|ref|XM_005496435.1|/1e-170/PREDICTED: Zonotrichia albicollis 26S protease regulatory subunit 8-like (LOC102072747), transcript variant X2, mRNA	sp|P54814|PRS8_MANSE/0.0/26S protease regulatory subunit 8 OS=Manduca sexta PE=2 SV=1	cqu:CpipJ_CPIJ009931/0.0/26S protease regulatory subunit 8; K03066 26S proteasome regulatory subunit T6	SPBC23G7.12c/3e-176/---	biological_process:GO:0006508//proteolysis;GO:0030163//protein catabolic process;cellular_component:GO:0005737//cytoplasm;molecular_function:GO:0005524//ATP binding;GO:0008233//peptidase activity;GO:0017111//nucleoside-triphosphatase activity;
CL423.Contig1_All	5751	3.65	7.85	1.1048	2.0111e-25	9.21397e-24	Up	gi|646710734|gb|KDR16152.1|/5.59491e-73/hypothetical protein L798_09565, partial [Zootermopsis nevadensis]	gi|77920849|gb|AC158156.10|/5e-07/Mus musculus chromosome 3, clone RP23-145F12, complete sequence	sp|Q8NF91|SYNE1_HUMAN/4e-15/Nesprin-1 OS=Homo sapiens GN=SYNE1 PE=1 SV=4	ssc:100521629/2e-09/SRRM1; serine/arginine repetitive matrix 1; K13171 serine/arginine repetitive matrix protein 1	NA	NA
CL2756.Contig1_All	3342	1.66	3.57	1.10474	1.40096e-07	2.40317e-06	Up	gi|222160395|gb|ACM47362.1|/1.38909e-73/Sox14 protein [Scylla paramamosain]	gi|414073169|gb|JQ866903.1|/2e-23/Macrobrachium nipponense SoxC (soxC) mRNA, complete cds	sp|Q06831|SOX4_MOUSE/4e-35/Transcription factor SOX-4 OS=Mus musculus GN=Sox4 PE=1 SV=2	ame:726914/5e-49/Sox14; Sox box protein 14; K09268 transcription factor SOX4/11/12 (SOX group C)	Rv3876/2e-09/---	NA
CL130.Contig3_All	2173	7.76	16.65	1.10139	6.12026e-20	2.31783e-18	Up	gi|283854609|gb|ADB44900.1|/0/DEAD(Asp-Glu-Ala-Asp) box polypeptide 5 [Macrobrachium nipponense]	gi|226346212|gb|FJ361171.1|/1e-157/Cherax quadricarinatus clone y9_B7 mRNA sequence	sp|Q92841|DDX17_HUMAN/0.0/Probable ATP-dependent RNA helicase DDX17 OS=Homo sapiens GN=DDX17 PE=1 SV=2	ame:412313/0.0/DDX17; DEAD (Asp-Glu-Ala-Asp) box polypeptide 17; K13178 ATP-dependent RNA helicase DDX17 [EC:3.6.4.13]	ECU08g1080/6e-130/---	NA
Unigene5143_All	2703	1.31	2.81	1.101	3.27124e-05	0.000401551	Up	gi|242021581|ref|XP_002431223.1|/9.51492e-86/Dihydropteridine reductase, putative [Pediculus humanus corporis] &gt;gi|212516472|gb|EEB18485.1| Dihydropteridine reductase, putative [Pediculus humanus corporis]	NA	sp|P11348|DHPR_RAT/3e-75/Dihydropteridine reductase OS=Rattus norvegicus GN=Qdpr PE=1 SV=1	aag:AaeL_AAEL006836/1e-84/dihydropteridine reductase; K00357 dihydropteridine reductase [EC:1.5.1.34]	VNG1540G/2e-14/---	biological_process:GO:0055114//oxidation-reduction process;molecular_function:GO:0000166//nucleotide binding;GO:0004155//6,7-dihydropteridine reductase activity;
Unigene14825_All	1917	1.88	4.03	1.10005	3.27124e-05	0.000401746	Up	gi|646699971|gb|KDR10337.1|/0/Retinal dehydrogenase 1 [Zootermopsis nevadensis]	gi|211947842|gb|EU794589.1|/1e-14/Homo sapiens epididymis luminal protein 12 (HEL12) mRNA, complete cds	sp|P27463|AL1A1_CHICK/6e-179/Retinal dehydrogenase 1 OS=Gallus gallus GN=ALDH1A1 PE=2 SV=1	tca:659438/0.0/similar to aldehyde dehydrogenase; K00128 aldehyde dehydrogenase (NAD+) [EC:1.2.1.3]	SPAC9E9.09c/3e-150/---	biological_process:GO:0055114//oxidation-reduction process;molecular_function:GO:0001758//retinal dehydrogenase activity;
CL1643.Contig1_All	2665	10.95	23.45	1.09866	1.77605e-33	1.00442e-31	Up	gi|646723100|gb|KDR23849.1|/1.62927e-122/hypothetical protein L798_11040, partial [Zootermopsis nevadensis]	NA	sp|Q5R7J9|IF4G2_PONAB/9e-104/Eukaryotic translation initiation factor 4 gamma 2 OS=Pongo abelii GN=EIF4G2 PE=2 SV=2	nvi:100116101/1e-118/NV14982; eukaryotic translation initiation factor 4 gamma 2-like; K03260 translation initiation factor 4G	NA	NA
CL49.Contig2_All	4971	2.41	5.16	1.09834	6.6974e-15	1.96168e-13	Up	gi|645025027|ref|XP_008212883.1|/0/PREDICTED: polypyrimidine tract-binding protein 1 isoform X10 [Nasonia vitripennis]	gi|372461088|gb|JF715240.1|/6e-25/Fenneropenaeus indicus clone Lvan052 microsatellite sequence	sp|P26599|PTBP1_HUMAN/3e-175/Polypyrimidine tract-binding protein 1 OS=Homo sapiens GN=PTBP1 PE=1 SV=1	nvi:100119465/0.0/NV17185; uncharacterized LOC100119465; K14948 olypyrimidine tract-binding protein 2	NA	NA
Unigene6603_All	3670	0.93	1.99	1.09747	4.23044e-05	0.000507493	Up	gi|646711761|gb|KDR16814.1|/6.26345e-83/Protein Kr-h2 [Zootermopsis nevadensis]	NA	sp|Q9V447|KRH2_DROME/7e-62/Krueppel homolog 2 OS=Drosophila melanogaster GN=Kr-h2 PE=1 SV=1	NA	NA	NA
CL2250.Contig1_All	3473	10.22	21.82	1.09426	2.0432e-40	1.37312e-38	Up	gi|646718720|gb|KDR21089.1|/0/Glycine dehydrogenase [decarboxylating], mitochondrial [Zootermopsis nevadensis]	gi|195388751|ref|XM_002053007.1|/4e-22/Drosophila virilis GJ23552 (Dvir\GJ23552), mRNA	sp|Q91W43|GCSP_MOUSE/0.0/Glycine dehydrogenase (decarboxylating), mitochondrial OS=Mus musculus GN=Gldc PE=1 SV=1	tca:658613/0.0/similar to CG3999-PA; K00281 glycine dehydrogenase [EC:1.4.4.2]	all4607_2/0.0/---	biological_process:GO:0006546//glycine catabolic process;GO:0055114//oxidation-reduction process;molecular_function:GO:0016829//lyase activity;GO:0030170//pyridoxal phosphate binding;GO:0004375//glycine dehydrogenase (decarboxylating) activity;
Unigene14496_All	7058	0.76	1.62	1.09192	1.88611e-07	3.20714e-06	Up	gi|646719562|gb|KDR21619.1|/0/putative serine/threonine-protein kinase [Zootermopsis nevadensis]	gi|380021346|ref|XR_142946.1|/3e-06/PREDICTED: Apis florea uncharacterized LOC100869951 (LOC100869951), miscRNA	sp|Q8BTI8|SRRM2_MOUSE/8e-15/Serine/arginine repetitive matrix protein 2 OS=Mus musculus GN=Srrm2 PE=1 SV=3	ssc:100512459/6e-54/NUDT12; nudix (nucleoside diphosphate linked moiety X)-type motif 12; K03426 NAD+ diphosphatase [EC:3.6.1.22]	NA	NA
Unigene14382_All	3872	0.96	2.04	1.08746	2.40874e-05	0.000301819	Up	NA	NA	sp|Q9CY66|GAR1_MOUSE/6e-06/H/ACA ribonucleoprotein complex subunit 1 OS=Mus musculus GN=Gar1 PE=2 SV=1	NA	NA	NA
CL1619.Contig1_All	370	21.45	45.58	1.08742	5.1129e-08	9.14834e-07	Up	gi|328796230|gb|AEB40304.1|/1.35819e-22/mitochondrial ATP synthase epsilon subunit precursor [Litopenaeus vannamei]	gi|328796229|gb|HM036581.1|/1e-131/Litopenaeus vannamei mitochondrial ATP synthase epsilon subunit precursor, mRNA, complete cds; nuclear gene for mitochondrial product	sp|P05632|ATP5E_BOVIN/2e-08/ATP synthase subunit epsilon, mitochondrial OS=Bos taurus GN=ATP5E PE=1 SV=4	aga:AgaP_AGAP005098/1e-12/AGAP005098-PA; K02135 F-type H+-transporting ATPase subunit epsilon [EC:3.6.3.14]	NA	biological_process:GO:0015986//ATP synthesis coupled proton transport;cellular_component:GO:0000275//mitochondrial proton-transporting ATP synthase complex, catalytic core F(1);molecular_function:GO:0046933//proton-transporting ATP synthase activity, rotational mechanism;GO:0046961//proton-transporting ATPase activity, rotational mechanism;
CL2737.Contig2_All	1996	16.61	35.29	1.08721	1.79772e-36	1.1082e-34	Up	gi|501294359|dbj|BAN20719.1|/1.71694e-17/conserved hypothetical protein [Riptortus pedestris]	gi|77020679|gb|AC160136.2|/8e-47/Mus musculus BAC clone RP23-125E11 from chromosome 16, complete sequence	sp|Q06666|T2_MOUSE/4e-08/Octapeptide-repeat protein T2 OS=Mus musculus GN=Srst PE=2 SV=1	dan:Dana_GF22191/7e-07/GF22191 gene product from transcript GF22191-RA; K09185 nuclear receptor subfamily 6 group A	NA	NA
CL641.Contig1_All	2693	28.51	60.57	1.08714	2.7337e-83	3.26703e-81	Up	gi|321472211|gb|EFX83182.1|/0/hypothetical protein DAPPUDRAFT_302108 [Daphnia pulex]	gi|385048245|gb|JQ856538.1|/7e-14/Daphnia parvula isolate C60 phosophglycerate mutase mRNA, partial cds	sp|Q9VUY9|PGM_DROME/0.0/Phosphoglucomutase OS=Drosophila melanogaster GN=Pgm PE=1 SV=1	api:100160293/0.0/phosphoglucomutase-like; K01835 phosphoglucomutase [EC:5.4.2.2]	SPBC32F12.10/2e-168/---	NA
CL423.Contig4_All	6583	1.23	2.61	1.08539	1.83821e-10	4.05334e-09	Up	gi|646710734|gb|KDR16152.1|/6.45185e-73/hypothetical protein L798_09565, partial [Zootermopsis nevadensis]	gi|77920849|gb|AC158156.10|/6e-07/Mus musculus chromosome 3, clone RP23-145F12, complete sequence	sp|Q8NF91|SYNE1_HUMAN/4e-15/Nesprin-1 OS=Homo sapiens GN=SYNE1 PE=1 SV=4	xla:397738/9e-10/col2a1, MGC132344, col2a1a; collagen, type II, alpha 1; K06236 collagen, type I/II/III/V/XI, alpha	NA	NA
Unigene11866_All	1376	3.16	6.7	1.08424	8.6485e-06	0.000116926	Up	NA	gi|354793090|gb|JN957591.1|/1e-07/Mus musculus targeted non-conditional, lacZ-tagged mutant allele Wdr45l:tm1e(EUCOMM)Hmgu; transgenic	NA	NA	NA	NA
Unigene13424_All	1077	5.29	11.21	1.08345	4.30064e-07	6.98468e-06	Up	NA	gi|33694361|emb|AL954146.8|/6e-09/Zebrafish DNA sequence from clone CH211-213I6 in linkage group 23, complete sequence	NA	NA	NA	NA
Unigene2034_All	2253	1.78	3.77	1.08269	1.44251e-05	0.000188583	Up	gi|321478568|gb|EFX89525.1|/2.99011e-114/hypothetical protein DAPPUDRAFT_206077 [Daphnia pulex]	NA	sp|P23800|RCC1_MESAU/2e-100/Regulator of chromosome condensation OS=Mesocricetus auratus GN=RCC1 PE=1 SV=1	mdo:100020625/5e-102/RCC1; regulator of chromosome condensation 1; K11493 regulator of chromosome condensation	SPBC557.03c/7e-47/---	NA
CL1482.Contig3_All	2672	3.44	7.28	1.08153	2.92474e-11	6.86758e-10	Up	gi|645029637|ref|XP_008217368.1|/0/PREDICTED: signal recognition particle receptor subunit alpha homolog isoform X1 [Nasonia vitripennis]	gi|555960462|ref|XM_005892273.1|/5e-21/PREDICTED: Bos mutus signal recognition particle receptor (docking protein) (SRPR), transcript variant X2, mRNA	sp|P08240|SRPR_HUMAN/4e-179/Signal recognition particle receptor subunit alpha OS=Homo sapiens GN=SRPR PE=1 SV=2	tca:655093/0.0/similar to signal recognition particle receptor alpha subunit (sr-alpha); K13431 signal recognition particle receptor subunit alpha	SPBC3B9.03/1e-81/---	biological_process:GO:0006810//transport;GO:0009987//cellular process;molecular_function:GO:0005488//binding;
CL1088.Contig4_All	2524	2.41	5.1	1.08146	7.70364e-08	1.35072e-06	Up	gi|401430311|ref|XP_003886545.1|/2.51891e-24/unnamed protein product, partial [Leishmania mexicana MHOM/GT/2001/U1103] &gt;gi|356491390|emb|CBZ40979.1| unnamed protein product, partial [Leishmania mexicana MHOM/GT/2001/U1103]	NA	sp|Q5ZMJ9|SRRM1_CHICK/4e-22/Serine/arginine repetitive matrix protein 1 OS=Gallus gallus GN=SRRM1 PE=2 SV=1	oaa:100075123/9e-23/uncharacterized LOC100075123; K13172 serine/arginine repetitive matrix protein 2	Rv3876/4e-08/---	NA
CL130.Contig11_All	3206	1.84	3.89	1.08006	1.21551e-07	2.09356e-06	Up	gi|283854609|gb|ADB44900.1|/0/DEAD(Asp-Glu-Ala-Asp) box polypeptide 5 [Macrobrachium nipponense]	gi|226346212|gb|FJ361171.1|/1e-138/Cherax quadricarinatus clone y9_B7 mRNA sequence	sp|Q92841|DDX17_HUMAN/6e-172/Probable ATP-dependent RNA helicase DDX17 OS=Homo sapiens GN=DDX17 PE=1 SV=2	mdo:100013583/1e-171/probable ATP-dependent RNA helicase DDX17-like; K13178 ATP-dependent RNA helicase DDX17 [EC:3.6.4.13]	ECU08g1080/8e-108/---	molecular_function:GO:0005524//ATP binding;GO:0008026//ATP-dependent helicase activity;GO:0003676//nucleic acid binding;
[truncated: 616 more rows]
