# Supplementary material for: Transcriptomic analyses on muscle tissues of Litopenaeus vannamei provide the first profile insight into the response to low temperature stress
Source: PLoS One. 2017 Jun 2;12(6):e0178604. doi: 10.1371/journal.pone.0178604 (PMC5456072; doi:10.1371/journal.pone.0178604)
Supplement: S6 Table — a The “GeneLength” column gives the length of exon sequence. b T_2: reads per kb per million reads (RPKM) for each unigene in transcription of T_2. c T_48: reads per kb per million reads (RPKM) for each unigene in transcription of T_48. d Log2FoldChange(T_48/T_2): the ratio between the RPKM in T_2 to the RPKM in T_48. The criteria applied for assigning significance were: Pvalue < 0.05, FDR ≤ 0.001, and estimated absolute |log2FoldChange| ≥ 1. Genes listed in descending order of absolute |log2FoldChange|. NA: No annotation were found in the related database. (XLSX) [file pone.0178604.s007.xlsx]

## Sheet: Sheet1
S6 Table Different transcribed genes between the comparison of T_48/T_2
GeneID	GeneLengtha	T_2b	T_48c	Log2FoldChanged	Pvalue	FDR	Up/Down	Nr	Nt	Swissprot	KEGG	COG	GO
Unigene23317_All	267	0.01	106.1	13.3731	8.20186e-95	1.28915e-92	Up	gi|410509312|dbj|BAM65722.1|/1.55902e-39/myosin heavy chain type 2 [Litopenaeus vannamei]	gi|410509311|dbj|AB758444.1|/1e-132/Litopenaeus vannamei MYH2 mRNA for myosin heavy chain type 2, complete cds	sp|P05661|MYSA_DROME/4e-25/Myosin heavy chain, muscle OS=Drosophila melanogaster GN=Mhc PE=1 SV=4	tca:659358/1e-27/Mhc1; myosin heavy chain 1; K10352 myosin heavy chain	SPCC645.05c/2e-08/---	NA
CL370.Contig42_All	215	0.01	37.39	11.8684	2.24936e-24	8.60128e-23	Up	gi|514700264|ref|XP_004997700.1|/1.28174e-25/hypothetical protein PTSG_01722 [Salpingoeca rosetta] &gt;gi|326433173|gb|EGD78743.1| hypothetical protein PTSG_01722 [Salpingoeca rosetta]	gi|9910031|gb|AC007850.29|AC007850/3e-22/Homo sapiens 3 BAC CTB-237N12 (Roswell Park Cancer Institute Human BAC Library) complete sequence	sp|Q55AX2|DOT1L_DICDI/2e-20/Histone-lysine N-methyltransferase, H3 lysine-79 specific OS=Dictyostelium discoideum GN=dotA PE=2 SV=2	tgu:100219403/2e-17/uncharacterized LOC100219403; K14822 rRNA-processing protein CGR1	PA2976/2e-10/---	NA
Unigene15966_All	203	0.01	32.41	11.6622	4.3144e-19	1.33335e-17	Up	gi|323099908|gb|ADX23545.1|/1.25265e-20/trans-sialidase [Trypanosoma cruzi]	NA	sp|Q9QYX7|PCLO_MOUSE/4e-17/Protein piccolo OS=Mus musculus GN=Pclo PE=1 SV=4	mmu:12835/4e-16/Col6a3, AI507288, Col6a-3; collagen, type VI, alpha 3; K06238 collagen, type VI, alpha	mlr3017_1/1e-09/---	molecular_function:GO:0003824//catalytic activity;
CL370.Contig54_All	246	0.01	28.49	11.4762	5.76532e-23	2.08921e-21	Up	gi|514700264|ref|XP_004997700.1|/1.02945e-30/hypothetical protein PTSG_01722 [Salpingoeca rosetta] &gt;gi|326433173|gb|EGD78743.1| hypothetical protein PTSG_01722 [Salpingoeca rosetta]	gi|9910031|gb|AC007850.29|AC007850/4e-22/Homo sapiens 3 BAC CTB-237N12 (Roswell Park Cancer Institute Human BAC Library) complete sequence	sp|Q55AX2|DOT1L_DICDI/2e-25/Histone-lysine N-methyltransferase, H3 lysine-79 specific OS=Dictyostelium discoideum GN=dotA PE=2 SV=2	tgu:100219403/5e-20/uncharacterized LOC100219403; K14822 rRNA-processing protein CGR1	PA2976/5e-13/---	NA
CL370.Contig43_All	214	0.01	21.17	11.0478	8.27526e-14	1.95945e-12	Up	gi|514700264|ref|XP_004997700.1|/2.19124e-25/hypothetical protein PTSG_01722 [Salpingoeca rosetta] &gt;gi|326433173|gb|EGD78743.1| hypothetical protein PTSG_01722 [Salpingoeca rosetta]	gi|77920836|gb|AC167547.2|/2e-20/Mus musculus chromosome 18, clone wi1-1306E8, complete sequence	sp|Q55AX2|DOT1L_DICDI/9e-20/Histone-lysine N-methyltransferase, H3 lysine-79 specific OS=Dictyostelium discoideum GN=dotA PE=2 SV=2	ecb:100068106/1e-17/non-muscle caldesmon-like; K12327 caldesmon	PA2976/4e-10/---	NA
CL511.Contig9_All	4300	0.01	11.43	10.1586	1.54538e-251	5.49897e-249	Up	gi|498961376|ref|XP_004524795.1|/1.79013e-44/PREDICTED: basic proline-rich protein-like [Ceratitis capitata]	NA	sp|Q90584|COHA1_CHICK/9e-30/Collagen alpha-1(XVII) chain OS=Gallus gallus GN=COL17A1 PE=2 SV=2	mgp:100543006/1e-30/collagen alpha-1(XVII) chain-like; K07603 collagen, type XVII, alpha 1	Cgl1939/5e-10/---	NA
CL214.Contig1_All	747	0.01	9.49	9.89026	7.93382e-33	3.95456e-31	Up	NA	NA	NA	NA	NA	NA
CL183.Contig16_All	291	0.01	8.03	9.64926	7.05428e-09	1.11493e-07	Up	gi|355692747|gb|EHH27350.1|/7.17926e-16/hypothetical protein EGK_17527, partial [Macaca mulatta]	gi|68268232|gb|AC154351.2|/1e-13/Mus musculus BAC clone RP24-536C5 from chromosome 17, complete sequence	sp|Q28181|CNGB1_BOVIN/3e-14/Cyclic nucleotide-gated cation channel beta-1 OS=Bos taurus GN=CNGB1 PE=1 SV=1	bta:281702/9e-14/CNGB1, GARP; cyclic nucleotide gated channel beta 1; K04952 cyclic nucleotide gated channel beta 1	RSc1040/2e-07/---	NA
Unigene18410_All	265	0.01	7.63	9.57554	1.80807e-07	2.42147e-06	Up	NA	NA	NA	NA	NA	NA
CL370.Contig39_All	285	0.08	45.64	9.15608	3.73944e-45	2.63199e-43	Up	gi|123412829|ref|XP_001304161.1|/4.06761e-35/trichohyalin [Trichomonas vaginalis G3]	gi|9910031|gb|AC007850.29|AC007850/5e-22/Homo sapiens 3 BAC CTB-237N12 (Roswell Park Cancer Institute Human BAC Library) complete sequence	sp|Q55AX2|DOT1L_DICDI/5e-26/Histone-lysine N-methyltransferase, H3 lysine-79 specific OS=Dictyostelium discoideum GN=dotA PE=2 SV=2	rno:83686/2e-22/Cngb1, Gm1959; cyclic nucleotide gated channel beta 1; K04952 cyclic nucleotide gated channel beta 1	PA2976/2e-14/---	NA
CL273.Contig3_All	4397	0.01	4.99	8.9629	8.95746e-113	1.62759e-110	Up	gi|646717776|gb|KDR20506.1|/2.90913e-66/hypothetical protein L798_04895, partial [Zootermopsis nevadensis]	gi|66811285|ref|XM_634259.1|/6e-06/Dictyostelium discoideum AX4 hypothetical protein (srfB) mRNA, complete cds	sp|O94988|FA13A_HUMAN/6e-58/Protein FAM13A OS=Homo sapiens GN=FAM13A PE=1 SV=2	oaa:100075123/5e-28/uncharacterized LOC100075123; K13172 serine/arginine repetitive matrix protein 2	Rv3876/7e-06/---	NA
CL131.Contig5_All	4675	0.01	4.08	8.67243	2.46606e-98	3.99876e-96	Up	gi|571573045|ref|XP_006565820.1|/1.87123e-95/PREDICTED: transcription factor 12 isoform X7 [Apis mellifera]	gi|383854833|ref|XM_003702877.1|/1e-13/PREDICTED: Megachile rotundata transcription factor 12-like (LOC100877694), mRNA	sp|P51514|HTF4_RAT/2e-67/Transcription factor 12 OS=Rattus norvegicus GN=Tcf12 PE=2 SV=1	ame:410553/3e-87/da; daughterless; K15603 transcription factor 4/12	SPBC28F2.12/4e-06/---	NA
CL2639.Contig2_All	359	0.01	3.37	8.3966	2.34618e-05	0.000228118	Up	gi|499007849|ref|XP_004536171.1|/8.33371e-09/PREDICTED: THO complex subunit 2-like isoform X2 [Ceratitis capitata]	gi|26099470|dbj|AK080775.1|/4e-17/Mus musculus 9.5 days embryo parthenogenote cDNA, RIKEN full-length enriched library, clone:B130014F11 product:unclassifiable, full insert sequence	sp|Q55AX2|DOT1L_DICDI/2e-09/Histone-lysine N-methyltransferase, H3 lysine-79 specific OS=Dictyostelium discoideum GN=dotA PE=2 SV=2	aga:AgaP_AGAP011395/1e-08/AGAP011395-PA; K06225 patched 1	NA	molecular_function:GO:0003677//DNA binding;
CL214.Contig2_All	1057	0.13	42.79	8.36262	3.78286e-210	1.07685e-207	Up	NA	NA	NA	NA	NA	NA
CL131.Contig14_All	3813	0.01	3.24	8.33985	1.81505e-63	1.89802e-61	Up	gi|571573045|ref|XP_006565820.1|/8.76944e-96/PREDICTED: transcription factor 12 isoform X7 [Apis mellifera]	gi|383854833|ref|XM_003702877.1|/1e-13/PREDICTED: Megachile rotundata transcription factor 12-like (LOC100877694), mRNA	sp|P51514|HTF4_RAT/2e-67/Transcription factor 12 OS=Rattus norvegicus GN=Tcf12 PE=2 SV=1	ame:410553/2e-87/da; daughterless; K15603 transcription factor 4/12	SPBC28F2.12/3e-06/---	NA
CL1809.Contig1_All	1137	0.01	3.18	8.31288	4.91466e-18	1.44231e-16	Up	NA	gi|60458036|emb|CR759865.13|/4e-07/Zebrafish DNA sequence from clone CH211-118E11 in linkage group 18, complete sequence	NA	NA	NA	NA
CL345.Contig1_All	1038	0.01	3.12	8.2854	6.37732e-16	1.68788e-14	Up	gi|646709369|gb|KDR15264.1|/1.15769e-81/hypothetical protein L798_10888 [Zootermopsis nevadensis]	gi|106880595|emb|CT027714.8|/1e-10/Zebrafish DNA sequence from clone CH211-168N8 in linkage group 2, complete sequence	sp|Q8VBX0|ASB13_MOUSE/5e-14/Ankyrin repeat and SOCS box protein 13 OS=Mus musculus GN=Asb13 PE=2 SV=1	tgu:100223642/7e-15/uncharacterized LOC100223642; K10332 ankyrin repeat and SOCS box protein 10	all2748/7e-11/---	NA
Unigene3735_All	2078	0.01	2.79	8.12412	2.6387e-29	1.17776e-27	Up	gi|401409690|ref|XP_003884293.1|/1.02275e-12/putative PWWP domain-containing protein [Neospora caninum Liverpool] &gt;gi|325118711|emb|CBZ54262.1| putative PWWP domain-containing protein [Neospora caninum Liverpool]	gi|256367850|gb|GQ392035.1|/0.0/Litopenaeus vannamei clone LV-0091 18S ribosomal RNA gene, partial sequence; internal transcribed spacer 1, complete sequence; and 5.8S ribosomal RNA gene, partial sequence	sp|P02674|FIBA1_PETMA/9e-06/Fibrinogen alpha-1 chain (Fragment) OS=Petromyzon marinus PE=1 SV=2	dre:568123/1e-06/cyclic nucleotide-gated cation channel alpha-4-like; K04951 cyclic nucleotide gated channel alpha 4	NA	NA
CL732.Contig5_All	2025	0.01	2.38	7.89482	9.99698e-25	3.88065e-23	Up	gi|260790294|ref|XP_002590178.1|/4.74186e-39/hypothetical protein BRAFLDRAFT_115295 [Branchiostoma floridae] &gt;gi|229275367|gb|EEN46189.1| hypothetical protein BRAFLDRAFT_115295 [Branchiostoma floridae]	gi|50199211|emb|BX537280.12|/1e-11/Zebrafish DNA sequence from clone DKEY-228C11 in linkage group 1, complete sequence	sp|Q9WVM7|AIMP2_CRIGR/9e-35/Aminoacyl tRNA synthase complex-interacting multifunctional protein 2 OS=Cricetulus griseus GN=AIMP2 PE=2 SV=1	spu:575132/1e-38/similar to Jtv1-pending protein; K15438 aminoacyl tRNA synthase complex-interacting multifunctional protein 2	CC0111/1e-24/---	NA
Unigene3135_All	583	0.01	2.23	7.8009	2.05962e-06	2.38443e-05	Up	NA	gi|47109738|emb|BX324146.10|/9e-10/Zebrafish DNA sequence from clone CH211-207C15 in linkage group 19, complete sequence	NA	NA	NA	NA
CL704.Contig1_All	1107	0.01	2.04	7.67243	2.41612e-11	4.71806e-10	Up	gi|154332073|ref|XP_001561853.1|/4.82779e-12/putative microtubule-associated protein, partial [Leishmania braziliensis MHOM/BR/75/M2904] &gt;gi|134059174|emb|CAM36873.1| putative microtubule-associated protein, partial [Leishmania braziliensis MHOM/BR/75/M2904]	NA	sp|Q5ZMJ9|SRRM1_CHICK/1e-08/Serine/arginine repetitive matrix protein 1 OS=Gallus gallus GN=SRRM1 PE=2 SV=1	mdo:100010857/1e-08/uncharacterized LOC100010857; K13171 serine/arginine repetitive matrix protein 1	DR2133/7e-08/---	NA
Unigene17917_All	646	0.01	1.97	7.62205	2.05962e-06	2.38551e-05	Up	NA	NA	NA	NA	NA	NA
Unigene1428_All	554	0.01	1.93	7.59246	2.34618e-05	0.000228032	Up	NA	NA	NA	NA	NA	NA
CL390.Contig1_All	2886	0.01	1.87	7.54689	6.7632e-28	2.88308e-26	Up	NA	gi|28144660|emb|AL928604.9|/1e-15/Mouse DNA sequence from clone RP23-220K22 on chromosome 2, complete sequence	NA	NA	NA	NA
CL180.Contig3_All	1872	0.01	1.84	7.52356	1.10582e-17	3.19403e-16	Up	gi|195436298|ref|XP_002066105.1|/8.8742e-53/GK22185 [Drosophila willistoni] &gt;gi|194162190|gb|EDW77091.1| GK22185 [Drosophila willistoni]	NA	NA	acs:100551555/9e-09/uncharacterized LOC100551555; K13172 serine/arginine repetitive matrix protein 2	NA	NA
CL1570.Contig2_All	766	0.01	1.82	7.50779	9.1537e-07	1.10936e-05	Up	gi|568255114|gb|ETN63961.1|/3.78219e-32/hypothetical protein AND_004310 [Anopheles darlingi]	gi|432906495|ref|XM_004077512.1|/1e-09/PREDICTED: Oryzias latipes pterin-4-alpha-carbinolamine dehydratase-like (LOC101156276), mRNA	sp|O76454|PHS_DROME/3e-32/Pterin-4-alpha-carbinolamine dehydratase OS=Drosophila melanogaster GN=Pcd PE=1 SV=2	dvi:Dvir_GJ10632/6e-33/Dvir_Pcd; GJ10632 gene product from transcript GJ10632-RA; K01724 4a-hydroxytetrahydrobiopterin dehydratase [EC:4.2.1.96]	CC0245/3e-20/---	biological_process:GO:0006729//tetrahydrobiopterin biosynthetic process;molecular_function:GO:0008124//4-alpha-hydroxytetrahydrobiopterin dehydratase activity;
CL214.Contig3_All	1062	0.26	47.14	7.5023	7.01986e-229	2.22036e-226	Up	NA	NA	NA	NA	NA	NA
CL851.Contig2_All	4452	0.01	1.78	7.47573	2.79836e-41	1.76586e-39	Up	gi|307184947|gb|EFN71212.1|/0/Bifunctional protein NCOAT [Camponotus floridanus]	gi|350414144|ref|XM_003490171.1|/2e-15/PREDICTED: Bombus impatiens bifunctional protein NCOAT-like, transcript variant 2 (LOC100749208), mRNA	sp|Q9EQQ9|NCOAT_MOUSE/2e-150/Bifunctional protein NCOAT OS=Mus musculus GN=Mgea5 PE=1 SV=2	ame:411905/0.0/bifunctional protein NCOAT-like; K15719 protein O-GlcNAcase / histone acetyltransferase [EC:3.2.1.169 2.3.1.48]	NA	NA
CL173.Contig2_All	649	0.01	1.73	7.43463	1.04272e-05	0.000107201	Up	gi|290908989|gb|ADD70028.1|/1.12558e-06/myosin light chain [Marsupenaeus japonicus]	gi|238683674|gb|FJ654523.1|/3e-34/Palaemonetes varians myosin 1 light chain mRNA, complete cds	NA	NA	NA	NA
CL131.Contig12_All	4025	0.01	1.69	7.40088	2.71736e-35	1.47186e-33	Up	gi|571573045|ref|XP_006565820.1|/1.58941e-95/PREDICTED: transcription factor 12 isoform X7 [Apis mellifera]	gi|383854833|ref|XM_003702877.1|/1e-13/PREDICTED: Megachile rotundata transcription factor 12-like (LOC100877694), mRNA	sp|P51514|HTF4_RAT/6e-68/Transcription factor 12 OS=Rattus norvegicus GN=Tcf12 PE=2 SV=1	ame:410553/6e-88/da; daughterless; K15603 transcription factor 4/12	SPBC28F2.12/4e-06/---	NA
CL373.Contig22_All	2613	0.01	1.62	7.33985	6.56742e-22	2.30806e-20	Up	gi|557750209|ref|XP_005174868.1|/1.28413e-172/PREDICTED: glutaminase kidney isoform, mitochondrial-like isoform X2 [Musca domestica]	gi|195485243|ref|XM_002090975.1|/2e-08/Drosophila yakuba GE13430 (Dyak\GE13430), mRNA	sp|P13264|GLSK_RAT/1e-157/Glutaminase kidney isoform, mitochondrial OS=Rattus norvegicus GN=Gls PE=1 SV=2	tca:655577/2e-173/similar to glutaminase; K01425 glutaminase [EC:3.5.1.2]	all2934/4e-65/---	NA
CL105.Contig1_All	1102	0.01	1.61	7.33092	7.05428e-09	1.11562e-07	Up	gi|646701755|gb|KDR11321.1|/5.47105e-141/Cytoplasmic dynein 1 light intermediate chain 2 [Zootermopsis nevadensis]	gi|557761315|ref|XM_005180319.1|/7e-09/PREDICTED: Musca domestica cytoplasmic dynein 1 light intermediate chain 1-like (LOC101899119), mRNA	sp|Q4R5P6|DC1L2_MACFA/2e-106/Cytoplasmic dynein 1 light intermediate chain 2 OS=Macaca fascicularis GN=DYNC1LI2 PE=2 SV=1	ame:411816/2e-135/Dlic; dynein light intermediate chain; K10416 dynein light intermediate chain 1, cytosolic	NA	NA
CL2745.Contig9_All	4773	0.01	1.57	7.29462	8.17034e-39	4.87935e-37	Up	gi|646715586|gb|KDR19135.1|/0/C-jun-amino-terminal kinase-interacting protein 3 [Zootermopsis nevadensis]	gi|354797855|gb|JN962356.1|/3e-39/Mus musculus targeted KO-first, conditional ready, lacZ-tagged mutant allele Crtc1:tm1a(EUCOMM)Wtsi; transgenic	sp|O60271|JIP4_HUMAN/0.0/C-Jun-amino-terminal kinase-interacting protein 4 OS=Homo sapiens GN=SPAG9 PE=1 SV=4	xtr:100170186/0.0/mapk8ip3, jip3, jsap1, syd2; mitogen-activated protein kinase 8 interacting protein 3; K04436 mitogen-activated protein kinase 8 interacting protein 3	NA	NA
Unigene13602_All	1049	0.01	1.56	7.2854	1.58724e-08	2.40907e-07	Up	NA	NA	NA	NA	NA	NA
CL533.Contig4_All	5038	0.01	1.46	7.18982	1.83836e-38	1.09025e-36	Up	gi|321471795|gb|EFX82767.1|/0/hypothetical protein DAPPUDRAFT_316476 [Daphnia pulex]	gi|149465802|gb|AC205642.1|/1e-07/Ixodes scapularis BAC ISG1-27P02, complete sequence	sp|Q6QEF8|CORO6_HUMAN/1e-152/Coronin-6 OS=Homo sapiens GN=CORO6 PE=2 SV=2	ecb:100059852/5e-152/CORO1C; coronin, actin binding protein, 1C; K13887 coronin-1C	all0478/7e-10/---	NA
CL1358.Contig2_All	646	0.01	1.4	7.12928	0.000118779	0.000998074	Up	gi|665809417|ref|XP_008553076.1|/6.51927e-07/PREDICTED: nucleosome-remodeling factor subunit NURF301 isoform X3 [Microplitis demolitor]	gi|3885967|gb|AF100985.1|AF100985/7e-23/Penaeus monodon phosphopyruvate hydratase mRNA, complete cds	sp|P23511|NFYA_HUMAN/3e-06/Nuclear transcription factor Y subunit alpha OS=Homo sapiens GN=NFYA PE=1 SV=2	acs:100565045/1e-06/nuclear transcription factor Y subunit alpha-like; K08064 nuclear transcription factor Y, alpha	NA	NA
Unigene4081_All	983	0.01	1.37	7.09803	4.06824e-07	5.21142e-06	Up	NA	NA	NA	gga:769797/1e-06/RAP2A; RAP2A, member of RAS oncogene family; K07837 Ras-related protein Rap-2A	NA	NA
CL2783.Contig2_All	4650	0.02	2.67	7.0607	3.64096e-62	3.6725e-60	Up	gi|665798136|ref|XP_008546929.1|/0/PREDICTED: anoctamin-8-like isoform X2 [Microplitis demolitor]	gi|74013560|gb|AC133098.7|/3e-57/Mus musculus BAC clone RP23-336L12 from chromosome 6, complete sequence	sp|Q6PB70|ANO8_MOUSE/5e-121/Anoctamin-8 OS=Mus musculus GN=Ano8 PE=2 SV=3	dgr:Dgri_GH10918/5e-167/GH10918 gene product from transcript GH10918-RA; K13982 probable ATP-dependent RNA helicase DDX4 [EC:3.6.4.13]	DR2133/2e-08/---	NA
CL261.Contig1_All	2137	0.01	1.32	7.04439	7.26456e-15	1.81934e-13	Up	gi|224042052|gb|ACN38704.1|/0/heat shock protein 70 [Fenneropenaeus chinensis]	gi|224042051|gb|FJ167398.1|/0.0/Fenneropenaeus chinensis heat shock protein 70 mRNA, complete cds	sp|Q9U639|HSP7D_MANSE/0.0/Heat shock 70 kDa protein cognate 4 OS=Manduca sexta PE=2 SV=1	ame:409418/0.0/Hsc70-4; heat shock protein cognate 4; K03283 heat shock 70kDa protein 1/8	SPAC13G7.02c/0.0/---	NA
CL1897.Contig2_All	5220	0.03	3.81	6.98868	1.05075e-96	1.68251e-94	Up	gi|307188969|gb|EFN73486.1|/3.45773e-114/Otopetrin-2 [Camponotus floridanus]	gi|170067123|ref|XM_001868323.1|/1e-19/Culex quinquefasciatus otopetrin, mRNA	sp|Q80SX5|OTOP2_MOUSE/3e-28/Otopetrin-2 OS=Mus musculus GN=Otop2 PE=2 SV=1	hsa:4583/2e-09/MUC2, MLP, MUC-2, SMUC; mucin 2, oligomeric mucus/gel-forming; K10955 intestinal mucin-2	NA	NA
Unigene2236_All	1910	0.01	1.26	6.97728	9.42658e-13	2.06418e-11	Up	NA	gi|16554314|gb|AC074045.23|/3e-06/Homo sapiens Xp BAC RP11-60N3 (Roswell Park Cancer Institute Human BAC Library) complete sequence	NA	NA	NA	NA
CL1085.Contig5_All	7134	0.01	1.24	6.9542	3.28272e-46	2.35583e-44	Up	gi|321451974|gb|EFX63470.1|/0/hypothetical protein DAPPUDRAFT_67074 [Daphnia pulex]	gi|51921399|gb|AC119908.16|/5e-14/Mus musculus chromosome 7, clone RP24-240G4, complete sequence	sp|Q8NDA2|HMCN2_HUMAN/3e-33/Hemicentin-2 OS=Homo sapiens GN=HMCN2 PE=2 SV=2	mcc:703527/2e-29/titin-like; K12567 titin [EC:2.7.11.1]	NA	NA
Unigene18976_All	1160	0.01	1.21	6.91886	1.80807e-07	2.42528e-06	Up	NA	NA	NA	NA	NA	NA
CL1945.Contig1_All	1686	0.01	1.2	6.90689	1.2232e-10	2.25782e-09	Up	NA	NA	NA	NA	NA	NA
CL1882.Contig2_All	1434	0.01	1.19	6.89482	7.05428e-09	1.11356e-07	Up	gi|662198380|ref|XP_008472310.1|/3.90163e-87/PREDICTED: proliferation-associated protein 2G4 [Diaphorina citri]	NA	sp|Q9UQ80|PA2G4_HUMAN/8e-77/Proliferation-associated protein 2G4 OS=Homo sapiens GN=PA2G4 PE=1 SV=3	mcc:711407/3e-76/ERBB3; v-erb-b2 erythroblastic leukemia viral oncogene homolog 3 (avian); K05084 receptor tyrosine-protein kinase erbB-3 [EC:2.7.10.1]	SPAC23H4.09/4e-47/---	NA
CL355.Contig8_All	4364	0.01	1.18	6.88264	7.70416e-27	3.14802e-25	Up	gi|383854541|ref|XP_003702779.1|/4.20438e-33/PREDICTED: uncharacterized protein LOC100880230 [Megachile rotundata]	gi|545492612|ref|XR_134627.2|/6e-06/PREDICTED: Canis lupus familiaris DEK oncogene pseudogene (LOC100688177), misc_RNA	sp|Q5RFW2|TAB2_DANRE/4e-18/TGF-beta-activated kinase 1 and MAP3K7-binding protein 2 OS=Danio rerio GN=tab2 PE=1 SV=1	gga:418588/2e-16/TAB3, MAP3K7IP3; TGF-beta activated kinase 1/MAP3K7 binding protein 3; K12793 TAK1-binding protein 3	NA	NA
CL135.Contig5_All	1781	0.01	1.17	6.87036	5.43636e-11	1.04173e-09	Up	gi|642912824|ref|XP_008201267.1|/1.88393e-12/PREDICTED: RNA polymerase II degradation factor 1 [Tribolium castaneum]	gi|73853580|gb|AC163283.3|/3e-21/Mus musculus BAC clone RP23-405A16 from chromosome 12, complete sequence	sp|Q95JC9|PRP_PIG/8e-08/Basic proline-rich protein OS=Sus scrofa PE=1 SV=2	mdo:100032103/2e-07/myb-binding protein 1A-like protein-like; K02331 DNA polymerase phi subunit [EC:2.7.7.7]	Cgl1939/2e-06/---	NA
CL1322.Contig3_All	753	0.01	1.17	6.87036	0.000118779	0.000999714	Up	gi|307189141|gb|EFN73589.1|/8.44585e-106/Serine/threonine-protein phosphatase 2A 65 kDa regulatory subunit A alpha isoform [Camponotus floridanus]	gi|551505270|ref|XM_005804112.1|/7e-14/PREDICTED: Xiphophorus maculatus serine/threonine-protein phosphatase 2A 65 kDa regulatory subunit A beta isoform-like (LOC102218705), mRNA	sp|P54612|2AAA_PIG/3e-100/Serine/threonine-protein phosphatase 2A 65 kDa regulatory subunit A alpha isoform OS=Sus scrofa GN=PPP2R1A PE=2 SV=2	nvi:100117468/4e-103/NV13353; serine/threonine-protein phosphatase 2A 65 kDa regulatory subunit A alpha isoform-like; K03456 protein phosphatase 2 (formerly 2A), regulatory subunit A	NA	NA
Unigene9639_All	2615	0.01	1.16	6.85798	6.37732e-16	1.6844e-14	Up	gi|242019420|ref|XP_002430159.1|/7.56034e-48/hypothetical protein Phum_PHUM464880 [Pediculus humanus corporis] &gt;gi|212515250|gb|EEB17421.1| hypothetical protein Phum_PHUM464880 [Pediculus humanus corporis]	NA	sp|P98088|MUC5A_HUMAN/2e-16/Mucin-5AC (Fragments) OS=Homo sapiens GN=MUC5AC PE=1 SV=3	dgr:Dgri_GH10789/4e-33/GH10789 gene product from transcript GH10789-RA; K11974 E3 ubiquitin-protein ligase RNF31 [EC:6.3.2.19]	DR2133/6e-07/---	NA
Unigene6453_All	7929	0.01	1.13	6.82018	6.48414e-47	4.73287e-45	Up	gi|646714377|gb|KDR18370.1|/4.46337e-177/RING finger protein 31 [Zootermopsis nevadensis]	gi|195115466|ref|XM_002002242.1|/3e-09/Drosophila mojavensis GI17301 (Dmoj\GI17301), mRNA	sp|Q96EP0|RNF31_HUMAN/2e-97/E3 ubiquitin-protein ligase RNF31 OS=Homo sapiens GN=RNF31 PE=1 SV=1	tca:663619/1e-177/similar to CG11321-PA, isoform A; K11974 E3 ubiquitin-protein ligase RNF31 [EC:6.3.2.19]	RSp0884/2e-09/---	NA
CL1088.Contig2_All	2475	0.01	1.13	6.82018	1.63456e-14	4.0074e-13	Up	gi|401430311|ref|XP_003886545.1|/2.08008e-23/unnamed protein product, partial [Leishmania mexicana MHOM/GT/2001/U1103] &gt;gi|356491390|emb|CBZ40979.1| unnamed protein product, partial [Leishmania mexicana MHOM/GT/2001/U1103]	NA	sp|Q5ZMJ9|SRRM1_CHICK/3e-20/Serine/arginine repetitive matrix protein 1 OS=Gallus gallus GN=SRRM1 PE=2 SV=1	oaa:100075123/4e-23/uncharacterized LOC100075123; K13172 serine/arginine repetitive matrix protein 2	Cgl1939/2e-07/---	NA
CL285.Contig9_All	4405	0.01	1.08	6.75489	9.99698e-25	3.88653e-23	Up	gi|646709938|gb|KDR15593.1|/0/MAP/microtubule affinity-regulating kinase 3, partial [Zootermopsis nevadensis]	gi|380028691|ref|XM_003697977.1|/6e-43/PREDICTED: Apis florea serine/threonine-protein kinase MARK2-like (LOC100866240), mRNA	sp|Q03141|MARK3_MOUSE/0.0/MAP/microtubule affinity-regulating kinase 3 OS=Mus musculus GN=Mark3 PE=1 SV=2	nvi:100122482/0.0/NV50087; MAP/microtubule affinity-regulating kinase 3-like; K08798 MAP/microtubule affinity-regulating kinase [EC:2.7.11.1]	ECU01g0630/2e-36/---	biological_process:GO:0006468//protein phosphorylation;molecular_function:GO:0005524//ATP binding;GO:0004683//calmodulin-dependent protein kinase activity;
CL316.Contig3_All	800	0.01	1.07	6.74147	0.000118779	0.000997747	Up	gi|355745378|gb|EHH50003.1|/3.72359e-09/hypothetical protein EGM_00760, partial [Macaca fascicularis]	gi|33457282|gb|AC140053.4|/1e-21/Mus musculus BAC clone RP23-258J2 from chromosome 19, complete sequence	sp|Q5HZG4|TAF3_MOUSE/4e-06/Transcription initiation factor TFIID subunit 3 OS=Mus musculus GN=Taf3 PE=1 SV=2	dre:572249/6e-07/cyclic nucleotide-gated channel rod photoreceptor subunit alpha-like; K04948 cyclic nucleotide gated channel alpha 1	YOR310c/1e-05/---	NA
Unigene19017_All	1441	0.01	1.05	6.71425	3.57136e-08	5.25852e-07	Up	gi|662193184|ref|XP_008469485.1|/3.54172e-96/PREDICTED: FMRFamide receptor [Diaphorina citri]	gi|341575565|gb|JF273643.1|/4e-17/Bemisia tabaci sex peptide receptor mRNA, complete cds	sp|Q9VZW5|FMAR_DROME/2e-15/FMRFamide receptor OS=Drosophila melanogaster GN=FR PE=2 SV=1	dre:100000501/8e-12/probable G-protein coupled receptor 142-like; K08430 G protein-coupled receptor 142	XF1267/3e-06/---	biological_process:GO:0008152//metabolic process;GO:0009987//cellular process;molecular_function:GO:0016491//oxidoreductase activity;
CL442.Contig2_All	895	0.01	1.02	6.67243	5.27898e-05	0.000476056	Up	gi|358339569|dbj|GAA47606.1|/2.6582e-41/hypothetical protein CLF_100574 [Clonorchis sinensis]	gi|315583367|gb|AC212876.3|/1e-37/Pongo abelii BAC clone CH276-57C3 from chromosome 1, complete sequence	sp|Q9U7E0|ATRX_CAEEL/4e-19/Transcriptional regulator ATRX homolog OS=Caenorhabditis elegans GN=xnp-1 PE=1 SV=1	tgu:100219403/9e-31/uncharacterized LOC100219403; K14822 rRNA-processing protein CGR1	aq_2032/5e-09/---	NA
Unigene8874_All	1100	0.01	1.01	6.65821	4.63424e-06	5.07173e-05	Up	gi|241593383|ref|XP_002404108.1|/3.6556e-20/hypothetical protein IscW_ISCW009247 [Ixodes scapularis] &gt;gi|215502295|gb|EEC11789.1| hypothetical protein IscW_ISCW009247 [Ixodes scapularis]	NA	sp|Q8I7C3|LASP1_DROME/4e-07/LIM and SH3 domain protein Lasp OS=Drosophila melanogaster GN=Lasp PE=1 SV=2	aag:AaeL_AAEL012562/5e-08/circadian locomoter output cycles kaput protein (dclock) (dpas1); K02223 circadian locomoter output cycles kaput protein [EC:2.3.1.48]	STM0960/9e-06/---	NA
CL933.Contig2_All	3556	0.01	1.01	6.65821	9.7076e-19	2.93289e-17	Up	gi|665804616|ref|XP_008550460.1|/1.17632e-86/PREDICTED: uncharacterized protein LOC103573241 isoform X3 [Microplitis demolitor]	gi|380026116|ref|XM_003696758.1|/3e-29/PREDICTED: Apis florea protein muscleblind-like (LOC100872433), partial mRNA	sp|O16011|MBL_DROME/5e-60/Protein muscleblind OS=Drosophila melanogaster GN=mbl PE=2 SV=2	dme:Dmel_CG33197/3e-75/mbl; muscleblind; K14943 muscleblind	XF0818/7e-09/---	NA
CL275.Contig11_All	1916	0.01	0.98	6.61471	6.1927e-10	1.08446e-08	Up	gi|646707260|gb|KDR14103.1|/1.17348e-116/Sodium-dependent phosphate transporter 2 [Zootermopsis nevadensis]	gi|488580693|ref|XM_004475733.1|/1e-17/PREDICTED: Dasypus novemcinctus solute carrier family 20 (phosphate transporter), member 1 (SLC20A1), mRNA	sp|A1A4I1|S20A2_BOVIN/3e-65/Sodium-dependent phosphate transporter 2 OS=Bos taurus GN=SLC20A2 PE=2 SV=1	dsi:Dsim_GD14287/6e-96/GD14287 gene product from transcript GD14287-RA; K14640 solute carrier family 20 (sodium-dependent phosphate transporter)	TM0261/2e-34/---	NA
CL1339.Contig2_All	1469	0.01	0.98	6.61471	8.03572e-08	1.12994e-06	Up	NA	NA	NA	NA	NA	NA
CL373.Contig3_All	2498	0.01	0.97	6.59991	9.42658e-13	2.06771e-11	Up	gi|357618015|gb|EHJ71111.1|/5.32454e-160/putative glutaminase [Danaus plexippus]	gi|195485243|ref|XM_002090975.1|/1e-08/Drosophila yakuba GE13430 (Dyak\GE13430), mRNA	sp|P13264|GLSK_RAT/9e-151/Glutaminase kidney isoform, mitochondrial OS=Rattus norvegicus GN=Gls PE=1 SV=2	nvi:100117430/1e-160/NV10018; glutaminase kidney isoform, mitochondrial-like; K01425 glutaminase [EC:3.5.1.2]	all2934/4e-65/---	NA
CL1089.Contig2_All	885	0.01	0.95	6.56986	0.000118779	0.000998402	Up	gi|498984027|ref|XP_004530265.1|/1.86905e-39/PREDICTED: mitochondrial import inner membrane translocase subunit Tim21-like [Ceratitis capitata]	NA	sp|Q5XKA2|TIM21_XENLA/1e-34/Mitochondrial import inner membrane translocase subunit Tim21 OS=Xenopus laevis GN=timm21 PE=2 SV=1	NA	NA	NA
CL603.Contig4_All	2562	0.01	0.93	6.53916	2.12102e-12	4.50212e-11	Up	gi|584235663|gb|AHI85755.1|/0/cytoplasmic dynein intermediate chain [Fenneropenaeus chinensis]	gi|557000573|ref|XM_006002969.1|/1e-21/PREDICTED: Latimeria chalumnae dynein, cytoplasmic 1, intermediate chain 2 (DYNC1I2), transcript variant X4, mRNA	sp|Q24246|DYIN_DROME/0.0/Cytoplasmic dynein 1 intermediate chain OS=Drosophila melanogaster GN=sw PE=1 SV=3	nvi:100122948/0.0/Dic, NV15712; cytoplasmic dynein 1 intermediate chain; K10415 dynein intermediate chain, cytosolic	NA	NA
CL940.Contig2_All	2599	0.01	0.93	6.53916	9.42658e-13	2.06242e-11	Up	gi|646700903|gb|KDR10856.1|/4.55111e-178/Hepatocyte growth factor-regulated tyrosine kinase substrate [Zootermopsis nevadensis]	NA	sp|Q9JJ50|HGS_RAT/3e-158/Hepatocyte growth factor-regulated tyrosine kinase substrate OS=Rattus norvegicus GN=Hgs PE=1 SV=1	aga:AgaP_AGAP008887/2e-160/AGAP008887-PA; K12182 hepatocyte growth factor-regulated tyrosine kinase substrate	Cgl1939/2e-06/---	NA
CL681.Contig4_All	7542	0.01	0.91	6.50779	5.36742e-36	3.00904e-34	Up	gi|328787106|ref|XP_395512.4|/0/PREDICTED: trithorax group protein osa isoform X8 [Apis mellifera]	gi|254039796|gb|AC226883.3|/8e-13/Mus musculus BAC clone CH36-86L13 from chromosome y, complete sequence	sp|Q8IN94|OSA_DROME/9e-161/Trithorax group protein osa OS=Drosophila melanogaster GN=osa PE=1 SV=1	ame:412046/0.0/osa; trithorax group protein osa; K11653 AT-rich interactive domain-containing protein 1	Rv3876/4e-18/---	NA
CL1899.Contig1_All	2083	0.01	0.91	6.50779	6.1927e-10	1.08372e-08	Up	gi|224459352|gb|ACN43346.1|/0/adhesion regulating molecule 1 [Scylla paramamosain]	gi|224459351|gb|FJ657515.1|/8e-44/Scylla paramamosain adhesion regulating molecule 1 (adrm1) mRNA, complete cds	sp|Q6P877|ADRM1_XENTR/9e-104/Proteasomal ubiquitin receptor ADRM1 OS=Xenopus tropicalis GN=adrm1 PE=2 SV=1	gga:423101/3e-06/MUC2; mucin 2, oligomeric mucus/gel-forming; K10955 intestinal mucin-2	NA	NA
CL355.Contig2_All	4223	0.01	0.9	6.49185	3.78746e-20	1.22519e-18	Up	gi|383854541|ref|XP_003702779.1|/2.38479e-33/PREDICTED: uncharacterized protein LOC100880230 [Megachile rotundata]	gi|466016073|ref|XM_004271210.1|/2e-06/PREDICTED: Orcinus orca zinc finger protein 428, transcript variant 2 (ZNF428), mRNA	sp|Q7ZXH3|TAB3_XENLA/1e-15/Mitogen-activated protein kinase kinase kinase 7-interacting protein 3 homolog OS=Xenopus laevis GN=map3k7ip3 PE=2 SV=1	cfa:484028/3e-15/TAB2, MAP3K7IP2; TGF-beta activated kinase 1/MAP3K7 binding protein 2; K04404 TAK1-binding protein 2	NA	NA
CL156.Contig8_All	2111	0.01	0.88	6.45943	6.1927e-10	1.08595e-08	Up	gi|665798830|ref|XP_008547304.1|/0/PREDICTED: RNA-binding protein 39 isoform X2 [Microplitis demolitor]	gi|195397962|ref|XM_002057561.1|/2e-19/Drosophila virilis GJ18017 (Dvir\GJ18017), mRNA	sp|Q5RC80|RBM39_PONAB/3e-166/RNA-binding protein 39 OS=Pongo abelii GN=RBM39 PE=2 SV=1	dwi:Dwil_GK15272/0.0/GK15272 gene product from transcript GK15272-RA; K13091 RNA-binding protein 39	SPAC140.02/3e-31/---	molecular_function:GO:0097159//organic cyclic compound binding;GO:1901363//heterocyclic compound binding;
CL195.Contig1_All	1553	0.01	0.88	6.45943	4.06824e-07	5.20881e-06	Up	gi|646714118|gb|KDR18211.1|/5.95015e-28/Lin-54-like protein [Zootermopsis nevadensis]	NA	sp|Q9W0T1|NU301_DROME/2e-08/Nucleosome-remodeling factor subunit NURF301 OS=Drosophila melanogaster GN=E(bx) PE=1 SV=2	der:Dere_GG14675/2e-08/GG14675 gene product from transcript GG14675-RA; K11728 nucleosome-remodeling factor subunit BPTF	NA	NA
CL156.Contig12_All	2882	0.01	0.87	6.44294	1.86197e-13	4.25926e-12	Up	gi|665798830|ref|XP_008547304.1|/0/PREDICTED: RNA-binding protein 39 isoform X2 [Microplitis demolitor]	gi|349617823|gb|JN793426.1|/2e-32/Haliotis midae microsatellite HmidILL-070036D sequence	sp|Q5RC80|RBM39_PONAB/4e-166/RNA-binding protein 39 OS=Pongo abelii GN=RBM39 PE=2 SV=1	dwi:Dwil_GK15272/0.0/GK15272 gene product from transcript GK15272-RA; K13091 RNA-binding protein 39	SPAC140.02/4e-31/---	NA
CL405.Contig2_All	3931	0.01	0.86	6.42626	1.10582e-17	3.19764e-16	Up	gi|646723861|gb|KDR24319.1|/9.09615e-88/SAM and SH3 domain-containing protein 3 [Zootermopsis nevadensis]	NA	sp|P59808|SASH1_MOUSE/1e-42/SAM and SH3 domain-containing protein 1 OS=Mus musculus GN=Sash1 PE=1 SV=1	oaa:100075123/3e-10/uncharacterized LOC100075123; K13172 serine/arginine repetitive matrix protein 2	CC0042/2e-06/---	NA
Unigene9628_All	5741	0.01	0.82	6.35755	3.9322e-23	1.43508e-21	Up	gi|29134779|dbj|BAC66140.1|/0/projectin [Procambarus clarkii]	gi|29134778|dbj|AB055927.1|/0.0/Procambarus clarkii mRNA for projectin, complete cds	sp|Q23551|UNC22_CAEEL/0.0/Twitchin OS=Caenorhabditis elegans GN=unc-22 PE=1 SV=3	spu:590007/0.0/similar to titin isoform N2-A; K12567 titin [EC:2.7.11.1]	YDL140c/2e-10/---	NA
CL533.Contig3_All	5068	0.01	0.79	6.30378	7.48114e-21	2.52859e-19	Up	gi|321471795|gb|EFX82767.1|/0/hypothetical protein DAPPUDRAFT_316476 [Daphnia pulex]	gi|149465802|gb|AC205642.1|/1e-07/Ixodes scapularis BAC ISG1-27P02, complete sequence	sp|Q6QEF8|CORO6_HUMAN/2e-151/Coronin-6 OS=Homo sapiens GN=CORO6 PE=2 SV=2	dre:562849/9e-151/coro1cb, fb30e01, wu:fb30e01; coronin, actin binding protein, 1Cb; K13887 coronin-1C	all0438_2/5e-10/---	NA
CL97.Contig5_All	3699	0.01	0.78	6.2854	3.22864e-15	8.26351e-14	Up	gi|322803063|gb|EFZ23151.1|/0/hypothetical protein SINV_03072 [Solenopsis invicta]	gi|551490991|ref|XM_005797011.1|/1e-09/PREDICTED: Xiphophorus maculatus RNA-binding protein 5-like (LOC102221289), mRNA	sp|A4IGK4|RBM5_XENTR/7e-127/RNA-binding protein 5 OS=Xenopus tropicalis GN=rbm5 PE=2 SV=1	ame:410688/0.0/RNA-binding protein 10-like; K13094 RNA-binding protein 5/10	AGl2640gl/5e-08/---	NA
CL283.Contig1_All	1292	0.01	0.78	6.2854	2.34618e-05	0.000227772	Up	gi|646722108|gb|KDR23211.1|/2.27217e-59/Cyclic AMP-responsive element-binding protein 1 [Zootermopsis nevadensis]	gi|444297349|gb|JX020109.1|/2e-15/Bellamya aeruginosa clone ATG364 microsatellite sequence	sp|P79145|CREM_CANFA/3e-48/cAMP-responsive element modulator OS=Canis familiaris GN=CREM PE=2 SV=2	ame:409401/9e-53/Creb; cyclic-AMP response element binding protein B at 17A ortholog; K09050 cAMP response element-binding protein, invertebrate	NA	NA
CL275.Contig7_All	3157	0.03	2.33	6.27922	5.57398e-36	3.11123e-34	Up	gi|195589443|ref|XP_002084461.1|/7.85335e-95/GD14287 [Drosophila simulans] &gt;gi|194196470|gb|EDX10046.1| GD14287 [Drosophila simulans]	gi|488580693|ref|XM_004475733.1|/2e-17/PREDICTED: Dasypus novemcinctus solute carrier family 20 (phosphate transporter), member 1 (SLC20A1), mRNA	sp|A1A4I1|S20A2_BOVIN/6e-65/Sodium-dependent phosphate transporter 2 OS=Bos taurus GN=SLC20A2 PE=2 SV=1	dsi:Dsim_GD14287/4e-96/GD14287 gene product from transcript GD14287-RA; K14640 solute carrier family 20 (sodium-dependent phosphate transporter)	TM0261/4e-34/---	NA
CL341.Contig19_All	3183	0.01	0.75	6.22882	9.42658e-13	2.06595e-11	Up	gi|571576191|ref|XP_006561416.1|/0/PREDICTED: sorbin and SH3 domain-containing protein 2-like isoform X14 [Apis mellifera]	gi|442623180|ref|NM_001273931.1|/3e-07/Drosophila melanogaster CAP (CAP), transcript variant Y, mRNA	sp|Q62417|SRBS1_MOUSE/1e-60/Sorbin and SH3 domain-containing protein 1 OS=Mus musculus GN=Sorbs1 PE=1 SV=2	pon:100171946/4e-77/SORBS1; sorbin and SH3 domain containing 1; K06086 sorbin and SH3 domain containing 1	DR0479/8e-07/---	NA
CL316.Contig2_All	1555	0.01	0.74	6.20945	2.05962e-06	2.38659e-05	Up	gi|355745378|gb|EHH50003.1|/1.05801e-08/hypothetical protein EGM_00760, partial [Macaca fascicularis]	gi|33457282|gb|AC140053.4|/3e-21/Mus musculus BAC clone RP23-258J2 from chromosome 19, complete sequence	NA	dre:572249/2e-06/cyclic nucleotide-gated channel rod photoreceptor subunit alpha-like; K04948 cyclic nucleotide gated channel alpha 1	NA	NA
Unigene21_All	2382	0.01	0.73	6.18982	3.13518e-09	5.1292e-08	Up	gi|158297979|ref|XP_001231096.2|/1.61108e-57/AGAP004734-PA [Anopheles gambiae str. PEST] &gt;gi|157014587|gb|EAU76230.2| AGAP004734-PA [Anopheles gambiae str. PEST]	gi|372618341|ref|NG_017196.2|/2e-17/Homo sapiens armadillo repeat containing, X-linked 4 (ARMCX4), RefSeqGene on chromosome X	sp|Q55F68|CYAD_DICDI/1e-41/Adenylate cyclase, terminal-differentiation specific OS=Dictyostelium discoideum GN=acrA PE=1 SV=1	aga:AgaP_AGAP004734/8e-59/AGAP004734-PA; K14972 PAX-interacting protein 1	YBR112c/2e-23/---	NA
CL131.Contig11_All	4118	0.01	0.72	6.16993	6.37732e-16	1.68614e-14	Up	gi|571573045|ref|XP_006565820.1|/2.43699e-91/PREDICTED: transcription factor 12 isoform X7 [Apis mellifera]	gi|449680299|ref|XM_002153870.2|/6e-09/PREDICTED: Hydra magnipapillata transcription factor 12-like (LOC100202254), mRNA	sp|P51514|HTF4_RAT/3e-68/Transcription factor 12 OS=Rattus norvegicus GN=Tcf12 PE=2 SV=1	ame:410553/1e-83/da; daughterless; K15603 transcription factor 4/12	SPBC28F2.12/4e-06/---	NA
CL876.Contig7_All	5436	0.01	0.69	6.10852	8.52196e-20	2.71558e-18	Up	gi|645006362|ref|XP_008204752.1|/0/PREDICTED: serine/threonine-protein kinase N isoform X4 [Nasonia vitripennis]	gi|524916225|ref|XM_005112837.1|/1e-69/PREDICTED: Aplysia californica serine/threonine-protein kinase N2-like (LOC101863717), mRNA	sp|A1Z7T0|PKN_DROME/0.0/Serine/threonine-protein kinase N OS=Drosophila melanogaster GN=Pkn PE=1 SV=1	api:100166226/0.0/serine/threonine-protein kinase N2-like; K06071 protein kinase N [EC:2.7.11.13]	YBL105c_2/1e-100/---	biological_process:GO:0009987//cellular process;molecular_function:GO:0016301//kinase activity;
Unigene37_All	1193	0.01	0.69	6.10852	0.000118779	0.000998729	Up	gi|321472736|gb|EFX83705.1|/2.67631e-19/hypothetical protein DAPPUDRAFT_315619 [Daphnia pulex]	gi|189017115|gb|EU693332.1|/1e-10/Albula sp. B EW-2008 clone AspB-03 microsatellite sequence	sp|Q3B7Z2|OSBP1_MOUSE/2e-14/Oxysterol-binding protein 1 OS=Mus musculus GN=Osbp PE=1 SV=3	NA	NA	NA
CL341.Contig3_All	3264	0.01	0.69	6.10852	4.77238e-12	9.84447e-11	Up	gi|645006853|ref|XP_008204954.1|/0/PREDICTED: microtubule-associated protein futsch isoform X2 [Nasonia vitripennis]	gi|442623180|ref|NM_001273931.1|/3e-07/Drosophila melanogaster CAP (CAP), transcript variant Y, mRNA	sp|Q62417|SRBS1_MOUSE/2e-60/Sorbin and SH3 domain-containing protein 1 OS=Mus musculus GN=Sorbs1 PE=1 SV=2	pon:100171946/5e-75/SORBS1; sorbin and SH3 domain containing 1; K06086 sorbin and SH3 domain containing 1	DR0479/8e-07/---	NA
CL2019.Contig5_All	1593	0.01	0.68	6.08746	4.63424e-06	5.0739e-05	Up	gi|291241481|ref|XP_002740651.1|/1.67297e-33/PREDICTED: Rieske domain-containing protein-like [Saccoglossus kowalevskii]	NA	sp|Q8TAC1|RFESD_HUMAN/1e-08/Rieske domain-containing protein OS=Homo sapiens GN=RFESD PE=1 SV=1	acs:100560576/2e-07/cytidine monophosphate-N-acetylneuraminic acid hydroxylase-like; K08080 CMP-N-acetylneuraminate monooxygenase [EC:1.14.18.2]	PA1780/9e-08/---	NA
CL2081.Contig1_All	2239	0.01	0.68	6.08746	3.57136e-08	5.2555e-07	Up	gi|665801408|ref|XP_008548714.1|/4.70089e-27/PREDICTED: uncharacterized protein LOC103572085 isoform X1 [Microplitis demolitor] &gt;gi|665801414|ref|XP_008548717.1| PREDICTED: uncharacterized protein LOC103572087 isoform X1 [Microplitis demolitor]	gi|213032553|emb|CU929052.9|/5e-11/Zebrafish DNA sequence from clone CH73-19K3 in linkage group 13, complete sequence	sp|Q9BY77|PDIP3_HUMAN/8e-11/Polymerase delta-interacting protein 3 OS=Homo sapiens GN=POLDIP3 PE=1 SV=2	aga:AgaP_AGAP006733/5e-07/AGAP006733-PA; K12881 THO complex subunit 4	NA	NA
CL965.Contig10_All	2119	0.01	0.66	6.04439	1.80807e-07	2.42401e-06	Up	gi|321462600|gb|EFX73622.1|/2.29403e-76/hypothetical protein DAPPUDRAFT_200500 [Daphnia pulex]	gi|309951160|gb|AC242459.4|/2e-07/Rattus norvegicus Y Chr BAC RNECO-146D23 (Amplicon Express Rat SHR-Akr (EcoR1 Digest) BAC library) complete sequence	sp|O54927|WSB1_MOUSE/9e-62/WD repeat and SOCS box-containing protein 1 OS=Mus musculus GN=Wsb1 PE=1 SV=1	oaa:100075131/1e-61/WSB1; WD repeat and SOCS box containing 1; K10341 WD repeat and SOCS box-containing protein 1	all0283_3/7e-19/---	NA
CL89.Contig9_All	4809	0.01	0.66	6.04439	5.59842e-17	1.55566e-15	Up	gi|645026793|ref|XP_008203186.1|/0/PREDICTED: microtubule-actin cross-linking factor 1 isoform X1 [Nasonia vitripennis]	gi|194757767|ref|XM_001961098.1|/2e-15/Drosophila ananassae GF11157 (Dana\GF11157), mRNA	sp|D3ZHV2|MACF1_RAT/0.0/Microtubule-actin cross-linking factor 1 OS=Rattus norvegicus GN=Macf1 PE=1 SV=1	acs:100560170/0.0/dystonin-like; K10382 dystonin	NA	NA
Unigene3689_All	2542	2.03	132.8	6.03163	0	0	Up	gi|690385055|gb|AIR72273.1|/0/Hsp70C [Euphausia superba]	gi|504183142|ref|XM_004599796.1|/0.0/PREDICTED: Ochotona princeps heat shock 70 kDa protein 1-like (LOC101517130), mRNA	sp|Q91233|HSP70_ONCTS/0.0/Heat shock 70 kDa protein OS=Oncorhynchus tshawytscha GN=hsp70 PE=2 SV=1	dre:560210/0.0/hsp70l, hsp70-4; heat shock cognate 70-kd protein, like; K03283 heat shock 70kDa protein 1/8	YAL005c/0.0/---	NA
CL1074.Contig6_All	2625	0.01	0.64	6	7.05428e-09	1.11631e-07	Up	gi|390333469|ref|XP_793201.3|/5.26967e-41/PREDICTED: uncharacterized protein LOC588422 [Strongylocentrotus purpuratus]	NA	sp|Q9UKX3|MYH13_HUMAN/5e-17/Myosin-13 OS=Homo sapiens GN=MYH13 PE=1 SV=2	aga:AgaP_AGAP009210/2e-17/AGAP009210-PA; K10421 CAP-Gly domain-containing linker protein 1	TM1636/8e-10/---	NA
CL2082.Contig1_All	2140	0.01	0.63	5.97728	1.80807e-07	2.42655e-06	Up	gi|391325557|ref|XP_003737299.1|/1.24091e-45/PREDICTED: low density lipoprotein receptor adapter protein 1-B-like [Metaseiulus occidentalis]	NA	sp|Q67FQ3|ARHB_XENLA/2e-42/Low density lipoprotein receptor adapter protein 1-B OS=Xenopus laevis GN=ldlrap1-b PE=1 SV=1	ssc:100125967/7e-42/LDLRAP1; low density lipoprotein receptor adaptor protein 1; K12474 low density lipoprotein receptor adapter protein 1	NA	NA
CL341.Contig11_All	7093	0.01	0.63	5.97728	1.13878e-23	4.27169e-22	Up	gi|571576187|ref|XP_006561414.1|/0/PREDICTED: sorbin and SH3 domain-containing protein 2-like isoform X12 [Apis mellifera]	gi|442623180|ref|NM_001273931.1|/7e-07/Drosophila melanogaster CAP (CAP), transcript variant Y, mRNA	sp|Q62417|SRBS1_MOUSE/2e-60/Sorbin and SH3 domain-containing protein 1 OS=Mus musculus GN=Sorbs1 PE=1 SV=2	cfa:100686806/1e-77/SORBS1; sorbin and SH3 domain containing 1; K06086 sorbin and SH3 domain containing 1	XF0818/2e-22/---	NA
CL285.Contig11_All	4360	0.01	0.62	5.9542	1.63456e-14	4.01124e-13	Up	gi|321475182|gb|EFX86145.1|/0/hypothetical protein DAPPUDRAFT_313175 [Daphnia pulex]	gi|380028691|ref|XM_003697977.1|/6e-43/PREDICTED: Apis florea serine/threonine-protein kinase MARK2-like (LOC100866240), mRNA	sp|Q03141|MARK3_MOUSE/0.0/MAP/microtubule affinity-regulating kinase 3 OS=Mus musculus GN=Mark3 PE=1 SV=2	nvi:100122482/0.0/NV50087; MAP/microtubule affinity-regulating kinase 3-like; K08798 MAP/microtubule affinity-regulating kinase [EC:2.7.11.1]	ECU01g0630/2e-36/---	biological_process:GO:0006468//protein phosphorylation;molecular_function:GO:0005524//ATP binding;GO:0004683//calmodulin-dependent protein kinase activity;
CL747.Contig13_All	2348	0.01	0.61	5.93074	8.03572e-08	1.13056e-06	Up	gi|340722715|ref|XP_003399748.1|/5.73916e-100/PREDICTED: stromal interaction molecule homolog [Bombus terrestris]	NA	sp|P83094|STIM_DROME/7e-92/Stromal interaction molecule homolog OS=Drosophila melanogaster GN=Stim PE=1 SV=1	ame:411739/4e-97/Stim; stromal interaction molecule; K16059 stromal interaction molecule	PA1527/2e-06/---	NA
CL1255.Contig2_All	1876	0.01	0.61	5.93074	2.05962e-06	2.38335e-05	Up	gi|703556870|gb|AIW39913.1|/0/serpin 3 [Litopenaeus vannamei]	NA	sp|Q1JPB0|ILEU_BOVIN/1e-73/Leukocyte elastase inhibitor OS=Bos taurus GN=SERPINB1 PE=2 SV=2	cin:100179000/7e-79/similar to serpin peptidase inhibitor, clade B (ovalbumin), member 1, like 1; K13963 serpin B	MA3388/1e-58/---	NA
CL788.Contig5_All	2844	0.01	0.58	5.85798	7.05428e-09	1.11425e-07	Up	gi|646714767|gb|KDR18621.1|/5.90568e-94/Heterogeneous nuclear ribonucleoprotein K [Zootermopsis nevadensis]	NA	sp|Q5ZIQ3|HNRPK_CHICK/8e-74/Heterogeneous nuclear ribonucleoprotein K OS=Gallus gallus GN=HNRNPK PE=2 SV=1	tca:656952/2e-88/similar to heterogeneous nuclear ribonucleoprotein k; K12886 heterogeneous nuclear ribonucleoprotein K	NA	NA
CL534.Contig8_All	4162	0.01	0.58	5.85798	9.42658e-13	2.06066e-11	Up	gi|642921494|ref|XP_968130.3|/7.32514e-136/PREDICTED: uncharacterized protein LOC656511 [Tribolium castaneum] &gt;gi|270006226|gb|EFA02674.1| hypothetical protein TcasGA2_TC008395 [Tribolium castaneum]	NA	sp|O54834|RHG06_MOUSE/3e-66/Rho GTPase-activating protein 6 OS=Mus musculus GN=Arhgap6 PE=1 SV=3	cin:100176232/2e-19/similar to Bcr protein; K08878 breakpoint cluster region protein [EC:2.7.11.1]	NA	NA
CL207.Contig8_All	3253	0.01	0.56	5.80735	6.1927e-10	1.08521e-08	Up	gi|571525422|ref|XP_006567302.1|/0/PREDICTED: protein 4.1 homolog isoform X8 [Apis mellifera] &gt;gi|572316148|ref|XP_006623705.1| PREDICTED: protein 4.1 homolog isoform X8 [Apis dorsata]	gi|444175740|emb|HE820058.1|/7e-39/Blattella germanica partial mRNA for coracle (cora gene)	sp|Q9Z2H5|E41L1_MOUSE/3e-141/Band 4.1-like protein 1 OS=Mus musculus GN=Epb41l1 PE=1 SV=2	ame:408792/0.0/protein 4.1 homolog; K06107 erythrocyte membrane protein band 4.1	NA	NA
CL391.Contig1_All	1922	0.01	0.56	5.80735	4.63424e-06	5.07607e-05	Up	gi|321453502|gb|EFX64731.1|/3.60567e-57/hypothetical protein DAPPUDRAFT_304267 [Daphnia pulex]	gi|514700825|ref|XM_004997924.1|/5e-20/Salpingoeca sp. ATCC 50818 helicase DNA-binding protein (PTSG_01994) mRNA, complete cds	sp|A9ZSY2|TRET1_APILI/3e-57/Facilitated trehalose transporter Tret1 OS=Apis mellifera ligustica GN=Tret1 PE=1 SV=1	ame:551643/9e-57/Tret1, Amtret1; trehalose transporter 1; K14258 facilitated trehalose transporter	CAC1339/3e-29/---	NA
CL2783.Contig4_All	4441	0.01	0.56	5.80735	4.18952e-13	9.40714e-12	Up	gi|665798136|ref|XP_008546929.1|/0/PREDICTED: anoctamin-8-like isoform X2 [Microplitis demolitor]	gi|74013560|gb|AC133098.7|/3e-57/Mus musculus BAC clone RP23-336L12 from chromosome 6, complete sequence	sp|Q6PB70|ANO8_MOUSE/5e-121/Anoctamin-8 OS=Mus musculus GN=Ano8 PE=2 SV=3	dgr:Dgri_GH10918/6e-167/GH10918 gene product from transcript GH10918-RA; K13982 probable ATP-dependent RNA helicase DDX4 [EC:3.6.4.13]	DR2133/3e-08/---	NA
Unigene14415_All	4154	0.01	0.54	5.75489	4.77238e-12	9.86035e-11	Up	gi|380743551|gb|AFE19188.1|/0/plasma membrane calcium ATPase [Callinectes sapidus]	gi|380743550|gb|JQ434471.1|/0.0/Callinectes sapidus plasma membrane calcium ATPase mRNA, complete cds	sp|Q16720|AT2B3_HUMAN/0.0/Plasma membrane calcium-transporting ATPase 3 OS=Homo sapiens GN=ATP2B3 PE=1 SV=3	dan:Dana_GF21692/0.0/GF21692 gene product from transcript GF21692-RA; K05850 Ca2+ transporting ATPase, plasma membrane [EC:3.6.3.8]	MTH1001/3e-90/---	NA
CL679.Contig2_All	1879	0.01	0.54	5.75489	1.04272e-05	0.000107244	Up	gi|321464944|gb|EFX75948.1|/2.35965e-154/putative transcriptional factor Homothorax protein [Daphnia pulex]	gi|190714173|emb|AM850852.1|/1e-45/Parhyale hawaiensis partial mRNA for homothorax protein (hth gene)	sp|O46339|HTH_DROME/2e-149/Homeobox protein homothorax OS=Drosophila melanogaster GN=hth PE=1 SV=1	nvi:100117144/6e-146/NV15433; homeobox protein homothorax-like; K15613 homeobox protein Meis 1	NA	biological_process:GO:0007420//brain development;GO:0048735//haltere morphogenesis;GO:0010092//specification of organ identity;GO:0007525//somatic muscle development;GO:0007432//salivary gland boundary specification;GO:0007479//leg disc proximal/distal pattern formation;GO:0045664//regulation of neuron differentiation;GO:0007480//imaginal disc-derived leg morphogenesis;GO:0007476//imaginal disc-d…
CL353.Contig4_All	4173	0.01	0.54	5.75489	4.77238e-12	9.85241e-11	Up	gi|642914787|ref|XP_008190352.1|/0/PREDICTED: LIM domain-binding protein 2 isoform X7 [Tribolium castaneum]	gi|533181554|ref|XM_005403866.1|/8e-24/PREDICTED: Chinchilla lanigera LIM domain binding 1 (Ldb1), transcript variant X5, mRNA	sp|O55203|LDB2_MOUSE/8e-140/LIM domain-binding protein 2 OS=Mus musculus GN=Ldb2 PE=1 SV=2	tca:657473/0.0/similar to lim domain binding protein; K15617 LIM domain-binding protein 1	Rv0171/5e-12/---	NA
Unigene14375_All	2478	0.01	0.51	5.67243	9.1537e-07	1.10988e-05	Up	gi|642915738|ref|XP_008190784.1|/3.18982e-165/PREDICTED: kalirin isoform X3 [Tribolium castaneum]	gi|462304009|gb|APGK01049651.1|/4e-06/Dendroctonus ponderosae Seq01049661, whole genome shotgun sequence	sp|Q1LUA6|TRIO_DANRE/1e-112/Triple functional domain protein OS=Danio rerio GN=trio PE=3 SV=1	api:100169491/8e-149/triple functional domain protein-like; K08810 triple functional domain protein [EC:2.7.11.1]	NA	NA
CL1598.Contig2_All	1336	0.29	14.31	5.62483	7.04712e-83	9.45273e-81	Up	gi|642016253|emb|CDQ95914.1|/1.05146e-14/unnamed protein product, partial [Oncorhynchus mykiss]	gi|300385752|gb|GU995178.1|/7e-40/Haliotis discus hannai clone CHd662 microsatellite sequence	sp|Q1ZXH2|FHKB_DICDI/4e-06/Probable serine/threonine-protein kinase fhkB OS=Dictyostelium discoideum GN=fhkB PE=3 SV=1	dmo:Dmoj_GI15889/2e-08/GI15889 gene product from transcript GI15889-RA; K14079 poly(A) RNA polymerase GLD2 [EC:2.7.7.19]	NA	biological_process:GO:0008152//metabolic process;
CL511.Contig3_All	4982	0.01	0.49	5.61471	4.18952e-13	9.41539e-12	Up	gi|498961376|ref|XP_004524795.1|/3.46133e-47/PREDICTED: basic proline-rich protein-like [Ceratitis capitata]	NA	sp|Q90584|COHA1_CHICK/2e-31/Collagen alpha-1(XVII) chain OS=Gallus gallus GN=COL17A1 PE=2 SV=2	mgp:100543006/2e-32/collagen alpha-1(XVII) chain-like; K07603 collagen, type XVII, alpha 1	Cgl1939/7e-10/---	NA
Unigene11259_All	5914	0.01	0.45	5.49185	3.67782e-14	8.8558e-13	Up	gi|390333469|ref|XP_793201.3|/1.27867e-88/PREDICTED: uncharacterized protein LOC588422 [Strongylocentrotus purpuratus]	NA	sp|Q95JC9|PRP_PIG/3e-75/Basic proline-rich protein OS=Sus scrofa PE=1 SV=2	spu:592172/7e-51/similar to DNA-directed RNA polymerase, omega subunit family protein; K11499 centromere protein F	PH1798/6e-26/---	NA
CL1034.Contig2_All	3580	0.11	4.93	5.48601	3.67426e-79	4.75427e-77	Up	gi|645023027|ref|XP_008202362.1|/2.81497e-96/PREDICTED: peroxisome proliferator-activated receptor gamma coactivator-related protein 1 isoform X2 [Nasonia vitripennis]	gi|194768281|ref|XM_001966205.1|/4e-16/Drosophila ananassae GF22824 (Dana\GF22824), mRNA	sp|Q6NZN1|PPRC1_MOUSE/9e-41/Peroxisome proliferator-activated receptor gamma coactivator-related protein 1 OS=Mus musculus GN=Pprc1 PE=1 SV=1	gga:422815/3e-32/PPARGC1A, AVPGC-1ALPHA; peroxisome proliferator-activated receptor gamma, coactivator 1 alpha; K07202 peroxisome proliferative activated receptor, gamma, coactivator 1, alpha	SPAC140.02/9e-12/---	NA
CL1339.Contig1_All	3074	0.04	1.77	5.46761	3.06662e-25	1.21058e-23	Up	gi|321474687|gb|EFX85652.1|/6.98295e-165/hypothetical protein DAPPUDRAFT_45699 [Daphnia pulex]	gi|514771877|ref|XM_005025681.1|/2e-79/PREDICTED: Anas platyrhynchos SNF-related serine/threonine-protein kinase-like (LOC101790169), partial mRNA	sp|Q9NRH2|SNRK_HUMAN/1e-145/SNF-related serine/threonine-protein kinase OS=Homo sapiens GN=SNRK PE=1 SV=2	ame:413510/1e-164/uncharacterized LOC413510; K08802 SNF related kinase [EC:2.7.11.1]	ECU01g0630/1e-30/---	NA
Unigene833_All	455	0.15	6.63	5.46597	8.7981e-12	1.78047e-10	Up	NA	NA	NA	NA	NA	NA
CL1503.Contig2_All	2661	0.01	0.44	5.45943	2.05962e-06	2.38875e-05	Up	gi|347969423|ref|XP_312882.5|/0/AGAP003184-PA [Anopheles gambiae str. PEST] &gt;gi|333468517|gb|EAA08478.5| AGAP003184-PA [Anopheles gambiae str. PEST]	gi|4433545|gb|AF073339.1|AF073339/1e-24/Sepia officinalis hepatopancreas 5-aminolevulinate synthase (ALS) mRNA, complete cds	sp|P13196|HEM1_HUMAN/8e-164/5-aminolevulinate synthase, nonspecific, mitochondrial OS=Homo sapiens GN=ALAS1 PE=1 SV=2	aag:AaeL_AAEL007787/0.0/5-aminolevulinic acid synthase; K00643 5-aminolevulinate synthase [EC:2.3.1.37]	BMEI1604/1e-113/---	biological_process:GO:0009058//biosynthetic process;molecular_function:GO:0003824//catalytic activity;
CL410.Contig10_All	2687	0.01	0.44	5.45943	2.05962e-06	2.38767e-05	Up	gi|675371823|gb|KFM64725.1|/3.32968e-98/SWI/SNF-related matrix-associated actin-dependent regulator of chromatin subfamily E member 1, partial [Stegodyphus mimosarum]	gi|410901760|ref|XM_003964315.1|/3e-10/PREDICTED: Takifugu rubripes SWI/SNF-related matrix-associated actin-dependent regulator of chromatin subfamily E member 1-like (LOC101066868), mRNA	sp|O54941|SMCE1_MOUSE/5e-78/SWI/SNF-related matrix-associated actin-dependent regulator of chromatin subfamily E member 1 OS=Mus musculus GN=Smarce1 PE=1 SV=1	acs:100562884/3e-78/SWI/SNF-related matrix-associated actin-dependent regulator chromatin subfamily E member 1-like; K11651 SWI/SNF-related matrix-associated actin-dependent regulator of chromatin subfamily E, member 1	Rv3876/4e-18/---	NA
CL532.Contig5_All	2319	0.01	0.44	5.45943	1.04272e-05	0.000107158	Up	gi|340711455|ref|XP_003394291.1|/7.48072e-52/PREDICTED: leucine-rich repeat-containing protein 20-like isoform 1 [Bombus terrestris] &gt;gi|350416235|ref|XP_003490883.1| PREDICTED: leucine-rich repeat-containing protein 20-like [Bombus impatiens]	NA	sp|Q8TCA0|LRC20_HUMAN/7e-15/Leucine-rich repeat-containing protein 20 OS=Homo sapiens GN=LRRC20 PE=2 SV=1	dre:571033/5e-09/si:dkey-201c1.1; K10130 leucine-rich repeats and death domain-containing protein	alr0124_1/4e-10/---	NA
Unigene3272_All	4285	0.41	16.5	5.3307	0	0	Up	gi|356651196|gb|AET34915.1|/1.56451e-32/heat shock protein 21 [Macrobrachium rosenbergii]	gi|19850368|gb|AF359949.1|/1e-81/Penaeus (Litopenaeus) vannamei microsatellite TUMXLv10.146 sequence	sp|P82147|L2EFL_DROME/6e-12/Protein lethal(2)essential for life OS=Drosophila melanogaster GN=l(2)efl PE=1 SV=1	dya:Dyak_GE11545/2e-11/GE11545 gene product from transcript GE11545-RA; K09542 crystallin, alpha B	NA	NA
Unigene6462_All	10032	0.05	2.01	5.32912	3.59432e-92	5.38517e-90	Up	gi|270007741|gb|EFA04189.1|/0/hypothetical protein TcasGA2_TC014438 [Tribolium castaneum]	gi|195115466|ref|XM_002002242.1|/4e-09/Drosophila mojavensis GI17301 (Dmoj\GI17301), mRNA	sp|Q96EP0|RNF31_HUMAN/3e-97/E3 ubiquitin-protein ligase RNF31 OS=Homo sapiens GN=RNF31 PE=1 SV=1	tca:663619/0.0/similar to CG11321-PA, isoform A; K11974 E3 ubiquitin-protein ligase RNF31 [EC:6.3.2.19]	RSp0884/9e-09/---	NA
CL1074.Contig4_All	3341	0.01	0.4	5.32193	1.80807e-07	2.42274e-06	Up	gi|390333469|ref|XP_793201.3|/1.26678e-42/PREDICTED: uncharacterized protein LOC588422 [Strongylocentrotus purpuratus]	NA	sp|P54697|MYOJ_DICDI/1e-14/Myosin-J heavy chain OS=Dictyostelium discoideum GN=myoJ PE=3 SV=2	aga:AgaP_AGAP009210/9e-16/AGAP009210-PA; K10421 CAP-Gly domain-containing linker protein 1	aq_1006/1e-09/---	NA
Unigene6460_All	8045	0.01	0.4	5.32193	2.48814e-17	7.04377e-16	Up	gi|646714377|gb|KDR18370.1|/2.03414e-177/RING finger protein 31 [Zootermopsis nevadensis]	gi|195115466|ref|XM_002002242.1|/3e-09/Drosophila mojavensis GI17301 (Dmoj\GI17301), mRNA	sp|Q96EP0|RNF31_HUMAN/2e-97/E3 ubiquitin-protein ligase RNF31 OS=Homo sapiens GN=RNF31 PE=1 SV=1	tca:663619/2e-177/similar to CG11321-PA, isoform A; K11974 E3 ubiquitin-protein ligase RNF31 [EC:6.3.2.19]	RSp0884/2e-09/---	NA
Unigene13738_All	1019	0.06	2.34	5.2854	9.22674e-11	1.72421e-09	Up	gi|322801362|gb|EFZ22023.1|/1.45418e-113/hypothetical protein SINV_00201 [Solenopsis invicta]	gi|49476323|gb|AY647429.1|/8e-64/Xenopus laevis kinase regulatory subunit MOB1B mRNA, complete cds	sp|Q95RA8|MOB1_DROME/5e-112/MOB kinase activator-like 1 OS=Drosophila melanogaster GN=mats PE=1 SV=1	ame:409540/3e-114/mats; mob as tumor suppressor; K06685 maintenance of ploidy protein MOB1 (MPS1 binder 1)	NA	NA
CL2249.Contig2_All	5156	0.28	10.14	5.17849	6.75684e-227	2.1111e-224	Up	gi|646704642|gb|KDR12721.1|/4.96958e-81/Folliculin-interacting protein 2 [Zootermopsis nevadensis]	NA	sp|Q9P278|FNIP2_HUMAN/1e-51/Folliculin-interacting protein 2 OS=Homo sapiens GN=FNIP2 PE=1 SV=2	NA	NA	NA
Unigene12128_All	804	0.15	5.26	5.13203	1.98736e-17	5.65734e-16	Up	NA	NA	NA	NA	NA	NA
Unigene8882_All	2094	0.08	2.79	5.12412	1.31706e-26	5.36456e-25	Up	gi|194895151|ref|XP_001978193.1|/8.97877e-08/GG19469 [Drosophila erecta] &gt;gi|190649842|gb|EDV47120.1| GG19469 [Drosophila erecta]	gi|472235328|ref|NG_033191.1|/5e-11/Homo sapiens otogelin (OTOG), RefSeqGene on chromosome 11	sp|Q8MP30|Y7791_DICDI/3e-06/Uncharacterized histidine-rich protein DDB_G0274557 OS=Dictyostelium discoideum GN=DDB_G0274557 PE=4 SV=1	nvi:100122558/4e-07/NV11206; uncharacterized LOC100122558; K05766 slingshot	NA	NA
CL573.Contig5_All	4605	0.01	0.34	5.08746	1.58724e-08	2.4105e-07	Up	gi|646697264|gb|KDR09055.1|/7.05553e-180/Cytohesin-1 [Zootermopsis nevadensis]	gi|557328082|ref|XM_006036917.1|/8e-92/PREDICTED: Alligator sinensis cytohesin 1 (CYTH1), mRNA	sp|Q15438|CYH1_HUMAN/5e-156/Cytohesin-1 OS=Homo sapiens GN=CYTH1 PE=1 SV=1	xtr:100485600/1e-40/iqsec2; IQ motif and Sec7 domain 2; K12495 IQ motif and SEC7 domain-containing protein	YDR170c/3e-43/---	NA
Unigene3265_All	543	0.24	7.94	5.04803	2.03694e-16	5.51653e-15	Up	NA	NA	sp|Q9Y608|LRRF2_HUMAN/6e-06/Leucine-rich repeat flightless-interacting protein 2 OS=Homo sapiens GN=LRRFIP2 PE=1 SV=1	NA	NA	NA
CL1517.Contig1_All	1269	0.2	6.58	5.04002	4.89726e-35	2.63035e-33	Up	gi|242004174|ref|XP_002423002.1|/1.00209e-35/conserved hypothetical protein [Pediculus humanus corporis] &gt;gi|212505918|gb|EEB10264.1| conserved hypothetical protein [Pediculus humanus corporis]	gi|229220811|gb|AC102976.6|/5e-07/Rattus norvegicus CH230-39J8 (Children's Hospital Oakland Research Institute Rat (BN/SsNHsd/MCW) BAC library) complete sequence	sp|Q75JC9|Y8484_DICDI/2e-07/Uncharacterized protein DDB_G0271670 OS=Dictyostelium discoideum GN=DDB_G0271670 PE=4 SV=1	NA	NA	NA
CL1319.Contig1_All	1277	0.09	2.91	5.01495	9.58024e-16	2.51481e-14	Up	gi|694525587|ref|XP_009492476.1|/3.61456e-09/hypothetical protein H696_00354 [Fonticula alba] &gt;gi|627950986|gb|KCV72775.1| hypothetical protein H696_00354 [Fonticula alba]	gi|145558757|gb|EF523562.1|/2e-34/Penaeus monodon anti-lipopolysaccharide factor isoform 3 (ALFPm3) gene, complete cds	sp|Q6P0D5|WBP11_DANRE/2e-07/WW domain-binding protein 11 OS=Danio rerio GN=wbp11 PE=1 SV=1	dpo:Dpse_GA10815/7e-10/GA10815 gene product from transcript GA10815-RA; K04446 nuclear factor of activated T-cells, cytoplasmic, calcineurin-dependent	mll4937/3e-07/---	NA
CL131.Contig4_All	4612	0.01	0.32	5	3.57136e-08	5.25248e-07	Up	gi|571573059|ref|XP_006565827.1|/5.74319e-89/PREDICTED: transcription factor 12 isoform X14 [Apis mellifera]	gi|383854833|ref|XM_003702877.1|/1e-13/PREDICTED: Megachile rotundata transcription factor 12-like (LOC100877694), mRNA	sp|Q99081|HTF4_HUMAN/7e-65/Transcription factor 12 OS=Homo sapiens GN=TCF12 PE=1 SV=1	ame:410553/5e-90/da; daughterless; K15603 transcription factor 4/12	SPBC28F2.12/4e-06/---	NA
CL1355.Contig2_All	2534	0.01	0.32	5	0.000118779	0.000997093	Up	gi|189236779|ref|XP_967166.2|/7.01454e-75/PREDICTED: reticulon-1-like isoform X1 [Tribolium castaneum]	NA	sp|Q64548|RTN1_RAT/3e-61/Reticulon-1 OS=Rattus norvegicus GN=Rtn1 PE=2 SV=1	ame:409267/6e-65/GlyP; glycogen phosphorylase; K00688 starch phosphorylase [EC:2.4.1.1]	Rv3876/3e-15/---	NA
CL614.Contig1_All	1064	0.21	6.7	4.9957	8.53474e-30	3.87695e-28	Up	gi|405971478|gb|EKC36313.1|/2.03292e-129/S-formylglutathione hydrolase [Crassostrea gigas]	gi|238683708|gb|FJ654540.1|/8e-24/Palaemonetes varians esterase D/formylglutathione hydrolase mRNA, partial cds	sp|P10768|ESTD_HUMAN/1e-119/S-formylglutathione hydrolase OS=Homo sapiens GN=ESD PE=1 SV=2	ecb:100050585/8e-120/s-formylglutathione hydrolase-like; K01070 S-formylglutathione hydrolase [EC:3.1.2.12]	all2808/2e-94/---	biological_process:GO:0046294//formaldehyde catabolic process;molecular_function:GO:0018738//S-formylglutathione hydrolase activity;
CL2772.Contig5_All	5152	1.11	34.91	4.97501	0	0	Up	gi|356651196|gb|AET34915.1|/1.46525e-32/heat shock protein 21 [Macrobrachium rosenbergii]	gi|19850368|gb|AF359949.1|/1e-81/Penaeus (Litopenaeus) vannamei microsatellite TUMXLv10.146 sequence	sp|P97399|DSPP_MOUSE/1e-14/Dentin sialophosphoprotein OS=Mus musculus GN=Dspp PE=1 SV=2	dsi:Dsim_GD25025/2e-11/GD25025 gene product from transcript GD25025-RA; K09542 crystallin, alpha B	NA	NA
CL52.Contig6_All	2814	0.01	0.31	4.9542	5.27898e-05	0.000475554	Up	gi|607362067|gb|EZA56327.1|/0/F-box/WD repeat-containing protein [Cerapachys biroi]	gi|395844235|ref|XM_003794820.1|/1e-09/PREDICTED: Otolemur garnettii F-box and WD repeat domain containing 5 (FBXW5), mRNA	sp|Q4KLI9|FBXW5_RAT/4e-132/F-box/WD repeat-containing protein 5 OS=Rattus norvegicus GN=Fbxw5 PE=2 SV=1	nvi:100115921/0.0/NV16171; F-box/WD repeat-containing protein 5-like; K10263 F-box and WD-40 domain protein 5	NA	NA
CL120.Contig2_All	2719	0.01	0.29	4.85798	0.000118779	0.000999057	Up	gi|646696832|gb|KDR08860.1|/1.18451e-43/Tumor protein D54 [Zootermopsis nevadensis]	NA	sp|O43399|TPD54_HUMAN/1e-19/Tumor protein D54 OS=Homo sapiens GN=TPD52L2 PE=1 SV=2	NA	NA	NA
CL410.Contig3_All	2709	0.01	0.29	4.85798	0.000118779	0.00099742	Up	gi|607351339|gb|EZA46758.1|/1.60642e-125/SWI/SNF-related matrix-associated actin-dependent regulator chromatin subfamily E member [Cerapachys biroi]	gi|410901760|ref|XM_003964315.1|/3e-10/PREDICTED: Takifugu rubripes SWI/SNF-related matrix-associated actin-dependent regulator of chromatin subfamily E member 1-like (LOC101066868), mRNA	sp|O54941|SMCE1_MOUSE/3e-81/SWI/SNF-related matrix-associated actin-dependent regulator of chromatin subfamily E member 1 OS=Mus musculus GN=Smarce1 PE=1 SV=1	aga:AgaP_AGAP001994/6e-122/AGAP001994-PA; K11651 SWI/SNF-related matrix-associated actin-dependent regulator of chromatin subfamily E, member 1	Rv3876/4e-18/---	NA
Unigene12145_All	1208	0.34	9.72	4.83735	4.42986e-47	3.25195e-45	Up	gi|321471267|gb|EFX82240.1|/9.72724e-09/hypothetical protein DAPPUDRAFT_241481 [Daphnia pulex]	NA	sp|Q3UIW8|RN224_MOUSE/2e-08/RING finger protein 224 OS=Mus musculus GN=Rnf224 PE=2 SV=1	acs:100552250/3e-07/trim23; tripartite motif containing 23; K07963 tripartite motif-containing protein 23	NA	NA
CL176.Contig7_All	7402	0.07	1.93	4.7851	3.09384e-61	3.08421e-59	Up	gi|607361702|gb|EZA55977.1|/7.32163e-57/hypothetical protein X777_03662 [Cerapachys biroi]	NA	sp|Q0KIC3|Y3427_DROME/2e-32/Uncharacterized protein CG43427 OS=Drosophila melanogaster GN=CG43427 PE=2 SV=1	nvi:100123436/4e-57/NV12048; uncharacterized LOC100123436; K06084 F-box protein 20	Rv3876/1e-07/---	NA
CL1517.Contig4_All	1048	0.3	8.09	4.75311	1.41842e-33	7.26799e-32	Up	gi|242004174|ref|XP_002423002.1|/7.49638e-36/conserved hypothetical protein [Pediculus humanus corporis] &gt;gi|212505918|gb|EEB10264.1| conserved hypothetical protein [Pediculus humanus corporis]	NA	NA	NA	NA	NA
CL495.Contig6_All	3273	0.01	0.26	4.70044	5.27898e-05	0.000475888	Up	gi|321471992|gb|EFX82963.1|/0/hypothetical protein DAPPUDRAFT_302120 [Daphnia pulex]	gi|347970148|ref|XM_003436480.1|/8e-14/Anopheles gambiae str. PEST AGAP003571-PC (AgaP_AGAP003571) mRNA, complete cds	sp|A0JNI4|SRR_BOVIN/4e-43/Serine racemase OS=Bos taurus GN=SRR PE=2 SV=1	ame:552523/4e-166/threonine dehydratase catabolic-like; K01754 threonine dehydratase [EC:4.3.1.19]	TM0356/8e-81/---	biological_process:GO:0006567//threonine catabolic process;molecular_function:GO:0004794//L-threonine ammonia-lyase activity;
Unigene10622_All	1523	0.91	23.14	4.66838	4.48796e-138	9.19852e-136	Up	gi|225709402|gb|ACO10547.1|/9.09602e-82/Leukocyte receptor cluster member 9 [Caligus rogercresseyi]	gi|260809038|ref|XM_002599268.1|/6e-07/Branchiostoma floridae hypothetical protein, mRNA	sp|Q8BTN6|LENG9_MOUSE/4e-29/Leukocyte receptor cluster member 9 OS=Mus musculus GN=Leng9 PE=2 SV=1	cin:100175594/3e-33/similar to MGC85593 protein; K10669 2'-phosphotransferase [EC:2.7.1.160]	NA	NA
Unigene18941_All	1108	0.16	3.94	4.62205	1.04686e-17	3.03056e-16	Up	gi|270013850|gb|EFA10298.1|/1.03873e-06/hypothetical protein TcasGA2_TC012513 [Tribolium castaneum]	gi|164685129|gb|EU216039.1|/3e-29/Litopenaeus vannamei pyruvate kinase 3 mRNA, complete cds	NA	NA	NA	NA
CL1598.Contig1_All	1337	0.49	11.34	4.5325	9.09712e-59	8.63216e-57	Up	gi|642016253|emb|CDQ95914.1|/3.05928e-14/unnamed protein product, partial [Oncorhynchus mykiss]	gi|300385752|gb|GU995178.1|/7e-40/Haliotis discus hannai clone CHd662 microsatellite sequence	sp|Q1ZXH2|FHKB_DICDI/4e-06/Probable serine/threonine-protein kinase fhkB OS=Dictyostelium discoideum GN=fhkB PE=3 SV=1	dmo:Dmoj_GI15889/2e-08/GI15889 gene product from transcript GI15889-RA; K14079 poly(A) RNA polymerase GLD2 [EC:2.7.7.19]	NA	biological_process:GO:0008152//metabolic process;
CL2518.Contig1_All	404	3.24	73.7	4.5076	8.57068e-93	1.29929e-90	Up	NA	gi|298916311|emb|FQ219854.1|/6e-07/Rattus norvegicus TL0ADA45YB17 mRNA sequence	NA	NA	NA	NA
Unigene18152_All	502	0.13	2.85	4.45438	1.00692e-05	0.000103854	Up	gi|312116690|ref|XP_003151316.1|/2.17751e-08/hypothetical protein LOAG_15780 [Loa loa]	gi|554841619|ref|XM_005931159.1|/3e-21/PREDICTED: Haplochromis burtoni deleted in bladder cancer protein 1 homolog (LOC102290020), mRNA	sp|Q1ZXI5|Y1558_DICDI/4e-08/Probable serine/threonine-protein kinase DDB_G0278845 OS=Dictyostelium discoideum GN=DDB_G0278845 PE=3 SV=1	NA	NA	NA
CL2737.Contig5_All	910	0.18	3.92	4.44478	9.7197e-15	2.41531e-13	Up	gi|501294359|dbj|BAN20719.1|/1.56412e-20/conserved hypothetical protein [Riptortus pedestris]	NA	NA	NA	NA	NA
CL1967.Contig1_All	1961	0.03	0.65	4.43741	4.70114e-06	5.14056e-05	Up	gi|642083613|emb|CDQ84996.1|/7.04399e-24/unnamed protein product [Oncorhynchus mykiss]	gi|82654638|gb|AC141646.4|/1e-57/Mus musculus BAC clone RP23-84E4 from chromosome 9, complete sequence	sp|Q75JC9|Y8484_DICDI/2e-15/Uncharacterized protein DDB_G0271670 OS=Dictyostelium discoideum GN=DDB_G0271670 PE=4 SV=1	dmo:Dmoj_GI15889/2e-12/GI15889 gene product from transcript GI15889-RA; K14079 poly(A) RNA polymerase GLD2 [EC:2.7.7.19]	PM0926/5e-11/---	NA
CL2772.Contig4_All	902	0.9	19.06	4.40448	5.39606e-63	5.55209e-61	Up	gi|432088988|gb|ELK23171.1|/1.89308e-10/hypothetical protein MDA_GLEAN10003810 [Myotis davidii]	NA	sp|P97399|DSPP_MOUSE/1e-09/Dentin sialophosphoprotein OS=Mus musculus GN=Dspp PE=1 SV=2	NA	NA	NA
CL855.Contig2_All	4604	0.01	0.21	4.39232	2.34618e-05	0.000227945	Up	gi|646692560|gb|KDR07454.1|/0/hypothetical protein L798_02823, partial [Zootermopsis nevadensis]	gi|338825311|gb|AH010680.2|SEG_AF332859S/7e-06/Mus musculus diadenosine triphosphate hydrolase (Fhit) gene, partial cds	sp|Q9VW71|FAT2_DROME/4e-159/Fat-like cadherin-related tumor suppressor homolog OS=Drosophila melanogaster GN=kug PE=2 SV=3	mmu:18129/4e-38/Notch2, AI853703, N2; Notch gene homolog 2 (Drosophila); K02599 Notch	NA	NA
CL1034.Contig1_All	3377	0.21	4.32	4.36257	1.98108e-57	1.81918e-55	Up	gi|645023027|ref|XP_008202362.1|/3.79955e-95/PREDICTED: peroxisome proliferator-activated receptor gamma coactivator-related protein 1 isoform X2 [Nasonia vitripennis]	gi|194768281|ref|XM_001966205.1|/4e-16/Drosophila ananassae GF22824 (Dana\GF22824), mRNA	sp|Q5VV67|PPRC1_HUMAN/1e-40/Peroxisome proliferator-activated receptor gamma coactivator-related protein 1 OS=Homo sapiens GN=PPRC1 PE=1 SV=1	gga:422815/5e-33/PPARGC1A, AVPGC-1ALPHA; peroxisome proliferator-activated receptor gamma, coactivator 1 alpha; K07202 peroxisome proliferative activated receptor, gamma, coactivator 1, alpha	SPAC140.02/9e-09/---	NA
CL1564.Contig1_All	2527	0.07	1.42	4.34239	4.57082e-15	1.16175e-13	Up	gi|345495629|ref|XP_003427543.1|/1.68476e-145/PREDICTED: [Pyruvate dehydrogenase (acetyl-transferring)] kinase, mitochondrial [Nasonia vitripennis]	gi|557016564|ref|XM_006008652.1|/2e-11/PREDICTED: Latimeria chalumnae pyruvate dehydrogenase [lipoamide] kinase isozyme 2-like (LOC102345794), mRNA	sp|P91622|PDK_DROME/4e-134/[Pyruvate dehydrogenase (acetyl-transferring)] kinase, mitochondrial OS=Drosophila melanogaster GN=Pdk PE=2 SV=2	nvi:100122108/8e-147/NV11461; Pyruvate dehydrogenase [lipoamide] kinase-like; K00898 pyruvate dehydrogenase kinase [EC:2.7.11.2]	SPAC644.11c/1e-55/---	NA
Unigene3264_All	853	0.8	16.04	4.32553	3.04162e-49	2.32616e-47	Up	gi|556778419|ref|XP_005984282.1|/1.44843e-09/PREDICTED: dentin sialophosphoprotein [Pantholops hodgsonii]	NA	sp|Q9NZW4|DSPP_HUMAN/6e-09/Dentin sialophosphoprotein OS=Homo sapiens GN=DSPP PE=1 SV=2	NA	NA	NA
CL2103.Contig4_All	8015	0.06	1.2	4.32193	2.07426e-39	1.2593e-37	Up	gi|350413109|ref|XP_003489882.1|/0/PREDICTED: dystrophin, isoforms A/C/F/G/H-like isoform 2 [Bombus impatiens]	gi|195391876|ref|XM_002054550.1|/8e-07/Drosophila virilis GJ22727 (Dvir\GJ22727), mRNA	sp|Q7YU29|DMDE_DROME/0.0/Dystrophin, isoform E OS=Drosophila melanogaster GN=Dys PE=1 SV=1	spu:373242/0.0/dlp, Dp98; dystrophin-like protein; K10366 dystrophin	Cgl1939/3e-06/---	NA
CL1870.Contig1_All	4711	0.01	0.2	4.32193	2.34618e-05	0.000227859	Up	gi|646719569|gb|KDR21626.1|/0/Protein transport protein Sec31A [Zootermopsis nevadensis]	gi|29501926|gb|AC133080.3|/7e-06/Mus musculus BAC clone RP24-280M20 from chromosome 12, complete sequence	sp|Q7SYD5|SC31A_DANRE/0.0/Protein transport protein Sec31A OS=Danio rerio GN=sec31a PE=2 SV=1	tca:662488/0.0/similar to CG8266-PA, isoform A; K14005 protein transport protein SEC31	mlr2363/2e-09/---	NA
Unigene4699_All	837	0.07	1.37	4.29068	4.5828e-05	0.000417685	Up	gi|557162253|emb|CDJ65137.1|/4.35897e-27/hypothetical protein ENH_00000920 [Eimeria necatrix]	gi|514688409|ref|XM_004991724.1|/7e-33/Salpingoeca sp. ATCC 50818 mbre TPR repeat protein (PTSG_07975) mRNA, complete cds	sp|Q54R73|Y5465_DICDI/6e-19/Uncharacterized protein DDB_G0283357 OS=Dictyostelium discoideum GN=DDB_G0283357 PE=4 SV=1	dmo:Dmoj_GI13420/5e-20/GI13420 gene product from transcript GI13420-RA; K11647 SWI/SNF-related matrix-associated actin-dependent regulator of chromatin subfamily A member 2/4 [EC:3.6.4.-]	YBR112c/6e-12/---	NA
CL2772.Contig10_All	2569	1.81	34.71	4.26129	0	0	Up	gi|356651196|gb|AET34915.1|/1.00963e-28/heat shock protein 21 [Macrobrachium rosenbergii]	NA	sp|Q9NZW4|DSPP_HUMAN/9e-16/Dentin sialophosphoprotein OS=Homo sapiens GN=DSPP PE=1 SV=2	gga:422716/2e-14/CENPE; centromere protein E, 312kDa; K11498 centromeric protein E	NA	NA
CL341.Contig20_All	4516	0.01	0.19	4.24793	5.27898e-05	0.000475387	Up	gi|571576191|ref|XP_006561416.1|/5.88391e-155/PREDICTED: sorbin and SH3 domain-containing protein 2-like isoform X14 [Apis mellifera]	gi|442623180|ref|NM_001273931.1|/4e-07/Drosophila melanogaster CAP (CAP), transcript variant Y, mRNA	sp|O35413|SRBS2_RAT/1e-54/Sorbin and SH3 domain-containing protein 2 OS=Rattus norvegicus GN=Sorbs2 PE=1 SV=2	cfa:100686806/5e-71/SORBS1; sorbin and SH3 domain containing 1; K06086 sorbin and SH3 domain containing 1	XF0818/1e-22/---	NA
CL802.Contig1_All	3010	0.37	6.94	4.22934	1.16327e-80	1.52836e-78	Up	gi|389594453|ref|XP_003722449.1|/7.34463e-18/proteophosphoglycan 5 [Leishmania major strain Friedlin] &gt;gi|323363677|emb|CBZ12682.1| proteophosphoglycan 5 [Leishmania major strain Friedlin]	gi|78190347|gb|AC163358.3|/4e-06/Mus musculus BAC clone RP23-11M14 from chromosome 14, complete sequence	sp|O60721|NCKX1_HUMAN/9e-10/Sodium/potassium/calcium exchanger 1 OS=Homo sapiens GN=SLC24A1 PE=1 SV=1	hsa:9187/3e-09/SLC24A1, CSNB1D, HsT17412, KIAA0702, NCKX, NCKX1, RODX; solute carrier family 24 (sodium/potassium/calcium exchanger), member 1; K13749 solute carrier family 24 (sodium/potassium/calcium exchanger), member 1	XF1267/1e-08/---	biological_process:GO:1901360//organic cyclic compound metabolic process;GO:0034641//cellular nitrogen compound metabolic process;GO:0046483//heterocycle metabolic process;GO:0006725//cellular aromatic compound metabolic process;GO:0044238//primary metabolic process;molecular_function:GO:0003824//catalytic activity;
Unigene4740_All	1016	0.06	1.1	4.1964	4.5828e-05	0.000417834	Up	NA	NA	NA	NA	NA	NA
Unigene4075_All	891	0.07	1.28	4.19265	4.5828e-05	0.000417983	Up	gi|548517321|ref|XP_005696492.1|/1.33435e-19/PREDICTED: basic proline-rich protein-like [Capra hircus]	gi|66954944|gb|AC100733.16|/1e-06/Mus musculus chromosome 15, clone RP24-312H21, complete sequence	sp|Q95JC9|PRP_PIG/4e-16/Basic proline-rich protein OS=Sus scrofa PE=1 SV=2	nvi:100116657/4e-16/NV13111; uncharacterized LOC100116657; K11459 polycomb group RING finger protein 4	DR2133/8e-10/---	NA
CL275.Contig10_All	4122	0.11	2.01	4.19162	1.67045e-33	8.54231e-32	Up	gi|195589443|ref|XP_002084461.1|/9.72996e-152/GD14287 [Drosophila simulans] &gt;gi|194196470|gb|EDX10046.1| GD14287 [Drosophila simulans]	gi|488580693|ref|XM_004475733.1|/3e-17/PREDICTED: Dasypus novemcinctus solute carrier family 20 (phosphate transporter), member 1 (SLC20A1), mRNA	sp|A1A4I1|S20A2_BOVIN/8e-65/Sodium-dependent phosphate transporter 2 OS=Bos taurus GN=SLC20A2 PE=2 SV=1	dsi:Dsim_GD14287/5e-153/GD14287 gene product from transcript GD14287-RA; K14640 solute carrier family 20 (sodium-dependent phosphate transporter)	YBR296c/1e-45/---	NA
CL285.Contig10_All	4351	0.01	0.18	4.16993	0.000118779	0.000999385	Up	gi|321475182|gb|EFX86145.1|/0/hypothetical protein DAPPUDRAFT_313175 [Daphnia pulex]	gi|380028691|ref|XM_003697977.1|/6e-43/PREDICTED: Apis florea serine/threonine-protein kinase MARK2-like (LOC100866240), mRNA	sp|Q03141|MARK3_MOUSE/0.0/MAP/microtubule affinity-regulating kinase 3 OS=Mus musculus GN=Mark3 PE=1 SV=2	nvi:100122482/0.0/NV50087; MAP/microtubule affinity-regulating kinase 3-like; K08798 MAP/microtubule affinity-regulating kinase [EC:2.7.11.1]	ECU01g0630/2e-36/---	biological_process:GO:0006468//protein phosphorylation;molecular_function:GO:0005524//ATP binding;GO:0004683//calmodulin-dependent protein kinase activity;
CL889.Contig7_All	5463	0.09	1.57	4.1247	1.40503e-33	7.21382e-32	Up	gi|646694750|gb|KDR08100.1|/7.36961e-91/Tripartite motif-containing protein 45 [Zootermopsis nevadensis]	NA	sp|Q5BIM1|TRI45_BOVIN/3e-81/Tripartite motif-containing protein 45 OS=Bos taurus GN=TRIM45 PE=2 SV=1	bta:539091/1e-80/TRIM45; tripartite motif containing 45; K12021 tripartite motif-containing protein 45	Rv3876/1e-08/---	NA
Unigene5086_All	2452	0.05	0.86	4.10434	4.13912e-09	6.70318e-08	Up	NA	gi|55734035|gb|AC103624.9|/2e-11/Mus musculus chromosome 5, clone RP24-258B22, complete sequence	NA	NA	NA	NA
CL15.Contig5_All	3590	0.25	4.28	4.09761	3.4413e-58	3.21774e-56	Up	gi|642930886|ref|XP_008196126.1|/6.70383e-106/PREDICTED: myb-like protein X isoform X6 [Tribolium castaneum]	gi|556971402|ref|XM_005994038.1|/2e-08/PREDICTED: Latimeria chalumnae neuronal differentiation 2 (NEUROD2), mRNA	sp|B0KYV5|LIMA1_PIG/2e-16/LIM domain and actin-binding protein 1 OS=Sus scrofa GN=LIMA1 PE=2 SV=1	spu:764563/2e-12/similar to cell division cycle 2-like 1 (PITSLRE proteins); K08818 cell division cycle 2-like [EC:2.7.11.22]	XF1267/7e-07/---	NA
CL808.Contig2_All	3759	1.17	19.65	4.06995	3.81498e-273	1.4588e-270	Up	gi|694546050|ref|XP_009498364.1|/5.03395e-11/hypothetical protein H696_06347, partial [Fonticula alba] &gt;gi|627945005|gb|KCV67231.1| hypothetical protein H696_06347, partial [Fonticula alba]	NA	sp|E9PAV3|NACAM_HUMAN/2e-07/Nascent polypeptide-associated complex subunit alpha, muscle-specific form OS=Homo sapiens GN=NACA PE=1 SV=1	gga:424829/2e-06/HES6; hairy and enhancer of split 6 (Drosophila); K09087 hairy and enhancer of split 2/6/7	NA	NA
Unigene3258_All	1291	1.01	16.93	4.06715	7.20064e-78	9.22402e-76	Up	gi|356651196|gb|AET34915.1|/6.6649e-19/heat shock protein 21 [Macrobrachium rosenbergii]	NA	sp|P02515|HSP22_DROME/2e-11/Heat shock protein 22 OS=Drosophila melanogaster GN=Hsp22 PE=1 SV=4	dya:Dyak_GE11545/1e-09/GE11545 gene product from transcript GE11545-RA; K09542 crystallin, alpha B	NA	NA
CL1564.Contig2_All	4478	0.2	3.21	4.0045	2.47078e-54	2.08228e-52	Up	gi|345495629|ref|XP_003427543.1|/2.71519e-144/PREDICTED: [Pyruvate dehydrogenase (acetyl-transferring)] kinase, mitochondrial [Nasonia vitripennis]	gi|24527450|emb|AL772132.6|/2e-18/Zebrafish DNA sequence from clone CH211-196N11, complete sequence	sp|P91622|PDK_DROME/4e-134/[Pyruvate dehydrogenase (acetyl-transferring)] kinase, mitochondrial OS=Drosophila melanogaster GN=Pdk PE=2 SV=2	nvi:100122108/1e-145/NV11461; Pyruvate dehydrogenase [lipoamide] kinase-like; K00898 pyruvate dehydrogenase kinase [EC:2.7.11.2]	SPAC644.11c/7e-54/---	NA
CL151.Contig4_All	1627	0.65	10.41	4.00139	3.22602e-61	3.20351e-59	Up	gi|557168020|emb|CDJ57124.1|/7.70575e-42/hypothetical protein EMWEY_00006690 [Eimeria maxima]	gi|354797070|gb|JN961571.1|/2e-16/Mus musculus targeted KO-first, conditional ready, lacZ-tagged mutant allele Myo1h:tm1a(KOMP)Wtsi; transgenic	sp|Q55F68|CYAD_DICDI/5e-32/Adenylate cyclase, terminal-differentiation specific OS=Dictyostelium discoideum GN=acrA PE=1 SV=1	aga:AgaP_AGAP004734/7e-36/AGAP004734-PA; K14972 PAX-interacting protein 1	YBR112c/1e-17/---	NA
Unigene3420_All	2784	0.06	0.95	3.98489	7.6916e-11	1.44896e-09	Up	gi|646720796|gb|KDR22393.1|/2.18791e-93/Forkhead box protein N3 [Zootermopsis nevadensis]	gi|326914886|ref|XM_003203706.1|/1e-09/PREDICTED: Meleagris gallopavo forkhead box N2 (FOXN2), mRNA	sp|O00409|FOXN3_HUMAN/7e-49/Forkhead box protein N3 OS=Homo sapiens GN=FOXN3 PE=1 SV=1	tca:100141565/4e-72/similar to forkhead box transcription factor subgroup N1; K09407 forkhead box protein N	SPBC16G5.15c/3e-20/---	NA
CL91.Contig6_All	3208	0.48	7.53	3.97154	8.30956e-89	1.19602e-86	Up	gi|291233103|ref|XP_002736493.1|/8.32784e-76/PREDICTED: nuclear distribution protein nudE-like 1-like [Saccoglossus kowalevskii]	gi|478535546|ref|XM_004441842.1|/2e-11/PREDICTED: Ceratotherium simum simum nudE nuclear distribution E homolog 1 (A. nidulans), transcript variant 2 (NDE1), mRNA	sp|Q9NXR1|NDE1_HUMAN/5e-75/Nuclear distribution protein nudE homolog 1 OS=Homo sapiens GN=NDE1 PE=1 SV=2	smm:Smp_169560/3e-39/subfamily M23B non-peptidase homologue (M23 family); K06560 mannose receptor, C type	MK0690/1e-08/---	NA
CL744.Contig2_All	5594	0.01	0.15	3.90689	5.27898e-05	0.000475721	Up	gi|646706360|gb|KDR13634.1|/1.08837e-89/Insulin receptor substrate 1 [Zootermopsis nevadensis]	NA	sp|Q28224|IRS1_CHLAE/2e-50/Insulin receptor substrate 1 OS=Chlorocebus aethiops GN=IRS1 PE=2 SV=1	ame:408438/5e-72/IRS, InRS, chico; insulin receptor substrate; K07187 insulin receptor substrate	XF1267/4e-08/---	NA
Unigene10618_All	1281	0.09	1.31	3.8635	7.54306e-07	9.30444e-06	Up	NA	NA	NA	NA	NA	NA
CL2772.Contig7_All	3430	11.37	162.71	3.839	0	0	Up	gi|356651196|gb|AET34915.1|/2.72376e-40/heat shock protein 21 [Macrobrachium rosenbergii]	NA	sp|P97399|DSPP_MOUSE/3e-12/Dentin sialophosphoprotein OS=Mus musculus GN=Dspp PE=1 SV=2	api:100169331/2e-10/protein lethal(2)essential for life-like; K09542 crystallin, alpha B	SPCC737.08/2e-06/---	NA
Unigene962_All	1249	1.03	14.06	3.77088	4.32354e-59	4.11781e-57	Up	gi|628823815|gb|AHY82567.1|/4.20117e-172/transcription factor ATF-b [Litopenaeus vannamei]	NA	NA	NA	NA	NA
Unigene3261_All	1306	0.6	8.1	3.75489	1.58272e-36	9.01094e-35	Up	gi|261326520|emb|CBH09481.1|/7.78505e-15/hypothetical protein, conserved [Trypanosoma brucei gambiense DAL972]	NA	sp|P97399|DSPP_MOUSE/1e-09/Dentin sialophosphoprotein OS=Mus musculus GN=Dspp PE=1 SV=2	dme:Dmel_CG18255/2e-07/Strn-Mlck; Stretchin-Mlck (EC:2.7.11.- 2.7.11.17 2.7.11.18); K00907 myosin-light-chain kinase [EC:2.7.11.18]	NA	NA
CL103.Contig8_All	4097	7.96	107.27	3.75233	0	0	Up	gi|356651196|gb|AET34915.1|/8.44445e-44/heat shock protein 21 [Macrobrachium rosenbergii]	NA	sp|Q9NZW4|DSPP_HUMAN/3e-14/Dentin sialophosphoprotein OS=Homo sapiens GN=DSPP PE=1 SV=2	api:100169331/5e-11/protein lethal(2)essential for life-like; K09542 crystallin, alpha B	NA	NA
Unigene5088_All	2436	0.09	1.21	3.74894	2.62534e-11	5.11492e-10	Up	gi|501294794|dbj|BAN20784.1|/2.47317e-170/conserved hypothetical protein [Riptortus pedestris]	gi|17155027|gb|AC008827.6|/9e-07/Homo sapiens chromosome 5 clone CTD-2136P21, complete sequence	sp|Q80VJ4|GPCP1_RAT/4e-117/Glycerophosphocholine phosphodiesterase GPCPD1 OS=Rattus norvegicus GN=Gpcpd1 PE=2 SV=1	NA	YPL110c_3/3e-33/---	NA
CL206.Contig9_All	2790	0.05	0.67	3.74416	8.21588e-08	1.15337e-06	Up	gi|572303846|ref|XP_006617900.1|/6.47164e-45/PREDICTED: tropomyosin-1, isoforms 9A/A/B-like isoform X12 [Apis dorsata]	gi|607632|gb|U08008.1|MEU08008/2e-35/Metapenaeus ensis tropomyosin mRNA, partial cds	sp|Q95VA8|TPM_TRISP/2e-41/Tropomyosin OS=Trichinella spiralis PE=2 SV=1	cel:Y105E8B.1/2e-39/lev-11; LEVamisole resistant family member (lev-11); K09290 tropomyosin 3	NA	NA
Unigene3466_All	2483	1.54	20.57	3.73954	7.18256e-175	1.75254e-172	Up	NA	NA	NA	NA	NA	NA
CL2772.Contig9_All	5912	6.57	85.83	3.70752	0	0	Up	gi|356651196|gb|AET34915.1|/3.77041e-40/heat shock protein 21 [Macrobrachium rosenbergii]	NA	sp|Q9NZW4|DSPP_HUMAN/2e-15/Dentin sialophosphoprotein OS=Homo sapiens GN=DSPP PE=1 SV=2	gga:422716/4e-16/CENPE; centromere protein E, 312kDa; K11498 centromeric protein E	NA	NA
CL2188.Contig3_All	1277	0.58	7.5	3.69277	6.25756e-33	3.12512e-31	Up	gi|675368610|gb|KFM61512.1|/2.25877e-19/Group 3 secretory phospholipase A2, partial [Stegodyphus mimosarum]	NA	sp|Q1JPB9|PA2G3_BOVIN/5e-09/Group 3 secretory phospholipase A2 OS=Bos taurus GN=PLA2G3 PE=2 SV=1	mmu:237625/9e-10/Pla2g3, 9130003P18Rik; phospholipase A2, group III (EC:3.1.1.4); K01047 phospholipase A2 [EC:3.1.1.4]	NA	NA
CL240.Contig3_All	2065	0.54	6.98	3.6922	6.72092e-50	5.24969e-48	Up	gi|167525571|ref|XP_001747120.1|/8.04429e-10/hypothetical protein [Monosiga brevicollis MX1] &gt;gi|163774415|gb|EDQ88044.1| predicted protein [Monosiga brevicollis MX1]	gi|91680545|gb|AC175493.3|/2e-25/Mus musculus BAC clone RP24-70B12 from chromosome y, complete sequence	sp|Q1LWL6|GSE1_DANRE/1e-09/Genetic suppressor element 1 OS=Danio rerio GN=gse1 PE=4 SV=1	aga:AgaP_AGAP011395/7e-10/AGAP011395-PA; K06225 patched 1	NA	NA
Unigene10183_All	597	0.22	2.84	3.69032	3.26106e-06	3.65159e-05	Up	NA	gi|197632654|gb|AC202813.19|/5e-08/Macaca mulatta BAC CH250-340D2 (Children's Hospital Oakland Research Institute Rhesus macaque Adult Male BAC Library) complete sequence	NA	NA	NA	NA
CL103.Contig5_All	2690	7.34	94.46	3.68585	0	0	Up	gi|356651196|gb|AET34915.1|/1.38074e-44/heat shock protein 21 [Macrobrachium rosenbergii]	NA	sp|P02515|HSP22_DROME/2e-11/Heat shock protein 22 OS=Drosophila melanogaster GN=Hsp22 PE=1 SV=4	api:100169331/5e-11/protein lethal(2)essential for life-like; K09542 crystallin, alpha B	NA	NA
CL2810.Contig1_All	1002	0.12	1.49	3.63421	6.74722e-06	7.21167e-05	Up	gi|514703545|ref|XP_005008917.1|/1.72682e-18/PREDICTED: protein PRRC2C [Anas platyrhynchos]	gi|347543879|gb|AC244221.2|/3e-63/Monodelphis domestica BAC clone VMRC6-309P5 from chromosome y, complete sequence	sp|Q5T200|ZC3HD_HUMAN/1e-16/Zinc finger CCCH domain-containing protein 13 OS=Homo sapiens GN=ZC3H13 PE=1 SV=1	aga:AgaP_AGAP011395/2e-18/AGAP011395-PA; K06225 patched 1	NA	biological_process:GO:0009190//cyclic nucleotide biosynthetic process;GO:0035556//intracellular signal transduction;molecular_function:GO:0016849//phosphorus-oxygen lyase activity;
CL1220.Contig1_All	4512	0.25	3.05	3.60881	7.3972e-48	5.50919e-46	Up	gi|665791629|ref|XP_008543378.1|/3.05005e-119/PREDICTED: phosphatidate phosphatase LPIN3 isoform X3 [Microplitis demolitor]	gi|380017731|ref|XM_003692753.1|/1e-10/PREDICTED: Apis florea phosphatidate phosphatase LPIN2-like (LOC100868646), mRNA	sp|Q9BQK8|LPIN3_HUMAN/1e-87/Phosphatidate phosphatase LPIN3 OS=Homo sapiens GN=LPIN3 PE=1 SV=3	ame:410201/2e-120/phosphatidate phosphatase LPIN1-like; K15728 phosphatidate phosphatase LPIN [EC:3.1.3.4]	SPAC1952.13/6e-69/---	NA
Unigene13522_All	803	0.23	2.78	3.59538	5.5e-08	7.89854e-07	Up	gi|167525571|ref|XP_001747120.1|/2.59866e-10/hypothetical protein [Monosiga brevicollis MX1] &gt;gi|163774415|gb|EDQ88044.1| predicted protein [Monosiga brevicollis MX1]	gi|78190322|gb|AC159318.4|/4e-28/Mus musculus BAC clone RP23-76M13 from chromosome 12, complete sequence	sp|P18615|NELFE_HUMAN/8e-10/Negative elongation factor E OS=Homo sapiens GN=NELFE PE=1 SV=3	dvi:Dvir_GJ17053/4e-11/GJ17053 gene product from transcript GJ17053-RA; K12811 ATP-dependent RNA helicase DDX46/PRP5 [EC:3.6.4.13]	NA	biological_process:GO:0008152//metabolic process;molecular_function:GO:0000166//nucleotide binding;GO:0004386//helicase activity;
CL648.Contig1_All	1120	0.64	7.57	3.56415	1.27519e-27	5.36461e-26	Up	gi|665814386|ref|XP_008555800.1|/6.62034e-09/PREDICTED: uncharacterized protein LOC103577080 [Microplitis demolitor]	NA	NA	NA	NA	NA
CL831.Contig2_All	2580	2.52	29.21	3.53497	3.77404e-245	1.30663e-242	Up	gi|356651196|gb|AET34915.1|/2.42227e-22/heat shock protein 21 [Macrobrachium rosenbergii]	NA	sp|P82147|L2EFL_DROME/3e-09/Protein lethal(2)essential for life OS=Drosophila melanogaster GN=l(2)efl PE=1 SV=1	dya:Dyak_GE11545/3e-09/GE11545 gene product from transcript GE11545-RA; K09542 crystallin, alpha B	SPAC140.02/2e-08/---	NA
CL1596.Contig1_All	859	1.12	12.78	3.51232	1.23781e-34	6.57939e-33	Up	NA	NA	NA	NA	NA	NA
Unigene14389_All	1205	0.08	0.91	3.50779	9.73222e-05	0.000832519	Up	gi|646707936|gb|KDR14449.1|/4.61496e-35/MKL/myocardin-like protein 2 [Zootermopsis nevadensis]	gi|12188801|emb|AJ292240.1|/7e-06/Dictyostelium discoideum mRNA for 1I protein	sp|Q54TY7|SRFA_DICDI/5e-16/Serum response factor homolog A OS=Dictyostelium discoideum GN=srfA PE=1 SV=1	dmo:Dmoj_GI21666/4e-14/GI21666 gene product from transcript GI21666-RA; K09216 ovo	VCA0521/6e-06/---	NA
CL2772.Contig6_All	6767	14.42	163.57	3.50377	0	0	Up	gi|356651196|gb|AET34915.1|/1.95141e-40/heat shock protein 21 [Macrobrachium rosenbergii]	gi|19850368|gb|AF359949.1|/1e-76/Penaeus (Litopenaeus) vannamei microsatellite TUMXLv10.146 sequence	sp|Q9NZW4|DSPP_HUMAN/3e-12/Dentin sialophosphoprotein OS=Homo sapiens GN=DSPP PE=1 SV=2	cin:751565/2e-12/zf(fyve/c2h2)-2, Ci-ZF(FYVE/C2H2)-2; zinc finger protein ZF2; K12478 early endosome antigen 1	NA	NA
Unigene18321_All	813	0.15	1.7	3.5025	2.85588e-05	0.000271293	Up	NA	NA	NA	NA	NA	NA
Unigene3782_All	2128	0.27	3.05	3.49778	2.54454e-22	9.09221e-21	Up	gi|9186886|dbj|BAA99544.1|/8.03785e-29/BCS-2 [Amphibalanus amphitrite]	gi|148746894|emb|CU207343.7|/2e-19/Zebrafish DNA sequence from clone CH211-285E16 in linkage group 19, complete sequence	sp|Q9Y5Z4|HEBP2_HUMAN/1e-16/Heme-binding protein 2 OS=Homo sapiens GN=HEBP2 PE=1 SV=1	NA	NA	NA
CL2697.Contig3_All	2252	0.29	3.23	3.47741	5.69004e-25	2.23245e-23	Up	gi|332031349|gb|EGI70862.1|/2.63775e-86/Lysosomal acid phosphatase [Acromyrmex echinatior]	gi|374722808|gb|JQ514278.1|/2e-63/Osmerus mordax LUC7La-like protein gene, partial cds; EPS8L1a-like protein gene, complete cds; LRRC18-like gene, LRRC18-like protein gene, complete cds; ARHGAP22-like protein gene, complete cds; MAPK8-like protein gene, complete cds; FRMPD2-like protein, type II antifreeze protein, GDF10-like protein, GDF2-like protein, RBP3-like protein-1, RBP3-like protein-2, A…	sp|Q3KQG9|PPAT_XENLA/2e-72/Testicular acid phosphatase homolog OS=Xenopus laevis GN=acpt PE=2 SV=1	ame:551618/4e-82/prostatic acid phosphatase-like; K14410 acid phosphatase [EC:3.1.3.2]	NA	NA
CL144.Contig6_All	5986	0.04	0.44	3.45943	4.69086e-10	8.27685e-09	Up	gi|542217259|ref|XP_003438914.2|/8.49095e-165/PREDICTED: glutamate receptor-interacting protein 2-like [Oreochromis niloticus]	gi|50788429|emb|BX469915.7|/3e-27/Zebrafish DNA sequence from clone CH211-63B16 in linkage group 17, complete sequence	sp|Q9Y3R0|GRIP1_HUMAN/2e-158/Glutamate receptor-interacting protein 1 OS=Homo sapiens GN=GRIP1 PE=1 SV=3	pon:100459044/1e-20/MPDZ; multiple PDZ domain protein; K06095 multiple PDZ domain protein	DR2133/1e-09/---	NA
CL373.Contig10_All	2676	0.32	3.44	3.42626	1.2472e-30	5.84154e-29	Up	gi|642911587|ref|XP_008200662.1|/5.02182e-172/PREDICTED: glutaminase kidney isoform, mitochondrial isoform X3 [Tribolium castaneum]	gi|195485243|ref|XM_002090975.1|/2e-08/Drosophila yakuba GE13430 (Dyak\GE13430), mRNA	sp|D3Z7P3|GLSK_MOUSE/3e-158/Glutaminase kidney isoform, mitochondrial OS=Mus musculus GN=Gls PE=1 SV=1	tca:655577/2e-173/similar to glutaminase; K01425 glutaminase [EC:3.5.1.2]	all2934/4e-65/---	NA
Unigene2867_All	635	0.2	2.14	3.41954	5.83818e-05	0.000522621	Up	gi|281203630|gb|EFA77827.1|/1.79178e-30/hypothetical protein PPL_09325 [Polysphondylium pallidum PN500]	NA	NA	NA	NA	NA
CL802.Contig2_All	1880	0.28	2.96	3.4021	9.50438e-19	2.87488e-17	Up	gi|330800910|ref|XP_003288475.1|/1.30554e-18/hypothetical protein DICPUDRAFT_152697 [Dictyostelium purpureum] &gt;gi|325081487|gb|EGC35001.1| hypothetical protein DICPUDRAFT_152697 [Dictyostelium purpureum]	NA	sp|Q5SSG8|MUC21_HUMAN/1e-12/Mucin-21 OS=Homo sapiens GN=MUC21 PE=1 SV=2	hsa:9187/2e-09/SLC24A1, CSNB1D, HsT17412, KIAA0702, NCKX, NCKX1, RODX; solute carrier family 24 (sodium/potassium/calcium exchanger), member 1; K13749 solute carrier family 24 (sodium/potassium/calcium exchanger), member 1	XF1267/3e-12/---	NA
CL2166.Contig1_All	2796	0.3	3.15	3.39232	4.18214e-29	1.84735e-27	Up	gi|340726972|ref|XP_003401825.1|/1.63093e-88/PREDICTED: elongation of very long chain fatty acids protein 6-like [Bombus terrestris] &gt;gi|350414316|ref|XP_003490277.1| PREDICTED: elongation of very long chain fatty acids protein 6-like [Bombus impatiens]	gi|410914430|ref|XM_003970642.1|/3e-13/PREDICTED: Takifugu rubripes elongation of very long chain fatty acids protein 6-like (LOC101061056), mRNA	sp|Q5ZJR8|ELOV6_CHICK/9e-70/Elongation of very long chain fatty acids protein 6 OS=Gallus gallus GN=ELOVL6 PE=2 SV=1	gga:428772/3e-69/ELOVL6; ELOVL fatty acid elongase 6; K10203 elongation of very long chain fatty acids protein 6 [EC:2.3.1.-]	NA	NA
CL103.Contig3_All	3806	26.16	272.45	3.38056	0	0	Up	gi|356651196|gb|AET34915.1|/1.56181e-52/heat shock protein 21 [Macrobrachium rosenbergii]	NA	sp|P02515|HSP22_DROME/1e-13/Heat shock protein 22 OS=Drosophila melanogaster GN=Hsp22 PE=1 SV=4	aag:AaeL_AAEL013341/6e-13/lethal(2)essential for life protein, l2efl; K09542 crystallin, alpha B	NA	NA
CL2772.Contig1_All	520	8.65	89.34	3.36853	7.71862e-123	1.45405e-120	Up	NA	NA	NA	NA	NA	NA
Unigene3268_All	966	2.01	20.72	3.36576	1.56739e-59	1.51534e-57	Up	gi|356651196|gb|AET34915.1|/1.01707e-12/heat shock protein 21 [Macrobrachium rosenbergii]	NA	NA	NA	NA	NA
CL373.Contig11_All	2445	0.18	1.77	3.29768	5.63802e-15	1.42311e-13	Up	gi|357618015|gb|EHJ71111.1|/5.18442e-160/putative glutaminase [Danaus plexippus]	gi|195485243|ref|XM_002090975.1|/1e-08/Drosophila yakuba GE13430 (Dyak\GE13430), mRNA	sp|P13264|GLSK_RAT/9e-151/Glutaminase kidney isoform, mitochondrial OS=Rattus norvegicus GN=Gls PE=1 SV=2	ame:408991/9e-161/nemy; no extended memory; K01425 glutaminase [EC:3.5.1.2]	all2934/3e-65/---	NA
CL2697.Contig2_All	2291	0.28	2.73	3.2854	2.2053e-20	7.24356e-19	Up	gi|332031349|gb|EGI70862.1|/3.64189e-83/Lysosomal acid phosphatase [Acromyrmex echinatior]	gi|374722808|gb|JQ514278.1|/2e-63/Osmerus mordax LUC7La-like protein gene, partial cds; EPS8L1a-like protein gene, complete cds; LRRC18-like gene, LRRC18-like protein gene, complete cds; ARHGAP22-like protein gene, complete cds; MAPK8-like protein gene, complete cds; FRMPD2-like protein, type II antifreeze protein, GDF10-like protein, GDF2-like protein, RBP3-like protein-1, RBP3-like protein-2, A…	sp|Q3KQG9|PPAT_XENLA/3e-70/Testicular acid phosphatase homolog OS=Xenopus laevis GN=acpt PE=2 SV=1	ame:551618/8e-80/prostatic acid phosphatase-like; K14410 acid phosphatase [EC:3.1.3.2]	NA	NA
CL127.Contig3_All	4478	0.11	1.07	3.28204	1.03775e-16	2.85884e-15	Up	gi|321468510|gb|EFX79494.1|/0/putative positive regulatory Domain/B-lymphocyte induced maturation protein 1, version A [Daphnia pulex]	gi|198465709|ref|XM_002134990.1|/8e-58/Drosophila pseudoobscura pseudoobscura GA23469 (Dpse\GA23469), mRNA	sp|Q60636|PRDM1_MOUSE/4e-71/PR domain zinc finger protein 1 OS=Mus musculus GN=Prdm1 PE=1 SV=1	ssc:100524442/1e-38/ZNF235; zinc finger protein 235; K09228 KRAB domain-containing zinc finger protein	SPAC144.09c/4e-16/---	NA
CL1630.Contig2_All	1811	0.14	1.35	3.26946	8.08734e-09	1.26109e-07	Up	gi|167527177|ref|XP_001747921.1|/1.33069e-21/hypothetical protein [Monosiga brevicollis MX1] &gt;gi|163773670|gb|EDQ87308.1| predicted protein [Monosiga brevicollis MX1]	gi|215272788|emb|FM878494.1|/2e-28/Champsocephalus gunnari microsatellite DNA, locus Cgu31, clone Cgu26E12	sp|Q8MP30|Y7791_DICDI/1e-07/Uncharacterized histidine-rich protein DDB_G0274557 OS=Dictyostelium discoideum GN=DDB_G0274557 PE=4 SV=1	cin:100180783/3e-08/similar to solute carrier family 30 (zinc transporter), member 7; K14694 solute carrier family 30 (zinc transporter), member 7	PM0926/1e-07/---	molecular_function:GO:0032555//purine ribonucleotide binding;GO:0035639//purine ribonucleoside triphosphate binding;GO:0032550//purine ribonucleoside binding;
CL808.Contig1_All	3399	1.38	13.21	3.25889	4.29868e-138	8.88163e-136	Up	gi|694546050|ref|XP_009498364.1|/4.48579e-11/hypothetical protein H696_06347, partial [Fonticula alba] &gt;gi|627945005|gb|KCV67231.1| hypothetical protein H696_06347, partial [Fonticula alba]	NA	sp|E9PAV3|NACAM_HUMAN/2e-07/Nascent polypeptide-associated complex subunit alpha, muscle-specific form OS=Homo sapiens GN=NACA PE=1 SV=1	cfa:480158/3e-07/ELP2; elongation protein 2 homolog (S. cerevisiae); K11374 elongator complex protein 2	NA	NA
CL1511.Contig1_All	1074	0.2	1.85	3.20945	4.70176e-07	5.94566e-06	Up	gi|554874040|ref|XP_005946933.1|/2.60308e-15/PREDICTED: luc7-like protein 3-like isoform X1 [Haplochromis burtoni] &gt;gi|554874042|ref|XP_005946934.1| PREDICTED: luc7-like protein 3-like isoform X2 [Haplochromis burtoni]	gi|79759608|gb|AC161271.2|/2e-36/Mus musculus BAC clone RP23-59D8 from chromosome 14, complete sequence	sp|Q55AX2|DOT1L_DICDI/7e-14/Histone-lysine N-methyltransferase, H3 lysine-79 specific OS=Dictyostelium discoideum GN=dotA PE=2 SV=2	tgu:100219403/7e-13/uncharacterized LOC100219403; K14822 rRNA-processing protein CGR1	NA	NA
CL534.Contig10_All	4335	0.13	1.19	3.19438	1.57761e-17	4.52612e-16	Up	gi|642921494|ref|XP_968130.3|/9.97096e-136/PREDICTED: uncharacterized protein LOC656511 [Tribolium castaneum] &gt;gi|270006226|gb|EFA02674.1| hypothetical protein TcasGA2_TC008395 [Tribolium castaneum]	NA	sp|O54834|RHG06_MOUSE/2e-66/Rho GTPase-activating protein 6 OS=Mus musculus GN=Arhgap6 PE=1 SV=3	cin:100176232/4e-19/similar to Bcr protein; K08878 breakpoint cluster region protein [EC:2.7.11.1]	NA	NA
CL432.Contig1_All	6774	1.12	10.25	3.19405	2.1624e-211	6.2248e-209	Up	gi|405966738|gb|EKC31981.1|/0/Eukaryotic translation initiation factor 4 gamma 3 [Crassostrea gigas]	gi|372618341|ref|NG_017196.2|/1e-14/Homo sapiens armadillo repeat containing, X-linked 4 (ARMCX4), RefSeqGene on chromosome X	sp|Q04637|IF4G1_HUMAN/8e-179/Eukaryotic translation initiation factor 4 gamma 1 OS=Homo sapiens GN=EIF4G1 PE=1 SV=4	tgu:100225457/0.0/uncharacterized LOC100225457; K03260 translation initiation factor 4G	YBR112c/8e-33/---	NA
Unigene9098_All	1117	0.16	1.46	3.18982	7.8308e-06	8.28345e-05	Up	gi|646721154|gb|KDR22624.1|/2.1107e-23/hypothetical protein L798_12754 [Zootermopsis nevadensis]	NA	sp|Q75JC9|Y8484_DICDI/4e-10/Uncharacterized protein DDB_G0271670 OS=Dictyostelium discoideum GN=DDB_G0271670 PE=4 SV=1	oaa:100083077/5e-06/PNN; pinin, desmosome associated protein; K13114 pinin	NA	NA
CL2697.Contig1_All	1213	0.24	2.18	3.18322	9.34238e-09	1.44711e-07	Up	gi|537274303|gb|ERE92685.1|/3.36102e-17/transmembrane protein [Cricetulus griseus]	gi|374722808|gb|JQ514278.1|/9e-64/Osmerus mordax LUC7La-like protein gene, partial cds; EPS8L1a-like protein gene, complete cds; LRRC18-like gene, LRRC18-like protein gene, complete cds; ARHGAP22-like protein gene, complete cds; MAPK8-like protein gene, complete cds; FRMPD2-like protein, type II antifreeze protein, GDF10-like protein, GDF2-like protein, RBP3-like protein-1, RBP3-like protein-2, A…	sp|P49756|RBM25_HUMAN/2e-16/RNA-binding protein 25 OS=Homo sapiens GN=RBM25 PE=1 SV=3	aga:AgaP_AGAP011395/1e-16/AGAP011395-PA; K06225 patched 1	NA	biological_process:GO:0055114//oxidation-reduction process;molecular_function:GO:0000166//nucleotide binding;GO:0016491//oxidoreductase activity;
CL1016.Contig6_All	4435	0.2	1.81	3.17792	4.41722e-26	1.78782e-24	Up	gi|668458321|gb|KFB46248.1|/0/AGAP008646-PA-like protein [Anopheles sinensis]	gi|338224466|gb|HM217881.1|/5e-28/Scylla paramamosain camp/cgmp cyclic nucleotide phosphodiesterase mRNA, partial cds	sp|Q9VJ79|PDE11_DROME/0.0/Dual 3',5'-cyclic-AMP and -GMP phosphodiesterase 11 OS=Drosophila melanogaster GN=Pde11 PE=1 SV=4	dgr:Dgri_GH10531/0.0/GH10531 gene product from transcript GH10531-RA; K13298 dual 3',5'-cyclic-AMP and -GMP phosphodiesterase 11 [EC:3.1.4.17 3.1.4.35]	NA	biological_process:GO:0007165//signal transduction;GO:0008152//metabolic process;molecular_function:GO:0046872//metal ion binding;GO:0047555//3',5'-cyclic-GMP phosphodiesterase activity;
Unigene12938_All	2533	0.97	8.72	3.16827	4.90364e-66	5.3009e-64	Up	gi|676493191|ref|XP_009066159.1|/2.98146e-33/hypothetical protein LOTGIDRAFT_236795 [Lottia gigantea] &gt;gi|556094557|gb|ESO83210.1| hypothetical protein LOTGIDRAFT_236795 [Lottia gigantea]	NA	sp|H0YM25|GG6LV_HUMAN/2e-11/Golgin subfamily A member 6-like protein 22 OS=Homo sapiens GN=GOLGA6L22 PE=3 SV=1	cin:100186162/2e-11/similar to class I INCENP protein; K11515 inner centromere protein	PAB0812/1e-09/---	NA
Unigene5377_All	1614	0.09	0.78	3.11548	5.83818e-05	0.000522804	Up	NA	NA	NA	NA	NA	NA
CL1300.Contig1_All	2334	0.08	0.68	3.08746	7.8308e-06	8.28687e-05	Up	gi|488585994|ref|XP_004478342.1|/9.51169e-172/PREDICTED: protein Hook homolog 3 isoform 2 [Dasypus novemcinctus]	NA	sp|Q86VS8|HOOK3_HUMAN/2e-172/Protein Hook homolog 3 OS=Homo sapiens GN=HOOK3 PE=1 SV=2	cfa:480418/1e-20/CCDC88C; coiled-coil domain containing 88C; K08408 G protein-coupled receptor 68	MK0690/1e-15/---	NA
Unigene14455_All	4989	0.37	3.09	3.06201	1.07752e-45	7.66834e-44	Up	gi|675381429|gb|KFM74331.1|/1.13333e-106/Protein FAM214A, partial [Stegodyphus mimosarum]	NA	sp|Q5FW46|F214A_XENTR/4e-66/Protein FAM214A OS=Xenopus tropicalis GN=fam214a PE=2 SV=1	NA	NA	NA
Unigene13295_All	1353	0.34	2.75	3.01582	6.0363e-12	1.23424e-10	Up	gi|546687430|gb|ERL96132.1|/3.52803e-18/hypothetical protein D910_01146 [Dendroctonus ponderosae]	NA	sp|P39806|SALM_DROVI/8e-13/Homeotic protein spalt-major OS=Drosophila virilis GN=salm PE=2 SV=1	hsa:23524/7e-10/SRRM2, 300-KD, CWF21, Cwc21, DKFZp667L0421, DKFZp686O15166, FLJ21926, FLJ22250, KIAA0324, MGC40295, SRL300, SRm300; serine/arginine repetitive matrix 2; K13172 serine/arginine repetitive matrix protein 2	Cgl1939/1e-07/---	NA
CL607.Contig4_All	1950	0.34	2.74	3.01057	1.68203e-16	4.5747e-15	Up	gi|544470712|ref|XP_005571318.1|/9.79687e-10/PREDICTED: nascent polypeptide-associated complex subunit alpha, muscle-specific form isoform X2 [Macaca fascicularis]	NA	sp|E9PAV3|NACAM_HUMAN/4e-08/Nascent polypeptide-associated complex subunit alpha, muscle-specific form OS=Homo sapiens GN=NACA PE=1 SV=1	ssc:100628075/2e-08/nuclear receptor corepressor 1-like; K04650 nuclear receptor co-repressor 1	Rv3876/1e-06/---	NA
CL1111.Contig1_All	2384	0.13	1.03	2.98606	3.68126e-08	5.39862e-07	Up	gi|573890828|ref|XP_006633174.1|/1.55324e-68/PREDICTED: fatty acyl-CoA reductase 1-like [Lepisosteus oculatus]	gi|66793520|gb|AC155833.10|/9e-13/Mus musculus 10 BAC RP24-405O10 (Roswell Park Cancer Institute (C57BL/6J Male) Mouse BAC Library) complete sequence	sp|Q7ZXF5|FACR1_XENLA/3e-64/Fatty acyl-CoA reductase 1 OS=Xenopus laevis GN=far1 PE=2 SV=1	tca:662226/1e-64/similar to CG5065-PA; K13356 fatty acyl-CoA reductase [EC:1.2.1.-]	alr5357_2/3e-07/---	NA
Unigene3269_All	2800	5.3	41.69	2.97564	0	0	Up	gi|356651196|gb|AET34915.1|/5.68531e-49/heat shock protein 21 [Macrobrachium rosenbergii]	NA	sp|P02515|HSP22_DROME/7e-14/Heat shock protein 22 OS=Drosophila melanogaster GN=Hsp22 PE=1 SV=4	aag:AaeL_AAEL013341/4e-13/lethal(2)essential for life protein, l2efl; K09542 crystallin, alpha B	NA	NA
Unigene11312_All	3489	0.52	4.07	2.96845	8.45632e-41	5.29709e-39	Up	NA	gi|115312560|gb|AC189700.3|/2e-08/Pan troglodytes BAC clone CH251-320D13 from chromosome 7, complete sequence	NA	NA	NA	NA
Unigene3263_All	2129	5.33	41.33	2.95498	2.19874e-239	7.31581e-237	Up	gi|356651196|gb|AET34915.1|/3.24822e-46/heat shock protein 21 [Macrobrachium rosenbergii]	NA	sp|P02515|HSP22_DROME/2e-11/Heat shock protein 22 OS=Drosophila melanogaster GN=Hsp22 PE=1 SV=4	api:100169331/8e-12/protein lethal(2)essential for life-like; K09542 crystallin, alpha B	NA	NA
CL287.Contig2_All	3474	2.18	16.86	2.9512	1.20713e-162	2.86358e-160	Up	gi|675372097|gb|KFM64999.1|/1.42703e-90/Interferon regulatory factor 2-binding protein 2-B, partial [Stegodyphus mimosarum]	gi|543345520|ref|XM_005518532.1|/4e-28/PREDICTED: Pseudopodoces humilis interferon regulatory factor 2 binding protein 2 (IRF2BP2), transcript variant X2, mRNA	sp|Q7ZXS3|I2BP2_XENLA/2e-65/Interferon regulatory factor 2-binding protein 2 OS=Xenopus laevis GN=irf2bp2 PE=2 SV=1	gga:396544/2e-10/NACA, PTGES3, TEBP, cPGES; nascent polypeptide-associated complex alpha subunit; K03626 nascent polypeptide-associated complex subunit alpha	mlr2363/1e-06/---	NA
Unigene3274_All	1943	2.58	19.4	2.91061	1.50805e-101	2.52524e-99	Up	gi|356651196|gb|AET34915.1|/1.22298e-36/heat shock protein 21 [Macrobrachium rosenbergii]	NA	sp|P02515|HSP22_DROME/6e-12/Heat shock protein 22 OS=Drosophila melanogaster GN=Hsp22 PE=1 SV=4	tca:657196/3e-13/similar to heat shock protein 1; K09542 crystallin, alpha B	NA	NA
CL2524.Contig1_All	1805	0.14	1.05	2.90689	2.08694e-06	2.4117e-05	Up	gi|195481719|ref|XP_002101751.1|/8.77957e-175/Hex-A [Drosophila yakuba] &gt;gi|194189275|gb|EDX02859.1| Hex-A [Drosophila yakuba]	gi|15187237|gb|AC021078.5|/7e-16/Homo sapiens chromosome 5 clone CTB-89H12, complete sequence	sp|Q9NFT7|HXK2_DROME/4e-134/Hexokinase type 2 OS=Drosophila melanogaster GN=Hex-t2 PE=2 SV=4	dya:Dyak_GE17799/4e-176/Dyak_Hex-A; GE17799 gene product from transcript GE17799-RA; K00844 hexokinase [EC:2.7.1.1]	SPAC24H6.04/2e-78/---	biological_process:GO:0016310//phosphorylation;GO:0006096//glycolytic process;GO:0001678//cellular glucose homeostasis;GO:0060361//flight;cellular_component:GO:0005829//cytosol;molecular_function:GO:0019158//mannokinase activity;GO:0005524//ATP binding;GO:0008865//fructokinase activity;GO:0004340//glucokinase activity;
CL1483.Contig3_All	5958	0.1	0.74	2.88753	6.75622e-14	1.60868e-12	Up	gi|646709826|gb|KDR15515.1|/4.4003e-113/Transcriptional activator protein Pur-alpha [Zootermopsis nevadensis]	gi|380017953|ref|XM_003692859.1|/6e-16/PREDICTED: Apis florea transcriptional activator protein Pur-alpha-like (LOC100872642), mRNA	sp|Q96QR8|PURB_HUMAN/5e-61/Transcriptional activator protein Pur-beta OS=Homo sapiens GN=PURB PE=1 SV=3	spu:577326/2e-09/similar to Cpsf6 protein; K13911 basic salivary proline-rich protein 1/2	NA	NA
Unigene6770_All	748	0.33	2.39	2.85647	1.56935e-05	0.000157057	Up	gi|557187376|emb|CDJ46319.1|/1.15311e-06/hypothetical protein EBH_0011770 [Eimeria brunetti]	gi|545176878|ref|XM_005614919.1|/4e-09/PREDICTED: Equus caballus neuro-oncological ventral antigen 2 (NOVA2), mRNA	NA	NA	NA	NA
CL790.Contig1_All	4164	1.15	8.3	2.85148	1.34762e-93	2.06743e-91	Up	gi|665821094|ref|XP_008559477.1|/1.56086e-61/PREDICTED: facilitated trehalose transporter Tret1-like [Microplitis demolitor]	gi|60219423|emb|BX005414.13|/1e-19/Zebrafish DNA sequence from clone DKEY-21C19 in linkage group 23, complete sequence	sp|B0WC46|TRET1_CULQU/1e-56/Facilitated trehalose transporter Tret1 OS=Culex quinquefasciatus GN=Tret1 PE=3 SV=1	api:100159441/4e-60/facilitated trehalose transporter Tret1-like; K14258 facilitated trehalose transporter	BS_araE/8e-33/---	NA
CL63.Contig3_All	570	0.46	3.29	2.83838	1.56935e-05	0.000156996	Up	gi|449269462|gb|EMC80228.1|/7.89151e-15/Putative protein L116 [Columba livia]	gi|242101433|emb|FN415797.1|/2e-13/Equus caballus microsatellite DNA, locus ABGe9611	sp|Q5T200|ZC3HD_HUMAN/4e-15/Zinc finger CCCH domain-containing protein 13 OS=Homo sapiens GN=ZC3H13 PE=1 SV=1	dgr:Dgri_GH17577/6e-13/GH17577 gene product from transcript GH17577-RA; K12811 ATP-dependent RNA helicase DDX46/PRP5 [EC:3.6.4.13]	RSc1040/2e-06/---	NA
CL409.Contig2_All	1158	1.93	13.75	2.83276	5.12506e-41	3.22614e-39	Up	NA	NA	NA	NA	NA	NA
CL530.Contig1_All	1774	0.12	0.85	2.82443	1.56561e-05	0.00015699	Up	gi|676446249|ref|XP_009051018.1|/1.01021e-74/hypothetical protein LOTGIDRAFT_203722 [Lottia gigantea] &gt;gi|556109667|gb|ESO98319.1| hypothetical protein LOTGIDRAFT_203722 [Lottia gigantea]	gi|195581799|ref|XM_002080682.1|/7e-10/Drosophila simulans GD10100 (Dsim\GD10100), mRNA	sp|Q6GL11|CHM4B_XENTR/5e-72/Charged multivesicular body protein 4b OS=Xenopus tropicalis GN=chmp4b PE=2 SV=1	xtr:448169/2e-71/chmp4b, MGC69372, chmp4a, ctpp3, shax1, snf7, snf7-2; charged multivesicular body protein 4B; K12194 charged multivesicular body protein 4	NA	NA
CL450.Contig5_All	1876	0.15	1.06	2.82103	1.05565e-06	1.26738e-05	Up	gi|242023044|ref|XP_002431946.1|/1.54768e-105/Bestrophin-2, putative [Pediculus humanus corporis] &gt;gi|212517297|gb|EEB19208.1| Bestrophin-2, putative [Pediculus humanus corporis]	gi|158300977|ref|XM_320767.3|/1e-20/Anopheles gambiae str. PEST AGAP011745-PA (AgaP_AGAP011745) mRNA, complete cds	sp|Q6H1V1|BEST3_MOUSE/1e-93/Bestrophin-3 OS=Mus musculus GN=Best3 PE=2 SV=1	xtr:394571/8e-96/best2, MGC75942, vmd2l1; bestrophin 2; K13879 bestrophin-2	DR2133/9e-07/---	NA
Unigene27020_All	2520	0.26	1.83	2.81526	1.36006e-13	3.15051e-12	Up	gi|51965688|emb|CAG29666.1|/0/translation initiation factor 2 gamma subunit [Oniscus asellus]	gi|51965687|emb|AJ715860.1|/2e-48/Oniscus asellus mRNA for eukaryotic translation initiation factor 2 gamma subunit (eIF2g gene)	sp|Q2KHU8|IF2G_BOVIN/0.0/Eukaryotic translation initiation factor 2 subunit 3 OS=Bos taurus GN=EIF2S3 PE=2 SV=1	nvi:100123987/0.0/NV10344; eukaryotic translation initiation factor 2 subunit 3, Y-linked-like; K03242 translation initiation factor 2 subunit 3	SPBC17G9.09/0.0/---	biological_process:GO:0006184//GTP catabolic process;molecular_function:GO:0005525//GTP binding;GO:0003924//GTPase activity;
CL275.Contig3_All	4055	0.26	1.82	2.80735	1.07925e-20	3.61917e-19	Up	gi|195589443|ref|XP_002084461.1|/6.18688e-156/GD14287 [Drosophila simulans] &gt;gi|194196470|gb|EDX10046.1| GD14287 [Drosophila simulans]	gi|488580693|ref|XM_004475733.1|/3e-17/PREDICTED: Dasypus novemcinctus solute carrier family 20 (phosphate transporter), member 1 (SLC20A1), mRNA	sp|Q6PFM1|S20AB_DANRE/4e-79/Sodium-dependent phosphate transporter 1-B OS=Danio rerio GN=slc20a1b PE=2 SV=1	dsi:Dsim_GD14287/3e-157/GD14287 gene product from transcript GD14287-RA; K14640 solute carrier family 20 (sodium-dependent phosphate transporter)	YBR296c/1e-63/---	NA
CL176.Contig5_All	5875	1.32	9.22	2.80423	2.24948e-144	4.843e-142	Up	gi|645011145|ref|XP_008213692.1|/4.95485e-109/PREDICTED: trichohyalin isoform X3 [Nasonia vitripennis]	NA	sp|Q0KIC3|Y3427_DROME/1e-32/Uncharacterized protein CG43427 OS=Drosophila melanogaster GN=CG43427 PE=2 SV=1	nvi:100123436/1e-72/NV12048; uncharacterized LOC100123436; K06084 F-box protein 20	Rv3876/1e-07/---	NA
Unigene10484_All	1279	0.32	2.23	2.8009	1.93751e-08	2.92338e-07	Up	gi|537138203|gb|ERE67145.1|/1.79389e-08/putative cat eye syndrome critical region protein 6 like protein [Cricetulus griseus]	gi|22798374|emb|AL807801.3|/3e-20/Mouse DNA sequence from clone RP23-235A15 on chromosome 2, complete sequence	sp|Q7M732|RTL1_MOUSE/8e-07/Retrotransposon-like protein 1 OS=Mus musculus GN=Rtl1 PE=2 SV=1	bmy:Bm1_05160/2e-06/Troponin T; K12046 troponin T, fast skeletal muscle	NA	NA
Unigene2884_All	1450	0.7	4.84	2.78958	2.82464e-19	8.77179e-18	Up	gi|499000567|ref|XP_004534377.1|/8.14714e-16/PREDICTED: organic cation transporter-like protein-like [Ceratitis capitata]	gi|60498952|gb|AC112941.7|/8e-06/Mus musculus chromosome 1, clone RP23-466C15, complete sequence	sp|Q6NYN7|S22A6_DANRE/9e-17/Solute carrier family 22 member 6 OS=Danio rerio GN=slc22a6 PE=2 SV=1	dre:404609/3e-16/oat, slc22a6, zgc:77073; organic anion transporter; K08203 MFS transporter, OCT family, solute carrier family 22 (organic anion transporter), member 6	NA	NA
Unigene11591_All	2121	0.43	2.97	2.78805	1.41696e-17	4.07434e-16	Up	gi|667256940|ref|XP_008566041.1|/8.6169e-07/PREDICTED: uncharacterized serine-rich protein C215.13-like [Galeopterus variegatus]	NA	sp|Q75JC9|Y8484_DICDI/6e-08/Uncharacterized protein DDB_G0271670 OS=Dictyostelium discoideum GN=DDB_G0271670 PE=4 SV=1	NA	NA	NA
CL791.Contig2_All	4055	0.19	1.3	2.77444	1.38322e-15	3.6051e-14	Up	gi|380025144|ref|XP_003696339.1|/7.04978e-51/PREDICTED: uncharacterized protein LOC100870710 [Apis florea]	gi|241998019|ref|XM_002433608.1|/3e-26/Ixodes scapularis tgf(beta)-induced transcription factor, putative, mRNA	sp|Q8C0Y1|TGIF2_MOUSE/6e-34/Homeobox protein TGIF2 OS=Mus musculus GN=Tgif2 PE=2 SV=1	hsa:4583/8e-17/MUC2, MLP, MUC-2, SMUC; mucin 2, oligomeric mucus/gel-forming; K10955 intestinal mucin-2	NA	NA
Unigene3455_All	3120	0.86	5.86	2.76849	1.2782e-48	9.63161e-47	Up	gi|47197775|emb|CAF88611.1|/8.6819e-19/unnamed protein product, partial [Tetraodon nigroviridis]	gi|356472864|gb|HQ650304.1|/6e-30/Haliotis diversicolor clone Hdi181 microsatellite sequence	sp|Q8MP30|Y7791_DICDI/3e-20/Uncharacterized histidine-rich protein DDB_G0274557 OS=Dictyostelium discoideum GN=DDB_G0274557 PE=4 SV=1	dgr:Dgri_GH20938/1e-13/GH20938 gene product from transcript GH20938-RA; K15190 7SK snRNA methylphosphate capping enzyme [EC:2.1.1.-]	SMc02978/8e-11/---	NA
CL1707.Contig3_All	1309	1.48	10.07	2.76639	1.07897e-33	5.56203e-32	Up	gi|167523639|ref|XP_001746156.1|/2.05569e-15/hypothetical protein [Monosiga brevicollis MX1] &gt;gi|163775427|gb|EDQ89051.1| predicted protein [Monosiga brevicollis MX1]	gi|354798691|gb|JN963192.1|/5e-16/Mus musculus targeted KO-first, conditional ready, lacZ-tagged mutant allele Pck1:tm1a(EUCOMM)Hmgu; transgenic	sp|B2RY56|RBM25_MOUSE/2e-08/RNA-binding protein 25 OS=Mus musculus GN=Rbm25 PE=1 SV=2	oaa:100091292/2e-08/RBM25; RNA binding motif protein 25; K12822 RNA-binding protein 25	NA	biological_process:GO:0009987//cellular process;GO:0044765//single-organism transport;molecular_function:GO:0016772//transferase activity, transferring phosphorus-containing groups;
CL165.Contig5_All	1839	0.15	1.02	2.76553	2.08694e-06	2.41061e-05	Up	gi|260803104|ref|XP_002596431.1|/9.74636e-12/hypothetical protein BRAFLDRAFT_194325 [Branchiostoma floridae] &gt;gi|229281687|gb|EEN52443.1| hypothetical protein BRAFLDRAFT_194325 [Branchiostoma floridae]	gi|38454419|gb|AC123830.5|/2e-16/Mus musculus BAC clone RP24-125B17 from chromosome 7, complete sequence	sp|Q8R2K4|TAF6L_MOUSE/9e-12/TAF6-like RNA polymerase II p300/CBP-associated factor-associated factor 65 kDa subunit 6L OS=Mus musculus GN=Taf6l PE=2 SV=1	spu:577999/4e-12/similar to TAF6-like RNA polymerase II, p300/CBP-associated factor (PCAF)-associated factor; K03131 transcription initiation factor TFIID subunit 6	NA	NA
CL2320.Contig1_All	3922	0.19	1.28	2.75207	1.89289e-14	4.63189e-13	Up	gi|187610697|gb|ACD13597.1|/2.34161e-152/transformer-2 protein [Penaeus monodon]	gi|187610696|gb|EU492544.1|/0.0/Penaeus monodon transformer-2 protein mRNA, complete cds	sp|P62997|TRA2B_RAT/1e-58/Transformer-2 protein homolog beta OS=Rattus norvegicus GN=Tra2b PE=1 SV=1	xla:398448/1e-60/tra2b, MGC132359, sfrs10; transformer 2 beta homolog; K12897 transformer-2 protein	SPAC19A8.13/6e-11/---	NA
CL912.Contig1_All	1617	0.22	1.47	2.74024	2.76198e-07	3.60846e-06	Up	gi|444711056|gb|ELW52010.1|/5.074e-22/Solute carrier family 22 member 10 [Tupaia chinensis]	gi|109692255|gb|DQ658199.1|/7e-90/Litopenaeus vannamei clone HLJN-011 microsatellite sequence	sp|Q6NYN7|S22A6_DANRE/8e-17/Solute carrier family 22 member 6 OS=Danio rerio GN=slc22a6 PE=2 SV=1	ecb:100055832/5e-17/SLC22A12; solute carrier family 22 (organic anion/urate transporter), member 12; K08208 MFS transporter, OCT family, solute carrier family 22 (organic anion/cation transporter), member 12	STM0710/9e-06/---	NA
Unigene6989_All	2469	1.18	7.87	2.73758	2.51418e-50	1.98195e-48	Up	gi|312079136|ref|XP_003142043.1|/2.2261e-09/hypothetical protein LOAG_06457 [Loa loa]	gi|83999691|emb|CT033787.9|/1e-24/Mouse DNA sequence from clone RP24-86C3 on chromosome 12, complete sequence	NA	NA	NA	NA
CL275.Contig9_All	4093	0.5	3.28	2.7137	5.91706e-36	3.2884e-34	Up	gi|195589443|ref|XP_002084461.1|/2.14768e-156/GD14287 [Drosophila simulans] &gt;gi|194196470|gb|EDX10046.1| GD14287 [Drosophila simulans]	gi|488580693|ref|XM_004475733.1|/3e-17/PREDICTED: Dasypus novemcinctus solute carrier family 20 (phosphate transporter), member 1 (SLC20A1), mRNA	sp|Q6PFM1|S20AB_DANRE/2e-78/Sodium-dependent phosphate transporter 1-B OS=Danio rerio GN=slc20a1b PE=2 SV=1	dsi:Dsim_GD14287/1e-157/GD14287 gene product from transcript GD14287-RA; K14640 solute carrier family 20 (sodium-dependent phosphate transporter)	YBR296c/2e-64/---	NA
CL1529.Contig1_All	6231	0.45	2.94	2.70782	1.2338e-48	9.3245e-47	Up	gi|242010833|ref|XP_002426163.1|/6.69734e-96/conserved hypothetical protein [Pediculus humanus corporis] &gt;gi|212510210|gb|EEB13425.1| conserved hypothetical protein [Pediculus humanus corporis]	gi|67905310|emb|CR388129.11|/4e-17/Zebrafish DNA sequence from clone CH211-281L24 in linkage group 15, complete sequence	sp|Q9VC61|CRERF_DROME/4e-74/Protein CREBRF homolog OS=Drosophila melanogaster GN=CG13624 PE=2 SV=2	NA	NA	NA
Unigene14558_All	2484	5.66	36.62	2.69376	2.39438e-225	7.30286e-223	Up	gi|309242901|dbj|BAJ22990.1|/2.61857e-50/cytochrome c [Marsupenaeus japonicus]	gi|549443985|gb|KF601549.1|/1e-109/Litopenaeus vannamei cytochrome c mRNA, complete cds	sp|P00040|CYC_SCHGR/4e-47/Cytochrome c OS=Schistocerca gregaria PE=1 SV=2	rno:25309/2e-46/Cycs, CYCSA; cytochrome c, somatic; K08738 cytochrome c	SPCC191.07/6e-34/---	molecular_function:GO:0009055//electron carrier activity;GO:0020037//heme binding;GO:0005506//iron ion binding;
CL495.Contig3_All	5107	0.24	1.55	2.69116	1.44458e-21	5.04915e-20	Up	gi|321471992|gb|EFX82963.1|/0/hypothetical protein DAPPUDRAFT_302120 [Daphnia pulex]	gi|50428749|gb|AC102745.10|/4e-23/Mus musculus chromosome 17, clone RP24-371L2, complete sequence	sp|E9PAV3|NACAM_HUMAN/2e-48/Nascent polypeptide-associated complex subunit alpha, muscle-specific form OS=Homo sapiens GN=NACA PE=1 SV=1	ame:552523/6e-166/threonine dehydratase catabolic-like; K01754 threonine dehydratase [EC:4.3.1.19]	TM0356/1e-80/---	biological_process:GO:0006567//threonine catabolic process;molecular_function:GO:0004794//L-threonine ammonia-lyase activity;
CL493.Contig2_All	1096	0.44	2.83	2.68523	1.84055e-08	2.77872e-07	Up	gi|557003141|ref|XP_006003736.1|/4.3477e-82/PREDICTED: mitochondrial uncoupling protein 4 [Latimeria chalumnae]	NA	sp|O95847|UCP4_HUMAN/1e-78/Mitochondrial uncoupling protein 4 OS=Homo sapiens GN=SLC25A27 PE=1 SV=1	api:100159031/5e-82/mitochondrial uncoupling protein 4-like; K15112 solute carrier family 25 (mitochondrial uncoupling protein), member 27	NA	NA
CL2389.Contig2_All	2250	0.1	0.64	2.67807	0.000112495	0.000952454	Up	gi|646715813|gb|KDR19281.1|/1.26293e-88/Schwannomin-interacting protein 1 [Zootermopsis nevadensis]	NA	sp|Q9P0W5|SCHI1_HUMAN/1e-50/Schwannomin-interacting protein 1 OS=Homo sapiens GN=SCHIP1 PE=1 SV=1	tca:663533/4e-76/similar to CG9774-PA; K04514 Rho-associated, coiled-coil containing protein kinase [EC:2.7.11.1]	NA	NA
Unigene12782_All	11380	1.2	7.6	2.66297	5.08758e-219	1.51563e-216	Up	gi|307212336|gb|EFN88140.1|/0/Ankyrin repeat domain-containing protein 17 [Harpegnathos saltator]	gi|542168008|ref|XM_005492519.1|/1e-37/PREDICTED: Zonotrichia albicollis ankyrin repeat and KH domain containing 1 (ANKHD1), mRNA	sp|Q99NH0|ANR17_MOUSE/0.0/Ankyrin repeat domain-containing protein 17 OS=Mus musculus GN=Ankrd17 PE=1 SV=2	spu:584964/3e-81/similar to ankyrin 2,3/unc44; K15503 serine/threonine-protein phosphatase 6 regulatory ankyrin repeat subunit B	all2748/9e-61/---	NA
CL373.Contig5_All	2190	0.95	5.95	2.64689	1.17815e-32	5.84965e-31	Up	gi|350419766|ref|XP_003492294.1|/4.54386e-160/PREDICTED: glutaminase kidney isoform, mitochondrial-like isoform 2 [Bombus impatiens]	gi|195485243|ref|XM_002090975.1|/1e-08/Drosophila yakuba GE13430 (Dyak\GE13430), mRNA	sp|P13264|GLSK_RAT/8e-151/Glutaminase kidney isoform, mitochondrial OS=Rattus norvegicus GN=Gls PE=1 SV=2	nvi:100117430/1e-160/NV10018; glutaminase kidney isoform, mitochondrial-like; K01425 glutaminase [EC:3.5.1.2]	all2934/3e-65/---	NA
CL156.Contig2_All	2070	0.14	0.87	2.63559	4.10796e-06	4.52476e-05	Up	gi|665798830|ref|XP_008547304.1|/0/PREDICTED: RNA-binding protein 39 isoform X2 [Microplitis demolitor]	gi|349617823|gb|JN793426.1|/2e-32/Haliotis midae microsatellite HmidILL-070036D sequence	sp|Q5RC80|RBM39_PONAB/3e-166/RNA-binding protein 39 OS=Pongo abelii GN=RBM39 PE=2 SV=1	dmo:Dmoj_GI10246/3e-180/GI10246 gene product from transcript GI10246-RA; K13091 RNA-binding protein 39	SPAC140.02/7e-32/---	NA
Unigene10146_All	1218	5.19	31.92	2.62065	3.16198e-90	4.62914e-88	Up	gi|332374752|gb|AEE62517.1|/6.73705e-26/unknown [Dendroctonus ponderosae] &gt;gi|478256059|gb|ENN76258.1| hypothetical protein YQE_07223, partial [Dendroctonus ponderosae] &gt;gi|546675990|gb|ERL87085.1| hypothetical protein D910_04486 [Dendroctonus ponderosae]	gi|194758885|ref|XM_001961653.1|/7e-06/Drosophila ananassae GF15091 (Dana\GF15091), mRNA	sp|Q9CQX2|CYB5B_MOUSE/1e-17/Cytochrome b5 type B OS=Mus musculus GN=Cyb5b PE=1 SV=1	pon:100190814/5e-08/FADS2; fatty acid desaturase 2 (EC:1.14.19.-); K10226 fatty acid desaturase 2 (delta-6 desaturase) [EC:1.14.19.-]	SPCC16A11.10c/4e-14/---	cellular_component:GO:0043231//intracellular membrane-bounded organelle;molecular_function:GO:0009055//electron carrier activity;GO:0046872//metal ion binding;GO:0020037//heme binding;
CL1859.Contig2_All	980	0.91	5.59	2.61891	1.16437e-13	2.71687e-12	Up	gi|56684214|gb|AAW22143.1|/1.66451e-18/SERCA [Panulirus argus] &gt;gi|71534700|emb|CAH10336.1| SERCA Ca(2+)-ATPase pump [Panulirus argus]	gi|378947922|gb|JN986572.1|/8e-36/Litopenaeus vannamei sarco/endoplasmic reticulum Ca2+-ATPase mRNA, complete cds	sp|Q54WV0|NFYB_DICDI/1e-11/Nuclear transcription factor Y subunit beta OS=Dictyostelium discoideum GN=nfyB PE=3 SV=1	tca:658328/4e-13/calcium-transporting atpase sarcoplasmic/endoplasmic reticulum type; K05853 Ca2+ transporting ATPase, sarcoplasmic/endoplasmic reticulum [EC:3.6.3.8]	YBL084c/3e-08/---	biological_process:GO:0006816//calcium ion transport;cellular_component:GO:0016021//integral component of membrane;molecular_function:GO:0046872//metal ion binding;GO:0005524//ATP binding;GO:0005388//calcium-transporting ATPase activity;
CL196.Contig5_All	6885	0.25	1.53	2.61353	4.7454e-27	1.95776e-25	Up	gi|585662121|ref|XP_006816694.1|/2.7914e-135/PREDICTED: sarcolemmal membrane-associated protein-like [Saccoglossus kowalevskii]	gi|117644644|emb|CR933860.7|/1e-08/Zebrafish DNA sequence from clone DKEY-60G10 in linkage group 6, complete sequence	sp|Q14BN4|SLMAP_HUMAN/8e-118/Sarcolemmal membrane-associated protein OS=Homo sapiens GN=SLMAP PE=1 SV=1	xtr:100216061/3e-27/eea1, zfyve2; early endosome antigen 1; K12478 early endosome antigen 1	aq_1006/3e-20/---	NA
CL373.Contig13_All	980	1.63	9.96	2.61127	1.36967e-23	5.10785e-22	Up	gi|391346869|ref|XP_003747690.1|/1.70264e-55/PREDICTED: glutaminase kidney isoform, mitochondrial-like [Metaseiulus occidentalis]	NA	sp|P13264|GLSK_RAT/2e-51/Glutaminase kidney isoform, mitochondrial OS=Rattus norvegicus GN=Gls PE=1 SV=2	ame:408991/4e-55/nemy; no extended memory; K01425 glutaminase [EC:3.5.1.2]	all2934/7e-12/---	NA
Unigene1072_All	559	0.58	3.52	2.60145	2.77544e-05	0.00026572	Up	NA	gi|58330873|emb|BX901894.23|/5e-08/Zebrafish DNA sequence from clone DKEY-71L4 in linkage group 4, complete sequence	NA	NA	NA	NA
CL2214.Contig2_All	1146	1.45	8.63	2.57331	1.18386e-23	4.42782e-22	Up	gi|449267575|gb|EMC78501.1|/8.8783e-49/15-hydroxyprostaglandin dehydrogenase [NAD+] [Columba livia]	NA	sp|P70684|PGDH_CAVPO/2e-44/15-hydroxyprostaglandin dehydrogenase [NAD(+)] OS=Cavia porcellus GN=HPGD PE=2 SV=1	tgu:100229877/5e-48/hydroxyprostaglandin dehydrogenase 15-(NAD); K00069 15-hydroxyprostaglandin dehydrogenase (NAD) [EC:1.1.1.141]	TM0325/6e-24/---	NA
CL1596.Contig4_All	1412	1.7	10.03	2.56071	1.34342e-33	6.91134e-32	Up	gi|443717951|gb|ELU08782.1|/2.16974e-06/hypothetical protein CAPTEDRAFT_60341, partial [Capitella teleta]	gi|354789022|gb|JN953523.1|/9e-12/Mus musculus targeted KO-first, conditional ready, lacZ-tagged mutant allele Sumf1:tm1a(KOMP)Wtsi; transgenic	NA	NA	NA	NA
CL1094.Contig1_All	4523	3.61	21.13	2.54922	2.57592e-226	7.95121e-224	Up	gi|340712037|ref|XP_003394571.1|/1.92357e-105/PREDICTED: hypothetical protein LOC100648816 [Bombus terrestris]	gi|380030496|ref|XR_143388.1|/9e-30/PREDICTED: Apis florea uncharacterized LOC100871167 (LOC100871167), miscRNA	sp|Q8R5K6|TOB1_RAT/5e-69/Protein Tob1 OS=Rattus norvegicus GN=Tob1 PE=2 SV=1	tca:659063/3e-98/similar to LD04013p; K14443 protein Tob/BTG	SPBC28F2.12/3e-12/---	NA
CL53.Contig16_All	424	9.97	58.09	2.54262	1.03639e-46	7.50068e-45	Up	gi|307211379|gb|EFN87506.1|/2.26308e-70/Serine/threonine-protein kinase DCLK2 [Harpegnathos saltator]	gi|163937656|gb|BC155741.1|/2e-71/Danio rerio cDNA clone IMAGE:8008602	sp|P04929|HRPX_PLALO/3e-50/Histidine-rich glycoprotein OS=Plasmodium lophurae PE=4 SV=1	dpe:Dper_GL13360/1e-28/GL13360 gene product from transcript GL13360-RA; K11429 histone-lysine N-methyltransferase SUV420H [EC:2.1.1.43]	XF1267/7e-35/---	NA
CL929.Contig1_All	6968	0.36	2.07	2.52356	6.60498e-36	3.66276e-34	Up	gi|242013448|ref|XP_002427418.1|/3.53614e-170/Ecdysone receptor, putative [Pediculus humanus corporis] &gt;gi|212511798|gb|EEB14680.1| Ecdysone receptor, putative [Pediculus humanus corporis]	gi|13592279|gb|AC011243.8|/4e-08/Homo sapiens BAC clone RP11-491M19 from 2, complete sequence	sp|Q05192|FTF1B_DROME/2e-143/Nuclear hormone receptor FTZ-F1 beta OS=Drosophila melanogaster GN=Hr39 PE=1 SV=3	api:100165397/1e-159/nuclear hormone receptor FTZ-F1 beta-like; K08705 nuclear receptor subfamily 5 group A member 3	NA	molecular_function:GO:0005488//binding;
CL646.Contig3_All	3019	0.15	0.86	2.51937	7.1322e-08	1.01234e-06	Up	gi|646700283|gb|KDR10487.1|/5.43156e-154/BTB/POZ domain-containing protein 10 [Zootermopsis nevadensis]	gi|548495057|ref|XM_005689601.1|/6e-24/PREDICTED: Capra hircus BTB (POZ) domain containing 10 (BTBD10), transcript variant X4, mRNA	sp|Q80X66|BTBDA_MOUSE/4e-129/BTB/POZ domain-containing protein 10 OS=Mus musculus GN=Btbd10 PE=1 SV=1	tca:657718/4e-154/similar to mrityu CG1216-PB; K10482 BTB/POZ domain-containing protein 10	NA	NA
CL2096.Contig1_All	4349	0.34	1.94	2.51245	2.06224e-21	7.15916e-20	Up	gi|646706235|gb|KDR13572.1|/2.628e-144/hypothetical protein L798_12353 [Zootermopsis nevadensis]	NA	NA	NA	NA	NA
CL2745.Contig4_All	4640	0.3	1.71	2.51096	5.04532e-20	1.61576e-18	Up	gi|646715586|gb|KDR19135.1|/0/C-jun-amino-terminal kinase-interacting protein 3 [Zootermopsis nevadensis]	gi|354797855|gb|JN962356.1|/3e-39/Mus musculus targeted KO-first, conditional ready, lacZ-tagged mutant allele Crtc1:tm1a(EUCOMM)Wtsi; transgenic	sp|O60271|JIP4_HUMAN/0.0/C-Jun-amino-terminal kinase-interacting protein 4 OS=Homo sapiens GN=SPAG9 PE=1 SV=4	xtr:100170186/0.0/mapk8ip3, jip3, jsap1, syd2; mitogen-activated protein kinase 8 interacting protein 3; K04436 mitogen-activated protein kinase 8 interacting protein 3	NA	NA
CL2487.Contig2_All	4139	0.12	0.68	2.5025	1.10175e-07	1.52249e-06	Up	gi|645004182|ref|XP_008212855.1|/9.12625e-46/PREDICTED: proline-rich extensin-like protein EPR1 [Nasonia vitripennis]	NA	sp|Q75JC9|Y8484_DICDI/3e-41/Uncharacterized protein DDB_G0271670 OS=Dictyostelium discoideum GN=DDB_G0271670 PE=4 SV=1	tgu:100230922/1e-31/similar to polyadenylate binding protein-interacting protein 1; K14322 polyadenylate-binding protein-interacting protein 1	Rv3876/8e-22/---	NA
Unigene8351_All	689	0.73	4.11	2.49317	4.35572e-07	5.54916e-06	Up	gi|356651196|gb|AET34915.1|/4.68474e-33/heat shock protein 21 [Macrobrachium rosenbergii]	gi|41059567|gb|AY466266.1|/2e-35/Litopenaeus vannamei microsatellite TUMXLV8.165 sequence	sp|P82147|L2EFL_DROME/2e-12/Protein lethal(2)essential for life OS=Drosophila melanogaster GN=l(2)efl PE=1 SV=1	dan:Dana_GF11829/9e-14/GF11829 gene product from transcript GF11829-RA; K09542 crystallin, alpha B	NA	NA
Unigene5018_All	1892	0.24	1.35	2.49185	4.35572e-07	5.5464e-06	Up	NA	NA	NA	NA	NA	NA
CL2002.Contig1_All	2063	0.13	0.73	2.48938	5.86948e-05	0.00052524	Up	gi|557288564|ref|XP_006026956.1|/8.25154e-31/PREDICTED: LOW QUALITY PROTEIN: mucin-2-like [Alligator sinensis]	gi|116014491|gb|AC188591.3|/5e-11/Pan troglodytes BAC clone CH251-288L22 from chromosome 7, complete sequence	sp|Q02817|MUC2_HUMAN/5e-24/Mucin-2 OS=Homo sapiens GN=MUC2 PE=1 SV=2	gga:423101/4e-25/MUC2; mucin 2, oligomeric mucus/gel-forming; K10955 intestinal mucin-2	DR2133/3e-08/---	NA
Unigene7154_All	3130	5.1	28.58	2.48644	4.98464e-204	1.35858e-201	Up	gi|321476792|gb|EFX87752.1|/2.07109e-172/hypothetical protein DAPPUDRAFT_312006 [Daphnia pulex]	NA	sp|Q8IRI6|GTR1_DROME/1e-123/Glucose transporter type 1 OS=Drosophila melanogaster GN=Glut1 PE=2 SV=4	tca:663886/9e-124/similar to CG1086-PB, isoform B; K07299 MFS transporter, SP family, solute carrier family 2 (facilitated glucose transporter), member 1	YBR241c/2e-48/---	NA
CL713.Contig5_All	3156	0.32	1.79	2.48382	7.95e-15	1.98518e-13	Up	gi|321459294|gb|EFX70349.1|/3.04016e-30/hypothetical protein DAPPUDRAFT_328169 [Daphnia pulex]	NA	sp|Q80YN4|CORIN_RAT/2e-18/Atrial natriuretic peptide-converting enzyme OS=Rattus norvegicus GN=Corin PE=1 SV=2	acs:100563233/1e-18/atrial natriuretic peptide-converting enzyme-like; K09614 corin [EC:3.4.21.-]	Cgl1939/3e-07/---	NA
CL713.Contig2_All	3034	0.4	2.23	2.47897	3.7069e-17	1.03907e-15	Up	gi|321459294|gb|EFX70349.1|/2.90519e-30/hypothetical protein DAPPUDRAFT_328169 [Daphnia pulex]	NA	sp|Q02817|MUC2_HUMAN/5e-18/Mucin-2 OS=Homo sapiens GN=MUC2 PE=1 SV=2	hsa:4583/2e-17/MUC2, MLP, MUC-2, SMUC; mucin 2, oligomeric mucus/gel-forming; K10955 intestinal mucin-2	Cgl1939/3e-08/---	NA
Unigene7020_All	340	1.33	7.27	2.45053	2.41566e-05	0.000233632	Up	NA	NA	NA	NA	NA	NA
CL1465.Contig5_All	1937	0.5	2.73	2.4489	1.98167e-13	4.51695e-12	Up	gi|657596884|ref|XP_008303166.1|/6.92908e-141/PREDICTED: adenylyl cyclase-associated protein 1 [Stegastes partitus]	NA	sp|Q3SYV4|CAP1_BOVIN/1e-127/Adenylyl cyclase-associated protein 1 OS=Bos taurus GN=CAP1 PE=2 SV=3	NA	NA	biological_process:GO:0001756//somitogenesis;GO:0008078//mesodermal cell migration;molecular_function:GO:0003779//actin binding;
Unigene8582_All	815	0.45	2.45	2.44478	2.41566e-05	0.000233721	Up	gi|641581655|emb|CDO64320.1|/5.45411e-16/protein kinase, putative [Plasmodium reichenowi]	gi|68159047|gb|AC102477.18|/4e-25/Mus musculus chromosome 5, clone RP24-405C17, complete sequence	sp|Q8ID94|YPF12_PLAF7/8e-14/Uncharacterized protein MAL13P1.304 OS=Plasmodium falciparum (isolate 3D7) GN=MAL13P1.304 PE=4 SV=1	dvi:Dvir_GJ16769/1e-08/GJ16769 gene product from transcript GJ16769-RA; K13143 integrator complex subunit 6	YPR042c/8e-11/---	NA
CL285.Contig2_All	4474	0.18	0.98	2.44478	1.89618e-11	3.71976e-10	Up	gi|646709938|gb|KDR15593.1|/0/MAP/microtubule affinity-regulating kinase 3, partial [Zootermopsis nevadensis]	gi|380028691|ref|XM_003697977.1|/7e-43/PREDICTED: Apis florea serine/threonine-protein kinase MARK2-like (LOC100866240), mRNA	sp|Q03141|MARK3_MOUSE/0.0/MAP/microtubule affinity-regulating kinase 3 OS=Mus musculus GN=Mark3 PE=1 SV=2	nvi:100122482/0.0/NV50087; MAP/microtubule affinity-regulating kinase 3-like; K08798 MAP/microtubule affinity-regulating kinase [EC:2.7.11.1]	ECU01g0630/2e-36/---	biological_process:GO:0016310//phosphorylation;molecular_function:GO:0004674//protein serine/threonine kinase activity;GO:0000166//nucleotide binding;
CL176.Contig2_All	5804	1.16	6.3	2.44123	1.25102e-83	1.69583e-81	Up	gi|645011145|ref|XP_008213692.1|/1.16428e-110/PREDICTED: trichohyalin isoform X3 [Nasonia vitripennis]	NA	sp|Q0KIC3|Y3427_DROME/2e-35/Uncharacterized protein CG43427 OS=Drosophila melanogaster GN=CG43427 PE=2 SV=1	nvi:100123436/2e-73/NV12048; uncharacterized LOC100123436; K06084 F-box protein 20	Rv3876/1e-07/---	NA
CL1722.Contig5_All	3970	0.39	2.1	2.42884	6.51858e-20	2.07978e-18	Up	gi|607365110|gb|EZA59312.1|/4.12539e-88/La-related protein [Cerapachys biroi]	gi|74096709|gb|AC154910.3|/2e-11/Mus musculus BAC clone RP23-70L9 from chromosome 12, complete sequence	sp|Q9I7T7|Y1505_DROME/8e-62/La-related protein CG11505 OS=Drosophila melanogaster GN=CG11505 PE=1 SV=2	gga:100857128/6e-20/mucin-2-like; K10955 intestinal mucin-2	XF2607/1e-08/---	NA
CL103.Contig4_All	2387	8.97	47.59	2.40748	5.92118e-246	2.07809e-243	Up	gi|356651196|gb|AET34915.1|/6.56623e-51/heat shock protein 21 [Macrobrachium rosenbergii]	NA	sp|P02515|HSP22_DROME/5e-10/Heat shock protein 22 OS=Drosophila melanogaster GN=Hsp22 PE=1 SV=4	tca:657196/6e-11/similar to heat shock protein 1; K09542 crystallin, alpha B	NA	NA
CL994.Contig2_All	3771	0.43	2.28	2.40663	1.70042e-20	5.63579e-19	Up	gi|524876138|ref|XP_005094788.1|/0/PREDICTED: ribosomal protein S6 kinase alpha-1-like isoform X1 [Aplysia californica]	gi|472350130|ref|XM_004394701.1|/3e-29/PREDICTED: Odobenus rosmarus divergens ribosomal protein S6 kinase, 90kDa, polypeptide 1, transcript variant 2 (RPS6KA1), mRNA	sp|Q9WUT3|KS6A2_MOUSE/0.0/Ribosomal protein S6 kinase alpha-2 OS=Mus musculus GN=Rps6ka2 PE=1 SV=1	dre:571285/0.0/rps6ka2; ribosomal protein S6 kinase, 90kDa, polypeptide 2; K04373 p90 ribosomal S6 kinase [EC:2.7.11.1]	SPAC17G8.14c_2/6e-64/---	biological_process:GO:0006468//protein phosphorylation;molecular_function:GO:0000287//magnesium ion binding;GO:0004674//protein serine/threonine kinase activity;GO:0005524//ATP binding;
CL1143.Contig5_All	5894	0.17	0.89	2.38827	1.77053e-13	4.06097e-12	Up	gi|646714776|gb|KDR18630.1|/9.7301e-97/Large proline-rich protein BAT3 [Zootermopsis nevadensis]	gi|149695326|emb|CU179646.5|/3e-18/Zebrafish DNA sequence from clone CH211-5G9, complete sequence	sp|A3KPW9|BAG6_DANRE/3e-64/Large proline-rich protein BAG6 OS=Danio rerio GN=Bag6 PE=3 SV=1	bta:789503/4e-19/MUC5AC, MUC5B, mucin-5B; mucin-5AC; K13908 mucin-5B	YGL028c/1e-10/---	NA
CL1925.Contig3_All	2264	0.28	1.46	2.38247	1.31445e-08	2.01413e-07	Up	gi|642919713|ref|XP_008192033.1|/1.58581e-22/PREDICTED: ectonucleoside triphosphate diphosphohydrolase 5 isoform X2 [Tribolium castaneum]	gi|28557979|gb|AC127688.7|/6e-23/Mus musculus BAC clone RP24-200F13 from chromosome X, complete sequence	sp|E1BPW0|ENTP5_BOVIN/6e-22/Ectonucleoside triphosphate diphosphohydrolase 5 OS=Bos taurus GN=ENTPD5 PE=3 SV=1	mcc:698503/5e-22/ENTPD5; ectonucleoside triphosphate diphosphohydrolase 5; K01511 ectonucleoside triphosphate diphosphohydrolase 5/6 [EC:3.6.1.6]	YEL042w/1e-15/---	NA
Unigene11222_All	3986	0.1	0.52	2.37851	1.93238e-06	2.24831e-05	Up	gi|646715020|gb|KDR18776.1|/5.81293e-74/Techylectin-5B [Zootermopsis nevadensis]	gi|340745319|ref|NG_029478.1|/6e-06/Homo sapiens chondrolectin (CHODL), RefSeqGene on chromosome 21	sp|Q9U8W7|TL5B_TACTR/2e-49/Techylectin-5B OS=Tachypleus tridentatus PE=1 SV=1	xla:444230/1e-39/angpt1, MGC80788, ang-1, ang1; angiopoietin 1; K05465 angiopoietin 1	CC3494_1/6e-11/---	NA
CL1678.Contig3_All	3249	0.12	0.61	2.34577	2.03424e-05	0.000199683	Up	NA	gi|41059560|gb|AY466260.1|/2e-11/Litopenaeus vannamei microsatellite TUMXLV8.132 sequence	NA	NA	NA	NA
CL1707.Contig5_All	1234	0.97	4.9	2.33673	1.16887e-13	2.72489e-12	Up	gi|167523639|ref|XP_001746156.1|/1.43479e-15/hypothetical protein [Monosiga brevicollis MX1] &gt;gi|163775427|gb|EDQ89051.1| predicted protein [Monosiga brevicollis MX1]	gi|354798691|gb|JN963192.1|/2e-18/Mus musculus targeted KO-first, conditional ready, lacZ-tagged mutant allele Pck1:tm1a(EUCOMM)Hmgu; transgenic	sp|B2RY56|RBM25_MOUSE/1e-08/RNA-binding protein 25 OS=Mus musculus GN=Rbm25 PE=1 SV=2	mgp:100548903/5e-09/uncharacterized LOC100548903; K12822 RNA-binding protein 25	NA	biological_process:GO:0009987//cellular process;GO:0044765//single-organism transport;molecular_function:GO:0016772//transferase activity, transferring phosphorus-containing groups;
CL2772.Contig8_All	1378	20.5	103.52	2.33621	1.42192e-287	5.60455e-285	Up	gi|356651196|gb|AET34915.1|/2.19803e-23/heat shock protein 21 [Macrobrachium rosenbergii]	NA	sp|P15990|CRYAA_SPAEH/3e-08/Alpha-crystallin A chain OS=Spalax ehrenbergi GN=CRYAA PE=3 SV=1	dwi:Dwil_GK23172/1e-07/GK23172 gene product from transcript GK23172-RA; K09542 crystallin, alpha B	NA	NA
CL953.Contig1_All	2844	0.87	4.38	2.33184	1.11276e-27	4.69669e-26	Up	gi|524867971|ref|XP_005090792.1|/4.98256e-109/PREDICTED: histone-lysine N-methyltransferase setd3-like isoform X2 [Aplysia californica]	gi|397881555|gb|JN607348.1|/2e-32/Portunus trituberculatus microsatellite SC128 sequence	sp|Q7SXS7|SETD3_DANRE/2e-101/Histone-lysine N-methyltransferase setd3 OS=Danio rerio GN=setd3 PE=1 SV=1	ssc:100512284/6e-13/SETD6; SET domain containing 6; K05302 SET domain-containing protein 6	NA	biological_process:GO:0018026//peptidyl-lysine monomethylation;GO:0010452//histone H3-K36 methylation;GO:0018023//peptidyl-lysine trimethylation;GO:0018027//peptidyl-lysine dimethylation;GO:0045893//positive regulation of transcription, DNA-templated;molecular_function:GO:0003713//transcription coactivator activity;GO:0046975//histone methyltransferase activity (H3-K36 specific);
Unigene9728_All	1456	0.69	3.44	2.31774	1.2393e-11	2.46896e-10	Up	gi|557202776|emb|CDI86316.1|/4.77926e-24/hypothetical protein, conserved [Eimeria praecox]	gi|342326389|gb|JF284564.1|/2e-18/Cherax quadricarinatus clone V1-1690 DNA helicase B-like protein mRNA, partial cds	sp|Q9QYX7|PCLO_MOUSE/3e-12/Protein piccolo OS=Mus musculus GN=Pclo PE=1 SV=4	dmo:Dmoj_GI13464/2e-16/GI13464 gene product from transcript GI13464-RA; K08867 WNK lysine deficient protein kinase [EC:2.7.11.1]	STM0960/1e-08/---	NA
CL1029.Contig4_All	4514	1.09	5.42	2.31396	4.79984e-53	3.96684e-51	Up	gi|388548526|gb|AFK65746.1|/0/ubiquitin-activating enzyme E1 [Eriocheir sinensis]	gi|388548525|gb|JQ061292.1|/5e-53/Eriocheir sinensis ubiquitin-activating enzyme E1 mRNA, complete cds	sp|Q5U300|UBA1_RAT/0.0/Ubiquitin-like modifier-activating enzyme 1 OS=Rattus norvegicus GN=Uba1 PE=1 SV=1	tca:657621/0.0/similar to CG1782-PA; K03178 ubiquitin-activating enzyme E1 [EC:6.3.2.19]	YKL210w/0.0/---	NA
Unigene224_All	2397	0.16	0.79	2.30378	3.7139e-05	0.000345247	Up	gi|665786657|ref|XP_008553481.1|/2.00472e-15/PREDICTED: inositol-pentakisphosphate 2-kinase [Microplitis demolitor] &gt;gi|665786659|ref|XP_008553488.1| PREDICTED: inositol-pentakisphosphate 2-kinase [Microplitis demolitor]	NA	sp|Q4JL91|IPPK_DANRE/3e-11/Inositol-pentakisphosphate 2-kinase OS=Danio rerio GN=ippk PE=1 SV=3	ame:100576733/1e-13/inositol-pentakisphosphate 2-kinase-like; K10572 inositol-pentakisphosphate 2-kinase [EC:2.7.1.158]	NA	NA
CL1229.Contig1_All	1559	0.3	1.48	2.30256	5.06056e-06	5.5124e-05	Up	NA	gi|16328257|gb|AC010290.7|/6e-07/Homo sapiens chromosome 5 clone CTB-125B20, complete sequence	NA	NA	NA	NA
CL255.Contig3_All	3076	0.14	0.69	2.30117	5.9959e-06	6.46256e-05	Up	NA	NA	NA	NA	NA	NA
CL183.Contig2_All	3461	6.86	33.76	2.29903	2.9678e-242	1.0138e-239	Up	gi|321478832|gb|EFX89789.1|/0/hypothetical protein DAPPUDRAFT_94666 [Daphnia pulex]	gi|195341202|ref|XM_002037164.1|/1e-74/Drosophila sechellia GM12789 (Dsec\GM12789), mRNA	sp|Q5T200|ZC3HD_HUMAN/3e-17/Zinc finger CCCH domain-containing protein 13 OS=Homo sapiens GN=ZC3H13 PE=1 SV=1	dvi:Dvir_GJ23768/8e-15/GJ23768 gene product from transcript GJ23768-RA; K10273 F-box and leucine-rich repeat protein 7	PA2976/1e-07/---	NA
CL1596.Contig3_All	1197	0.67	3.28	2.29146	2.86794e-09	4.71609e-08	Up	gi|148700064|gb|EDL32011.1|/5.83348e-06/mCG148088 [Mus musculus]	gi|27525134|emb|AJ509725.1|/4e-32/Apis mellifera microsatellite marker Am0494=AG005g	NA	ame:408420/7e-06/RING finger protein nhl-1-like; K12035 tripartite motif-containing protein 71	NA	NA
Unigene14616_All	1509	1.53	7.46	2.28564	8.19014e-24	3.09486e-22	Up	NA	NA	NA	NA	NA	NA
CL370.Contig7_All	831	7.42	36.03	2.27971	5.98532e-57	5.41851e-55	Up	gi|123439757|ref|XP_001310646.1|/8.69301e-105/smooth muscle caldesmon [Trichomonas vaginalis G3]	gi|9910031|gb|AC007850.29|AC007850/1e-21/Homo sapiens 3 BAC CTB-237N12 (Roswell Park Cancer Institute Human BAC Library) complete sequence	sp|Q07283|TRHY_HUMAN/3e-56/Trichohyalin OS=Homo sapiens GN=TCHH PE=1 SV=2	tgu:100219403/1e-67/uncharacterized LOC100219403; K14822 rRNA-processing protein CGR1	PA2976/9e-29/---	NA
Unigene8506_All	2299	32.41	156.39	2.27064	0	0	Up	gi|91087187|ref|XP_975429.1|/4.65096e-62/PREDICTED: la-related protein 6 [Tribolium castaneum] &gt;gi|270009568|gb|EFA06016.1| hypothetical protein TcasGA2_TC008844 [Tribolium castaneum]	gi|25990818|gb|AF443827.1|/3e-09/Manduca sexta acheron mRNA, partial cds	sp|Q9BRS8|LARP6_HUMAN/2e-45/La-related protein 6 OS=Homo sapiens GN=LARP6 PE=1 SV=1	oaa:100075123/4e-27/uncharacterized LOC100075123; K13172 serine/arginine repetitive matrix protein 2	DRA0212/5e-12/---	NA
CL1796.Contig1_All	3179	0.55	2.64	2.26303	1.46153e-18	4.36925e-17	Up	gi|584013343|ref|XP_006801469.1|/1.12107e-48/PREDICTED: tax1-binding protein 1 homolog B-like isoform X1 [Neolamprologus brichardi] &gt;gi|584013345|ref|XP_006801470.1| PREDICTED: tax1-binding protein 1 homolog B-like isoform X2 [Neolamprologus brichardi]	NA	sp|Q6P132|TXB1B_DANRE/5e-48/Tax1-binding protein 1 homolog B OS=Danio rerio GN=tax1bp1b PE=2 SV=3	aga:AgaP_AGAP006472/2e-21/AGAP006472-PA; K11498 centromeric protein E	AF1032/5e-16/---	NA
CL2002.Contig2_All	3943	0.4	1.9	2.24793	8.29624e-17	2.29783e-15	Up	gi|557288564|ref|XP_006026956.1|/1.02569e-30/PREDICTED: LOW QUALITY PROTEIN: mucin-2-like [Alligator sinensis]	gi|161376761|gb|EU152081.1|/4e-13/Panulirus cygnus clone S8 microsatellite sequence	sp|Q02817|MUC2_HUMAN/8e-22/Mucin-2 OS=Homo sapiens GN=MUC2 PE=1 SV=2	gga:423101/3e-25/MUC2; mucin 2, oligomeric mucus/gel-forming; K10955 intestinal mucin-2	DR2133/3e-06/---	NA
CL423.Contig2_All	2875	0.85	4.02	2.24166	8.4541e-25	3.29671e-23	Up	gi|646710734|gb|KDR16152.1|/6.88196e-74/hypothetical protein L798_09565, partial [Zootermopsis nevadensis]	gi|77920849|gb|AC158156.10|/3e-07/Mus musculus chromosome 3, clone RP23-145F12, complete sequence	sp|Q8NF91|SYNE1_HUMAN/7e-17/Nesprin-1 OS=Homo sapiens GN=SYNE1 PE=1 SV=4	xla:397738/9e-12/col2a1, MGC132344, col2a1a; collagen, type II, alpha 1; K06236 collagen, type I/II/III/V/XI, alpha	DR2133/1e-05/---	NA
Unigene9645_All	2520	0.38	1.79	2.23589	2.38192e-10	4.30055e-09	Up	gi|242019420|ref|XP_002430159.1|/1.37061e-46/hypothetical protein Phum_PHUM464880 [Pediculus humanus corporis] &gt;gi|212515250|gb|EEB17421.1| hypothetical protein Phum_PHUM464880 [Pediculus humanus corporis]	NA	sp|P98088|MUC5A_HUMAN/2e-15/Mucin-5AC (Fragments) OS=Homo sapiens GN=MUC5AC PE=1 SV=3	dgr:Dgri_GH10789/5e-32/GH10789 gene product from transcript GH10789-RA; K11974 E3 ubiquitin-protein ligase RNF31 [EC:6.3.2.19]	DR2133/2e-06/---	NA
CL2245.Contig1_All	2836	0.98	4.59	2.22764	1.55934e-27	6.53849e-26	Up	gi|321464825|gb|EFX75830.1|/3.73948e-165/hypothetical protein DAPPUDRAFT_306600 [Daphnia pulex]	gi|262401016|gb|FJ774689.1|/1e-119/Scylla paramamosain map kinase-interacting serine/threonine mRNA, partial cds	sp|Q9HBH9|MKNK2_HUMAN/6e-135/MAP kinase-interacting serine/threonine-protein kinase 2 OS=Homo sapiens GN=MKNK2 PE=1 SV=3	tca:658754/1e-156/similar to CG17342-PA, isoform A; K04372 MAP kinase interacting serine/threonine kinase [EC:2.7.11.1]	SPAC14C4.03/1e-25/---	NA
CL1392.Contig1_All	3948	0.49	2.29	2.22449	4.64374e-20	1.49088e-18	Up	gi|675385982|gb|KFM78879.1|/7.84871e-39/Ran-binding protein 3, partial [Stegodyphus mimosarum]	NA	sp|Q5R4Y2|RANB3_PONAB/2e-35/Ran-binding protein 3 OS=Pongo abelii GN=RANBP3 PE=2 SV=1	tca:659200/2e-38/similar to CG10225-PA; K15304 Ran-binding protein 3	DR2133/4e-06/---	NA
CL1229.Contig4_All	1448	0.45	2.1	2.22239	2.65478e-07	3.47905e-06	Up	NA	gi|20377027|gb|AC015779.8|/2e-06/Homo sapiens chromosome , clone RP11-2I13, complete sequence	NA	NA	NA	NA
CL2654.Contig1_All	2838	0.62	2.82	2.18536	4.7635e-17	1.32942e-15	Up	gi|641679182|ref|XP_008188452.1|/2.85659e-173/PREDICTED: papilin isoform X3 [Acyrthosiphon pisum]	NA	sp|Q868Z9|PPN_DROME/4e-144/Papilin OS=Drosophila melanogaster GN=Ppn PE=1 SV=2	oaa:100086245/4e-44/tissue factor pathway inhibitor-like; K03909 tissue factor pathway inhibitor	DR2133/2e-06/---	NA
CL83.Contig5_All	3285	0.22	1	2.18442	9.89782e-08	1.37816e-06	Up	gi|646716372|gb|KDR19652.1|/5.58942e-51/Transmembrane and coiled-coil domains protein 1 [Zootermopsis nevadensis]	NA	sp|O75069|TMCC2_HUMAN/1e-37/Transmembrane and coiled-coil domains protein 2 OS=Homo sapiens GN=TMCC2 PE=1 SV=3	NA	NA	NA
CL2569.Contig2_All	709	0.88	3.98	2.17719	3.39362e-06	3.78678e-05	Up	NA	NA	NA	NA	NA	NA
CL1690.Contig1_All	2265	0.46	2.07	2.16993	1.96001e-10	3.56391e-09	Up	gi|675366186|gb|KFM59088.1|/8.12012e-35/putative G-protein coupled receptor 112, partial [Stegodyphus mimosarum]	NA	sp|P98088|MUC5A_HUMAN/4e-14/Mucin-5AC (Fragments) OS=Homo sapiens GN=MUC5AC PE=1 SV=3	hsa:4583/2e-10/MUC2, MLP, MUC-2, SMUC; mucin 2, oligomeric mucus/gel-forming; K10955 intestinal mucin-2	NA	NA
CL2020.Contig2_All	5501	1.36	6.06	2.15571	5.52948e-66	5.90272e-64	Up	gi|646717766|gb|KDR20496.1|/5.80353e-136/Calcium-binding mitochondrial carrier protein SCaMC-2, partial [Zootermopsis nevadensis]	gi|342326463|gb|JF284601.1|/2e-12/Cherax quadricarinatus clone L1-490 small calcium-binding mitochondrial carrier mRNA, partial cds; nuclear gene for mitochondrial product	sp|A2CEQ0|SCM2B_DANRE/4e-121/Calcium-binding mitochondrial carrier protein SCaMC-2-B OS=Danio rerio GN=slc25a25b PE=3 SV=2	api:100159039/4e-131/calcium-binding mitochondrial carrier protein SCaMC-1-like; K14684 solute carrier family 25 (mitochondrial phosphate transporter), member 23/24/25/41	NA	biological_process:GO:0055085//transmembrane transport;cellular_component:GO:0016021//integral component of membrane;molecular_function:GO:0005509//calcium ion binding;
CL1846.Contig2_All	2538	0.44	1.94	2.14048	1.29533e-10	2.38407e-09	Up	gi|330371801|gb|AEC12821.1|/2.61939e-29/lactate dehydrogenase [Litopenaeus vannamei]	gi|385211789|gb|JN256027.1|/0.0/Litopenaeus vannamei L-lactate dehydrogenase (L-LDH) gene, complete cds, alternatively spliced	sp|Q4R816|LDH6B_MACFA/1e-19/L-lactate dehydrogenase A-like 6B OS=Macaca fascicularis GN=LDHAL6B PE=2 SV=1	spu:586683/4e-19/similar to lactate dehydrogenase; K00016 L-lactate dehydrogenase [EC:1.1.1.27]	TM1867/5e-07/---	biological_process:GO:0006096//glycolytic process;GO:0044262//cellular carbohydrate metabolic process;GO:0055114//oxidation-reduction process;cellular_component:GO:0005737//cytoplasm;molecular_function:GO:0000166//nucleotide binding;GO:0004459//L-lactate dehydrogenase activity;
CL103.Contig12_All	657	1.96	8.6	2.13348	7.32866e-11	1.38466e-09	Up	NA	NA	NA	NA	NA	NA
Unigene1955_All	2189	0.44	1.93	2.13303	2.40144e-09	3.97705e-08	Up	gi|657807693|ref|XP_008331071.1|/7.85927e-112/PREDICTED: E3 ubiquitin-protein ligase RNF14 [Cynoglossus semilaevis]	gi|289063516|gb|AC238991.2|/3e-06/Homo sapiens FOSMID clone ABC27-2259C3 from chromosome 8, complete sequence	sp|Q9UBS8|RNF14_HUMAN/4e-107/E3 ubiquitin-protein ligase RNF14 OS=Homo sapiens GN=RNF14 PE=1 SV=1	mcc:705363/4e-107/RNF14; ring finger protein 14; K11971 E3 ubiquitin-protein ligase RNF14 [EC:6.3.2.19]	NA	NA
Unigene6463_All	9811	0.15	0.65	2.11548	7.03578e-14	1.67214e-12	Up	gi|646714377|gb|KDR18370.1|/2.10966e-176/RING finger protein 31 [Zootermopsis nevadensis]	gi|195115466|ref|XM_002002242.1|/4e-09/Drosophila mojavensis GI17301 (Dmoj\GI17301), mRNA	sp|Q96EP0|RNF31_HUMAN/3e-97/E3 ubiquitin-protein ligase RNF31 OS=Homo sapiens GN=RNF31 PE=1 SV=1	tca:663619/3e-179/similar to CG11321-PA, isoform A; K11974 E3 ubiquitin-protein ligase RNF31 [EC:6.3.2.19]	RSp0884/2e-09/---	NA
Unigene4966_All	1297	0.4	1.73	2.1127	1.67192e-05	0.000166348	Up	gi|572259550|ref|XP_006608114.1|/2.02303e-23/PREDICTED: paxillin-like isoform X4 [Apis dorsata]	gi|558160040|ref|XM_006096551.1|/3e-08/PREDICTED: Myotis lucifugus paxillin (PXN), transcript variant X5, mRNA	sp|Q9UQ35|SRRM2_HUMAN/5e-11/Serine/arginine repetitive matrix protein 2 OS=Homo sapiens GN=SRRM2 PE=1 SV=2	api:100168156/1e-16/uncharacterized LOC100168156; K05760 paxillin	NA	NA
CL103.Contig7_All	2449	10.75	46.32	2.1073	3.89974e-208	1.09793e-205	Up	gi|356651196|gb|AET34915.1|/6.76921e-51/heat shock protein 21 [Macrobrachium rosenbergii]	gi|258596924|ref|XM_001349630.2|/4e-06/Plasmodium falciparum 3D7 conserved Plasmodium protein (PFB0735c) mRNA, complete cds	sp|P02515|HSP22_DROME/5e-10/Heat shock protein 22 OS=Drosophila melanogaster GN=Hsp22 PE=1 SV=4	tca:657196/6e-11/similar to heat shock protein 1; K09542 crystallin, alpha B	NA	NA
Unigene8776_All	1976	9.49	40.7	2.10055	4.4885e-146	9.74537e-144	Up	NA	NA	NA	NA	NA	NA
Unigene6840_All	1491	0.35	1.5	2.09954	2.40288e-05	0.000232572	Up	gi|486137997|gb|AGK89911.1|/2.65574e-78/nicotinic acetylcholine receptor subunit alpha 12 [Pandalopsis japonica]	NA	sp|Q9R0W9|ACHA6_MOUSE/2e-42/Neuronal acetylcholine receptor subunit alpha-6 OS=Mus musculus GN=Chrna6 PE=2 SV=2	dre:568467/7e-44/neuronal acetylcholine receptor subunit alpha-3-like; K04805 nicotinic acetylcholine receptor alpha-3	NA	NA
CL1275.Contig3_All	2586	0.77	3.29	2.09516	3.7223e-17	1.04224e-15	Up	gi|242010749|ref|XP_002426121.1|/4.98793e-68/conserved hypothetical protein [Pediculus humanus corporis] &gt;gi|212510168|gb|EEB13383.1| conserved hypothetical protein [Pediculus humanus corporis]	gi|30407147|emb|AL844502.1|/8e-26/Plasmodium falciparum 3D7 chromosome 3	sp|B4R090|FOSL_DROSI/1e-27/Transcription factor kayak OS=Drosophila simulans GN=kay PE=3 SV=1	tca:655024/4e-56/kay, GLEAN_11870; kayak; K09031 fos-like antigen, invertebrate	Cgl1939/2e-09/---	NA
Unigene10084_All	1344	1.23	5.2	2.07985	8.12102e-14	1.9247e-12	Up	gi|350402953|ref|XP_003486655.1|/7.0067e-35/PREDICTED: hypothetical protein LOC100741094, partial [Bombus impatiens]	gi|46518694|gb|AC125192.3|/3e-27/Mus musculus BAC clone RP23-266B4 from chromosome 8, complete sequence	sp|P49756|RBM25_HUMAN/4e-25/RNA-binding protein 25 OS=Homo sapiens GN=RBM25 PE=1 SV=3	tgu:100219403/1e-32/uncharacterized LOC100219403; K14822 rRNA-processing protein CGR1	PA2976/3e-08/---	NA
CL654.Contig2_All	1489	0.44	1.86	2.07973	2.71848e-06	3.09132e-05	Up	gi|560138239|emb|CDJ83227.1|/3.29783e-12/Ion transport 2 domain containing protein [Haemonchus contortus]	NA	sp|P34410|TWK7_CAEEL/4e-12/TWiK family of potassium channels protein 7 OS=Caenorhabditis elegans GN=twk-7 PE=3 SV=3	cfa:485887/4e-11/KCNK15; potassium channel, subfamily K, member 15; K04923 potassium channel subfamily K member 15	MA2218/2e-06/---	NA
CL2319.Contig1_All	2171	0.36	1.51	2.06848	1.7617e-07	2.36927e-06	Up	gi|321473765|gb|EFX84732.1|/4.47621e-176/hypothetical protein DAPPUDRAFT_314628 [Daphnia pulex]	gi|21240742|gb|AC044913.7|/2e-13/Homo sapiens chromosome 15, clone RP11-446P9, complete sequence	sp|Q868Z9|PPN_DROME/6e-157/Papilin OS=Drosophila melanogaster GN=Ppn PE=1 SV=2	tgu:100222950/8e-111/similar to ADAM metallopeptidase with thrombospondin type 1 motif, 6 preproprotein; K08621 a disintegrin and metalloproteinase with thrombospondin motifs 6 [EC:3.4.24.-]	Rv3876/1e-07/---	molecular_function:GO:0016787//hydrolase activity;
CL2627.Contig1_All	917	1.18	4.94	2.06572	5.95042e-09	9.48661e-08	Up	NA	NA	NA	NA	NA	NA
Unigene8132_All	4577	0.55	2.3	2.06413	1.27168e-20	4.24225e-19	Up	gi|675382774|gb|KFM75671.1|/3.14086e-71/Tribbles-like protein, partial [Stegodyphus mimosarum]	gi|512918673|ref|XM_004929133.1|/7e-09/PREDICTED: Bombyx mori tribbles homolog 2-like (LOC101739790), mRNA	sp|Q8K4K3|TRIB2_MOUSE/3e-68/Tribbles homolog 2 OS=Mus musculus GN=Trib2 PE=2 SV=2	acs:100566662/2e-68/tribbles homolog 2-like; K08814 tribbles [EC:2.7.11.-]	ECU01g0630/2e-13/---	molecular_function:GO:0016301//kinase activity;
CL2255.Contig3_All	1969	1.33	5.47	2.04011	3.82664e-20	1.2363e-18	Up	gi|321469395|gb|EFX80375.1|/0/hypothetical protein DAPPUDRAFT_304007 [Daphnia pulex]	gi|390177773|ref|XM_001358421.3|/4e-64/Drosophila pseudoobscura pseudoobscura GA19392 (Dpse\GA19392), mRNA	sp|Q5RBP4|EHD1_PONAB/0.0/EH domain-containing protein 1 OS=Pongo abelii GN=EHD1 PE=2 SV=1	nvi:100115072/0.0/NV17933; EH domain-containing protein 1-like; K12483 EH domain-containing protein 1	YGR189c/3e-07/---	NA
CL1756.Contig1_All	1178	1.29	5.29	2.0359	4.53572e-12	9.40932e-11	Up	gi|597748010|ref|XP_007235978.1|/2.01382e-11/PREDICTED: fibrous sheath CABYR-binding protein-like isoform X1 [Astyanax mexicanus] &gt;gi|597748012|ref|XP_007235979.1| PREDICTED: fibrous sheath CABYR-binding protein-like isoform X2 [Astyanax mexicanus]	NA	sp|O94854|K0754_HUMAN/9e-09/Uncharacterized protein KIAA0754 OS=Homo sapiens GN=KIAA0754 PE=1 SV=4	dre:100535983/2e-07/histone-lysine N-methyltransferase SETD2-like; K11423 histone-lysine N-methyltransferase SETD2 [EC:2.1.1.43]	NA	NA
CL1220.Contig2_All	5129	0.25	1.02	2.02857	6.62946e-11	1.25906e-09	Up	gi|242016676|ref|XP_002428876.1|/5.94267e-135/hypothetical protein Phum_PHUM407130 [Pediculus humanus corporis] &gt;gi|212513640|gb|EEB16138.1| hypothetical protein Phum_PHUM407130 [Pediculus humanus corporis]	gi|380017731|ref|XM_003692753.1|/1e-10/PREDICTED: Apis florea phosphatidate phosphatase LPIN2-like (LOC100868646), mRNA	sp|Q9BQK8|LPIN3_HUMAN/3e-98/Phosphatidate phosphatase LPIN3 OS=Homo sapiens GN=LPIN3 PE=1 SV=3	ame:410201/1e-128/phosphatidate phosphatase LPIN1-like; K15728 phosphatidate phosphatase LPIN [EC:3.1.3.4]	SPAC1952.13/8e-65/---	NA
CL2715.Contig1_All	6564	0.13	0.53	2.02748	1.12181e-07	1.54854e-06	Up	gi|675386581|gb|KFM79478.1|/0/Ubiquitin carboxyl-terminal hydrolase 47, partial [Stegodyphus mimosarum]	gi|148230063|ref|NM_001097241.1|/1e-14/Xenopus (Silurana) tropicalis ubiquitin specific peptidase 47 (usp47), mRNA	sp|E1C1R4|UBP47_CHICK/0.0/Ubiquitin carboxyl-terminal hydrolase 47 OS=Gallus gallus GN=USP47 PE=3 SV=1	tgu:100221526/0.0/ubiquitin specific peptidase 47; K11857 ubiquitin carboxyl-terminal hydrolase 47 [EC:3.1.2.15]	YMR304w/3e-56/---	NA
Unigene3661_All	1584	0.4	1.63	2.0268	8.44052e-06	8.88074e-05	Up	NA	gi|520189764|dbj|AB774967.1|/2e-13/Homo sapiens HLA-DRB1 gene for MHC class II antigen, complete cds, allele: HLA-DRB1*11:01:03, cell_line: JBUSH	NA	NA	NA	NA
Unigene11239_All	5274	0.42	1.68	2	3.66648e-17	1.02886e-15	Up	gi|694998544|gb|AIS76179.1|/0/estrogen-related receptor protein [Portunus trituberculatus]	gi|283825465|gb|GU290313.1|/1e-112/Scylla paramamosain estrogen-related receptor (err) mRNA, complete cds	sp|P62510|ERR3_RAT/1e-91/Estrogen-related receptor gamma OS=Rattus norvegicus GN=Esrrg PE=2 SV=1	ame:408855/1e-122/Err, NR3B4; estrogen-related receptor; K08703 estrogen-related receptor ERR	NA	NA
CL1678.Contig4_All	4065	0.19	0.76	2	1.31806e-06	1.55975e-05	Up	NA	gi|41059560|gb|AY466260.1|/3e-11/Litopenaeus vannamei microsatellite TUMXLV8.132 sequence	NA	NA	NA	NA
CL2020.Contig1_All	5450	1.22	4.88	2	5.51256e-48	4.11754e-46	Up	gi|646717766|gb|KDR20496.1|/3.97838e-137/Calcium-binding mitochondrial carrier protein SCaMC-2, partial [Zootermopsis nevadensis]	gi|342326463|gb|JF284601.1|/2e-12/Cherax quadricarinatus clone L1-490 small calcium-binding mitochondrial carrier mRNA, partial cds; nuclear gene for mitochondrial product	sp|A2CEQ0|SCM2B_DANRE/5e-121/Calcium-binding mitochondrial carrier protein SCaMC-2-B OS=Danio rerio GN=slc25a25b PE=3 SV=2	nvi:100119397/4e-132/NV13272; calcium-binding mitochondrial carrier protein SCaMC-2-like; K14684 solute carrier family 25 (mitochondrial phosphate transporter), member 23/24/25/41	NA	NA
CL127.Contig1_All	4452	0.32	1.26	1.97728	5.58354e-11	1.06914e-09	Up	gi|321468510|gb|EFX79494.1|/0/putative positive regulatory Domain/B-lymphocyte induced maturation protein 1, version A [Daphnia pulex]	gi|198465709|ref|XM_002134990.1|/8e-58/Drosophila pseudoobscura pseudoobscura GA23469 (Dpse\GA23469), mRNA	sp|Q60636|PRDM1_MOUSE/4e-71/PR domain zinc finger protein 1 OS=Mus musculus GN=Prdm1 PE=1 SV=1	ssc:100524442/1e-38/ZNF235; zinc finger protein 235; K09228 KRAB domain-containing zinc finger protein	SPAC144.09c/4e-16/---	NA
CL2627.Contig2_All	1250	0.7	2.75	1.974	5.9171e-07	7.41301e-06	Up	NA	gi|225632111|emb|AL844506.2|/7e-06/Plasmodium falciparum 3D7 chromosome 7	NA	NA	NA	NA
CL452.Contig1_All	1056	0.52	2.04	1.97199	7.48058e-05	0.00065567	Up	gi|586466532|ref|XP_006863882.1|/6.20548e-30/PREDICTED: ficolin-1 [Chrysochloris asiatica]	gi|353230524|emb|HE601625.1|/2e-09/Schistosoma mansoni strain Puerto Rico chromosome 2, complete genome	sp|P57756|FCN2_RAT/2e-30/Ficolin-2 OS=Rattus norvegicus GN=Fcn2 PE=2 SV=1	rno:114091/8e-30/Fcnb, Fcn2; ficolin B; K10104 ficolin	NA	NA
CL2027.Contig2_All	5030	0.56	2.18	1.96083	3.48644e-20	1.1321e-18	Up	gi|339899195|ref|XP_003392792.1|/6.8587e-27/putative proteophosphoglycan ppg3 [Leishmania infantum JPCM5] &gt;gi|321398711|emb|CBZ08992.1| putative proteophosphoglycan ppg3 [Leishmania infantum JPCM5]	gi|77404158|gb|AC159891.2|/2e-24/Mus musculus BAC clone RP23-394E10 from chromosome 9, complete sequence	sp|Q5R5Q2|SRRM1_PONAB/1e-21/Serine/arginine repetitive matrix protein 1 OS=Pongo abelii GN=SRRM1 PE=2 SV=1	pon:100173713/4e-21/SRRM1; serine/arginine repetitive matrix 1; K13171 serine/arginine repetitive matrix protein 1	XF1267/5e-10/---	NA
CL1237.Contig1_All	1329	0.76	2.94	1.95174	1.19826e-07	1.6452e-06	Up	gi|675380970|gb|KFM73872.1|/1.65437e-28/hypothetical protein X975_10359, partial [Stegodyphus mimosarum]	NA	sp|Q8BTI8|SRRM2_MOUSE/1e-09/Serine/arginine repetitive matrix protein 2 OS=Mus musculus GN=Srrm2 PE=1 SV=3	oaa:100075123/2e-10/uncharacterized LOC100075123; K13172 serine/arginine repetitive matrix protein 2	NA	NA
CL103.Contig6_All	3012	34.15	132.07	1.95135	0	0	Up	gi|356651196|gb|AET34915.1|/6.81888e-48/heat shock protein 21 [Macrobrachium rosenbergii]	NA	sp|P02515|HSP22_DROME/7e-10/Heat shock protein 22 OS=Drosophila melanogaster GN=Hsp22 PE=1 SV=4	aag:AaeL_AAEL013341/5e-10/lethal(2)essential for life protein, l2efl; K09542 crystallin, alpha B	NA	NA
CL267.Contig3_All	5398	0.22	0.85	1.94996	2.89874e-09	4.76368e-08	Up	gi|646710932|gb|KDR16310.1|/0/NUAK family SNF1-like kinase 1 [Zootermopsis nevadensis]	gi|347969405|ref|XM_312866.5|/2e-15/Anopheles gambiae str. PEST AGAP003174-PA (AgaP_AGAP003174) mRNA, complete cds	sp|O60285|NUAK1_HUMAN/4e-101/NUAK family SNF1-like kinase 1 OS=Homo sapiens GN=NUAK1 PE=1 SV=1	xtr:100491029/7e-103/nuak1; NUAK family, SNF1-like kinase, 1; K08800 NUAK family, SNF1-like kinase [EC:2.7.11.1]	ECU01g0630/2e-32/---	molecular_function:GO:0016772//transferase activity, transferring phosphorus-containing groups;
CL1924.Contig1_All	4538	0.74	2.85	1.94536	1.83645e-23	6.7991e-22	Up	gi|340711319|ref|XP_003394225.1|/7.60978e-94/PREDICTED: RNA binding protein fox-1 homolog 2-like [Bombus terrestris]	gi|512900454|ref|XM_004924839.1|/7e-15/PREDICTED: Bombyx mori RNA binding protein fox-1 homolog 2-like (LOC101735780), mRNA	sp|Q8BP71|RFOX2_MOUSE/5e-50/RNA binding protein fox-1 homolog 2 OS=Mus musculus GN=Rbfox2 PE=1 SV=2	ame:410951/6e-95/RNA binding protein fox-1 homolog 2-like; K14946 RNA binding protein fox-1	RSc1986/2e-06/---	NA
CL1389.Contig7_All	4286	0.47	1.8	1.93726	1.25998e-14	3.1069e-13	Up	gi|322796009|gb|EFZ18633.1|/1.67582e-143/hypothetical protein SINV_09712 [Solenopsis invicta]	gi|380024758|ref|XM_003696111.1|/2e-76/PREDICTED: Apis florea poly(rC)-binding protein 3-like (LOC100865510), mRNA	sp|P57721|PCBP3_HUMAN/4e-75/Poly(rC)-binding protein 3 OS=Homo sapiens GN=PCBP3 PE=2 SV=2	nvi:100123707/6e-97/NV14104; poly(rC)-binding protein 3-like; K13162 poly(rC)-binding protein 2/3/4	Rv3876/1e-13/---	NA
CL1016.Contig7_All	4856	0.71	2.68	1.91634	3.27074e-23	1.1988e-21	Up	gi|668458321|gb|KFB46248.1|/0/AGAP008646-PA-like protein [Anopheles sinensis]	gi|338224466|gb|HM217881.1|/6e-28/Scylla paramamosain camp/cgmp cyclic nucleotide phosphodiesterase mRNA, partial cds	sp|Q9VJ79|PDE11_DROME/0.0/Dual 3',5'-cyclic-AMP and -GMP phosphodiesterase 11 OS=Drosophila melanogaster GN=Pde11 PE=1 SV=4	dgr:Dgri_GH10531/0.0/GH10531 gene product from transcript GH10531-RA; K13298 dual 3',5'-cyclic-AMP and -GMP phosphodiesterase 11 [EC:3.1.4.17 3.1.4.35]	Cgl1939/2e-06/---	biological_process:GO:0007165//signal transduction;GO:0008152//metabolic process;molecular_function:GO:0046872//metal ion binding;GO:0047555//3',5'-cyclic-GMP phosphodiesterase activity;
CL1671.Contig1_All	1900	4.81	18.05	1.90789	1.16354e-55	1.0174e-53	Up	gi|356651196|gb|AET34915.1|/2.10387e-17/heat shock protein 21 [Macrobrachium rosenbergii]	NA	sp|Q5ZMJ9|SRRM1_CHICK/1e-09/Serine/arginine repetitive matrix protein 1 OS=Gallus gallus GN=SRRM1 PE=2 SV=1	acs:100551555/2e-11/uncharacterized LOC100551555; K13172 serine/arginine repetitive matrix protein 2	NA	NA
CL2268.Contig4_All	2900	1.26	4.71	1.9023	1.54525e-23	5.75427e-22	Up	gi|645003514|ref|XP_008212588.1|/7.17547e-79/PREDICTED: ecdysone-induced protein 74EF isoform B-like isoform X2 [Nasonia vitripennis]	gi|31978946|gb|AY170859.1|/1e-67/Manduca sexta transcription factor E74 isoform A mRNA, complete cds	sp|P11536|E74EB_DROME/6e-61/Ecdysone-induced protein 74EF isoform B OS=Drosophila melanogaster GN=Eip74EF PE=2 SV=2	nvi:100122824/2e-74/NV11696; uncharacterized LOC100122824; K09428 E74-like factor 1/2/4	Rv3876/9e-12/---	NA
Unigene372_All	1494	0.73	2.71	1.89232	1.2223e-07	1.67373e-06	Up	gi|321475764|gb|EFX86726.1|/5.23402e-50/hypothetical protein DAPPUDRAFT_44292 [Daphnia pulex]	gi|556992386|ref|XM_006000525.1|/9e-06/PREDICTED: Latimeria chalumnae ADP-ribosylation factor 1-like (LOC102357799), mRNA	sp|P61208|ARL4C_MOUSE/7e-41/ADP-ribosylation factor-like protein 4C OS=Mus musculus GN=Arl4c PE=2 SV=1	tca:659342/1e-50/similar to CG2219-PA; K07945 ADP-ribosylation factor-like 4A	YDL192w/1e-29/---	NA
Unigene11635_All	2512	0.99	3.67	1.89028	3.43038e-16	9.22207e-15	Up	gi|405957093|gb|EKC23328.1|/2.60829e-114/Glutaminase kidney isoform, mitochondrial [Crassostrea gigas]	gi|462300980|gb|APGK01050765.1|/6e-11/Dendroctonus ponderosae Seq01050775, whole genome shotgun sequence	sp|P13264|GLSK_RAT/1e-109/Glutaminase kidney isoform, mitochondrial OS=Rattus norvegicus GN=Gls PE=1 SV=2	nvi:100117430/4e-112/NV10018; glutaminase kidney isoform, mitochondrial-like; K01425 glutaminase [EC:3.5.1.2]	all2934/2e-44/---	NA
CL1211.Contig2_All	1194	1.52	5.6	1.88136	1.5605e-11	3.08012e-10	Up	gi|328718182|ref|XP_001948033.2|/1.28055e-29/PREDICTED: RNA-binding protein 24-like [Acyrthosiphon pisum]	gi|530418177|ref|XM_005260446.1|/1e-16/PREDICTED: Homo sapiens RNA binding motif protein 38 (RBM38), transcript variant X2, mRNA	sp|Q76LC6|RBM24_DANRE/2e-27/RNA-binding protein 24 OS=Danio rerio GN=rbm24 PE=2 SV=1	ecb:100068539/1e-09/HNRNPA2B1; heterogeneous nuclear ribonucleoprotein A2/B1; K13158 heterogeneous nuclear ribonucleoprotein A2/B1	VC0159/3e-06/---	NA
Unigene1429_All	793	1.93	7.09	1.87718	1.77387e-09	2.96842e-08	Up	NA	NA	NA	NA	NA	NA
Unigene2166_All	1224	2.87	10.54	1.87675	6.1957e-21	2.09965e-19	Up	gi|149022841|gb|EDL79735.1|/1.32789e-13/similar to FLJ46154 protein (predicted) [Rattus norvegicus]	gi|33354419|gb|AC112523.5|/1e-22/Mus musculus BAC clone RP23-418K6 from chromosome 16, complete sequence	sp|Q6ZRP5|YD019_HUMAN/2e-09/Putative uncharacterized protein FLJ46204 OS=Homo sapiens PE=5 SV=2	dmo:Dmoj_GI15889/6e-06/GI15889 gene product from transcript GI15889-RA; K14079 poly(A) RNA polymerase GLD2 [EC:2.7.7.19]	NA	NA
CL545.Contig4_All	1634	0.36	1.32	1.87447	9.99044e-05	0.000853184	Up	gi|546683964|gb|ERL93702.1|/1.10562e-88/hypothetical protein D910_10989 [Dendroctonus ponderosae]	gi|442615760|ref|NM_167222.3|/4e-08/Drosophila melanogaster hyperkinetic (Hk), transcript variant G, mRNA	sp|Q9PWR1|KCAB1_CHICK/1e-72/Voltage-gated potassium channel subunit beta-1 OS=Gallus gallus GN=KCNAB1 PE=2 SV=1	gga:395730/4e-72/KCNAB1; potassium voltage-gated channel, shaker-related subfamily, beta member 1; K04882 potassium voltage-gated channel Shaker-related subfamily A, beta member 1	TM0313/1e-46/---	NA
CL59.Contig2_All	1574	0.47	1.72	1.87168	1.14042e-05	0.000116359	Up	gi|449280518|gb|EMC87806.1|/7.41007e-26/Protein PRQFV-amide [Columba livia]	NA	sp|Q06666|T2_MOUSE/2e-16/Octapeptide-repeat protein T2 OS=Mus musculus GN=Srst PE=2 SV=1	dre:553240/2e-17/rbmx2, im:7141316, zgc:113884; RNA binding motif protein, X-linked 2; K13107 RNA-binding motif protein, X-linked 2	RSc1040/3e-10/---	NA
CL671.Contig1_All	4127	0.46	1.68	1.86876	1.47443e-12	3.17704e-11	Up	gi|646715512|gb|KDR19089.1|/2.82619e-164/Prestin [Zootermopsis nevadensis]	NA	sp|P58743|S26A5_HUMAN/2e-127/Prestin OS=Homo sapiens GN=SLC26A5 PE=2 SV=1	tca:659697/3e-159/similar to sulfate transporter; K14453 solute carrier family 26, other	lin0529/2e-61/---	NA
CL666.Contig5_All	3022	0.46	1.68	1.86876	2.99734e-09	4.90996e-08	Up	gi|665788817|ref|XP_008560019.1|/0/PREDICTED: protein phosphatase 1 regulatory subunit 12B-like isoform X3 [Microplitis demolitor]	gi|150037002|emb|CU459121.5|/2e-14/Zebrafish DNA sequence from clone CH1073-514N3 in linkage group 12, complete sequence	sp|Q8BG95|MYPT2_MOUSE/2e-109/Protein phosphatase 1 regulatory subunit 12B OS=Mus musculus GN=Ppp1r12b PE=1 SV=2	mcc:705775/4e-134/PPP1R12B; protein phosphatase 1, regulatory subunit 12B; K12329 protein phosphatase 1 regulatory subunit 12B	FN0178/3e-21/---	NA
CL1640.Contig1_All	5383	2.76	10	1.85726	2.65762e-86	3.70045e-84	Up	gi|389594453|ref|XP_003722449.1|/6.60732e-68/proteophosphoglycan 5 [Leishmania major strain Friedlin] &gt;gi|323363677|emb|CBZ12682.1| proteophosphoglycan 5 [Leishmania major strain Friedlin]	NA	sp|Q6PZE0|MUC19_MOUSE/2e-44/Mucin-19 OS=Mus musculus GN=Muc19 PE=2 SV=2	gga:423101/1e-31/MUC2; mucin 2, oligomeric mucus/gel-forming; K10955 intestinal mucin-2	mll2848/8e-15/---	biological_process:GO:0009987//cellular process;molecular_function:GO:0003824//catalytic activity;
CL499.Contig2_All	1098	9.23	33.3	1.85112	9.77212e-55	8.3733e-53	Up	gi|391326791|ref|XP_003737895.1|/3.2088e-109/PREDICTED: 40S ribosomal protein S6-like [Metaseiulus occidentalis]	gi|328899796|gb|HQ414571.1|/3e-66/Procambarus clarkii clone pc-984 ribosomal protein S6 mRNA, complete cds	sp|Q95V32|RS6_SPOFR/6e-105/40S ribosomal protein S6 OS=Spodoptera frugiperda GN=RpS6 PE=2 SV=1	tca:656796/1e-103/RpS6; ribosomal protein S6; K02991 small subunit ribosomal protein S6e	SPAPB1E7.12/5e-83/---	NA
Unigene11400_All	1654	0.48	1.73	1.84967	1.13813e-05	0.000116217	Up	NA	gi|346716056|dbj|AK381824.1|/4e-17/Bombyx mori mRNA, clone: fwgP20I16	NA	NA	NA	NA
Unigene6825_All	1555	3.69	13.28	1.84756	2.04324e-32	1.00476e-30	Up	gi|401430149|ref|XP_003886486.1|/3.063e-16/unnamed protein product, partial [Leishmania mexicana MHOM/GT/2001/U1103] &gt;gi|356491245|emb|CBZ41040.1| unnamed protein product, partial [Leishmania mexicana MHOM/GT/2001/U1103]	NA	sp|A6NNA2|SRRM3_HUMAN/4e-12/Serine/arginine repetitive matrix protein 3 OS=Homo sapiens GN=SRRM3 PE=2 SV=4	dya:Dyak_GE25350/4e-09/GE25350 gene product from transcript GE25350-RA; K03254 translation initiation factor 3 subunit A	Cgl1939/9e-08/---	NA
CL196.Contig8_All	6824	0.44	1.58	1.84435	1.12387e-18	3.38348e-17	Up	gi|646719006|gb|KDR21277.1|/4.25635e-144/Sarcolemmal membrane-associated protein [Zootermopsis nevadensis]	gi|117644644|emb|CR933860.7|/1e-08/Zebrafish DNA sequence from clone DKEY-60G10 in linkage group 6, complete sequence	sp|Q14BN4|SLMAP_HUMAN/2e-124/Sarcolemmal membrane-associated protein OS=Homo sapiens GN=SLMAP PE=1 SV=1	tgu:100226301/8e-25/similar to early endosome antigen 1, 162kD; K12478 early endosome antigen 1	aq_1006/8e-22/---	NA
CL1044.Contig1_All	2080	0.44	1.58	1.84435	2.28122e-06	2.62556e-05	Up	gi|341650472|gb|AEK86525.1|/0/TNFSF [Litopenaeus vannamei]	gi|341650471|gb|JN180639.1|/0.0/Litopenaeus vannamei TNFSF mRNA, complete cds	sp|P98088|MUC5A_HUMAN/4e-13/Mucin-5AC (Fragments) OS=Homo sapiens GN=MUC5AC PE=1 SV=3	tgu:100220116/4e-13/similar to mucin 2; K10955 intestinal mucin-2	DR2133/6e-08/---	NA
CL427.Contig3_All	3506	2.99	10.73	1.84343	1.14556e-59	1.11594e-57	Up	gi|642930988|ref|XP_008196167.1|/3.93279e-10/PREDICTED: multiple inositol polyphosphate phosphatase 1 [Tribolium castaneum]	NA	sp|Q9GPR3|TM2D1_DICDI/3e-08/TM2 domain-containing protein DDB_G0277895 OS=Dictyostelium discoideum GN=DDB_G0277895 PE=3 SV=1	ecb:100051916/6e-07/MYO15A; myosin XVA; K10361 myosin XV	NA	NA
CL1195.Contig1_All	1341	1.61	5.75	1.8365	6.69358e-13	1.48091e-11	Up	NA	gi|545494133|ref|XM_005618603.1|/5e-07/PREDICTED: Canis lupus familiaris amyloid beta (A4) precursor protein-binding, family B, member 2 (APBB2), transcript variant X16, mRNA	NA	NA	NA	NA
Unigene10468_All	595	1.41	5.03	1.83486	2.55096e-05	0.000245883	Up	NA	NA	NA	NA	NA	NA
CL30.Contig5_All	733	3.42	12.2	1.83481	1.06927e-13	2.50181e-12	Up	gi|350402953|ref|XP_003486655.1|/4.52694e-40/PREDICTED: hypothetical protein LOC100741094, partial [Bombus impatiens]	gi|293324714|emb|FN691867.1|/6e-30/Branta bernicla hrota microsatellite DNA, locus Bbh088, isolate RYNZ, clone 48B05	sp|P49756|RBM25_HUMAN/7e-26/RNA-binding protein 25 OS=Homo sapiens GN=RBM25 PE=1 SV=3	tgu:100219403/7e-28/uncharacterized LOC100219403; K14822 rRNA-processing protein CGR1	PA2976/6e-09/---	NA
Unigene1850_All	2879	0.62	2.21	1.83371	3.39816e-11	6.57063e-10	Up	gi|557140099|emb|CDJ39393.1|/4.83866e-27/hypothetical protein, conserved [Eimeria tenella]	NA	sp|Q9UQ35|SRRM2_HUMAN/9e-20/Serine/arginine repetitive matrix protein 2 OS=Homo sapiens GN=SRRM2 PE=1 SV=2	oaa:100075123/3e-19/uncharacterized LOC100075123; K13172 serine/arginine repetitive matrix protein 2	DR2133/2e-06/---	NA
Unigene14520_All	5909	1.24	4.42	1.83371	4.46516e-42	2.8671e-40	Up	gi|646723786|gb|KDR24280.1|/3.02602e-106/72 kDa inositol polyphosphate 5-phosphatase [Zootermopsis nevadensis]	NA	sp|Q9JII1|INP5E_MOUSE/2e-87/72 kDa inositol polyphosphate 5-phosphatase OS=Mus musculus GN=Inpp5e PE=2 SV=1	tca:658061/6e-104/similar to CG10426-PA; K01099 phosphatidylinositol-bisphosphatase [EC:3.1.3.36]	YNL106c_2/4e-38/---	NA
CL932.Contig5_All	4388	1.32	4.7	1.83212	1.97381e-33	1.00735e-31	Up	gi|565412100|dbj|BAO20841.1|/0/RNA polymerase II largest subunit, partial [Procambarus clarkii]	gi|194762513|ref|XM_001963343.1|/0.0/Drosophila ananassae GF20366 (Dana\GF20366), mRNA	sp|P04052|RPB1_DROME/0.0/DNA-directed RNA polymerase II subunit RPB1 OS=Drosophila melanogaster GN=RpII215 PE=3 SV=4	tca:662266/0.0/similar to DNA-directed RNA polymerase II largest subunit; K03006 DNA-directed RNA polymerase II subunit RPB1 [EC:2.7.7.6]	SPBC28F2.12/0.0/---	NA
CL472.Contig3_All	4985	0.87	3.08	1.82384	1.914e-25	7.59082e-24	Up	gi|380025704|ref|XP_003696608.1|/4.09873e-157/PREDICTED: paxillin-like isoform 1 [Apis florea]	gi|194879606|ref|XM_001974228.1|/1e-165/Drosophila erecta GG21635 (Dere\GG21635), mRNA	sp|P49024|PAXI_CHICK/3e-132/Paxillin OS=Gallus gallus GN=PXN PE=1 SV=1	cqu:CpipJ_CPIJ003871/1e-149/paxillin; K05760 paxillin	YPO2725/6e-09/---	NA
Unigene4886_All	3142	0.44	1.55	1.81669	8.47276e-09	1.31879e-07	Up	gi|290999040|ref|XP_002682088.1|/2.74386e-23/erythrocyte membrane-associated giant protein antigen 332-like protein [Naegleria gruberi] &gt;gi|284095714|gb|EFC49344.1| erythrocyte membrane-associated giant protein antigen 332-like protein [Naegleria gruberi]	NA	sp|Q54UW4|Y0777_DICDI/2e-14/Bromodomain-containing protein DDB_G0280777 OS=Dictyostelium discoideum GN=DDB_G0280777 PE=4 SV=1	aga:AgaP_AGAP004734/1e-19/AGAP004734-PA; K14972 PAX-interacting protein 1	STM0960/2e-07/---	NA
CL2260.Contig2_All	6094	0.52	1.82	1.80735	8.56526e-19	2.59388e-17	Up	gi|333033759|dbj|BAK23256.1|/0/discs large 1 [Gryllus bimaculatus]	gi|333033758|dbj|AB630176.1|/1e-17/Gryllus bimaculatus GbDlg1 mRNA for discs large 1, complete cds	sp|P31007|DLG1_DROME/0.0/Disks large 1 tumor suppressor protein OS=Drosophila melanogaster GN=dlg1 PE=1 SV=2	tca:663521/0.0/similar to CG1725-PH, isoform H; K12075 discs large protein	YDR454c/9e-20/---	NA
CL273.Contig8_All	3848	0.99	3.46	1.80527	1.61451e-21	5.62773e-20	Up	gi|646717776|gb|KDR20506.1|/3.28216e-66/hypothetical protein L798_04895, partial [Zootermopsis nevadensis]	gi|66811285|ref|XM_634259.1|/6e-06/Dictyostelium discoideum AX4 hypothetical protein (srfB) mRNA, complete cds	sp|Q8HYW0|FA13A_BOVIN/2e-58/Protein FAM13A OS=Bos taurus GN=FAM13A PE=2 SV=1	oaa:100075123/4e-17/uncharacterized LOC100075123; K13172 serine/arginine repetitive matrix protein 2	NA	NA
CL716.Contig2_All	2290	1.55	5.41	1.80336	6.1998e-20	1.98053e-18	Up	gi|356651196|gb|AET34915.1|/5.14468e-37/heat shock protein 21 [Macrobrachium rosenbergii]	NA	sp|P02515|HSP22_DROME/6e-11/Heat shock protein 22 OS=Drosophila melanogaster GN=Hsp22 PE=1 SV=4	aag:AaeL_AAEL013341/1e-11/lethal(2)essential for life protein, l2efl; K09542 crystallin, alpha B	NA	NA
Unigene7185_All	672	2.06	7.18	1.80134	9.11368e-08	1.27592e-06	Up	NA	NA	NA	NA	NA	NA
CL928.Contig3_All	2498	0.33	1.15	1.8011	1.13813e-05	0.000116171	Up	gi|443726548|gb|ELU13667.1|/7.71067e-34/hypothetical protein CAPTEDRAFT_190244 [Capitella teleta]	gi|296012512|ref|NG_002601.2|/2e-11/Homo sapiens UDP glucuronosyltransferase 1 family, polypeptide A complex locus (UGT1A); and UDP glucuronosyltransferase 1 family, polypeptide A1 (UGT1A1); and UDP glucuronosyltransferase 1 family, polypeptide A10 (UGT1A10); and UDP glucuronosyltransferase 1 family, polypeptide A3 (UGT1A3); and UDP glucuronosyltransferase 1 family, polypeptide A4 (UGT1A4); and U…	sp|Q9W1V3|FBRL_DROME/2e-20/rRNA 2'-O-methyltransferase fibrillarin OS=Drosophila melanogaster GN=Fib PE=2 SV=1	dse:Dsec_GM15587/6e-20/GM15587 gene product from transcript GM15587-RA; K14563 rRNA 2'-O-methyltransferase fibrillarin [EC:2.1.1.-]	XF0818/3e-14/---	NA
Unigene3271_All	2332	8.33	29.02	1.80066	3.81774e-101	6.31035e-99	Up	gi|356651196|gb|AET34915.1|/1.51698e-52/heat shock protein 21 [Macrobrachium rosenbergii]	NA	sp|P02515|HSP22_DROME/5e-10/Heat shock protein 22 OS=Drosophila melanogaster GN=Hsp22 PE=1 SV=4	api:100169331/1e-10/protein lethal(2)essential for life-like; K09542 crystallin, alpha B	NA	NA
Unigene3300_All	4013	0.72	2.5	1.79586	1.17613e-16	3.22962e-15	Up	NA	gi|16944168|emb|AL592151.13|/1e-06/Human DNA sequence from clone RP11-351N5 on chromosome 1, complete sequence	NA	NA	NA	NA
CL1753.Contig2_All	6633	0.86	2.98	1.7929	1.51565e-31	7.31279e-30	Up	gi|389594451|ref|XP_003722448.1|/1.08684e-27/proteophosphoglycan ppg4 [Leishmania major strain Friedlin] &gt;gi|323363676|emb|CBZ12681.1| proteophosphoglycan ppg4 [Leishmania major strain Friedlin]	gi|44890961|gb|AC109308.8|/7e-13/Mus musculus chromosome 3, clone RP24-459K16, complete sequence	sp|Q685J3|MUC17_HUMAN/9e-13/Mucin-17 OS=Homo sapiens GN=MUC17 PE=1 SV=2	ame:725503/4e-15/uncharacterized LOC725503; K08867 WNK lysine deficient protein kinase [EC:2.7.11.1]	YBR112c/6e-09/---	NA
CL131.Contig16_All	3840	0.5	1.73	1.79077	1.18287e-11	2.36574e-10	Up	gi|665818141|ref|XP_008557881.1|/2.09247e-113/PREDICTED: protein daughterless-like [Microplitis demolitor]	gi|383854833|ref|XM_003702877.1|/1e-13/PREDICTED: Megachile rotundata transcription factor 12-like (LOC100877694), mRNA	sp|Q99081|HTF4_HUMAN/2e-67/Transcription factor 12 OS=Homo sapiens GN=TCF12 PE=1 SV=1	ame:410553/2e-109/da; daughterless; K15603 transcription factor 4/12	SPBC28F2.12/4e-06/---	NA
CL27.Contig2_All	3098	0.86	2.97	1.78805	2.09548e-15	5.40103e-14	Up	gi|642917276|ref|XP_008199231.1|/2.58307e-58/PREDICTED: capon-like protein isoform X1 [Tribolium castaneum]	gi|193809560|emb|AM910992.1|/1e-06/Plasmodium knowlesi strain H chromosome 10, complete genome	sp|O75052|CAPON_HUMAN/2e-42/Carboxyl-terminal PDZ ligand of neuronal nitric oxide synthase protein OS=Homo sapiens GN=NOS1AP PE=1 SV=3	mmu:51796/1e-30/Srrm1, AA407769, POP101, Srm160; serine/arginine repetitive matrix 1; K13171 serine/arginine repetitive matrix protein 1	CC0042/4e-15/---	NA
CL1155.Contig3_All	2486	1.27	4.38	1.7861	1.44085e-17	4.13842e-16	Up	gi|332018902|gb|EGI59448.1|/2.21881e-166/Alpha-aminoadipic semialdehyde synthase, mitochondrial [Acromyrmex echinatior]	gi|554876638|ref|XM_005948131.1|/1e-09/PREDICTED: Haplochromis burtoni alpha-aminoadipic semialdehyde synthase, mitochondrial-like (LOC102289679), mRNA	sp|A8E657|AASS_BOVIN/2e-121/Alpha-aminoadipic semialdehyde synthase, mitochondrial OS=Bos taurus GN=AASS PE=2 SV=1	nvi:100123521/2e-166/NV14067; alpha-aminoadipic semialdehyde synthase, mitochondrial-like; K14157 alpha-aminoadipic semialdehyde synthase [EC:1.5.1.8 1.5.1.9]	YNR050c/4e-99/---	NA
CL2376.Contig3_All	1039	0.77	2.65	1.78306	4.31418e-05	0.000394607	Up	gi|675373768|gb|KFM66670.1|/5.06849e-53/Glycine receptor subunit alpha-2, partial [Stegodyphus mimosarum]	NA	sp|Q61603|GLRA4_MOUSE/2e-46/Glycine receptor subunit alpha-4 OS=Mus musculus GN=Glra4 PE=2 SV=3	cin:100185926/4e-52/ci-glyr; glycine receptor; K05194 glycine receptor alpha-2	NA	cellular_component:GO:0016020//membrane;
Unigene14679_All	1607	0.43	1.47	1.77341	9.69768e-05	0.000830119	Up	gi|642088566|emb|CDQ83006.1|/3.43843e-10/unnamed protein product [Oncorhynchus mykiss]	gi|187466413|emb|CU468025.11|/8e-34/Zebrafish DNA sequence from clone DKEY-192H14 in linkage group 7, complete sequence	NA	dmo:Dmoj_GI15889/9e-07/GI15889 gene product from transcript GI15889-RA; K14079 poly(A) RNA polymerase GLD2 [EC:2.7.7.19]	NA	NA
CL534.Contig2_All	4543	0.24	0.82	1.77259	3.50694e-07	4.52178e-06	Up	gi|642921494|ref|XP_968130.3|/8.04845e-136/PREDICTED: uncharacterized protein LOC656511 [Tribolium castaneum] &gt;gi|270006226|gb|EFA02674.1| hypothetical protein TcasGA2_TC008395 [Tribolium castaneum]	gi|557019155|ref|XM_006009883.1|/3e-08/PREDICTED: Latimeria chalumnae 26S proteasome non-ATPase regulatory subunit 1-like (LOC102361480), mRNA	sp|O54834|RHG06_MOUSE/3e-66/Rho GTPase-activating protein 6 OS=Mus musculus GN=Arhgap6 PE=1 SV=3	cin:100176232/2e-19/similar to Bcr protein; K08878 breakpoint cluster region protein [EC:2.7.11.1]	NA	NA
CL2166.Contig2_All	2706	0.66	2.25	1.76939	2.63716e-10	4.75134e-09	Up	gi|340726972|ref|XP_003401825.1|/7.03309e-97/PREDICTED: elongation of very long chain fatty acids protein 6-like [Bombus terrestris] &gt;gi|350414316|ref|XP_003490277.1| PREDICTED: elongation of very long chain fatty acids protein 6-like [Bombus impatiens]	gi|410914430|ref|XM_003970642.1|/3e-13/PREDICTED: Takifugu rubripes elongation of very long chain fatty acids protein 6-like (LOC101061056), mRNA	sp|Q5ZJR8|ELOV6_CHICK/7e-72/Elongation of very long chain fatty acids protein 6 OS=Gallus gallus GN=ELOVL6 PE=2 SV=1	gga:428772/3e-71/ELOVL6; ELOVL fatty acid elongase 6; K10203 elongation of very long chain fatty acids protein 6 [EC:2.3.1.-]	NA	cellular_component:GO:0016021//integral component of membrane;
CL1389.Contig6_All	2226	1.35	4.58	1.76239	4.09138e-16	1.09531e-14	Up	gi|644992654|ref|XP_008202958.1|/1.89597e-137/PREDICTED: poly(rC)-binding protein 3 isoform X2 [Nasonia vitripennis]	gi|380024758|ref|XM_003696111.1|/1e-76/PREDICTED: Apis florea poly(rC)-binding protein 3-like (LOC100865510), mRNA	sp|P57721|PCBP3_HUMAN/3e-96/Poly(rC)-binding protein 3 OS=Homo sapiens GN=PCBP3 PE=2 SV=2	nvi:100123707/1e-136/NV14104; poly(rC)-binding protein 3-like; K13162 poly(rC)-binding protein 2/3/4	Rv3876/6e-14/---	NA
CL312.Contig2_All	448	1.94	6.56	1.75764	9.69768e-05	0.000830396	Up	NA	gi|378947922|gb|JN986572.1|/1e-35/Litopenaeus vannamei sarco/endoplasmic reticulum Ca2+-ATPase mRNA, complete cds	NA	NA	NA	NA
CL275.Contig5_All	3704	1.62	5.45	1.75026	1.04234e-30	4.89996e-29	Up	gi|675382856|gb|KFM75753.1|/4.01678e-154/Sodium-dependent phosphate transporter 1-B, partial [Stegodyphus mimosarum]	gi|488580693|ref|XM_004475733.1|/2e-17/PREDICTED: Dasypus novemcinctus solute carrier family 20 (phosphate transporter), member 1 (SLC20A1), mRNA	sp|Q6PFM1|S20AB_DANRE/1e-77/Sodium-dependent phosphate transporter 1-B OS=Danio rerio GN=slc20a1b PE=2 SV=1	dsi:Dsim_GD14287/3e-155/GD14287 gene product from transcript GD14287-RA; K14640 solute carrier family 20 (sodium-dependent phosphate transporter)	YBR296c/5e-65/---	NA
CL2574.Contig1_All	956	1.1	3.7	1.75002	2.91308e-06	3.30235e-05	Up	gi|597852793|gb|EYC02253.1|/1.82298e-14/hypothetical protein Y032_0101g3393 [Ancylostoma ceylanicum]	gi|51592287|gb|AC114677.13|/2e-21/Mus musculus chromosome 18, clone RP24-213K19, complete sequence	sp|Q5T200|ZC3HD_HUMAN/6e-13/Zinc finger CCCH domain-containing protein 13 OS=Homo sapiens GN=ZC3H13 PE=1 SV=1	spu:575726/1e-13/similar to U1 small nuclear ribonucleoprotein polypeptide A; K11093 U1 small nuclear ribonucleoprotein 70kDa	NA	NA
CL558.Contig5_All	1616	0.64	2.13	1.73471	6.0638e-06	6.53025e-05	Up	gi|549429838|dbj|BAO01182.1|/0/protein phosphatase 1B [Marsupenaeus japonicus]	gi|549429837|dbj|AB817733.1|/0.0/Marsupenaeus japonicus PPM1B mRNA for protein phosphatase 1B, complete cds	sp|O75688|PPM1B_HUMAN/2e-138/Protein phosphatase 1B OS=Homo sapiens GN=PPM1B PE=1 SV=1	ecb:100053585/4e-138/PPM1B; protein phosphatase, Mg2+/Mn2+ dependent, 1B; K04461 protein phosphatase 1B (formerly 2C) [EC:3.1.3.16]	SPCC1223.11/2e-53/---	NA
CL1095.Contig1_All	5015	0.51	1.68	1.71989	1.56806e-13	3.61599e-12	Up	gi|350417201|ref|XP_003491306.1|/7.03776e-157/PREDICTED: N-alpha-acetyltransferase 15, NatA auxiliary subunit-like [Bombus impatiens]	gi|507955651|ref|XM_004685289.1|/5e-19/PREDICTED: Condylura cristata N(alpha)-acetyltransferase 15, NatA auxiliary subunit (NAA15), mRNA	sp|Q9BXJ9|NAA15_HUMAN/2e-148/N-alpha-acetyltransferase 15, NatA auxiliary subunit OS=Homo sapiens GN=NAA15 PE=1 SV=1	ame:411163/1e-156/n-alpha-acetyltransferase 15, NatA auxiliary subunit-like; K00670 peptide alpha-N-acetyltransferase [EC:2.3.1.88]	YDL040c/9e-39/---	NA
CL1460.Contig5_All	2752	1.02	3.36	1.71989	1.88792e-14	4.62414e-13	Up	gi|7414466|emb|CAB85964.1|/0/phosphoenolpyruvate carboxykinase [Litopenaeus vannamei]	gi|7414465|emb|AJ250829.1|/0.0/Penaeus vannamei mRNA for phosphoenolpyruvate carboxykinase (pepck gene)	sp|Q16822|PCKGM_HUMAN/0.0/Phosphoenolpyruvate carboxykinase [GTP], mitochondrial OS=Homo sapiens GN=PCK2 PE=1 SV=3	tca:661705/0.0/similar to Phosphoenolpyruvate carboxykinase [GTP] (Phosphoenolpyruvate carboxylase) (PEPCK); K01596 phosphoenolpyruvate carboxykinase (GTP) [EC:4.1.1.32]	CPn0851/1e-177/---	biological_process:GO:0006094//gluconeogenesis;molecular_function:GO:0004613//phosphoenolpyruvate carboxykinase (GTP) activity;GO:0005525//GTP binding;
CL2756.Contig2_All	3486	2.62	8.63	1.71979	9.11892e-44	6.1806e-42	Up	gi|222160395|gb|ACM47362.1|/2.48754e-73/Sox14 protein [Scylla paramamosain]	gi|76683118|gb|AC157563.12|/5e-40/Mus musculus chromosome 7, clone RP23-414I24, complete sequence	sp|Q06831|SOX4_MOUSE/4e-36/Transcription factor SOX-4 OS=Mus musculus GN=Sox4 PE=1 SV=2	ame:726914/1e-50/Sox14; Sox box protein 14; K09268 transcription factor SOX4/11/12 (SOX group C)	DR2133/4e-10/---	NA
CL473.Contig4_All	1844	1.21	3.98	1.71776	1.35503e-11	2.69324e-10	Up	gi|498934940|ref|XP_004520010.1|/1.4886e-44/PREDICTED: pre-mRNA-splicing factor SF2-like isoform X2 [Ceratitis capitata]	gi|469832435|gb|BT149966.1|/2e-13/Salmo salar clone HJ4_2801 splicing factor arginine/serine-rich 3 mRNA, complete cds	sp|Q3T106|SRSF7_BOVIN/4e-35/Serine/arginine-rich splicing factor 7 OS=Bos taurus GN=SRSF7 PE=2 SV=1	dya:Dyak_GE26048/4e-40/GE26048 gene product from transcript GE26048-RA; K12892 splicing factor, arginine/serine-rich 3	alr4683/4e-10/---	molecular_function:GO:1901363//heterocyclic compound binding;GO:0097159//organic cyclic compound binding;
CL1086.Contig4_All	1278	1.88	6.18	1.71687	4.68344e-12	9.69222e-11	Up	gi|432111739|gb|ELK34790.1|/6.32901e-46/Putative proline-rich protein 21, partial [Myotis davidii]	gi|66358953|ref|XM_626655.1|/3e-08/Cryptosporidium parvum Iowa II very large probable mucin, 11700 aa long protein with signal peptide and pronounced Thr repeat (308 aa long) (cgd3_720) partial mRNA	sp|Q02817|MUC2_HUMAN/7e-39/Mucin-2 OS=Homo sapiens GN=MUC2 PE=1 SV=2	hsa:4583/2e-38/MUC2, MLP, MUC-2, SMUC; mucin 2, oligomeric mucus/gel-forming; K10955 intestinal mucin-2	Rv3876/5e-17/---	NA
Unigene7001_All	920	1.05	3.45	1.71621	1.80568e-05	0.000178754	Up	gi|281211555|gb|EFA85717.1|/3.13428e-08/LIM-type zinc finger-containing protein [Polysphondylium pallidum PN500]	gi|17048358|emb|AL358074.22|/1e-09/Human DNA sequence from clone RP11-423C15 on chromosome 9, complete sequence	sp|Q5T200|ZC3HD_HUMAN/2e-08/Zinc finger CCCH domain-containing protein 13 OS=Homo sapiens GN=ZC3H13 PE=1 SV=1	tgu:100219403/3e-07/uncharacterized LOC100219403; K14822 rRNA-processing protein CGR1	NA	NA
CL876.Contig2_All	2532	0.45	1.47	1.70782	2.04524e-06	2.37315e-05	Up	gi|645006360|ref|XP_008204751.1|/2.86207e-169/PREDICTED: serine/threonine-protein kinase N isoform X3 [Nasonia vitripennis]	NA	sp|A1Z7T0|PKN_DROME/9e-157/Serine/threonine-protein kinase N OS=Drosophila melanogaster GN=Pkn PE=1 SV=1	api:100166226/6e-163/serine/threonine-protein kinase N2-like; K06071 protein kinase N [EC:2.7.11.13]	NA	NA
CL514.Contig1_All	3916	0.25	0.81	1.69599	1.64101e-05	0.000163463	Up	gi|646700808|gb|KDR10792.1|/0/Poly(U)-binding-splicing factor half pint [Zootermopsis nevadensis]	gi|380016391|ref|XM_003692121.1|/7e-21/PREDICTED: Apis florea poly(U)-binding-splicing factor half pint-like (LOC100863168), mRNA	sp|Q8T6B9|PUF68_DROME/3e-171/Poly(U)-binding-splicing factor half pint OS=Drosophila melanogaster GN=pUf68 PE=1 SV=2	ame:725115/0.0/poly(U)-binding-splicing factor half pint-like; K12838 poly(U)-binding-splicing factor PUF60	SPAC140.02/4e-12/---	NA
Unigene2315_All	1077	9.34	30.25	1.69544	2.59078e-43	1.72854e-41	Up	gi|646711379|gb|KDR16565.1|/1.29484e-22/Protein charybde [Zootermopsis nevadensis]	gi|297520|emb|X64365.1|/3e-08/R.norvegicus gene for glutamate dehydrogenase	sp|Q9VTI8|CHRB_DROME/1e-17/Protein charybde OS=Drosophila melanogaster GN=chrb PE=2 SV=2	mmu:74747/7e-13/Ddit4, 5830413E08Rik, AA415483, REDD1, Rtp801, dig2; DNA-damage-inducible transcript 4; K08270 DNA-damage-inducible transcript 4	NA	NA
CL480.Contig2_All	4072	0.68	2.2	1.6939	8.28242e-14	1.95933e-12	Up	gi|242019185|ref|XP_002430045.1|/1.40344e-107/Splicing factor U2AF 50 kDa subunit, putative [Pediculus humanus corporis] &gt;gi|212515110|gb|EEB17307.1| Splicing factor U2AF 50 kDa subunit, putative [Pediculus humanus corporis]	gi|350417885|ref|XM_003491580.1|/1e-34/PREDICTED: Bombus impatiens splicing factor U2AF 50 kDa subunit-like, transcript variant 2 (LOC100749254), mRNA	sp|Q24562|U2AF2_DROME/3e-92/Splicing factor U2AF 50 kDa subunit OS=Drosophila melanogaster GN=U2af50 PE=2 SV=1	tca:663317/9e-101/similar to CG9998-PA; K12837 splicing factor U2AF 65 kDa subunit	NA	biological_process:GO:0006397//mRNA processing;cellular_component:GO:0005634//nucleus;molecular_function:GO:0003723//RNA binding;GO:0000166//nucleotide binding;
CL93.Contig2_All	17457	25.75	83.3	1.69374	0	0	Up	gi|340710638|ref|XP_003393894.1|/0/PREDICTED: ryanodine receptor 44F-like [Bombus terrestris]	gi|300431457|gb|HM367069.1|/0.0/Litopenaeus vannamei ryanodine receptor gene, partial cds	sp|Q24498|RY44_DROME/0.0/Ryanodine receptor 44F OS=Drosophila melanogaster GN=Rya-r44F PE=1 SV=3	ame:408680/0.0/RyR; ryanodine receptor; K05327 ryanodine receptor, invertebrate	SPBC28F2.12/2e-08/---	NA
CL1196.Contig2_All	2628	1.06	3.42	1.68993	6.73086e-14	1.60414e-12	Up	gi|383859579|ref|XP_003705271.1|/3.1645e-78/PREDICTED: IST1 homolog [Megachile rotundata]	gi|37693750|gb|AY392443.1|/3e-13/Dictyostelium discoideum possible endotoxin gene, complete cds	sp|Q9CX00|IST1_MOUSE/1e-71/IST1 homolog OS=Mus musculus GN=Ist1 PE=2 SV=1	spu:580526/6e-25/uncharacterized LOC580526; K12848 U4/U6.U5 tri-snRNP component SNU23	NA	NA
CL2232.Contig2_All	7356	0.29	0.93	1.68118	9.71726e-11	1.80927e-09	Up	gi|340712049|ref|XP_003394577.1|/1.52026e-46/PREDICTED: hypothetical protein LOC100649569 [Bombus terrestris]	gi|229001202|emb|CU896586.6|/4e-08/Zebrafish DNA sequence from clone CH73-361C1 in linkage group 10, complete sequence	sp|P26017|PC_DROME/4e-29/Polycomb group protein Pc OS=Drosophila melanogaster GN=Pc PE=1 SV=1	tca:663137/2e-47/Pc; polycomb; K11453 chromobox protein 6	XF0009/6e-07/---	NA
CL2222.Contig2_All	5240	1.46	4.64	1.66816	1.10907e-34	5.93203e-33	Up	gi|154344451|ref|XP_001568167.1|/1.24596e-79/proteophosphoglycan ppg4 [Leishmania braziliensis MHOM/BR/75/M2904] &gt;gi|134065504|emb|CAM43271.1| proteophosphoglycan ppg4 [Leishmania braziliensis MHOM/BR/75/M2904]	gi|9558608|gb|AC018643.3|AC018643/2e-31/Human Chromosome 7 clone RP11-297N5, complete sequence	sp|Q95JC9|PRP_PIG/1e-48/Basic proline-rich protein OS=Sus scrofa PE=1 SV=2	tgu:100220116/4e-45/similar to mucin 2; K10955 intestinal mucin-2	Rv3876/1e-21/---	biological_process:GO:0009987//cellular process;molecular_function:GO:0003824//catalytic activity;
Unigene13421_All	960	4.49	14.17	1.65805	3.13692e-18	9.29109e-17	Up	NA	NA	NA	NA	NA	NA
Unigene12906_All	5242	0.93	2.93	1.6556	3.15972e-22	1.12433e-20	Up	gi|646705918|gb|KDR13390.1|/2.49312e-104/Leucine-rich repeat-containing protein 70 [Zootermopsis nevadensis]	NA	sp|Q52KR2|LRIG2_MOUSE/5e-33/Leucine-rich repeats and immunoglobulin-like domains protein 2 OS=Mus musculus GN=Lrig2 PE=1 SV=1	gga:424899/7e-36/CPN2; carboxypeptidase N, polypeptide 2; K13023 carboxypeptidase N regulatory subunit	alr0124_1/8e-17/---	NA
CL1931.Contig1_All	2563	0.34	1.07	1.654	4.02182e-05	0.000370378	Up	gi|723801736|emb|CDO33883.1|/6.07963e-42/Taiman-A [Blattella germanica]	gi|76573904|gb|AC158619.12|/2e-11/Mus musculus 10 BAC RP23-291O3 (Roswell Park Cancer Institute (C57BL/6J Female) Mouse BAC Library) complete sequence	sp|Q8IN94|OSA_DROME/6e-20/Trithorax group protein osa OS=Drosophila melanogaster GN=osa PE=1 SV=1	tca:656017/2e-26/similar to transcriptional intermediary factor 2; K11255 nuclear receptor coactivator 2	Cgl1939/7e-08/---	NA
Unigene11915_All	2160	9.66	30.37	1.65255	1.18324e-86	1.66564e-84	Up	gi|646706692|gb|KDR13799.1|/9.39853e-126/DnaJ protein-like protein 1 [Zootermopsis nevadensis]	gi|542236794|ref|XM_005456216.1|/1e-08/PREDICTED: Oreochromis niloticus dnaJ homolog subfamily B member 5-like (LOC100705612), mRNA	sp|Q5R8J8|DNJB4_PONAB/2e-108/DnaJ homolog subfamily B member 4 OS=Pongo abelii GN=DNAJB4 PE=2 SV=1	aga:AgaP_AGAP007107/7e-117/AGAP007107-PA; K09510 DnaJ homolog subfamily B member 4	YNL064c/1e-46/---	NA
CL713.Contig7_All	2426	0.43	1.35	1.65055	1.00023e-05	0.00010333	Up	gi|321459294|gb|EFX70349.1|/2.24016e-30/hypothetical protein DAPPUDRAFT_328169 [Daphnia pulex]	NA	sp|E9PAV3|NACAM_HUMAN/1e-16/Nascent polypeptide-associated complex subunit alpha, muscle-specific form OS=Homo sapiens GN=NACA PE=1 SV=1	mdo:100010857/1e-13/uncharacterized LOC100010857; K13171 serine/arginine repetitive matrix protein 1	Rv3876/1e-08/---	NA
CL91.Contig4_All	1301	1.59	4.99	1.65001	8.21662e-10	1.41949e-08	Up	gi|291233103|ref|XP_002736493.1|/3.52558e-76/PREDICTED: nuclear distribution protein nudE-like 1-like [Saccoglossus kowalevskii]	gi|478535546|ref|XM_004441842.1|/8e-12/PREDICTED: Ceratotherium simum simum nudE nuclear distribution E homolog 1 (A. nidulans), transcript variant 2 (NDE1), mRNA	sp|Q9NXR1|NDE1_HUMAN/5e-76/Nuclear distribution protein nudE homolog 1 OS=Homo sapiens GN=NDE1 PE=1 SV=2	smm:Smp_169560/1e-39/subfamily M23B non-peptidase homologue (M23 family); K06560 mannose receptor, C type	MK0690/5e-09/---	NA
CL1630.Contig1_All	2521	0.68	2.13	1.64725	1.52583e-08	2.32136e-07	Up	gi|170073205|ref|XP_001870330.1|/6.10972e-71/cysteine dioxygenase [Culex quinquefasciatus] &gt;gi|167869715|gb|EDS33098.1| cysteine dioxygenase [Culex quinquefasciatus]	gi|213032562|emb|CU657975.12|/4e-06/Zebrafish DNA sequence from clone CH1073-416D2 in linkage group 17, complete sequence	sp|Q6NWZ9|CDO1_DANRE/1e-65/Cysteine dioxygenase type 1 OS=Danio rerio GN=cdo1 PE=2 SV=1	cqu:CpipJ_CPIJ020056/3e-72/cysteine dioxygenase; K00456 cysteine dioxygenase [EC:1.13.11.20]	NA	biological_process:GO:0044710//single-organism metabolic process;molecular_function:GO:0016702//oxidoreductase activity, acting on single donors with incorporation of molecular oxygen, incorporation of two atoms of oxygen;
CL275.Contig2_All	4317	0.24	0.75	1.64386	1.00023e-05	0.000103289	Up	gi|195589443|ref|XP_002084461.1|/6.61604e-156/GD14287 [Drosophila simulans] &gt;gi|194196470|gb|EDX10046.1| GD14287 [Drosophila simulans]	gi|488580693|ref|XM_004475733.1|/3e-17/PREDICTED: Dasypus novemcinctus solute carrier family 20 (phosphate transporter), member 1 (SLC20A1), mRNA	sp|Q6PFM1|S20AB_DANRE/5e-79/Sodium-dependent phosphate transporter 1-B OS=Danio rerio GN=slc20a1b PE=2 SV=1	dsi:Dsim_GD14287/3e-157/GD14287 gene product from transcript GD14287-RA; K14640 solute carrier family 20 (sodium-dependent phosphate transporter)	YBR296c/2e-63/---	NA
Unigene7177_All	644	8.96	27.97	1.64231	4.6289e-22	1.63802e-20	Up	NA	NA	NA	NA	NA	NA
Unigene3290_All	3077	0.38	1.18	1.63472	4.08538e-06	4.50183e-05	Up	gi|345494493|ref|XP_003427305.1|/2.95928e-22/PREDICTED: uncharacterized protein DDB_G0271670 [Nasonia vitripennis]	gi|472352846|ref|XM_004396040.1|/3e-13/PREDICTED: Odobenus rosmarus divergens nucleolin (NCL), mRNA	sp|P09416|MYC_RAT/9e-24/Myc proto-oncogene protein OS=Rattus norvegicus GN=Myc PE=1 SV=1	rno:24577/3e-23/Myc, RNCMYC, c-myc, mMyc; myelocytomatosis oncogene; K04377 Myc proto-oncogene protein	YOR054c/7e-10/---	biological_process:GO:0043467//regulation of generation of precursor metabolites and energy;GO:0033554//cellular response to stress;GO:0014070//response to organic cyclic compound;GO:0006355//regulation of transcription, DNA-templated;GO:0009628//response to abiotic stimulus;GO:0071310//cellular response to organic substance;GO:1901700//response to oxygen-containing compound;GO:0048523//negative …
CL1094.Contig3_All	4666	4.61	14.31	1.63419	4.7816e-89	6.92116e-87	Up	gi|340712037|ref|XP_003394571.1|/1.99176e-105/PREDICTED: hypothetical protein LOC100648816 [Bombus terrestris]	gi|380030496|ref|XR_143388.1|/9e-30/PREDICTED: Apis florea uncharacterized LOC100871167 (LOC100871167), miscRNA	sp|Q8R5K6|TOB1_RAT/5e-69/Protein Tob1 OS=Rattus norvegicus GN=Tob1 PE=2 SV=1	tca:659063/3e-98/similar to LD04013p; K14443 protein Tob/BTG	SPBC28F2.12/3e-12/---	NA
CL2638.Contig2_All	1486	2.69	8.23	1.61329	1.31122e-16	3.58906e-15	Up	gi|704539343|ref|XP_010192831.1|/1.09529e-15/PREDICTED: serine/arginine repetitive matrix protein 1, partial [Mesitornis unicolor]	gi|218156522|gb|AC215776.4|/3e-08/Pongo abelii BAC clone CH276-8G15 from chromosome 17, complete sequence	sp|Q5ZMJ9|SRRM1_CHICK/8e-16/Serine/arginine repetitive matrix protein 1 OS=Gallus gallus GN=SRRM1 PE=2 SV=1	gga:428216/3e-15/SRRM1; serine/arginine repetitive matrix 1; K13171 serine/arginine repetitive matrix protein 1	DR2133/2e-06/---	NA
CL1219.Contig2_All	2765	1.74	5.31	1.60962	3.39112e-20	1.10254e-18	Up	gi|565308579|gb|ETE62413.1|/8.44351e-13/Spore wall protein 2, partial [Ophiophagus hannah]	gi|340374596|ref|XM_003385776.1|/4e-06/PREDICTED: Amphimedon queenslandica mitogen-activated protein kinase kinase kinase kinase 5-like (LOC100641801), mRNA	sp|Q55FQ0|RU17_DICDI/7e-09/U1 small nuclear ribonucleoprotein 70 kDa OS=Dictyostelium discoideum GN=snrnp70 PE=3 SV=1	aml:100466381/2e-10/PTPN23; protein tyrosine phosphatase, non-receptor type 23; K01104 protein-tyrosine phosphatase [EC:3.1.3.48]	RSc1040/5e-07/---	NA
CL1834.Contig2_All	2357	1.42	4.31	1.6018	2.59942e-14	6.30655e-13	Up	gi|312117458|ref|XP_003151432.1|/3.81645e-27/hypothetical protein LOAG_15896 [Loa loa]	gi|364503083|gb|AC246343.1|/2e-66/Drosophila melanogaster clone BACR28E13, complete sequence	sp|Q7KWN2|C525A_DICDI/8e-24/Probable cytochrome P450 525A1 OS=Dictyostelium discoideum GN=cyp525A1 PE=3 SV=1	dvi:Dvir_GJ16769/5e-17/GJ16769 gene product from transcript GJ16769-RA; K13143 integrator complex subunit 6	YPR042c/2e-19/---	NA
CL176.Contig1_All	5844	6.54	19.85	1.60178	1.4055e-149	3.10422e-147	Up	gi|645011145|ref|XP_008213692.1|/4.92736e-109/PREDICTED: trichohyalin isoform X3 [Nasonia vitripennis]	NA	sp|Q0KIC3|Y3427_DROME/5e-33/Uncharacterized protein CG43427 OS=Drosophila melanogaster GN=CG43427 PE=2 SV=1	nvi:100123436/2e-73/NV12048; uncharacterized LOC100123436; K06084 F-box protein 20	Rv3876/1e-07/---	NA
Unigene24901_All	822	31.91	96.23	1.59248	9.51776e-91	1.4177e-88	Up	gi|646697936|gb|KDR09351.1|/4.33026e-16/60S ribosomal protein L23a [Zootermopsis nevadensis]	NA	sp|P17437|XP2_XENLA/7e-15/Skin secretory protein xP2 OS=Xenopus laevis GN=p2 PE=1 SV=2	cfa:403582/8e-15/COL6A3; collagen, type VI, alpha 3; K06238 collagen, type VI, alpha	tolA/1e-11/---	NA
Unigene1988_All	2172	0.7	2.11	1.59182	4.15938e-07	5.31753e-06	Up	gi|321470817|gb|EFX81792.1|/5.89013e-35/hypothetical protein DAPPUDRAFT_102163 [Daphnia pulex]	gi|340805904|gb|AC167067.3|/8e-07/Neofelis nebulosa clone CH87-245J23, complete sequence	sp|Q66H95|DIRC2_RAT/8e-29/Disrupted in renal carcinoma protein 2 homolog OS=Rattus norvegicus GN=Dirc2 PE=2 SV=1	cfa:478588/1e-28/DIRC2; disrupted in renal carcinoma 2; K15381 MFS transporter, FLVCR family, disrupted in renal carcinoma protein 2	Rv3876/1e-12/---	NA
CL33.Contig1_All	1958	0.8	2.41	1.59096	2.57672e-07	3.38368e-06	Up	gi|383849240|ref|XP_003700253.1|/2.22509e-78/PREDICTED: uncharacterized protein LOC100875365 [Megachile rotundata]	gi|507657330|ref|XM_004705480.1|/2e-29/PREDICTED: Echinops telfairi v-ski sarcoma viral oncogene homolog (avian) (SKI), mRNA	sp|Q9TUG2|SKI_HORSE/8e-70/Ski oncogene OS=Equus caballus GN=SKI PE=2 SV=1	mdo:100018249/2e-21/uncharacterized LOC100018249; K13172 serine/arginine repetitive matrix protein 2	Cgl1939/2e-08/---	NA
CL1136.Contig3_All	3156	0.84	2.53	1.59068	1.51323e-11	2.99606e-10	Up	gi|350419724|ref|XP_003492281.1|/0/PREDICTED: serine/threonine-protein phosphatase 2B catalytic subunit 2-like [Bombus impatiens]	gi|391335888|ref|XM_003742271.1|/7e-73/PREDICTED: Metaseiulus occidentalis serine/threonine-protein phosphatase 2B catalytic subunit 2-like (LOC100904034), mRNA	sp|Q27889|PP2B2_DROME/0.0/Serine/threonine-protein phosphatase 2B catalytic subunit 2 OS=Drosophila melanogaster GN=Pp2B-14D PE=1 SV=2	nvi:100118015/0.0/NV13244; serine/threonine-protein phosphatase 2B catalytic subunit 3-like; K04348 protein phosphatase 3, catalytic subunit [EC:3.1.3.16]	SPBC1346.01c/0.0/---	NA
Unigene12791_All	3169	6.96	20.92	1.58772	3.56382e-84	4.88262e-82	Up	gi|340708678|ref|XP_003392949.1|/0/PREDICTED: f-box/LRR-repeat protein 7-like isoform 2 [Bombus terrestris] &gt;gi|350412960|ref|XP_003489830.1| PREDICTED: F-box/LRR-repeat protein 7-like isoform 2 [Bombus impatiens]	gi|195341202|ref|XM_002037164.1|/4e-77/Drosophila sechellia GM12789 (Dsec\GM12789), mRNA	sp|Q6PZE0|MUC19_MOUSE/4e-14/Mucin-19 OS=Mus musculus GN=Muc19 PE=2 SV=2	dgr:Dgri_GH23468/7e-15/GH23468 gene product from transcript GH23468-RA; K10273 F-box and leucine-rich repeat protein 7	DRA0210/4e-06/---	NA
Unigene4967_All	1030	1.25	3.73	1.57725	6.63566e-06	7.10726e-05	Up	gi|350421197|ref|XP_003492766.1|/1.99207e-17/PREDICTED: paxillin-like [Bombus impatiens]	gi|558160040|ref|XM_006096551.1|/2e-08/PREDICTED: Myotis lucifugus paxillin (PXN), transcript variant X5, mRNA	sp|Q52KI8|SRRM1_MOUSE/5e-09/Serine/arginine repetitive matrix protein 1 OS=Mus musculus GN=Srrm1 PE=1 SV=2	api:100168156/2e-14/uncharacterized LOC100168156; K05760 paxillin	NA	NA
CL1325.Contig4_All	1774	1.44	4.28	1.57154	9.457e-11	1.7621e-09	Up	gi|471228071|ref|XP_004034926.1|/7.37524e-09/hypothetical protein IMG5_109580 [Ichthyophthirius multifiliis] &gt;gi|340505069|gb|EGR31440.1| hypothetical protein IMG5_109580 [Ichthyophthirius multifiliis]	gi|545686768|ref|NM_001283225.1|/1e-08/Macaca fascicularis Neurotrophin receptor-interacting factor homolog (ZNF274), mRNA >gi|67968462|dbj|AB168473.1| Macaca fascicularis testis cDNA clone: QtsA-12436, similar to human zinc finger protein 274 (ZNF274), transcript variantZNF274c, mRNA, RefSeq: NM_133502.1	sp|Q9UF83|YM012_HUMAN/4e-08/Uncharacterized protein DKFZp434B061 OS=Homo sapiens PE=2 SV=2	tca:662308/2e-07/similar to Srp54 CG4602-PA; K13165 splicing factor, arginine/serine-rich 12	Cgl1939/3e-06/---	NA
Unigene5043_All	2977	0.64	1.9	1.56986	1.969e-08	2.9674e-07	Up	gi|590000866|gb|AHL26190.1|/0/lipoprotein receptor 2A [Pandalopsis japonica]	NA	sp|P35950|LDLR_CRIGR/4e-167/Low-density lipoprotein receptor OS=Cricetulus griseus GN=LDLR PE=3 SV=2	acs:100554150/2e-162/low-density lipoprotein receptor 1-like; K12473 low-density lipoprotein receptor	NA	NA
CL1016.Contig1_All	4031	1.26	3.74	1.56961	2.01126e-20	6.6147e-19	Up	gi|668458321|gb|KFB46248.1|/0/AGAP008646-PA-like protein [Anopheles sinensis]	gi|338224466|gb|HM217881.1|/5e-28/Scylla paramamosain camp/cgmp cyclic nucleotide phosphodiesterase mRNA, partial cds	sp|Q9VJ79|PDE11_DROME/0.0/Dual 3',5'-cyclic-AMP and -GMP phosphodiesterase 11 OS=Drosophila melanogaster GN=Pde11 PE=1 SV=4	dwi:Dwil_GK24656/0.0/GK24656 gene product from transcript GK24656-RA; K13298 dual 3',5'-cyclic-AMP and -GMP phosphodiesterase 11 [EC:3.1.4.17 3.1.4.35]	Rv3876/1e-06/---	molecular_function:GO:0004114//3',5'-cyclic-nucleotide phosphodiesterase activity;
Unigene3308_All	4851	0.26	0.77	1.56635	5.81528e-06	6.28374e-05	Up	gi|644992922|ref|XP_008203041.1|/3.54768e-105/PREDICTED: forkhead box protein O-like isoform X1 [Nasonia vitripennis] &gt;gi|644992926|ref|XP_008203043.1| PREDICTED: forkhead box protein O-like isoform X1 [Nasonia vitripennis]	gi|320463021|dbj|AB557980.2|/4e-41/Gryllus bimaculatus foxo mRNA for forkhead box protein O, partial cds	sp|B4JSC2|FOXO_DROGR/9e-95/Forkhead box protein O OS=Drosophila grimshawi GN=foxo PE=3 SV=1	acs:100561938/8e-66/forkhead box protein O3-like; K09408 forkhead box protein O3	YCR065w/2e-13/---	NA
CL1406.Contig2_All	2647	4.28	12.63	1.56117	5.63902e-42	3.59382e-40	Up	gi|557160099|emb|CDJ27263.1|/1.96551e-27/hypothetical protein EMH_0030190 [Eimeria mitis]	gi|512884001|ref|XM_004920120.1|/4e-12/PREDICTED: Xenopus (Silurana) tropicalis serine-rich adhesin for platelets-like (LOC101730637), partial mRNA	sp|Q54VC4|ASCC2_DICDI/1e-24/Activating signal cointegrator 1 complex subunit 2 homolog OS=Dictyostelium discoideum GN=ascc2 PE=3 SV=2	nvi:100123914/7e-26/NV14164; uncharacterized LOC100123914; K08867 WNK lysine deficient protein kinase [EC:2.7.11.1]	STM0960/1e-15/---	NA
Unigene55_All	3771	0.38	1.12	1.55943	1.4519e-06	1.71418e-05	Up	gi|662207579|ref|XP_008477297.1|/8.84238e-24/PREDICTED: uncharacterized protein LOC103514209 [Diaphorina citri]	NA	sp|Q6DFF2|BRD4B_XENLA/2e-10/Bromodomain-containing protein 4B OS=Xenopus laevis GN=brd4-b PE=2 SV=1	xtr:100216259/6e-11/brd4; bromodomain containing 4 (EC:3.1.1.31); K11722 bromodomain-containing protein 4	NA	NA
CL370.Contig52_All	237	11.44	33.62	1.55523	2.6911e-07	3.52485e-06	Up	gi|123412829|ref|XP_001304161.1|/3.12097e-27/trichohyalin [Trichomonas vaginalis G3]	gi|9910031|gb|AC007850.29|AC007850/4e-22/Homo sapiens 3 BAC CTB-237N12 (Roswell Park Cancer Institute Human BAC Library) complete sequence	sp|Q54J55|MYBX_DICDI/8e-21/Myb-like protein X OS=Dictyostelium discoideum GN=mybX PE=3 SV=1	aga:AgaP_AGAP001104/3e-18/AGAP001104-PA; K10750 chromatin assembly factor 1 subunit A	PA2976/1e-11/---	NA
CL341.Contig15_All	7131	0.3	0.88	1.55254	2.74898e-09	4.52628e-08	Up	gi|571576187|ref|XP_006561414.1|/0/PREDICTED: sorbin and SH3 domain-containing protein 2-like isoform X12 [Apis mellifera]	gi|442623180|ref|NM_001273931.1|/7e-07/Drosophila melanogaster CAP (CAP), transcript variant Y, mRNA	sp|Q62417|SRBS1_MOUSE/2e-60/Sorbin and SH3 domain-containing protein 1 OS=Mus musculus GN=Sorbs1 PE=1 SV=2	cfa:100686806/5e-77/SORBS1; sorbin and SH3 domain containing 1; K06086 sorbin and SH3 domain containing 1	XF0818/2e-22/---	NA
CL1529.Contig2_All	6283	0.44	1.29	1.5518	1.58951e-11	3.13498e-10	Up	gi|646716235|gb|KDR19564.1|/5.15207e-112/hypothetical protein L798_06362 [Zootermopsis nevadensis]	gi|67905310|emb|CR388129.11|/4e-17/Zebrafish DNA sequence from clone CH211-281L24 in linkage group 15, complete sequence	sp|Q9VC61|CRERF_DROME/5e-83/Protein CREBRF homolog OS=Drosophila melanogaster GN=CG13624 PE=2 SV=2	dmo:Dmoj_GI22245/9e-07/GI22245 gene product from transcript GI22245-RA; K12494 PH and SEC7 domain-containing protein	NA	NA
CL162.Contig8_All	1220	18.91	54.99	1.54002	6.07378e-77	7.70348e-75	Up	gi|71649745|ref|XP_813586.1|/4.79058e-64/trans-sialidase [Trypanosoma cruzi strain CL Brener]	NA	sp|P17437|XP2_XENLA/4e-45/Skin secretory protein xP2 OS=Xenopus laevis GN=p2 PE=1 SV=2	mmu:12835/6e-37/Col6a3, AI507288, Col6a-3; collagen, type VI, alpha 3; K06238 collagen, type VI, alpha	CC3441/4e-23/---	NA
CL2446.Contig1_All	3450	0.86	2.5	1.53952	6.49482e-12	1.32377e-10	Up	gi|194749185|ref|XP_001957020.1|/3.63546e-101/GF10216 [Drosophila ananassae] &gt;gi|190624302|gb|EDV39826.1| GF10216 [Drosophila ananassae]	NA	sp|Q23551|UNC22_CAEEL/5e-84/Twitchin OS=Caenorhabditis elegans GN=unc-22 PE=1 SV=3	spu:590007/5e-73/similar to titin isoform N2-A; K12567 titin [EC:2.7.11.1]	NA	NA
CL2268.Contig3_All	2039	0.51	1.48	1.53703	7.00224e-05	0.000618185	Up	gi|675385476|gb|KFM78373.1|/2.12482e-71/Ecdysone-induced protein 74EF isoform B, partial [Stegodyphus mimosarum]	gi|31978946|gb|AY170859.1|/1e-67/Manduca sexta transcription factor E74 isoform A mRNA, complete cds	sp|P11536|E74EB_DROME/9e-61/Ecdysone-induced protein 74EF isoform B OS=Drosophila melanogaster GN=Eip74EF PE=2 SV=2	ame:408758/6e-70/E74; ecdysteroid-regulated gene E74; K09428 E74-like factor 1/2/4	YPO2725/5e-07/---	NA
CL1553.Contig3_All	6227	0.2	0.58	1.53605	7.89786e-06	8.33031e-05	Up	gi|646712932|gb|KDR17478.1|/8.31208e-155/Liprin-beta-1 [Zootermopsis nevadensis]	gi|353231633|emb|HE601627.1|/6e-07/Schistosoma mansoni strain Puerto Rico chromosome 4, complete genome	sp|Q8C8U0|LIPB1_MOUSE/2e-95/Liprin-beta-1 OS=Mus musculus GN=Ppfibp1 PE=1 SV=3	oaa:100075123/2e-22/uncharacterized LOC100075123; K13172 serine/arginine repetitive matrix protein 2	Cgl1939/8e-21/---	NA
Unigene7127_All	1915	3.23	9.35	1.53343	2.49486e-22	8.92714e-21	Up	NA	gi|38348158|gb|AC112998.15|/7e-07/Mus musculus chromosome 3, clone RP23-147E7, complete sequence	NA	NA	NA	NA
CL554.Contig2_All	2669	0.8	2.31	1.52982	9.41374e-09	1.45728e-07	Up	gi|642916398|ref|XP_008191005.1|/1.52201e-136/PREDICTED: irregular chiasm C-roughest protein isoform X3 [Tribolium castaneum]	gi|354800084|gb|JN964585.1|/1e-36/Mus musculus targeted KO-first, conditional ready, lacZ-tagged mutant allele 2610029I01Rik:tm1a(KOMP)Wtsi; transgenic	sp|Q08180|ICCR_DROME/4e-110/Irregular chiasm C-roughest protein OS=Drosophila melanogaster GN=rst PE=1 SV=2	hsa:64221/5e-24/ROBO3, FLJ21044, HGPPS, HGPS, RBIG1, RIG1; roundabout, axon guidance receptor, homolog 3 (Drosophila); K06755 roundabout, axon guidance receptor 3	NA	NA
Unigene13415_All	1750	2.87	8.28	1.52858	3.09316e-18	9.17208e-17	Up	gi|432111739|gb|ELK34790.1|/9.65418e-46/Putative proline-rich protein 21, partial [Myotis davidii]	gi|66358953|ref|XM_626655.1|/4e-08/Cryptosporidium parvum Iowa II very large probable mucin, 11700 aa long protein with signal peptide and pronounced Thr repeat (308 aa long) (cgd3_720) partial mRNA	sp|Q02817|MUC2_HUMAN/6e-39/Mucin-2 OS=Homo sapiens GN=MUC2 PE=1 SV=2	hsa:4583/3e-38/MUC2, MLP, MUC-2, SMUC; mucin 2, oligomeric mucus/gel-forming; K10955 intestinal mucin-2	Rv3876/7e-17/---	NA
Unigene3259_All	2289	11.91	34.34	1.52772	9.24888e-93	1.39386e-90	Up	gi|356651196|gb|AET34915.1|/6.69894e-53/heat shock protein 21 [Macrobrachium rosenbergii]	NA	sp|P02515|HSP22_DROME/5e-10/Heat shock protein 22 OS=Drosophila melanogaster GN=Hsp22 PE=1 SV=4	api:100169331/6e-11/protein lethal(2)essential for life-like; K09542 crystallin, alpha B	NA	NA
CL1577.Contig1_All	1618	3.15	9.08	1.52734	1.95999e-18	5.83894e-17	Up	gi|642921023|ref|XP_008192658.1|/1.04081e-14/PREDICTED: uncharacterized protein LOC663634 isoform X3 [Tribolium castaneum]	gi|514475306|ref|XM_003477365.2|/1e-08/PREDICTED: Cavia porcellus multiple EGF-like-domains 10 (Megf10), mRNA	sp|Q02817|MUC2_HUMAN/4e-08/Mucin-2 OS=Homo sapiens GN=MUC2 PE=1 SV=2	hsa:4583/1e-07/MUC2, MLP, MUC-2, SMUC; mucin 2, oligomeric mucus/gel-forming; K10955 intestinal mucin-2	NA	NA
CL1394.Contig1_All	4820	0.25	0.72	1.52607	2.01988e-05	0.000198425	Up	gi|585708885|ref|XP_006824252.1|/1.56592e-137/PREDICTED: KAT8 regulatory NSL complex subunit 3-like [Saccoglossus kowalevskii]	NA	sp|A2RSY1|KANL3_MOUSE/3e-130/KAT8 regulatory NSL complex subunit 3 OS=Mus musculus GN=Kansl3 PE=2 SV=1	tgu:100220116/1e-36/similar to mucin 2; K10955 intestinal mucin-2	mll2848/6e-13/---	NA
CL128.Contig3_All	4404	0.32	0.92	1.52356	3.15078e-06	3.54515e-05	Up	gi|646723584|gb|KDR24131.1|/0/Zinc finger RNA-binding protein, partial [Zootermopsis nevadensis]	gi|153906468|dbj|AK258052.1|/1e-19/Gryllus bimaculatus mRNA, GBcontig04913	sp|O88532|ZFR_MOUSE/0.0/Zinc finger RNA-binding protein OS=Mus musculus GN=Zfr PE=1 SV=2	ame:552046/0.0/Zn72D; Zn72D protein; K13203 zinc finger RNA-binding protein	NA	NA
CL2756.Contig1_All	3342	3.57	10.26	1.52303	7.42982e-42	4.72337e-40	Up	gi|222160395|gb|ACM47362.1|/1.38909e-73/Sox14 protein [Scylla paramamosain]	gi|414073169|gb|JQ866903.1|/2e-23/Macrobrachium nipponense SoxC (soxC) mRNA, complete cds	sp|Q06831|SOX4_MOUSE/4e-35/Transcription factor SOX-4 OS=Mus musculus GN=Sox4 PE=1 SV=2	ame:726914/5e-49/Sox14; Sox box protein 14; K09268 transcription factor SOX4/11/12 (SOX group C)	Rv3876/2e-09/---	NA
CL2605.Contig1_All	3591	2.57	7.37	1.5199	1.499e-32	7.41398e-31	Up	gi|494593975|gb|AGL39312.1|/0/8-lipoxygenase [Penaeus monodon]	gi|494593974|gb|JX679862.1|/0.0/Penaeus monodon 8-lipoxygenase (8-LOX) mRNA, complete cds	sp|O16025|AOSL_PLEHO/4e-80/Allene oxide synthase-lipoxygenase protein OS=Plexaura homomalla PE=1 SV=1	spu:584481/2e-160/uncharacterized LOC584481; K00461 arachidonate 5-lipoxygenase [EC:1.13.11.34]	NA	NA
Unigene12784_All	4267	0.3	0.86	1.51937	9.30228e-06	9.65267e-05	Up	gi|89299537|gb|EAR97525.1|/3.36748e-35/VWA domain CoxE-like protein [Tetrahymena thermophila SB210]	gi|499003691|ref|XM_004535092.1|/4e-10/PREDICTED: Ceratitis capitata ubiquitin carboxyl-terminal hydrolase 2-like (LOC101452326), transcript variant X2, mRNA	sp|P98088|MUC5A_HUMAN/2e-12/Mucin-5AC (Fragments) OS=Homo sapiens GN=MUC5AC PE=1 SV=3	oaa:100078424/4e-11/uncharacterized LOC100078424; K13171 serine/arginine repetitive matrix protein 1	DR2133/5e-09/---	NA
CL757.Contig1_All	1082	2.6	7.43	1.51485	2.47882e-10	4.4692e-09	Up	gi|549443986|gb|AGX27197.1|/7.58999e-55/cytochrome c [Litopenaeus vannamei]	gi|549443985|gb|KF601549.1|/0.0/Litopenaeus vannamei cytochrome c mRNA, complete cds	sp|P00007|CYC_HIPAM/9e-48/Cytochrome c OS=Hippopotamus amphibius GN=CYCS PE=1 SV=2	rno:25309/5e-47/Cycs, CYCSA; cytochrome c, somatic; K08738 cytochrome c	SPCC191.07/6e-36/---	NA
CL447.Contig1_All	5703	0.47	1.34	1.5115	1.15909e-10	2.14411e-09	Up	gi|242013379|ref|XP_002427385.1|/0/proline oxidase, putative [Pediculus humanus corporis] &gt;gi|212511759|gb|EEB14647.1| proline oxidase, putative [Pediculus humanus corporis]	gi|478536537|ref|XM_004442332.1|/9e-12/PREDICTED: Ceratotherium simum simum proline dehydrogenase (oxidase) 1 (PRODH), mRNA	sp|Q04499|PROD_DROME/0.0/Proline dehydrogenase 1, mitochondrial OS=Drosophila melanogaster GN=slgA PE=1 SV=2	dwi:Dwil_GK25083/0.0/GK25083 gene product from transcript GK25083-RA; K00318 proline dehydrogenase [EC:1.5.99.8]	SPCC70.03c/2e-28/---	biological_process:GO:0009064//glutamine family amino acid metabolic process;GO:1901605//alpha-amino acid metabolic process;
CL1146.Contig1_All	2380	0.57	1.62	1.50696	6.83274e-06	7.29395e-05	Up	gi|307183028|gb|EFN69984.1|/5.54147e-50/Monocarboxylate transporter 14 [Camponotus floridanus]	NA	sp|Q503M4|MT12B_DANRE/5e-27/Monocarboxylate transporter 12-B OS=Danio rerio GN=slc16a12b PE=2 SV=1	ecb:100063374/2e-28/SLC16A14; solute carrier family 16, member 14 (monocarboxylic acid transporter 14); K08190 MFS transporter, MCP family, solute carrier family 16 (monocarboxylic acid transporters), member 14	AF0367/2e-10/---	NA
CL2064.Contig2_All	3871	3.37	9.57	1.50577	1.48419e-44	1.02493e-42	Up	gi|642932342|ref|XP_008197073.1|/0/PREDICTED: long-chain-fatty-acid--CoA ligase 5 isoform X3 [Tribolium castaneum]	gi|511953461|ref|XM_004795037.1|/7e-27/PREDICTED: Mustela putorius furo acyl-CoA synthetase long-chain family member 5 (ACSL5), transcript variant X5, mRNA	sp|P41216|ACSL1_MOUSE/0.0/Long-chain-fatty-acid--CoA ligase 1 OS=Mus musculus GN=Acsl1 PE=1 SV=2	tca:659029/0.0/similar to CG3961-PA, isoform A; K01897 long-chain acyl-CoA synthetase [EC:6.2.1.3]	SPBC18H10.02/3e-77/---	biological_process:GO:0008152//metabolic process;molecular_function:GO:0003824//catalytic activity;
CL461.Contig1_All	4672	2.73	7.7	1.49596	7.09146e-43	4.64663e-41	Up	gi|676443587|ref|XP_009050162.1|/4.2414e-148/hypothetical protein LOTGIDRAFT_201339 [Lottia gigantea] &gt;gi|556110495|gb|ESO99146.1| hypothetical protein LOTGIDRAFT_201339 [Lottia gigantea]	gi|464801849|emb|FQ323105.17|/2e-09/Zebrafish DNA sequence from clone CH1073-142K15 in linkage group 10, complete sequence	sp|Q61088|FZD4_MOUSE/1e-129/Frizzled-4 OS=Mus musculus GN=Fzd4 PE=1 SV=1	mdo:100025855/6e-130/FZD4; frizzled family receptor 4; K02354 frizzled 4	Cgl1939/6e-10/---	biological_process:GO:0007165//signal transduction;molecular_function:GO:0004871//signal transducer activity;
CL400.Contig2_All	4410	20.01	56.35	1.49369	2.28984e-285	8.88874e-283	Up	gi|642063382|emb|CDQ90207.1|/4.00835e-07/unnamed protein product [Oncorhynchus mykiss]	gi|18497322|gb|AC096723.3|/2e-12/Homo sapiens BAC clone RP11-24I7 from 4, complete sequence	NA	NA	NA	NA
CL658.Contig2_All	1847	0.59	1.66	1.4924	8.1997e-05	0.000715032	Up	gi|321475537|gb|EFX86499.1|/6.96179e-26/hypothetical protein DAPPUDRAFT_97492 [Daphnia pulex]	NA	sp|A5D7E9|NF2L1_BOVIN/6e-06/Nuclear factor erythroid 2-related factor 1 OS=Bos taurus GN=NFE2L1 PE=2 SV=1	ame:725081/4e-22/segmentation protein cap'n'collar-like; K09041 nuclear factor erythroid 2, invertebrate	NA	NA
CL47.Contig2_All	1700	2.2	6.18	1.4901	4.40074e-13	9.87276e-12	Up	gi|607303954|gb|EZA45330.1|/1.48407e-160/phosphorylase kinase gamma-like protein [Microplitis demolitor]	gi|194764223|ref|XM_001964194.1|/2e-10/Drosophila ananassae GF20823 (Dana\GF20823), mRNA	sp|Q2KJ16|PHKG2_BOVIN/2e-118/Phosphorylase b kinase gamma catalytic chain, liver/testis isoform OS=Bos taurus GN=PHKG2 PE=2 SV=1	aga:AgaP_AGAP002647/3e-151/AGAP002647-PA; K00871 phosphorylase kinase gamma subunit [EC:2.7.11.19]	SPAC14C4.03/9e-41/---	NA
CL496.Contig1_All	3327	4.52	12.66	1.48588	2.51906e-49	1.93809e-47	Up	gi|195109771|ref|XP_001999455.1|/3.44339e-32/GI24519 [Drosophila mojavensis] &gt;gi|193916049|gb|EDW14916.1| GI24519 [Drosophila mojavensis]	gi|242107195|emb|FN411426.1|/8e-11/Equus caballus microsatellite DNA, locus ABGe6549	sp|Q24400|MLP2_DROME/1e-32/Muscle LIM protein Mlp84B OS=Drosophila melanogaster GN=Mlp84B PE=1 SV=1	ssc:100622890/4e-16/cysteine and glycine-rich protein 1-like; K09377 cysteine and glycine-rich protein	NA	NA
CL1157.Contig2_All	2703	4.9	13.72	1.48543	2.15926e-43	1.44439e-41	Up	gi|646708352|gb|KDR14699.1|/2.24602e-111/Ets DNA-binding protein pokkuri [Zootermopsis nevadensis]	gi|347973083|ref|XM_310021.5|/1e-58/Anopheles gambiae str. PEST AGAP009350-PA (AgaP_AGAP009350) mRNA, partial cds	sp|Q01842|POK_DROME/2e-89/Ets DNA-binding protein pokkuri OS=Drosophila melanogaster GN=aop PE=1 SV=2	tca:663895/2e-110/similar to Ets DNA-binding protein pokkuri (Protein yan) (Protein anterior open); K03211 ETS translocation variant 6/7	YPO2725/9e-14/---	NA
CL2116.Contig2_All	2837	0.44	1.23	1.48308	2.01988e-05	0.000198349	Up	gi|642917524|ref|XP_008191239.1|/8.35004e-157/PREDICTED: fragile X mental retardation syndrome-related protein 1 isoform X6 [Tribolium castaneum]	gi|383859711|ref|XM_003705288.1|/4e-12/PREDICTED: Megachile rotundata fragile X mental retardation syndrome-related protein 1-like (LOC100879570), mRNA	sp|Q9NFU0|FMR1_DROME/3e-119/Fragile X mental retardation syndrome-related protein 1 OS=Drosophila melanogaster GN=Fmr1 PE=1 SV=1	ame:410580/1e-152/Fmr1; fragile X mental retardation syndrome-related protein 1; K15516 fragile X mental retardation protein	DRA0212/7e-07/---	NA
CL875.Contig2_All	2529	0.48	1.34	1.48113	2.75604e-05	0.00026406	Up	gi|646703302|gb|KDR12063.1|/8.29334e-68/SH3 domain-binding protein 5-like [Zootermopsis nevadensis]	NA	sp|Q5U584|3BP5L_XENLA/2e-35/SH3 domain-binding protein 5-like OS=Xenopus laevis GN=sh3bp5l PE=2 SV=1	dgr:Dgri_GH13389/6e-06/GH13389 gene product from transcript GH13389-RA; K11498 centromeric protein E	NA	NA
CL2189.Contig1_All	1866	0.64	1.78	1.47573	3.76068e-05	0.000349089	Up	gi|240975906|ref|XP_002402203.1|/6.5068e-80/tetraspanin, putative [Ixodes scapularis] &gt;gi|215491122|gb|EEC00763.1| tetraspanin, putative [Ixodes scapularis]	gi|520188172|emb|HF952164.1|/1e-14/Scylla paramamosain mRNA for Tetraspanin (tsp gene)	sp|Q9QZA6|CD151_RAT/5e-61/CD151 antigen OS=Rattus norvegicus GN=Cd151 PE=1 SV=2	nvi:100120793/7e-71/NV11911; CD151 antigen-like; K06537 CD151 antigen	NA	cellular_component:GO:0016020//membrane;
CL304.Contig1_All	5226	0.5	1.39	1.47508	9.68578e-10	1.66432e-08	Up	gi|572308289|ref|XP_006619974.1|/0/PREDICTED: phosphatidylinositol 3-kinase regulatory subunit alpha-like isoform X2 [Apis dorsata]	NA	sp|P26450|P85A_MOUSE/1e-103/Phosphatidylinositol 3-kinase regulatory subunit alpha OS=Mus musculus GN=Pik3r1 PE=1 SV=2	ame:408577/0.0/phosphotidylinositol 3 kinase 21B ortholog; K02649 phosphoinositide-3-kinase, regulatory subunit	NA	NA
CL423.Contig4_All	6583	2.61	7.25	1.47393	1.3798e-55	1.2024e-53	Up	gi|646710734|gb|KDR16152.1|/6.45185e-73/hypothetical protein L798_09565, partial [Zootermopsis nevadensis]	gi|77920849|gb|AC158156.10|/6e-07/Mus musculus chromosome 3, clone RP23-145F12, complete sequence	sp|Q8NF91|SYNE1_HUMAN/4e-15/Nesprin-1 OS=Homo sapiens GN=SYNE1 PE=1 SV=4	xla:397738/9e-10/col2a1, MGC132344, col2a1a; collagen, type II, alpha 1; K06236 collagen, type I/II/III/V/XI, alpha	NA	NA
CL1756.Contig3_All	2086	0.95	2.63	1.46906	2.29756e-07	3.04047e-06	Up	gi|308502486|ref|XP_003113427.1|/7.09233e-22/hypothetical protein CRE_26577 [Caenorhabditis remanei] &gt;gi|308263386|gb|EFP07339.1| hypothetical protein CRE_26577 [Caenorhabditis remanei]	NA	sp|A2ASS6|TITIN_MOUSE/1e-12/Titin OS=Mus musculus GN=Ttn PE=1 SV=1	xtr:448168/2e-12/rrbp1, MGC69441; ribosome binding protein 1 homolog 180kDa (dog); K14000 ribosome-binding protein 1	YPO0507/1e-11/---	NA
CL929.Contig2_All	7060	0.86	2.38	1.46855	1.22402e-20	4.08858e-19	Up	gi|242013448|ref|XP_002427418.1|/3.58511e-170/Ecdysone receptor, putative [Pediculus humanus corporis] &gt;gi|212511798|gb|EEB14680.1| Ecdysone receptor, putative [Pediculus humanus corporis]	gi|488599261|ref|XM_004484706.1|/7e-10/PREDICTED: Dasypus novemcinctus lipoxygenase homology domains 1 (LOXHD1), mRNA	sp|Q05192|FTF1B_DROME/2e-143/Nuclear hormone receptor FTZ-F1 beta OS=Drosophila melanogaster GN=Hr39 PE=1 SV=3	api:100165397/1e-159/nuclear hormone receptor FTZ-F1 beta-like; K08705 nuclear receptor subfamily 5 group A member 3	NA	molecular_function:GO:0005488//binding;
Unigene5132_All	5197	2.25	6.22	1.46699	6.43258e-38	3.77123e-36	Up	gi|646695040|gb|KDR08214.1|/0/Serine/threonine-protein kinase LATS1 [Zootermopsis nevadensis]	gi|556999757|ref|XM_006002738.1|/2e-25/PREDICTED: Latimeria chalumnae large tumor suppressor kinase 2 (LATS2), transcript variant X1, mRNA	sp|Q9VA38|WARTS_DROME/0.0/Serine/threonine-protein kinase Warts OS=Drosophila melanogaster GN=wts PE=1 SV=1	ame:411678/0.0/serine/threonine-protein kinase LATS1-like; K08791 LATS, large tumor suppressor [EC:2.7.11.1]	ECU01g1320/6e-46/---	NA
CL316.Contig6_All	1785	2.04	5.63	1.46457	2.27334e-12	4.81347e-11	Up	gi|355745378|gb|EHH50003.1|/1.60196e-11/hypothetical protein EGM_00760, partial [Macaca fascicularis]	gi|9558608|gb|AC018643.3|AC018643/1e-29/Human Chromosome 7 clone RP11-297N5, complete sequence	sp|Q9EPQ2|RPGR1_MOUSE/1e-09/X-linked retinitis pigmentosa GTPase regulator-interacting protein 1 OS=Mus musculus GN=Rpgrip1 PE=1 SV=1	rno:83686/3e-11/Cngb1, Gm1959; cyclic nucleotide gated channel beta 1; K04952 cyclic nucleotide gated channel beta 1	YOR310c/4e-07/---	NA
Unigene14756_All	1170	1.1	3.02	1.45705	5.05516e-05	0.000458454	Up	NA	NA	NA	NA	NA	NA
CL57.Contig8_All	5059	2.69	7.37	1.45406	6.67918e-43	4.38771e-41	Up	gi|471367941|ref|XP_004374499.1|/5.14085e-68/PREDICTED: uncharacterized protein LOC101345275 [Trichechus manatus latirostris]	gi|545887646|ref|XM_005674056.1|/7e-06/PREDICTED: Sus scrofa family with sequence similarity 50, member A (FAM50A), transcript variant X2, mRNA	sp|A2ASS6|TITIN_MOUSE/6e-43/Titin OS=Mus musculus GN=Ttn PE=1 SV=1	aga:AgaP_AGAP004734/3e-37/AGAP004734-PA; K14972 PAX-interacting protein 1	STM0960/1e-20/---	NA
Unigene13493_All	2406	4.32	11.8	1.44968	3.47386e-32	1.69202e-30	Up	gi|383850086|ref|XP_003700648.1|/2.95416e-75/PREDICTED: zinc finger protein Noc-like [Megachile rotundata]	gi|241238530|ref|XM_002401333.1|/9e-10/Ixodes scapularis zinc finger protein, putative, mRNA	sp|Q24423|NOC_DROME/1e-63/Zinc finger protein Noc OS=Drosophila melanogaster GN=noc PE=1 SV=1	dre:406751/9e-12/srrm1, fc64f01, wu:fb34f04, wu:fb38b06, wu:fc64f01, zgc:63802; serine/arginine repetitive matrix 1; K13171 serine/arginine repetitive matrix protein 1	NA	NA
CL573.Contig2_All	4356	0.44	1.2	1.44746	3.12662e-07	4.06826e-06	Up	gi|646697264|gb|KDR09055.1|/8.66098e-180/Cytohesin-1 [Zootermopsis nevadensis]	gi|557328082|ref|XM_006036917.1|/7e-92/PREDICTED: Alligator sinensis cytohesin 1 (CYTH1), mRNA	sp|Q15438|CYH1_HUMAN/3e-156/Cytohesin-1 OS=Homo sapiens GN=CYTH1 PE=1 SV=1	hsa:9922/1e-41/IQSEC1, ARF-GEP100, ARFGEP100, BRAG2, GEP100, KIAA0763; IQ motif and Sec7 domain 1; K12495 IQ motif and SEC7 domain-containing protein	SPAC4D7.01c/5e-44/---	biological_process:GO:0032012//regulation of ARF protein signal transduction;molecular_function:GO:0005086//ARF guanyl-nucleotide exchange factor activity;GO:0005543//phospholipid binding;
CL1922.Contig1_All	3211	0.49	1.33	1.44057	4.92468e-06	5.36667e-05	Up	gi|241619213|ref|XP_002408422.1|/6.36163e-84/G-protein coupled octopamine receptor, putative [Ixodes scapularis] &gt;gi|215502986|gb|EEC12480.1| G-protein coupled octopamine receptor, putative [Ixodes scapularis]	NA	sp|Q4R1I4|OPN4_BRABE/1e-34/Melanopsin OS=Branchiostoma belcheri GN=OPN4 PE=1 SV=1	spu:581753/6e-31/similar to dopamine D1/beta receptor; K04144 dopamine receptor D1	NA	NA
CL1208.Contig1_All	3290	1.13	3.06	1.43721	2.2079e-12	4.67878e-11	Up	gi|641668344|ref|XP_008184423.1|/2.86702e-55/PREDICTED: neurotrimin-like [Acyrthosiphon pisum]	gi|403316610|gb|JX038654.1|/3e-47/Micrurus fulvius clone FQ6DGU405F7LK8 microsatellite sequence	sp|Q9UQ35|SRRM2_HUMAN/2e-18/Serine/arginine repetitive matrix protein 2 OS=Homo sapiens GN=SRRM2 PE=1 SV=2	aml:100474834/3e-19/SRRM2; serine/arginine repetitive matrix 2; K13172 serine/arginine repetitive matrix protein 2	NA	NA
CL1031.Contig1_All	6805	8.92	24.11	1.43452	2.13414e-179	5.30841e-177	Up	gi|646709150|gb|KDR15158.1|/0/RING finger protein nhl-1 [Zootermopsis nevadensis]	gi|194757851|ref|XM_001961140.1|/4e-48/Drosophila ananassae GF11130 (Dana\GF11130), mRNA	sp|Q03601|NHL1_CAEEL/5e-81/RING finger protein nhl-1 OS=Caenorhabditis elegans GN=nhl-1 PE=1 SV=2	aga:AgaP_AGAP007135/0.0/AGAP007135-PA; K12035 tripartite motif-containing protein 71	all0422/2e-34/---	NA
Unigene8109_All	4969	1.38	3.73	1.43451	5.91992e-22	2.08336e-20	Up	gi|642914803|ref|XP_008190360.1|/4.70918e-12/PREDICTED: poly(rC)-binding protein 3 isoform X2 [Tribolium castaneum]	gi|49258245|gb|AC113439.14|/8e-12/Mus musculus chromosome 10, clone RP23-193K15, complete sequence	sp|Q95JC9|PRP_PIG/2e-09/Basic proline-rich protein OS=Sus scrofa PE=1 SV=2	tca:658107/2e-13/similar to CG7437-PA, isoform A; K13162 poly(rC)-binding protein 2/3/4	NA	NA
Unigene6523_All	8577	0.36	0.97	1.42999	1.51538e-10	2.77314e-09	Up	gi|675369004|gb|KFM61906.1|/3.05108e-38/hypothetical protein X975_21388, partial [Stegodyphus mimosarum]	NA	sp|Q8BTI8|SRRM2_MOUSE/3e-13/Serine/arginine repetitive matrix protein 2 OS=Mus musculus GN=Srrm2 PE=1 SV=3	rno:302969/3e-16/Srrm2; serine/arginine repetitive matrix 2; K13172 serine/arginine repetitive matrix protein 2	NA	NA
CL696.Contig2_All	2190	0.85	2.29	1.42981	1.61706e-06	1.89693e-05	Up	gi|304569876|gb|ADM45311.1|/8.92929e-23/caspase [Eriocheir sinensis]	NA	sp|Q92851|CASPA_HUMAN/7e-09/Caspase-10 OS=Homo sapiens GN=CASP10 PE=1 SV=3	pon:100174433/6e-10/CASP10; caspase 10, apoptosis-related cysteine peptidase (EC:3.4.22.63); K04400 caspase 10 [EC:3.4.22.63]	NA	NA
CL2426.Contig2_All	1772	2.08	5.6	1.42884	5.4985e-12	1.12787e-10	Up	gi|357625062|gb|EHJ75615.1|/1.16669e-30/hypothetical protein KGM_15106 [Danaus plexippus]	gi|318063929|gb|HQ434478.1|/7e-07/Diloma durvillaea clone Ddu5 microsatellite sequence	sp|Q5RAF0|NUDT4_PONAB/2e-27/Diphosphoinositol polyphosphate phosphohydrolase 2 OS=Pongo abelii GN=NUDT4 PE=2 SV=1	aga:AgaP_AGAP009901/8e-29/AGAP009901-PA; K07766 diphosphoinositol-polyphosphate diphosphatase [EC:3.6.1.52]	SPAC13G6.14/7e-12/---	molecular_function:GO:0052841//inositol bisdiphosphate tetrakisphosphate diphosphatase activity;GO:0052842//inositol diphosphate pentakisphosphate diphosphatase activity;
CL865.Contig3_All	3880	0.99	2.66	1.42593	1.2018e-12	2.60712e-11	Up	gi|645016355|ref|XP_008211445.1|/1.2912e-94/PREDICTED: uncharacterized protein LOC100121510 isoform X4 [Nasonia vitripennis]	gi|442625972|ref|NM_001169403.2|/2e-11/Drosophila melanogaster mextli (mxt), transcript variant D, mRNA	NA	NA	NA	NA
Unigene5640_All	3178	3.25	8.72	1.42389	4.70098e-31	2.22623e-29	Up	gi|644992652|ref|XP_008202957.1|/6.15565e-156/PREDICTED: poly(rC)-binding protein 3 isoform X1 [Nasonia vitripennis]	gi|380024758|ref|XM_003696111.1|/2e-76/PREDICTED: Apis florea poly(rC)-binding protein 3-like (LOC100865510), mRNA	sp|P57721|PCBP3_HUMAN/1e-95/Poly(rC)-binding protein 3 OS=Homo sapiens GN=PCBP3 PE=2 SV=2	tca:658107/9e-154/similar to CG7437-PA, isoform A; K13162 poly(rC)-binding protein 2/3/4	Rv3876/8e-14/---	NA
CL1229.Contig2_All	1666	1.17	3.12	1.41504	1.18454e-06	1.41153e-05	Up	NA	gi|299885260|emb|FP927965.1|/2e-06/Acyrthosiphon pisum mRNA, clone: ACI0AAB13YL05, full-insert cDNA sequence based on ESTs (5'-EST:ACI0AAB13YL05AAM1, 3'-EST ACI2AAB1YK21BBM1)	NA	NA	NA	NA
CL2528.Contig2_All	556	4.11	10.92	1.40976	8.67914e-07	1.05886e-05	Up	NA	NA	NA	NA	NA	NA
CL204.Contig5_All	1933	1.36	3.61	1.40839	1.20775e-08	1.8573e-07	Up	gi|50513239|gb|AAT77811.1|/0/calpain B [Gecarcinus lateralis]	gi|50513238|gb|AY639153.1|/1e-128/Gecarcinus lateralis calpain B (CalpB) mRNA, complete cds	sp|Q9VT65|CANB_DROME/0.0/Calpain-B OS=Drosophila melanogaster GN=CalpB PE=1 SV=2	ame:411453/0.0/Calpb; calpain-B; K08585 calpain, invertebrate [EC:3.4.22.-]	NA	NA
Unigene14460_All	3320	0.52	1.38	1.40808	3.01576e-06	3.40669e-05	Up	gi|585720533|ref|XP_006902604.1|/1.03288e-44/PREDICTED: Krueppel-like factor 13-like [Elephantulus edwardii]	gi|222350601|emb|FP017249.4|/8e-08/Zebrafish DNA sequence from clone CH1073-432I6 in linkage group 16, complete sequence	sp|Q9JJZ6|KLF13_MOUSE/7e-45/Krueppel-like factor 13 OS=Mus musculus GN=Klf13 PE=2 SV=2	ptr:453286/2e-44/KLF13; Kruppel-like factor 13; K09208 krueppel-like factor 9/13/14/16	SPAC4G8.13c/6e-17/---	NA
CL889.Contig4_All	5012	0.66	1.75	1.40682	6.06356e-11	1.15932e-09	Up	gi|646694750|gb|KDR08100.1|/6.70608e-91/Tripartite motif-containing protein 45 [Zootermopsis nevadensis]	NA	sp|Q5BIM1|TRI45_BOVIN/3e-81/Tripartite motif-containing protein 45 OS=Bos taurus GN=TRIM45 PE=2 SV=1	bta:539091/9e-81/TRIM45; tripartite motif containing 45; K12021 tripartite motif-containing protein 45	Rv3876/1e-08/---	NA
CL1738.Contig2_All	4597	1.03	2.73	1.40626	1.05405e-14	2.61167e-13	Up	gi|646711995|gb|KDR16964.1|/0/Influenza virus NS1A-binding protein-like protein A [Zootermopsis nevadensis]	NA	sp|Q7ZVQ8|NS1BB_DANRE/1e-108/Influenza virus NS1A-binding protein homolog B OS=Danio rerio GN=ivns1abpb PE=2 SV=1	tca:656281/0.0/similar to influenza virus NS1A binding protein isoform a; K15046 influenza virus NS1A-binding protein	NA	NA
CL1678.Contig2_All	3005	0.69	1.82	1.39927	4.6625e-07	5.89893e-06	Up	NA	gi|41059560|gb|AY466260.1|/2e-11/Litopenaeus vannamei microsatellite TUMXLV8.132 sequence	NA	NA	NA	NA
Unigene12810_All	3287	0.41	1.08	1.39734	4.21448e-05	0.000385901	Up	gi|646707936|gb|KDR14449.1|/2.80483e-127/MKL/myocardin-like protein 2 [Zootermopsis nevadensis]	gi|86264447|gb|AC108775.12|/1e-09/Mus musculus chromosome 1, clone RP23-331M15, complete sequence	sp|Q9ULH7|MKL2_HUMAN/6e-61/MKL/myocardin-like protein 2 OS=Homo sapiens GN=MKL2 PE=1 SV=3	gga:100857128/5e-16/mucin-2-like; K10955 intestinal mucin-2	Rv0312/3e-06/---	NA
Unigene5184_All	3502	0.82	2.16	1.39734	2.93974e-09	4.82178e-08	Up	gi|642934358|ref|XP_008197625.1|/0/PREDICTED: teashirt-like protein isoform X2 [Tribolium castaneum]	gi|347973028|ref|XM_319778.5|/4e-53/Anopheles gambiae str. PEST AGAP009028-PA (AgaP_AGAP009028) mRNA, partial cds	sp|Q9U3V5|TIPT_DROME/2e-155/Protein tiptop OS=Drosophila melanogaster GN=tio PE=2 SV=2	dwi:Dwil_GK18714/7e-83/GK18714 gene product from transcript GK18714-RA; K09236 teashirt	DR2133/2e-06/---	NA
CL1086.Contig2_All	1925	1.46	3.84	1.39514	4.7994e-09	7.7043e-08	Up	gi|432111739|gb|ELK34790.1|/1.09036e-45/Putative proline-rich protein 21, partial [Myotis davidii]	gi|66358953|ref|XM_626655.1|/5e-08/Cryptosporidium parvum Iowa II very large probable mucin, 11700 aa long protein with signal peptide and pronounced Thr repeat (308 aa long) (cgd3_720) partial mRNA	sp|Q02817|MUC2_HUMAN/1e-38/Mucin-2 OS=Homo sapiens GN=MUC2 PE=1 SV=2	hsa:4583/3e-38/MUC2, MLP, MUC-2, SMUC; mucin 2, oligomeric mucus/gel-forming; K10955 intestinal mucin-2	Rv3876/8e-17/---	NA
CL6.Contig2_All	1052	1.58	4.15	1.39319	1.85278e-05	0.000183133	Up	gi|669321863|gb|KFD62153.1|/2.20685e-11/hypothetical protein M514_25638 [Trichuris suis]	NA	sp|Q07283|TRHY_HUMAN/5e-12/Trichohyalin OS=Homo sapiens GN=TCHH PE=1 SV=2	tgu:100219403/4e-10/uncharacterized LOC100219403; K14822 rRNA-processing protein CGR1	aq_2032/7e-06/---	NA
CL245.Contig1_All	3241	0.55	1.44	1.38857	3.42048e-06	3.81177e-05	Up	gi|646718741|gb|KDR21110.1|/5.25424e-94/Equilibrative nucleoside transporter 3 [Zootermopsis nevadensis]	NA	sp|Q99808|S29A1_HUMAN/3e-74/Equilibrative nucleoside transporter 1 OS=Homo sapiens GN=SLC29A1 PE=1 SV=3	aag:AaeL_AAEL010123/5e-91/equilibrative nucleoside transporter; K15014 solute carrier family 29 (equilibrative nucleoside transporter), member 1/2/3	NA	NA
Unigene12790_All	3038	20.34	53.03	1.38249	1.43862e-163	3.44461e-161	Up	gi|321478832|gb|EFX89789.1|/0/hypothetical protein DAPPUDRAFT_94666 [Daphnia pulex]	gi|195341202|ref|XM_002037164.1|/1e-74/Drosophila sechellia GM12789 (Dsec\GM12789), mRNA	sp|P98088|MUC5A_HUMAN/6e-12/Mucin-5AC (Fragments) OS=Homo sapiens GN=MUC5AC PE=1 SV=3	dvi:Dvir_GJ23768/7e-15/GJ23768 gene product from transcript GJ23768-RA; K10273 F-box and leucine-rich repeat protein 7	NA	NA
CL1031.Contig7_All	6660	42.51	110.76	1.38156	0	0	Up	gi|646709150|gb|KDR15158.1|/0/RING finger protein nhl-1 [Zootermopsis nevadensis]	gi|194757851|ref|XM_001961140.1|/4e-48/Drosophila ananassae GF11130 (Dana\GF11130), mRNA	sp|Q03601|NHL1_CAEEL/5e-81/RING finger protein nhl-1 OS=Caenorhabditis elegans GN=nhl-1 PE=1 SV=2	aga:AgaP_AGAP007135/0.0/AGAP007135-PA; K12035 tripartite motif-containing protein 71	all0422/2e-34/---	NA
CL1453.Contig1_All	6062	0.4	1.04	1.37851	4.70828e-08	6.81504e-07	Up	gi|657566067|ref|XP_008286359.1|/0/PREDICTED: terminal uridylyltransferase 4-like [Stegastes partitus]	gi|432855629|ref|XM_004068232.1|/6e-10/PREDICTED: Oryzias latipes terminal uridylyltransferase 4-like (LOC101169191), mRNA	sp|Q5TAX3|TUT4_HUMAN/0.0/Terminal uridylyltransferase 4 OS=Homo sapiens GN=ZCCHC11 PE=1 SV=3	mcc:713406/0.0/ZCCHC11; zinc finger, CCHC domain containing 11; K13291 terminal uridylyltransferase [EC:2.7.7.52]	SPBC1685.06/1e-26/---	NA
CL2318.Contig1_All	3760	0.57	1.48	1.37656	5.93096e-07	7.42674e-06	Up	gi|154344449|ref|XP_001568166.1|/3.50652e-26/proteophosphoglycan ppg4 [Leishmania braziliensis MHOM/BR/75/M2904] &gt;gi|134065503|emb|CAM43270.1| proteophosphoglycan ppg4 [Leishmania braziliensis MHOM/BR/75/M2904]	NA	sp|Q9VAS7|INX3_DROME/2e-25/Innexin inx3 OS=Drosophila melanogaster GN=Inx3 PE=1 SV=1	tgu:100220116/2e-16/similar to mucin 2; K10955 intestinal mucin-2	NA	biological_process:GO:0044260//cellular macromolecule metabolic process;GO:0006139//nucleobase-containing compound metabolic process;molecular_function:GO:0003824//catalytic activity;
CL2695.Contig1_All	3514	0.39	1.01	1.37281	7.37382e-05	0.00064742	Up	gi|189233947|ref|XP_974111.2|/7.02358e-92/PREDICTED: uncharacterized protein LOC662950 isoform X5 [Tribolium castaneum]	gi|58338282|gb|AC154822.2|/3e-07/Mus musculus BAC clone RP24-537L18 from 13, complete sequence	sp|P58658|EVA1C_HUMAN/2e-31/Protein eva-1 homolog C OS=Homo sapiens GN=EVA1C PE=1 SV=1	hsa:23524/2e-19/SRRM2, 300-KD, CWF21, Cwc21, DKFZp667L0421, DKFZp686O15166, FLJ21926, FLJ22250, KIAA0324, MGC40295, SRL300, SRm300; serine/arginine repetitive matrix 2; K13172 serine/arginine repetitive matrix protein 2	YPO2725/2e-06/---	NA
CL1042.Contig2_All	4810	1.53	3.95	1.36832	6.72336e-21	2.27546e-19	Up	gi|646702239|gb|KDR11573.1|/9.16135e-138/RNA-binding protein 45, partial [Zootermopsis nevadensis]	gi|342326196|gb|JF284467.1|/1e-87/Cherax quadricarinatus clone V1-1117 RNA-binding protein mRNA, complete cds	sp|Q8BHN5|RBM45_MOUSE/7e-81/RNA-binding protein 45 OS=Mus musculus GN=Rbm45 PE=2 SV=1	dre:393467/1e-12/zgc:66127; K12741 heterogeneous nuclear ribonucleoprotein A1/A3	ECU03g0730/2e-06/---	NA
CL1975.Contig2_All	5466	4.89	12.62	1.36781	4.66104e-71	5.40343e-69	Up	gi|365919327|gb|AEX07319.1|/0/Na+/K+-ATPase alpha subunit [Litopenaeus stylirostris]	gi|89032996|gb|DQ399796.1|/0.0/Penaeus monodon Na+/K+-ATPase alpha subunit mRNA, complete cds, alternatively spliced	sp|P13607|ATNA_DROME/0.0/Sodium/potassium-transporting ATPase subunit alpha OS=Drosophila melanogaster GN=Atpalpha PE=1 SV=3	aag:AaeL_AAEL012062/0.0/na+/k+ atpase alpha subunit; K01539 sodium/potassium-transporting ATPase subunit alpha [EC:3.6.3.9]	MA4378/0.0/---	biological_process:GO:0006754//ATP biosynthetic process;GO:0015672//monovalent inorganic cation transport;cellular_component:GO:0016021//integral component of membrane;molecular_function:GO:0046872//metal ion binding;GO:0005524//ATP binding;GO:0015077//monovalent inorganic cation transmembrane transporter activity;GO:0019829//cation-transporting ATPase activity;
Unigene6738_All	3339	5.65	14.47	1.35674	3.9369e-49	2.99298e-47	Up	gi|225875100|emb|CAQ86665.1|/0/cryptochrome [Euphausia superba]	gi|410994567|gb|JQ413343.1|/5e-40/Talitrus saltator cryptochrome 2 (CRY2) mRNA, complete cds	sp|Q8QG61|CRY1_CHICK/0.0/Cryptochrome-1 OS=Gallus gallus GN=CRY1 PE=2 SV=1	ame:410197/0.0/Cry2, Cry; cryptochrome 2; K02295 cryptochrome	SPy1505/2e-51/---	NA
CL244.Contig3_All	2994	6.16	15.76	1.35527	8.97716e-48	6.64725e-46	Up	gi|645003499|ref|XP_008212582.1|/1.12585e-135/PREDICTED: protein gustavus isoform X2 [Nasonia vitripennis]	gi|300915719|gb|GU462157.1|/2e-32/Macrobrachium nipponense gustavus mRNA, complete cds	sp|A1Z6E0|GUS_DROME/5e-119/Protein gustavus OS=Drosophila melanogaster GN=gus PE=1 SV=1	nvi:100122759/1e-135/NV11693; SPRY domain-containing SOCS box protein 1-like; K10343 SPRY domain-containing SOCS box protein 1/4	NA	NA
CL242.Contig1_All	3640	0.65	1.66	1.35267	1.52245e-07	2.05723e-06	Up	gi|641655174|ref|XP_008179488.1|/3.50712e-94/PREDICTED: protein suppressor of white apricot isoform X2 [Acyrthosiphon pisum]	NA	sp|P12297|SUWA_DROME/1e-84/Protein suppressor of white apricot OS=Drosophila melanogaster GN=su(w[a]) PE=1 SV=3	ame:410316/9e-22/uncharacterized LOC410316; K13169 splicing factor, arginine/serine-rich 17	SPAC140.02/4e-12/---	NA
Unigene8057_All	4256	0.6	1.53	1.3505	6.75032e-08	9.59729e-07	Up	gi|646704391|gb|KDR12594.1|/1.84953e-134/Serine/threonine-protein kinase VRK1 [Zootermopsis nevadensis]	gi|402743377|ref|NM_001030082.2|/7e-15/Danio rerio forkhead box P2 (foxp2), mRNA	sp|Q7ZUS1|VRK1_DANRE/1e-101/Serine/threonine-protein kinase VRK1 OS=Danio rerio GN=vrk1 PE=2 SV=1	xtr:394552/4e-102/vrk1, MGC75762; vaccinia related kinase 1 (EC:2.7.11.1); K08816 vaccinia related kinase [EC:2.7.11.1]	PA1671/8e-07/---	molecular_function:GO:0004672//protein kinase activity;
CL1909.Contig3_All	4661	0.54	1.37	1.34314	1.02965e-07	1.4298e-06	Up	gi|270004892|gb|EFA01340.1|/3.77714e-80/polyhomeotic [Tribolium castaneum]	NA	sp|Q8CHP6|PHC3_MOUSE/7e-62/Polyhomeotic-like protein 3 OS=Mus musculus GN=Phc3 PE=1 SV=2	tca:655591/2e-81/ph; polyhomeotic; K11456 polyhomeotic-like protein 1	YPO2725/5e-16/---	NA
CL1159.Contig2_All	6717	1.27	3.22	1.34223	7.70698e-23	2.77711e-21	Up	gi|646694771|gb|KDR08121.1|/0/hypothetical protein L798_01654, partial [Zootermopsis nevadensis]	gi|22038513|gb|AC120982.2|/1e-11/Homo sapiens chromosome 19 clone LLNLR-289A1, complete sequence	sp|Q9ULL1|PKHG1_HUMAN/2e-104/Pleckstrin homology domain-containing family G member 1 OS=Homo sapiens GN=PLEKHG1 PE=1 SV=2	dre:559017/4e-30/si:dkey-74f15.3; K05769 Rho guanine nucleotide exchange factor 4	SPAC140.02/1e-07/---	NA
CL450.Contig4_All	1857	0.96	2.43	1.33985	1.10902e-05	0.000113561	Up	gi|242023044|ref|XP_002431946.1|/1.52506e-105/Bestrophin-2, putative [Pediculus humanus corporis] &gt;gi|212517297|gb|EEB19208.1| Bestrophin-2, putative [Pediculus humanus corporis]	gi|158300977|ref|XM_320767.3|/1e-20/Anopheles gambiae str. PEST AGAP011745-PA (AgaP_AGAP011745) mRNA, complete cds	sp|Q6H1V1|BEST3_MOUSE/1e-93/Bestrophin-3 OS=Mus musculus GN=Best3 PE=2 SV=1	xtr:394571/8e-96/best2, MGC75942, vmd2l1; bestrophin 2; K13879 bestrophin-2	DR2133/4e-07/---	NA
CL33.Contig2_All	3758	1.81	4.57	1.3362	2.334e-18	6.93702e-17	Up	gi|390341046|ref|XP_797484.3|/8.13762e-78/PREDICTED: ski oncogene-like [Strongylocentrotus purpuratus]	gi|507657330|ref|XM_004705480.1|/3e-29/PREDICTED: Echinops telfairi v-ski sarcoma viral oncogene homolog (avian) (SKI), mRNA	sp|Q9TUG2|SKI_HORSE/4e-69/Ski oncogene OS=Equus caballus GN=SKI PE=2 SV=1	mdo:100018249/1e-21/uncharacterized LOC100018249; K13172 serine/arginine repetitive matrix protein 2	Cgl1939/5e-08/---	NA
CL177.Contig3_All	2919	0.63	1.59	1.3356	5.27554e-06	5.73438e-05	Up	gi|321460586|gb|EFX71627.1|/6.14412e-179/hypothetical protein DAPPUDRAFT_327039 [Daphnia pulex]	gi|255528741|gb|AE014187.2|/7e-08/Plasmodium falciparum 3D7 chromosome 14, complete sequence	sp|Q9NQW7|XPP1_HUMAN/7e-158/Xaa-Pro aminopeptidase 1 OS=Homo sapiens GN=XPNPEP1 PE=1 SV=3	mcc:696570/9e-158/XPNPEP1; X-prolyl aminopeptidase (aminopeptidase P) 1, soluble; K01262 Xaa-Pro aminopeptidase [EC:3.4.11.9]	YLL029w/2e-109/---	NA
CL1139.Contig3_All	6186	2.76	6.96	1.33442	1.70561e-43	1.14692e-41	Up	gi|442556686|gb|AGC54838.1|/0/leucine-rich repeat flightless-I-interacting protein 2C [Litopenaeus vannamei]	gi|442556685|gb|JX840475.1|/0.0/Litopenaeus vannamei leucine-rich repeat flightless-I-interacting protein 2C mRNA, complete cds	sp|B2GUE2|LRRF2_XENTR/4e-63/Leucine-rich repeat flightless-interacting protein 2 OS=Xenopus tropicalis GN=lrrfip2 PE=2 SV=1	mdo:100014955/3e-10/plectin-like; K10388 plectin	aq_1006/4e-06/---	NA
Unigene3986_All	2447	5.11	12.85	1.33037	2.73412e-31	1.30687e-29	Up	NA	NA	NA	NA	NA	NA
CL475.Contig6_All	2499	0.65	1.63	1.32636	3.18684e-05	0.000300393	Up	gi|505797931|ref|XP_004607350.1|/3.84126e-25/PREDICTED: inaD-like protein [Sorex araneus]	NA	sp|O55164|MPDZ_RAT/8e-25/Multiple PDZ domain protein OS=Rattus norvegicus GN=Mpdz PE=1 SV=1	gga:427360/3e-25/MPDZ; multiple PDZ domain protein; K06095 multiple PDZ domain protein	NA	NA
CL1434.Contig3_All	2751	0.67	1.68	1.32623	9.04186e-06	9.4053e-05	Up	gi|405974390|gb|EKC39039.1|/4.45151e-131/ADP-ribosylation factor GTPase-activating protein 2 [Crassostrea gigas]	gi|338224393|gb|HM217840.1|/5e-27/Scylla paramamosain ADP-ribosylation factor GTPase-activating protein mRNA, partial cds	sp|Q99K28|ARFG2_MOUSE/9e-110/ADP-ribosylation factor GTPase-activating protein 2 OS=Mus musculus GN=Arfgap2 PE=1 SV=1	ame:409617/1e-117/ADP-ribosylation factor GTPase-activating protein 2-like; K12493 ADP-ribosylation factor GTPase-activating protein 2/3	SPAC22E12.17c/3e-32/---	NA
CL1094.Contig2_All	4484	10.94	27.41	1.32509	1.17736e-118	2.1858e-116	Up	gi|340712037|ref|XP_003394571.1|/1.9051e-105/PREDICTED: hypothetical protein LOC100648816 [Bombus terrestris]	gi|380030496|ref|XR_143388.1|/9e-30/PREDICTED: Apis florea uncharacterized LOC100871167 (LOC100871167), miscRNA	sp|Q8R5K6|TOB1_RAT/5e-69/Protein Tob1 OS=Rattus norvegicus GN=Tob1 PE=2 SV=1	tca:659063/3e-98/similar to LD04013p; K14443 protein Tob/BTG	SPBC28F2.12/3e-12/---	NA
CL1505.Contig2_All	1868	1.39	3.48	1.324	1.40411e-07	1.90435e-06	Up	gi|557280538|ref|XP_006023263.1|/1.37896e-21/PREDICTED: heterochromatin protein 1-binding protein 3 isoform X2 [Alligator sinensis]	NA	sp|Q5ZM33|HP1B3_CHICK/5e-23/Heterochromatin protein 1-binding protein 3 OS=Gallus gallus GN=HP1BP3 PE=2 SV=1	dse:Dsec_GM19609/7e-12/GM19609 gene product from transcript GM19609-RA; K11275 histone H1/5	NA	NA
CL509.Contig2_All	3197	1.57	3.93	1.32376	2.09072e-13	4.75704e-12	Up	gi|628823815|gb|AHY82567.1|/3.67249e-07/transcription factor ATF-b [Litopenaeus vannamei]	gi|256772758|emb|CU929169.8|/1e-34/Zebrafish DNA sequence from clone CH211-149B2 in linkage group 10, complete sequence	sp|P15336|ATF2_HUMAN/2e-06/Cyclic AMP-dependent transcription factor ATF-2 OS=Homo sapiens GN=ATF2 PE=1 SV=4	bta:509827/2e-07/ATF2, CREB2, MGC142504; activating transcription factor 2; K04450 activating transcription factor 2	NA	NA
Unigene338_All	1446	1.16	2.9	1.32193	3.18684e-05	0.000300504	Up	NA	gi|544518555|ref|XM_005592595.1|/1e-07/PREDICTED: Macaca fascicularis contactin-associated protein-like 4-like (LOC102125847), transcript variant X1, mRNA	NA	NA	NA	NA
CL27.Contig4_All	2079	1.24	3.1	1.32193	1.40411e-07	1.90335e-06	Up	gi|642917276|ref|XP_008199231.1|/2.1031e-58/PREDICTED: capon-like protein isoform X1 [Tribolium castaneum]	gi|193809560|emb|AM910992.1|/2e-07/Plasmodium knowlesi strain H chromosome 10, complete genome	sp|O75052|CAPON_HUMAN/1e-43/Carboxyl-terminal PDZ ligand of neuronal nitric oxide synthase protein OS=Homo sapiens GN=NOS1AP PE=1 SV=3	oaa:100078424/1e-30/uncharacterized LOC100078424; K13171 serine/arginine repetitive matrix protein 1	CC3441/9e-09/---	NA
CL127.Contig6_All	4905	1.06	2.65	1.32193	4.08056e-14	9.79793e-13	Up	gi|321468510|gb|EFX79494.1|/0/putative positive regulatory Domain/B-lymphocyte induced maturation protein 1, version A [Daphnia pulex]	gi|198465709|ref|XM_002134990.1|/9e-58/Drosophila pseudoobscura pseudoobscura GA23469 (Dpse\GA23469), mRNA	sp|Q60636|PRDM1_MOUSE/4e-71/PR domain zinc finger protein 1 OS=Mus musculus GN=Prdm1 PE=1 SV=1	ssc:100524442/1e-38/ZNF235; zinc finger protein 235; K09228 KRAB domain-containing zinc finger protein	SPAC144.09c/5e-16/---	NA
CL355.Contig7_All	3667	0.96	2.4	1.32193	5.41502e-10	9.5349e-09	Up	gi|307202961|gb|EFN82181.1|/1.0168e-16/Mitogen-activated protein kinase kinase kinase 7-interacting protein 2 [Harpegnathos saltator]	gi|545492612|ref|XR_134627.2|/5e-06/PREDICTED: Canis lupus familiaris DEK oncogene pseudogene (LOC100688177), misc_RNA	sp|Q7ZXH3|TAB3_XENLA/3e-11/Mitogen-activated protein kinase kinase kinase 7-interacting protein 3 homolog OS=Xenopus laevis GN=map3k7ip3 PE=2 SV=1	xla:379270/1e-10/tab3-b, MGC53035, map3k7ip3, nap1, tab3; TGF-beta activated kinase 1/MAP3K7 binding protein 3; K12793 TAK1-binding protein 3	NA	NA
CL1155.Contig2_All	3900	1.11	2.76	1.31411	1.23928e-11	2.47084e-10	Up	gi|383859607|ref|XP_003705284.1|/0/PREDICTED: alpha-aminoadipic semialdehyde synthase, mitochondrial-like [Megachile rotundata]	gi|194765670|ref|XM_001964914.1|/4e-22/Drosophila ananassae GF22842 (Dana\GF22842), mRNA	sp|A8E657|AASS_BOVIN/0.0/Alpha-aminoadipic semialdehyde synthase, mitochondrial OS=Bos taurus GN=AASS PE=2 SV=1	nvi:100123521/0.0/NV14067; alpha-aminoadipic semialdehyde synthase, mitochondrial-like; K14157 alpha-aminoadipic semialdehyde synthase [EC:1.5.1.8 1.5.1.9]	YNR050c/6e-99/---	NA
CL1196.Contig3_All	2605	2.52	6.26	1.31274	1.2615e-16	3.45664e-15	Up	gi|383859579|ref|XP_003705271.1|/1.40678e-78/PREDICTED: IST1 homolog [Megachile rotundata]	gi|37693750|gb|AY392443.1|/3e-13/Dictyostelium discoideum possible endotoxin gene, complete cds	sp|Q9CX00|IST1_MOUSE/6e-71/IST1 homolog OS=Mus musculus GN=Ist1 PE=2 SV=1	spu:580526/8e-25/uncharacterized LOC580526; K12848 U4/U6.U5 tri-snRNP component SNU23	NA	NA
CL647.Contig1_All	1622	2.4	5.95	1.30986	2.3982e-10	4.32689e-09	Up	gi|646698213|gb|KDR09491.1|/5.34771e-27/hypothetical protein L798_00831 [Zootermopsis nevadensis]	gi|20338466|emb|AL611935.6|/2e-09/Mouse DNA sequence from clone RP23-284L12 on chromosome 11, complete sequence	sp|P98088|MUC5A_HUMAN/2e-15/Mucin-5AC (Fragments) OS=Homo sapiens GN=MUC5AC PE=1 SV=3	gga:423101/3e-17/MUC2; mucin 2, oligomeric mucus/gel-forming; K10955 intestinal mucin-2	DR2133/2e-07/---	NA
CL580.Contig1_All	4734	0.53	1.31	1.3055	2.13528e-07	2.83597e-06	Up	gi|256574618|dbj|BAH98114.1|/0/GTP binding protein alpha subunit Go [Marsupenaeus japonicus]	gi|256574617|dbj|AB488393.1|/0.0/Marsupenaeus japonicus MjGo mRNA for GTP binding protein alpha subunit Go, complete cds	sp|P38404|GNAO_LOCMI/0.0/Guanine nucleotide-binding protein G(o) subunit alpha OS=Locusta migratoria PE=3 SV=1	api:100168757/0.0/Gnao1; guanine nucleotide binding protein (G protein), alpha activating activity polypeptide O; K04534 guanine nucleotide-binding protein G(o) subunit alpha	NA	biological_process:GO:0006184//GTP catabolic process;GO:0007188//adenylate cyclase-modulating G-protein coupled receptor signaling pathway;molecular_function:GO:0031683//G-protein beta/gamma-subunit complex binding;GO:0005525//GTP binding;GO:0004871//signal transducer activity;GO:0003924//GTPase activity;
CL416.Contig3_All	4432	0.69	1.7	1.30087	1.46106e-08	2.22414e-07	Up	gi|189234316|ref|XP_972412.2|/0/PREDICTED: eye-specific diacylglycerol kinase isoform X1 [Tribolium castaneum]	gi|170068681|ref|XM_001868923.1|/5e-28/Culex quinquefasciatus diacylglycerol kinase zeta, mRNA	sp|Q09103|DGK2_DROME/0.0/Eye-specific diacylglycerol kinase OS=Drosophila melanogaster GN=rdgA PE=2 SV=2	nvi:100120648/0.0/NV14336; eye-specific diacylglycerol kinase-like; K00901 diacylglycerol kinase [EC:2.7.1.107]	Cgl1939/6e-08/---	biological_process:GO:0007165//signal transduction;molecular_function:GO:0016301//kinase activity;
CL206.Contig6_All	6093	6.28	15.45	1.29877	2.06868e-89	3.01134e-87	Up	gi|572303846|ref|XP_006617900.1|/1.52895e-44/PREDICTED: tropomyosin-1, isoforms 9A/A/B-like isoform X12 [Apis dorsata]	gi|60892781|gb|AY827100.1|/1e-66/Penaeus monodon tropomyosin mRNA, complete cds >gi|317383191|gb|HM034312.1| Penaeus monodon tropomyosin mRNA, complete cds	sp|Q95VA8|TPM_TRISP/6e-41/Tropomyosin OS=Trichinella spiralis PE=2 SV=1	ame:408583/1e-41/uncharacterized LOC408583; K10373 tropomyosin 1	Rv3876/2e-09/---	NA
Unigene11513_All	3285	2.42	5.94	1.29546	1.57437e-19	4.96741e-18	Up	gi|568256488|gb|ETN64995.1|/1.7837e-73/Sug [Anopheles darlingi]	gi|159132390|emb|CU207214.12|/2e-08/Zebrafish DNA sequence from clone CH211-106K22 in linkage group 20, complete sequence	sp|A1DWM3|MFSD6_PIG/2e-25/Major facilitator superfamily domain-containing protein 6 OS=Sus scrofa GN=MFSD6 PE=2 SV=1	cin:100179677/1e-10/uncharacterized LOC100179677; K10316 F-box protein 41	TM1032/1e-10/---	NA
CL496.Contig8_All	6870	19.96	48.9	1.29272	0	0	Up	gi|91081471|ref|XP_967871.1|/1.12281e-160/PREDICTED: muscle LIM protein Mlp84B isoform X2 [Tribolium castaneum]	gi|146432688|gb|EF364552.1|/4e-48/Macrobrachium rosenbergii clone LIM male reproductive-related LIM protein mRNA, complete cds	sp|Q24400|MLP2_DROME/1e-154/Muscle LIM protein Mlp84B OS=Drosophila melanogaster GN=Mlp84B PE=1 SV=1	smm:Smp_087250/2e-50/crp1/csrp1/crip1; K09377 cysteine and glycine-rich protein	DR2133/2e-09/---	NA
CL1529.Contig3_All	7493	1.94	4.75	1.29187	1.20315e-34	6.40845e-33	Up	gi|646716235|gb|KDR19564.1|/6.18019e-112/hypothetical protein L798_06362 [Zootermopsis nevadensis]	gi|67905310|emb|CR388129.11|/5e-17/Zebrafish DNA sequence from clone CH211-281L24 in linkage group 15, complete sequence	sp|Q9VC61|CRERF_DROME/6e-83/Protein CREBRF homolog OS=Drosophila melanogaster GN=CG13624 PE=2 SV=2	dmo:Dmoj_GI22245/1e-06/GI22245 gene product from transcript GI22245-RA; K12494 PH and SEC7 domain-containing protein	NA	NA
CL2616.Contig2_All	3604	2.89	7.07	1.29064	9.36984e-25	3.64826e-23	Up	gi|642911378|ref|XP_008199399.1|/1.00422e-109/PREDICTED: myocyte-specific enhancer factor 2 isoform X1 [Tribolium castaneum] &gt;gi|642911380|ref|XP_008199400.1| PREDICTED: myocyte-specific enhancer factor 2 isoform X1 [Tribolium castaneum] &gt;gi|642911382|ref|XP_008199401.1| PREDICTED: myocyte-specific enhancer factor 2 isoform X1 [Tribolium castaneum] &gt;gi|642911384|ref|XP_008199402.1| PREDI…	gi|482683057|ref|XM_004444220.1|/8e-36/Drosophila pseudoobscura pseudoobscura Mef2 (Dpse\Mef2), transcript variant C, mRNA	sp|P40791|MEF2_DROME/6e-96/Myocyte-specific enhancer factor 2 OS=Drosophila melanogaster GN=Mef2 PE=1 SV=3	tca:660448/4e-107/similar to CG1429-PB, isoform B; K09263 MADS-box transcription enhancer factor 2, invertebrate	YPL089c/1e-16/---	NA
Unigene6458_All	7887	0.34	0.83	1.28758	2.12388e-07	2.82669e-06	Up	gi|646714377|gb|KDR18370.1|/6.40621e-176/RING finger protein 31 [Zootermopsis nevadensis]	gi|195115466|ref|XM_002002242.1|/3e-09/Drosophila mojavensis GI17301 (Dmoj\GI17301), mRNA	sp|Q924T7|RNF31_MOUSE/2e-96/E3 ubiquitin-protein ligase RNF31 OS=Mus musculus GN=Rnf31 PE=1 SV=2	tca:663619/2e-177/similar to CG11321-PA, isoform A; K11974 E3 ubiquitin-protein ligase RNF31 [EC:6.3.2.19]	RSp0884/2e-09/---	cellular_component:GO:0005622//intracellular;molecular_function:GO:0046872//metal ion binding;
CL1745.Contig3_All	3727	0.81	1.97	1.2822	3.00226e-08	4.45643e-07	Up	gi|242018558|ref|XP_002429741.1|/1.30959e-128/regulator of G protein signaling, putative [Pediculus humanus corporis] &gt;gi|212514753|gb|EEB17003.1| regulator of G protein signaling, putative [Pediculus humanus corporis]	gi|195054151|ref|XM_001993954.1|/1e-06/Drosophila grimshawi GH18025 (Dgri\GH18025), mRNA	sp|Q9VCX1|RGS_DROME/2e-105/Regulator of G-protein signaling loco OS=Drosophila melanogaster GN=loco PE=1 SV=2	aml:100478812/1e-22/regulator of G-protein signaling 3-like; K07524 regulator of G-protein signalling 3	NA	NA
CL1738.Contig1_All	4846	0.88	2.14	1.28204	6.2973e-11	1.19953e-09	Up	gi|321479362|gb|EFX90318.1|/1.01656e-152/hypothetical protein DAPPUDRAFT_300096 [Daphnia pulex]	NA	sp|Q7ZVQ8|NS1BB_DANRE/4e-86/Influenza virus NS1A-binding protein homolog B OS=Danio rerio GN=ivns1abpb PE=2 SV=1	nvi:100122211/3e-147/NV13012; influenza virus NS1A-binding protein-like; K15046 influenza virus NS1A-binding protein	NA	NA
CL1105.Contig3_All	1963	0.81	1.96	1.27486	0.00010099	0.000861883	Up	gi|646705846|gb|KDR13356.1|/6.48681e-78/hypothetical protein L798_12617 [Zootermopsis nevadensis]	NA	sp|Q5BJT0|ARGL1_RAT/1e-66/Arginine and glutamate-rich protein 1 OS=Rattus norvegicus GN=Arglu1 PE=2 SV=1	nvi:100121964/8e-75/NV11453; UPF0430 protein CG31712-like; K13173 arginine and glutamate-rich protein 1	aq_2032/2e-12/---	NA
CL1465.Contig4_All	3100	0.96	2.32	1.27302	6.15274e-08	8.7965e-07	Up	gi|657596884|ref|XP_008303166.1|/1.81076e-136/PREDICTED: adenylyl cyclase-associated protein 1 [Stegastes partitus]	gi|29788951|emb|BX323046.3|/1e-06/Human DNA sequence from clone RP11-11N7 on chromosome 1, complete sequence	sp|Q3SYV4|CAP1_BOVIN/3e-123/Adenylyl cyclase-associated protein 1 OS=Bos taurus GN=CAP1 PE=2 SV=3	NA	NA	NA
CL1515.Contig5_All	2511	1.45	3.5	1.2713	2.06582e-09	3.43677e-08	Up	gi|121485025|gb|ABM54577.1|/0/Hsp90 [Penaeus monodon]	gi|315364805|gb|HQ008268.1|/0.0/Litopenaeus vannamei heat shock protein 90 (HSP90) mRNA, complete cds	sp|P82995|HS90A_RAT/0.0/Heat shock protein HSP 90-alpha OS=Rattus norvegicus GN=Hsp90aa1 PE=1 SV=3	ame:408928/0.0/Hsp90, Hsp83; heat shock protein 90; K04079 molecular chaperone HtpG	SPAC926.04c/0.0/---	biological_process:GO:0006457//protein folding;GO:0006950//response to stress;molecular_function:GO:0005524//ATP binding;GO:0051082//unfolded protein binding;
CL391.Contig2_All	2039	1.13	2.72	1.26728	2.32054e-06	2.66961e-05	Up	gi|321453502|gb|EFX64731.1|/2.28073e-57/hypothetical protein DAPPUDRAFT_304267 [Daphnia pulex]	gi|514685981|ref|XM_004990512.1|/2e-28/Salpingoeca sp. ATCC 50818 serine/threonine protein kinase (PTSG_12707) mRNA, complete cds	sp|A9ZSY2|TRET1_APILI/3e-57/Facilitated trehalose transporter Tret1 OS=Apis mellifera ligustica GN=Tret1 PE=1 SV=1	ame:551643/1e-56/Tret1, Amtret1; trehalose transporter 1; K14258 facilitated trehalose transporter	CAC1339/4e-29/---	NA
CL355.Contig6_All	4228	0.84	2.02	1.26589	4.63454e-09	7.44432e-08	Up	gi|307202961|gb|EFN82181.1|/1.00274e-31/Mitogen-activated protein kinase kinase kinase 7-interacting protein 2 [Harpegnathos saltator]	gi|545492612|ref|XR_134627.2|/6e-06/PREDICTED: Canis lupus familiaris DEK oncogene pseudogene (LOC100688177), misc_RNA	sp|Q5RFW2|TAB2_DANRE/3e-18/TGF-beta-activated kinase 1 and MAP3K7-binding protein 2 OS=Danio rerio GN=tab2 PE=1 SV=1	gga:418588/2e-16/TAB3, MAP3K7IP3; TGF-beta activated kinase 1/MAP3K7 binding protein 3; K12793 TAK1-binding protein 3	NA	NA
CL1079.Contig2_All	2628	17.63	42.36	1.26467	1.25959e-98	2.05546e-96	Up	gi|597864446|gb|EYC13847.1|/3.44904e-16/hypothetical protein Y032_0042g564 [Ancylostoma ceylanicum]	NA	sp|P54681|RTOA_DICDI/4e-09/Protein rtoA OS=Dictyostelium discoideum GN=rtoA PE=2 SV=2	mgp:100550899/3e-09/protein SPT2 homolog; K15193 protein SPT2	XF1267/2e-07/---	NA
CL1808.Contig2_All	3315	1.28	3.07	1.26209	1.73584e-10	3.16754e-09	Up	gi|242009888|ref|XP_002425714.1|/5.26913e-57/ankyrin repeat-containing protein, putative [Pediculus humanus corporis] &gt;gi|212509615|gb|EEB12976.1| ankyrin repeat-containing protein, putative [Pediculus humanus corporis]	NA	sp|Q9W0T5|PYX_DROME/2e-41/Transient receptor potential channel pyrexia OS=Drosophila melanogaster GN=pyx PE=2 SV=2	dre:474351/3e-28/trpa1a, ANKTM1, trpa1; transient receptor potential cation channel, subfamily A, member 1a; K04984 transient receptor potential cation channel subfamily A member 1	Cgl1939/1e-08/---	NA
CL1553.Contig12_All	5950	1.03	2.47	1.26187	8.80586e-15	2.19461e-13	Up	gi|646712932|gb|KDR17478.1|/7.90947e-155/Liprin-beta-1 [Zootermopsis nevadensis]	gi|353231633|emb|HE601627.1|/1e-07/Schistosoma mansoni strain Puerto Rico chromosome 4, complete genome	sp|Q8C8U0|LIPB1_MOUSE/2e-95/Liprin-beta-1 OS=Mus musculus GN=Ppfibp1 PE=1 SV=3	oaa:100075123/8e-23/uncharacterized LOC100075123; K13172 serine/arginine repetitive matrix protein 2	Cgl1939/3e-19/---	NA
CL206.Contig4_All	4931	3.21	7.67	1.25665	3.71296e-35	2.00265e-33	Up	gi|40548517|gb|AAR87379.1|/1.81043e-56/tropomyosin [Squilla aculeata]	gi|170791251|gb|EU410072.1|/1e-130/Litopenaeus vannamei Lit v 1 tropomyosin mRNA, complete cds	sp|Q25456|TPM_METEN/5e-53/Tropomyosin OS=Metapenaeus ensis PE=1 SV=1	nvi:100115388/6e-41/Tm1, NV12583; tropomyosin 1; K10373 tropomyosin 1	Rv3876/7e-12/---	NA
Unigene1655_All	7464	2.26	5.39	1.25396	3.49026e-37	2.01852e-35	Up	gi|15425683|dbj|BAB64298.1|/0/Kettin [Procambarus clarkii]	gi|15425682|dbj|AB055862.1|/0.0/Procambarus clarkii mRNA for Kettin, complete cds	sp|Q9I7U4|TITIN_DROME/0.0/Titin OS=Drosophila melanogaster GN=sls PE=1 SV=3	mcc:703527/2e-106/titin-like; K12567 titin [EC:2.7.11.1]	NA	NA
CL511.Contig8_All	4375	2.5	5.96	1.25338	1.6171e-24	6.25831e-23	Up	gi|357616654|gb|EHJ70311.1|/2.15592e-45/collagen [Danaus plexippus]	NA	sp|P29400|CO4A5_HUMAN/4e-30/Collagen alpha-5(IV) chain OS=Homo sapiens GN=COL4A5 PE=1 SV=2	mdo:100031723/2e-32/eukaryotic translation initiation factor 4 gamma 1-like; K03260 translation initiation factor 4G	Cgl1939/5e-10/---	NA
Unigene3335_All	3707	0.76	1.81	1.25192	1.55773e-07	2.1038e-06	Up	gi|642910579|ref|XP_008200011.1|/5.81906e-145/PREDICTED: cap-n-collar isoform X2 [Tribolium castaneum]	gi|195112731|ref|XM_002000890.1|/1e-09/Drosophila mojavensis GI10508 (Dmoj\GI10508), mRNA	sp|P20482|CNC_DROME/2e-73/Segmentation protein cap'n'collar OS=Drosophila melanogaster GN=cnc PE=2 SV=3	ame:725081/2e-138/segmentation protein cap'n'collar-like; K09041 nuclear factor erythroid 2, invertebrate	NA	NA
CL369.Contig4_All	1721	1.03	2.45	1.25014	5.36088e-05	0.000482592	Up	gi|405951130|gb|EKC19069.1|/2.92568e-63/Protein TFG [Crassostrea gigas]	gi|524912590|ref|XM_005111084.1|/4e-14/PREDICTED: Aplysia californica protein TFG-like (LOC101850610), mRNA	sp|Q92734|TFG_HUMAN/9e-59/Protein TFG OS=Homo sapiens GN=TFG PE=1 SV=2	aml:100466561/5e-60/protein TFG-like; K09292 protein TFG	YBR112c/5e-07/---	NA
CL150.Contig2_All	4657	0.46	1.09	1.24462	6.52806e-06	7.00372e-05	Up	gi|646706123|gb|KDR13510.1|/2.04723e-118/Protein lingerer [Zootermopsis nevadensis]	gi|262401206|gb|FJ774785.1|/2e-21/Scylla paramamosain ubiquitin associated protein 2-like protein mRNA, partial cds	sp|Q16VD3|LIG_AEDAE/1e-75/Protein lingerer OS=Aedes aegypti GN=lig PE=3 SV=1	mmu:75956/4e-24/Srrm2, 5033413A03Rik, AA410130, SRm300, mKIAA0324; serine/arginine repetitive matrix 2; K13172 serine/arginine repetitive matrix protein 2	YKL032c/3e-09/---	NA
CL819.Contig1_All	4152	0.63	1.49	1.24189	8.8522e-07	1.0774e-05	Up	gi|321460550|gb|EFX71591.1|/1.16124e-149/hypothetical protein DAPPUDRAFT_255495 [Daphnia pulex]	NA	sp|A8K7I4|CLCA1_HUMAN/6e-103/Calcium-activated chloride channel regulator 1 OS=Homo sapiens GN=CLCA1 PE=1 SV=3	spu:592210/3e-113/similar to Clca1 protein; K05030 calcium-activated chloride channel family member 4	alr4359/1e-08/---	NA
CL2800.Contig1_All	1847	22.32	52.77	1.24138	1.15213e-82	1.53738e-80	Up	gi|642931497|ref|XP_008196610.1|/8.82714e-13/PREDICTED: protein charybde-like [Tribolium castaneum] &gt;gi|270011811|gb|EFA08259.1| hypothetical protein TcasGA2_TC005887 [Tribolium castaneum]	NA	sp|Q9VTH4|SCLLA_DROME/2e-12/Protein scylla OS=Drosophila melanogaster GN=scyl PE=2 SV=1	xtr:394782/1e-06/ddit4, MGC76013, redd1; DNA-damage-inducible transcript 4; K08270 DNA-damage-inducible transcript 4	NA	NA
CL1032.Contig1_All	5470	0.5	1.17	1.22651	4.75988e-07	6.01619e-06	Up	gi|345496874|ref|XP_003427841.1|/1.30018e-95/PREDICTED: serine/threonine-protein kinase 11-interacting protein isoform X2 [Nasonia vitripennis]	NA	sp|Q3TAA7|S11IP_MOUSE/7e-38/Serine/threonine-protein kinase 11-interacting protein OS=Mus musculus GN=Stk11ip PE=1 SV=1	aml:100473122/4e-12/geranylgeranyl transferase type-2 subunit alpha-like; K14050 geranylgeranyl transferase type-2 subunit alpha [EC:2.5.1.60]	CAC3279_2/6e-09/---	NA
CL811.Contig1_All	5435	1.03	2.41	1.22639	8.97628e-13	1.97401e-11	Up	gi|443698578|gb|ELT98509.1|/2.74047e-146/hypothetical protein CAPTEDRAFT_178663 [Capitella teleta]	NA	sp|Q8BIE6|FRM4A_MOUSE/2e-143/FERM domain-containing protein 4A OS=Mus musculus GN=Frmd4a PE=1 SV=2	ssc:100513617/2e-44/PRPF18; PRP18 pre-mRNA processing factor 18 homolog (S. cerevisiae); K12817 pre-mRNA-splicing factor 18	NA	NA
CL287.Contig1_All	3449	5.09	11.86	1.22037	9.6409e-36	5.30043e-34	Up	gi|498984806|ref|XP_004530456.1|/1.70261e-76/PREDICTED: interferon regulatory factor 2-binding protein-like isoform X4 [Ceratitis capitata]	gi|543345520|ref|XM_005518532.1|/4e-28/PREDICTED: Pseudopodoces humilis interferon regulatory factor 2 binding protein 2 (IRF2BP2), transcript variant X2, mRNA	sp|Q6DIH5|I2BP2_XENTR/2e-66/Interferon regulatory factor 2-binding protein 2 OS=Xenopus tropicalis GN=irf2bp2 PE=2 SV=1	gga:396544/4e-11/NACA, PTGES3, TEBP, cPGES; nascent polypeptide-associated complex alpha subunit; K03626 nascent polypeptide-associated complex subunit alpha	mlr2363/2e-07/---	NA
CL2615.Contig1_All	1527	4.9	11.41	1.21945	2.0376e-15	5.26243e-14	Up	gi|351703155|gb|EHB06074.1|/6.45252e-19/hypothetical protein GW7_15101, partial [Heterocephalus glaber]	gi|38044021|emb|BX545849.7|/1e-14/Mouse DNA sequence from clone RP23-232N16 on chromosome 4, complete sequence	sp|P24499|ATP6_TRYBB/1e-09/ATP synthase subunit a OS=Trypanosoma brucei brucei GN=ATP6 PE=2 SV=1	dmo:Dmoj_GI19140/4e-10/GI19140 gene product from transcript GI19140-RA; K15001 cytochrome P450, family 4 [EC:1.14.-.-]	NA	NA
Unigene6482_All	3448	0.64	1.49	1.21917	1.16292e-05	0.000118512	Up	gi|118403487|ref|NP_001072345.1|/3.72566e-13/LIM domain and actin binding 1 [Xenopus (Silurana) tropicalis] &gt;gi|113197638|gb|AAI21435.1| epithelial protein lost in neoplasm beta [Xenopus (Silurana) tropicalis]	NA	sp|B0KYV5|LIMA1_PIG/8e-13/LIM domain and actin-binding protein 1 OS=Sus scrofa GN=LIMA1 PE=2 SV=1	xtr:549369/1e-08/csrp2, crp2, csrp1, lmo5, smlim; cysteine and glycine-rich protein 2; K09377 cysteine and glycine-rich protein	NA	NA
CL1453.Contig5_All	6112	0.34	0.79	1.21632	1.33855e-05	0.000135602	Up	gi|443712766|gb|ELU05930.1|/0/hypothetical protein CAPTEDRAFT_221986, partial [Capitella teleta]	gi|432855629|ref|XM_004068232.1|/6e-10/PREDICTED: Oryzias latipes terminal uridylyltransferase 4-like (LOC101169191), mRNA	sp|Q5TAX3|TUT4_HUMAN/0.0/Terminal uridylyltransferase 4 OS=Homo sapiens GN=ZCCHC11 PE=1 SV=3	hsa:23318/0.0/ZCCHC11, DKFZp779C1943, FLJ42878, PAPD3, TUT4; zinc finger, CCHC domain containing 11 (EC:2.7.7.52); K13291 terminal uridylyltransferase [EC:2.7.7.52]	SPBC1685.06/1e-26/---	NA
CL2484.Contig2_All	3856	1.62	3.76	1.21474	1.01863e-13	2.38987e-12	Up	gi|321468990|gb|EFX79972.1|/0/hypothetical protein DAPPUDRAFT_318992 [Daphnia pulex]	gi|148228067|ref|NM_001097926.1|/2e-15/Xenopus laevis ribosomal protein S6 kinase, 90kDa, polypeptide 4 (rps6ka4), mRNA >gi|117167898|gb|BC124881.1| Xenopus laevis ribosomal protein S6 kinase, polypeptide 4, mRNA (cDNA clone MGC:154489 IMAGE:8318581), complete cds	sp|O75582|KS6A5_HUMAN/0.0/Ribosomal protein S6 kinase alpha-5 OS=Homo sapiens GN=RPS6KA5 PE=1 SV=1	tca:658616/0.0/similar to ribosomal protein S6 kinase, 90kDa, polypeptide 5 isoform a; K04445 mitogen-,stress activated protein kinases [EC:2.7.11.1]	YBL105c_2/4e-64/---	biological_process:GO:0016310//phosphorylation;molecular_function:GO:0004674//protein serine/threonine kinase activity;GO:0000166//nucleotide binding;
CL144.Contig9_All	5644	1.48	3.43	1.21261	8.3383e-18	2.43034e-16	Up	gi|554556650|ref|XP_005872754.1|/7.97875e-157/PREDICTED: glutamate receptor-interacting protein 1 [Myotis brandtii]	gi|355346731|gb|JN581138.1|/5e-41/Labeo rohita clone LR_EL-42 microsatellite sequence	sp|Q9C0E4|GRIP2_HUMAN/6e-146/Glutamate receptor-interacting protein 2 OS=Homo sapiens GN=GRIP2 PE=1 SV=3	pon:100459044/1e-20/MPDZ; multiple PDZ domain protein; K06095 multiple PDZ domain protein	mll4937/1e-09/---	NA
CL2575.Contig2_All	5802	0.45	1.04	1.20859	1.31803e-06	1.56044e-05	Up	gi|646721775|gb|KDR23005.1|/0/Hexosaminidase domain-containing protein [Zootermopsis nevadensis]	gi|195389806|ref|XM_002053529.1|/8e-06/Drosophila virilis GJ23281 (Dvir\GJ23281), mRNA	sp|Q8WVB3|HEXDC_HUMAN/6e-85/Hexosaminidase D OS=Homo sapiens GN=HEXDC PE=2 SV=3	tca:656874/5e-163/similar to CG7985-PA; K14459 hexosaminidase [EC:3.2.1.52]	NA	biological_process:GO:0044238//primary metabolic process;GO:0071704//organic substance metabolic process;molecular_function:GO:0003824//catalytic activity;
Unigene111_All	2513	0.87	2.01	1.20811	1.58884e-05	0.000158574	Up	NA	gi|30061473|gb|AC126940.4|/6e-08/Mus musculus BAC clone RP23-77E4 from chromosome 19, complete sequence	NA	NA	NA	NA
Unigene6553_All	4722	0.69	1.59	1.20436	1.05096e-07	1.45622e-06	Up	gi|646720190|gb|KDR22018.1|/9.00386e-13/Protein disabled [Zootermopsis nevadensis]	NA	sp|P98081|DAB_DROME/2e-07/Protein disabled OS=Drosophila melanogaster GN=Dab PE=1 SV=2	NA	NA	NA
CL1275.Contig1_All	1732	1.21	2.78	1.20008	2.73288e-05	0.000262135	Up	gi|242010749|ref|XP_002426121.1|/3.04176e-68/conserved hypothetical protein [Pediculus humanus corporis] &gt;gi|212510168|gb|EEB13383.1| conserved hypothetical protein [Pediculus humanus corporis]	NA	sp|B4R090|FOSL_DROSI/7e-28/Transcription factor kayak OS=Drosophila simulans GN=kay PE=3 SV=1	tca:655024/2e-56/kay, GLEAN_11870; kayak; K09031 fos-like antigen, invertebrate	Cgl1939/5e-10/---	NA
CL177.Contig2_All	3717	0.54	1.24	1.19931	4.05934e-05	0.000373162	Up	gi|321460586|gb|EFX71627.1|/7.81363e-174/hypothetical protein DAPPUDRAFT_327039 [Daphnia pulex]	gi|156387893|ref|XM_001634387.1|/5e-06/Nematostella vectensis predicted protein (NEMVEDRAFT_v1g205377) partial mRNA	sp|Q9NQW7|XPP1_HUMAN/3e-156/Xaa-Pro aminopeptidase 1 OS=Homo sapiens GN=XPNPEP1 PE=1 SV=3	hmg:100201909/2e-157/similar to X-prolyl aminopeptidase (aminopeptidase P) 1, soluble; K01262 Xaa-Pro aminopeptidase [EC:3.4.11.9]	YLL029w/8e-104/---	NA
CL1219.Contig1_All	2128	2.2	5.05	1.19878	4.68136e-10	8.26578e-09	Up	gi|466305537|gb|EMP42701.1|/2.03349e-06/hypothetical protein UY3_00024 [Chelonia mydas]	gi|226246987|gb|AC222562.3|/3e-09/Mus musculus BAC clone CH36-250G4 from chromosome y, complete sequence	NA	rno:83686/4e-07/Cngb1, Gm1959; cyclic nucleotide gated channel beta 1; K04952 cyclic nucleotide gated channel beta 1	NA	NA
CL57.Contig2_All	5689	2.98	6.83	1.19657	2.41898e-33	1.22965e-31	Up	gi|123445462|ref|XP_001311491.1|/2.73093e-88/hypothetical protein [Trichomonas vaginalis G3] &gt;gi|121893302|gb|EAX98561.1| conserved hypothetical protein [Trichomonas vaginalis G3]	gi|545887646|ref|XM_005674056.1|/8e-06/PREDICTED: Sus scrofa family with sequence similarity 50, member A (FAM50A), transcript variant X2, mRNA	sp|A2ASS6|TITIN_MOUSE/5e-46/Titin OS=Mus musculus GN=Ttn PE=1 SV=1	aga:AgaP_AGAP004734/1e-48/AGAP004734-PA; K14972 PAX-interacting protein 1	STM0960/3e-22/---	NA
Unigene5580_All	2392	5.89	13.49	1.19555	2.86028e-27	1.19349e-25	Up	gi|321471485|gb|EFX82458.1|/4.96191e-107/hypothetical protein DAPPUDRAFT_316658 [Daphnia pulex]	gi|71037565|gb|AC116318.7|/3e-06/Mus musculus BAC clone RP23-80L14 from chromosome 1, complete sequence	sp|Q5PQM9|KMCP1_RAT/6e-91/Kidney mitochondrial carrier protein 1 OS=Rattus norvegicus GN=Slc25a30 PE=2 SV=1	dpo:Dpse_GA20254/2e-97/GA20254 gene product from transcript GA20254-RA; K15106 solute carrier family 25 (mitochondrial carrier), member 14/30	NA	biological_process:GO:0006810//transport;cellular_component:GO:0016020//membrane;
CL1181.Contig2_All	2013	3.04	6.93	1.18878	1.59218e-12	3.41924e-11	Up	NA	NA	NA	NA	NA	NA
CL943.Contig1_All	3423	3.42	7.78	1.18577	1.02765e-22	3.6978e-21	Up	gi|242018979|ref|XP_002429946.1|/0/eukaryotic translation initiation factor 3 subunit, putative [Pediculus humanus corporis] &gt;gi|212514992|gb|EEB17208.1| eukaryotic translation initiation factor 3 subunit, putative [Pediculus humanus corporis]	gi|157115083|ref|XM_001658055.1|/1e-09/Aedes aegypti eukaryotic translation initiation factor 3, theta subunit partial mRNA	sp|Q173M7|EIF3A_AEDAE/0.0/Eukaryotic translation initiation factor 3 subunit A OS=Aedes aegypti GN=eIF3-S10 PE=3 SV=1	tca:662100/0.0/similar to CG9805-PA; K03254 translation initiation factor 3 subunit A	NMB0700/5e-15/---	NA
CL1811.Contig2_All	4345	0.84	1.91	1.18511	3.90542e-08	5.698e-07	Up	gi|340724318|ref|XP_003400529.1|/4.08905e-113/PREDICTED: hypothetical protein LOC100646199 [Bombus terrestris]	gi|74136726|gb|AC164296.2|/4e-07/Mus musculus BAC clone RP24-342N6 from chromosome 16, complete sequence	sp|Q15032|R3HD1_HUMAN/3e-69/R3H domain-containing protein 1 OS=Homo sapiens GN=R3HDM1 PE=1 SV=3	aag:AaeL_AAEL009189/2e-69/encore protein; K02360 a component of the cytoplasm (encore)	NA	NA
CL1611.Contig2_All	4093	0.71	1.61	1.18117	9.08218e-07	1.10225e-05	Up	gi|646714758|gb|KDR18612.1|/0/HBS1-like protein [Zootermopsis nevadensis]	gi|342326461|gb|JF284600.1|/2e-30/Cherax quadricarinatus clone L1-736 Hsp70 subfamily B suppressor 1-like protein-like protein mRNA, partial cds	sp|Q69ZS7|HBS1L_MOUSE/3e-167/HBS1-like protein OS=Mus musculus GN=Hbs1l PE=1 SV=2	cqu:CpipJ_CPIJ013330/1e-178/eukaryotic peptide chain release factor GTP-binding subunit; K14416 elongation factor 1 alpha-like protein	SPBC2G5.08/3e-93/---	NA
CL496.Contig7_All	4052	28.23	63.91	1.17881	7.5563e-206	2.08164e-203	Up	gi|157114447|ref|XP_001652275.1|/6.2829e-100/muscle lim protein [Aedes aegypti] &gt;gi|108877265|gb|EAT41490.1| AAEL006866-PA [Aedes aegypti]	gi|146432688|gb|EF364552.1|/3e-48/Macrobrachium rosenbergii clone LIM male reproductive-related LIM protein mRNA, complete cds	sp|Q24400|MLP2_DROME/3e-92/Muscle LIM protein Mlp84B OS=Drosophila melanogaster GN=Mlp84B PE=1 SV=1	smm:Smp_087250/1e-50/crp1/csrp1/crip1; K09377 cysteine and glycine-rich protein	NA	molecular_function:GO:0046872//metal ion binding;
CL206.Contig3_All	2230	3.21	7.25	1.17541	4.93344e-14	1.18126e-12	Up	gi|158693|gb|AAA28966.1|/1.55441e-56/tropomyosin isoform 9A [Drosophila melanogaster]	gi|170791251|gb|EU410072.1|/1e-116/Litopenaeus vannamei Lit v 1 tropomyosin mRNA, complete cds	sp|Q25456|TPM_METEN/2e-51/Tropomyosin OS=Metapenaeus ensis PE=1 SV=1	nvi:100115388/1e-39/Tm1, NV12583; tropomyosin 1; K10373 tropomyosin 1	Cgl1939/4e-10/---	NA
CL423.Contig3_All	10230	1.75	3.95	1.1745	5.10846e-34	2.67646e-32	Up	gi|646710734|gb|KDR16152.1|/2.6831e-73/hypothetical protein L798_09565, partial [Zootermopsis nevadensis]	NA	sp|Q9W596|FUTSC_DROME/3e-20/Microtubule-associated protein futsch OS=Drosophila melanogaster GN=futsch PE=1 SV=4	pon:100174005/2e-11/MAP1B; microtubule-associated protein 1B; K10429 microtubule-associated protein 1	SPAC140.02/4e-06/---	NA
CL41.Contig3_All	3833	1.49	3.36	1.17315	1.05646e-11	2.12119e-10	Up	gi|541906808|gb|AGV28716.1|/0/timeless [Eurydice pulchra]	gi|541906807|gb|KC885969.1|/1e-06/Eurydice pulchra timeless mRNA, complete cds	sp|P49021|TIM_DROME/3e-96/Protein timeless OS=Drosophila melanogaster GN=tim PE=1 SV=3	dme:Dmel_CG3234/1e-95/tim; timeless; K12074 timeless	NA	biological_process:GO:0050794//regulation of cellular process;GO:0009605//response to external stimulus;GO:0009416//response to light stimulus;GO:0042749//regulation of circadian sleep/wake cycle;GO:0007618//mating;GO:0044763//single-organism cellular process;GO:0030431//sleep;cellular_component:GO:0044424//intracellular part;molecular_function:GO:0005515//protein binding;
CL1016.Contig5_All	3878	0.88	1.98	1.16993	1.23187e-07	1.68502e-06	Up	gi|668458321|gb|KFB46248.1|/0/AGAP008646-PA-like protein [Anopheles sinensis]	gi|338224466|gb|HM217881.1|/5e-28/Scylla paramamosain camp/cgmp cyclic nucleotide phosphodiesterase mRNA, partial cds	sp|Q9VJ79|PDE11_DROME/0.0/Dual 3',5'-cyclic-AMP and -GMP phosphodiesterase 11 OS=Drosophila melanogaster GN=Pde11 PE=1 SV=4	dwi:Dwil_GK24656/0.0/GK24656 gene product from transcript GK24656-RA; K13298 dual 3',5'-cyclic-AMP and -GMP phosphodiesterase 11 [EC:3.1.4.17 3.1.4.35]	Rv3876/9e-07/---	molecular_function:GO:0004114//3',5'-cyclic-nucleotide phosphodiesterase activity;
Unigene13458_All	1461	2.53	5.69	1.16929	1.0543e-07	1.45927e-06	Up	NA	NA	NA	NA	NA	NA
CL372.Contig1_All	8126	0.81	1.82	1.16794	1.92125e-13	4.38311e-12	Up	gi|307209890|gb|EFN86669.1|/2.12375e-65/Adenomatous polyposis coli protein [Harpegnathos saltator]	gi|524975579|ref|XM_005087561.1|/3e-09/PREDICTED: Mesocricetus auratus sterile alpha motif domain containing 1 (Samd1), mRNA	sp|Q61315|APC_MOUSE/4e-42/Adenomatous polyposis coli protein OS=Mus musculus GN=Apc PE=1 SV=1	ame:552177/4e-62/uncharacterized LOC552177; K02085 adenomatosis polyposis coli protein	SPAC140.02/3e-07/---	NA
CL2605.Contig2_All	3147	3.12	7.01	1.16787	8.33202e-19	2.52623e-17	Up	gi|494593975|gb|AGL39312.1|/0/8-lipoxygenase [Penaeus monodon]	gi|494593974|gb|JX679862.1|/0.0/Penaeus monodon 8-lipoxygenase (8-LOX) mRNA, complete cds	sp|O16025|AOSL_PLEHO/3e-80/Allene oxide synthase-lipoxygenase protein OS=Plexaura homomalla PE=1 SV=1	spu:584481/6e-160/uncharacterized LOC584481; K00461 arachidonate 5-lipoxygenase [EC:1.13.11.34]	NA	NA
CL2110.Contig4_All	1875	1.2	2.69	1.16457	3.46454e-05	0.000323593	Up	gi|207113126|ref|NP_001129030.1|/6.84064e-37/selenoprotein X, 1 [Gallus gallus]	NA	sp|Q5R869|MSRB1_PONAB/4e-37/Methionine-R-sulfoxide reductase B1 OS=Pongo abelii GN=MSRB1 PE=3 SV=2	gga:416540/3e-38/SEPX1; selenoprotein X, 1 (EC:1.8.4.-); K07305 peptide-methionine (R)-S-oxide reductase [EC:1.8.4.12]	MA0449/4e-11/---	NA
CL2092.Contig2_All	923	3.97	8.87	1.1598	2.4535e-07	3.2368e-06	Up	gi|195132462|ref|XP_002010662.1|/4.55284e-07/GI21584 [Drosophila mojavensis] &gt;gi|193907450|gb|EDW06317.1| GI21584 [Drosophila mojavensis]	gi|117644659|emb|CR318626.13|/7e-24/Zebrafish DNA sequence from clone DKEY-29L7 in linkage group 7, complete sequence	sp|Q54F73|CCS_DICDI/8e-07/Probable copper chaperone for superoxide dismutase OS=Dictyostelium discoideum GN=ccs PE=3 SV=1	NA	NA	NA
CL1204.Contig3_All	993	2.14	4.78	1.1594	8.20522e-05	0.00071527	Up	gi|646718887|gb|KDR21190.1|/6.21769e-53/hypothetical protein L798_03596 [Zootermopsis nevadensis]	NA	sp|Q9BUU2|MET22_HUMAN/8e-27/Methyltransferase-like protein 22 OS=Homo sapiens GN=METTL22 PE=1 SV=2	bmy:Bm1_35310/4e-07/N-acetylglucosamine kinase (EC:2.7.1.59); K00884 N-acetylglucosamine kinase [EC:2.7.1.59]	NA	NA
CL916.Contig4_All	2924	0.84	1.87	1.15458	1.57731e-05	0.000157669	Up	gi|675869812|ref|XP_009020466.1|/1.09536e-34/hypothetical protein HELRODRAFT_174776 [Helobdella robusta] &gt;gi|555697997|gb|ESO01230.1| hypothetical protein HELRODRAFT_174776 [Helobdella robusta]	gi|111153840|emb|CR749182.10|/4e-06/Zebrafish DNA sequence from clone CH211-61B7 in linkage group 12, complete sequence	sp|Q13501|SQSTM_HUMAN/1e-20/Sequestosome-1 OS=Homo sapiens GN=SQSTM1 PE=1 SV=1	spu:590854/1e-36/similar to oxidative stress protein; K14381 sequestosome 1	XF0818/4e-07/---	NA
Unigene9780_All	3239	2.42	5.38	1.1526	6.8515e-15	1.72094e-13	Up	gi|645003508|ref|XP_008212585.1|/5.27299e-78/PREDICTED: ecdysone-induced protein 74EF-like isoform X1 [Nasonia vitripennis] &gt;gi|645003510|ref|XP_008212586.1| PREDICTED: ecdysone-induced protein 74EF-like isoform X1 [Nasonia vitripennis] &gt;gi|645003512|ref|XP_008212587.1| PREDICTED: ecdysone-induced protein 74EF-like isoform X1 [Nasonia vitripennis]	gi|31978946|gb|AY170859.1|/2e-67/Manduca sexta transcription factor E74 isoform A mRNA, complete cds	sp|P20105|E74EA_DROME/1e-73/Ecdysone-induced protein 74EF isoform A OS=Drosophila melanogaster GN=Eip74EF PE=2 SV=2	nvi:100122824/1e-75/NV11696; uncharacterized LOC100122824; K09428 E74-like factor 1/2/4	Rv3876/1e-11/---	NA
CL151.Contig2_All	3131	4.57	10.14	1.14979	1.26546e-25	5.06579e-24	Up	gi|557168020|emb|CDJ57124.1|/2.90498e-41/hypothetical protein EMWEY_00006690 [Eimeria maxima]	gi|354797070|gb|JN961571.1|/2e-14/Mus musculus targeted KO-first, conditional ready, lacZ-tagged mutant allele Myo1h:tm1a(KOMP)Wtsi; transgenic	sp|Q55F68|CYAD_DICDI/4e-31/Adenylate cyclase, terminal-differentiation specific OS=Dictyostelium discoideum GN=acrA PE=1 SV=1	aga:AgaP_AGAP004734/2e-35/AGAP004734-PA; K14972 PAX-interacting protein 1	YBR112c/3e-17/---	NA
CL41.Contig2_All	3664	1.26	2.78	1.14166	3.09526e-09	5.06713e-08	Up	gi|541906808|gb|AGV28716.1|/0/timeless [Eurydice pulchra]	gi|541906807|gb|KC885969.1|/1e-06/Eurydice pulchra timeless mRNA, complete cds	sp|P49021|TIM_DROME/3e-94/Protein timeless OS=Drosophila melanogaster GN=tim PE=1 SV=3	dse:Dsec_GM18146/1e-93/GM18146 gene product from transcript GM18146-RA; K12074 timeless	NA	NA
Unigene5522_All	1918	4.08	9	1.14136	3.51968e-14	8.48299e-13	Up	NA	gi|118492176|gb|EF130042.1|/2e-07/Sus scrofa clone KVL738 microsatellite sequence	NA	NA	NA	NA
Unigene750_All	2235	12.07	26.56	1.13783	4.64182e-45	3.24042e-43	Up	gi|288779614|dbj|BAI70368.1|/0/suppressor of cytokine signaling-2 like protein [Marsupenaeus japonicus]	gi|288779613|dbj|AB516427.1|/0.0/Marsupenaeus japonicus mRNA for suppressor of cytokine signaling-2 like protein, complete cds	sp|Q9PW70|CISH_CHICK/6e-26/Cytokine-inducible SH2-containing protein OS=Gallus gallus GN=CISH PE=2 SV=1	acs:100552117/5e-26/cytokine-inducible SH2-containing protein-like; K04701 cytokine inducible SH2-containing protein	NA	NA
Unigene6484_All	6815	0.6	1.32	1.1375	3.4897e-08	5.14716e-07	Up	gi|478345912|gb|AGI96978.1|/0/myosin H [Nilaparvata lugens]	gi|194756333|ref|XM_001960398.1|/1e-112/Drosophila ananassae GF11513 (Dana\GF11513), mRNA	sp|Q99323|MYSN_DROME/0.0/Myosin heavy chain, non-muscle OS=Drosophila melanogaster GN=zip PE=1 SV=2	ame:412092/0.0/Mhc2; myosin heavy chain 2; K10352 myosin heavy chain	ECU04g1000/0.0/---	NA
CL380.Contig1_All	1535	55.55	120.48	1.11693	1.28753e-129	2.5571e-127	Up	gi|71067609|gb|AAZ22828.1|/0/lymphoid organ expressed yellow head virus receptor protein [Penaeus monodon]	gi|71067608|gb|DQ073920.1|/0.0/Penaeus monodon lymphoid organ expressed yellow head virus receptor protein mRNA, partial cds	sp|P50887|RL22_DROME/6e-51/60S ribosomal protein L22 OS=Drosophila melanogaster GN=RpL22 PE=1 SV=2	api:100160224/2e-59/Rpl22; ribosomal protein L22; K02891 large subunit ribosomal protein L22e	tolA/2e-25/---	NA
CL1079.Contig3_All	2596	13.9	29.91	1.10554	3.12128e-56	2.75749e-54	Up	gi|597864447|gb|EYC13848.1|/3.64502e-18/hypothetical protein Y032_0042g564 [Ancylostoma ceylanicum]	NA	sp|Q54KD5|Y7399_DICDI/7e-11/P17/29C-like protein DDB_G0287399 OS=Dictyostelium discoideum GN=DDB_G0287399 PE=3 SV=1	mgp:100550899/1e-10/protein SPT2 homolog; K15193 protein SPT2	XF1267/4e-09/---	NA
CL1515.Contig3_All	2521	8.1	17.41	1.10392	2.42544e-32	1.19042e-30	Up	gi|121485025|gb|ABM54577.1|/0/Hsp90 [Penaeus monodon]	gi|315364805|gb|HQ008268.1|/0.0/Litopenaeus vannamei heat shock protein 90 (HSP90) mRNA, complete cds	sp|P82995|HS90A_RAT/0.0/Heat shock protein HSP 90-alpha OS=Rattus norvegicus GN=Hsp90aa1 PE=1 SV=3	ame:408928/0.0/Hsp90, Hsp83; heat shock protein 90; K04079 molecular chaperone HtpG	SPAC926.04c/0.0/---	biological_process:GO:0006457//protein folding;GO:0006950//response to stress;molecular_function:GO:0005524//ATP binding;GO:0051082//unfolded protein binding;
CL2444.Contig3_All	1729	13.97	29.99	1.10215	4.13956e-37	2.38864e-35	Up	gi|321456507|gb|EFX67613.1|/2.06298e-141/hypothetical protein DAPPUDRAFT_63809 [Daphnia pulex]	gi|170043957|ref|XM_001849580.1|/2e-16/Culex quinquefasciatus threonine dehydrogenase, mRNA	sp|Q2KIR8|TDH_BOVIN/1e-118/L-threonine 3-dehydrogenase, mitochondrial OS=Bos taurus GN=TDH PE=2 SV=1	cqu:CpipJ_CPIJ008256/7e-141/threonine dehydrogenase; K15789 threonine 3-dehydrogenase [EC:1.1.1.103]	TVN0454/4e-76/---	biological_process:GO:0044237//cellular metabolic process;molecular_function:GO:0000166//nucleotide binding;GO:0003824//catalytic activity;GO:0050662//coenzyme binding;
Unigene2339_All	945	2.6	5.58	1.10175	8.41184e-05	0.000732285	Up	gi|62126070|gb|AAX63905.1|/7.27715e-16/C-type lectin protein [Fenneropenaeus chinensis]	NA	sp|Q9P126|CLC1B_HUMAN/1e-07/C-type lectin domain family 1 member B OS=Homo sapiens GN=CLEC1B PE=1 SV=2	bta:513266/6e-09/CD209, DC-SIGN; CD209 molecule; K06563 CD209 antigen	NA	NA
CL130.Contig6_All	2226	3.36	7.21	1.10154	9.01174e-13	1.98011e-11	Up	gi|356483015|emb|CCE46010.1|/0/putative DEAD-box ATP-dependent RNA helicase [Cancer pagurus]	gi|226346212|gb|FJ361171.1|/1e-157/Cherax quadricarinatus clone y9_B7 mRNA sequence	sp|Q92841|DDX17_HUMAN/0.0/Probable ATP-dependent RNA helicase DDX17 OS=Homo sapiens GN=DDX17 PE=1 SV=2	ame:412313/0.0/DDX17; DEAD (Asp-Glu-Ala-Asp) box polypeptide 17; K13178 ATP-dependent RNA helicase DDX17 [EC:3.6.4.13]	ECU08g1080/6e-130/---	NA
CL1720.Contig1_All	4701	0.95	2.02	1.08836	3.31694e-08	4.90647e-07	Up	gi|675373521|gb|KFM66423.1|/0/Apoptosis-stimulating of p53 protein 1, partial [Stegodyphus mimosarum]	gi|194754023|ref|XM_001959269.1|/3e-20/Drosophila ananassae GF12113 (Dana\GF12113), mRNA	sp|Q8CG79|ASPP2_MOUSE/2e-132/Apoptosis-stimulating of p53 protein 2 OS=Mus musculus GN=Tp53bp2 PE=1 SV=3	oaa:100075123/9e-33/uncharacterized LOC100075123; K13172 serine/arginine repetitive matrix protein 2	YPO2725/3e-12/---	NA
CL57.Contig7_All	6884	2.31	4.91	1.08783	1.69415e-25	6.73978e-24	Up	gi|123445462|ref|XP_001311491.1|/1.40152e-94/hypothetical protein [Trichomonas vaginalis G3] &gt;gi|121893302|gb|EAX98561.1| conserved hypothetical protein [Trichomonas vaginalis G3]	gi|78190123|gb|AC153645.4|/4e-11/Mus musculus BAC clone RP24-534E8 from chromosome 13, complete sequence	sp|A2ASS6|TITIN_MOUSE/4e-50/Titin OS=Mus musculus GN=Ttn PE=1 SV=1	bta:540561/3e-50/TTN; titin; K12567 titin [EC:2.7.11.1]	STM0960/3e-22/---	NA
CL202.Contig9_All	2742	12.2	25.93	1.08774	1.56945e-50	1.24102e-48	Up	gi|677987083|ref|XP_009074598.1|/4.30477e-118/PREDICTED: ELAV-like protein 4 isoform X1 [Acanthisitta chloris]	gi|157087473|gb|EU118282.1|/0.0/Litopenaeus vannamei isolate LV-zs 18S ribosomal RNA gene, partial sequence; internal transcribed spacer 1, complete sequence; and 5.8S ribosomal RNA gene, partial sequence	sp|Q61701|ELAV4_MOUSE/6e-120/ELAV-like protein 4 OS=Mus musculus GN=Elavl4 PE=1 SV=1	nvi:100119488/2e-152/NV11101; ELAV-like protein 3-like; K13208 ELAV like protein 2/3/4	YCL011c/2e-11/---	NA
CL1071.Contig3_All	2845	3.19	6.78	1.08773	6.16714e-15	1.55208e-13	Up	gi|194770333|ref|XP_001967248.1|/1.18109e-09/GF15984 [Drosophila ananassae] &gt;gi|190614524|gb|EDV30048.1| GF15984 [Drosophila ananassae]	NA	sp|Q9V3Q6|M3K7_DROME/3e-06/Mitogen-activated protein kinase kinase kinase 7 OS=Drosophila melanogaster GN=Tak1 PE=2 SV=1	dan:Dana_GF15984/6e-11/GF15984 gene product from transcript GF15984-RA; K04427 mitogen-activated protein kinase kinase kinase 7 [EC:2.7.11.25]	NA	NA
CL112.Contig6_All	231	78.79	167.32	1.08653	5.16118e-17	1.43572e-15	Up	gi|560124276|emb|CDJ91088.1|/8.53803e-25/unnamed protein product [Haemonchus contortus]	gi|82734397|gb|AC165336.4|/8e-42/Mus musculus BAC clone RP24-470O8 from chromosome y, complete sequence	sp|Q75JC9|Y8484_DICDI/4e-22/Uncharacterized protein DDB_G0271670 OS=Dictyostelium discoideum GN=DDB_G0271670 PE=4 SV=1	mdo:100031345/1e-23/transcription elongation factor SPT5-like; K15172 transcription elongation factor SPT5	XF1267/2e-17/---	NA
Unigene5672_All	4937	230.91	490.22	1.0861	0	0	Up	gi|242016919|ref|XP_002428942.1|/0/collagen alpha-2 precursor, putative [Pediculus humanus corporis] &gt;gi|212513771|gb|EEB16204.1| collagen alpha-2 precursor, putative [Pediculus humanus corporis]	gi|171702072|emb|CU062606.10|/7e-06/Pig DNA sequence from clone CH242-87M16 on chromosome 1, complete sequence	sp|P02459|CO2A1_BOVIN/0.0/Collagen alpha-1(II) chain OS=Bos taurus GN=COL2A1 PE=1 SV=4	ame:410038/0.0/fibril-forming collagen alpha chain-like; K06236 collagen, type I/II/III/V/XI, alpha	Cgl1939/4e-19/---	NA
CL1018.Contig2_All	7073	5.89	12.5	1.08559	1.98203e-63	2.06421e-61	Up	gi|389594453|ref|XP_003722449.1|/1.01789e-31/proteophosphoglycan 5 [Leishmania major strain Friedlin] &gt;gi|323363677|emb|CBZ12682.1| proteophosphoglycan 5 [Leishmania major strain Friedlin]	NA	sp|Q52KI8|SRRM1_MOUSE/2e-20/Serine/arginine repetitive matrix protein 1 OS=Mus musculus GN=Srrm1 PE=1 SV=2	mdo:100018249/1e-21/uncharacterized LOC100018249; K13172 serine/arginine repetitive matrix protein 2	Rv3876/5e-06/---	biological_process:GO:1901360//organic cyclic compound metabolic process;GO:0034641//cellular nitrogen compound metabolic process;GO:0046483//heterocycle metabolic process;GO:0006725//cellular aromatic compound metabolic process;GO:0044238//primary metabolic process;molecular_function:GO:0003824//catalytic activity;
Unigene72_All	3399	0.75	1.59	1.08406	3.77082e-05	0.00034965	Up	gi|612031763|ref|XP_007496547.1|/0/PREDICTED: NF-X1-type zinc finger protein NFXL1 isoform X1 [Monodelphis domestica] &gt;gi|612031765|ref|XP_007496548.1| PREDICTED: NF-X1-type zinc finger protein NFXL1 isoform X2 [Monodelphis domestica]	NA	sp|Q6ZNB6|NFXL1_HUMAN/0.0/NF-X1-type zinc finger protein NFXL1 OS=Homo sapiens GN=NFXL1 PE=1 SV=2	mdo:100019444/0.0/NFXL1; nuclear transcription factor, X-box binding-like 1; K15683 NF-X1-type zinc finger protein NFXL1	NA	NA
CL1593.Contig1_All	2942	26.61	56.4	1.08373	8.5762e-115	1.58074e-112	Up	gi|38194439|gb|AAR13229.1|/1.58205e-158/glycerol-3-phosphate dehydrogenase [Ctenolepisma longicaudata]	gi|67043760|gb|DQ062224.1|/8e-20/Lysiphlebus testaceipes glycerol-3-phosphate dehydrogenase (Gpdh) mRNA, complete cds	sp|O97463|GPDA_DROKA/1e-153/Glycerol-3-phosphate dehydrogenase [NAD(+)], cytoplasmic OS=Drosophila kanekoi GN=Gpdh1 PE=3 SV=3	nvi:100123687/4e-158/NV14101; glycerol 3 phosphate dehydrogenase; K00006 glycerol-3-phosphate dehydrogenase (NAD+) [EC:1.1.1.8]	SPBC215.05/7e-89/---	NA
CL352.Contig2_All	3517	124.34	263.47	1.08335	0	0	Up	gi|356651196|gb|AET34915.1|/2.62389e-38/heat shock protein 21 [Macrobrachium rosenbergii]	NA	sp|P02513|HSP17_CAEEL/8e-10/Heat shock protein Hsp-16.48/Hsp-16.49 OS=Caenorhabditis elegans GN=hsp-16.48 PE=2 SV=1	aag:AaeL_AAEL013341/1e-09/lethal(2)essential for life protein, l2efl; K09542 crystallin, alpha B	NA	NA
Unigene1819_All	1042	4.84	10.22	1.07832	3.0969e-08	4.59158e-07	Up	NA	gi|51127565|emb|BX324162.8|/4e-07/Zebrafish DNA sequence from clone DKEY-95O3 in linkage group 15, complete sequence	NA	NA	NA	NA
CL2200.Contig3_All	6593	2.54	5.36	1.0774	5.13652e-26	2.0724e-24	Up	gi|676493445|ref|XP_009066241.1|/0/hypothetical protein LOTGIDRAFT_223003 [Lottia gigantea] &gt;gi|556094406|gb|ESO83059.1| hypothetical protein LOTGIDRAFT_223003 [Lottia gigantea]	gi|557298854|ref|XM_006031619.1|/1e-08/PREDICTED: Alligator sinensis dysferlin (DYSF), transcript variant X7, mRNA	sp|Q69ZN7|MYOF_MOUSE/0.0/Myoferlin OS=Mus musculus GN=Myof PE=1 SV=2	oaa:100075123/2e-33/uncharacterized LOC100075123; K13172 serine/arginine repetitive matrix protein 2	Cgl1939/9e-08/---	NA
CL1707.Contig1_All	988	3.72	7.82	1.07187	2.40874e-06	2.76487e-05	Up	gi|167521515|ref|XP_001745096.1|/1.8742e-09/hypothetical protein [Monosiga brevicollis MX1] &gt;gi|163776710|gb|EDQ90329.1| predicted protein [Monosiga brevicollis MX1]	gi|68532123|gb|AC162465.3|/2e-30/Mus musculus 6 BAC RP24-108G5 (Roswell Park Cancer Institute (C57BL/6J Male) Mouse BAC Library) complete sequence	sp|P49756|RBM25_HUMAN/3e-10/RNA-binding protein 25 OS=Homo sapiens GN=RBM25 PE=1 SV=3	oaa:100091292/1e-09/RBM25; RNA binding motif protein 25; K12822 RNA-binding protein 25	NA	NA
CL1195.Contig2_All	1976	4.44	9.33	1.07132	9.83848e-14	2.31037e-12	Up	gi|672572182|gb|KFH11157.1|/3.42739e-10/putative tRNA splicing endonuclease [Toxoplasma gondii VAND]	gi|545494133|ref|XM_005618603.1|/7e-07/PREDICTED: Canis lupus familiaris amyloid beta (A4) precursor protein-binding, family B, member 2 (APBB2), transcript variant X16, mRNA	sp|Q75JC9|Y8484_DICDI/1e-11/Uncharacterized protein DDB_G0271670 OS=Dictyostelium discoideum GN=DDB_G0271670 PE=4 SV=1	NA	XF1267/4e-06/---	NA
CL735.Contig2_All	3108	4.38	9.2	1.0707	7.52534e-21	2.53683e-19	Up	gi|668459351|gb|KFB47148.1|/6.45843e-17/AGAP005951-PA-like protein [Anopheles sinensis]	NA	sp|Q52KI8|SRRM1_MOUSE/3e-12/Serine/arginine repetitive matrix protein 1 OS=Mus musculus GN=Srrm1 PE=1 SV=2	mmu:51796/2e-12/Srrm1, AA407769, POP101, Srm160; serine/arginine repetitive matrix 1; K13171 serine/arginine repetitive matrix protein 1	Rv3876/8e-11/---	NA
Unigene14722_All	3280	0.75	1.57	1.0658	6.9515e-05	0.000614341	Up	gi|307207027|gb|EFN84850.1|/4.4662e-08/Inosine-5&apos;-monophosphate dehydrogenase [Harpegnathos saltator]	gi|78190204|gb|AC164110.4|/2e-08/Mus musculus BAC clone RP23-307N19 from chromosome 12, complete sequence	sp|B0UXP9|IMDH2_DANRE/4e-08/Inosine-5'-monophosphate dehydrogenase 2 OS=Danio rerio GN=impdh2 PE=3 SV=1	ame:550673/4e-09/ras; inosine-5'-monophosphate dehydrogenase; K00088 IMP dehydrogenase [EC:1.1.1.205]	NA	NA
CL103.Contig9_All	2135	7.39	15.44	1.06303	3.43908e-23	1.2587e-21	Up	gi|356651196|gb|AET34915.1|/5.74073e-51/heat shock protein 21 [Macrobrachium rosenbergii]	NA	sp|P02515|HSP22_DROME/5e-10/Heat shock protein 22 OS=Drosophila melanogaster GN=Hsp22 PE=1 SV=4	tca:657196/5e-11/similar to heat shock protein 1; K09542 crystallin, alpha B	NA	NA
Unigene6485_All	2915	1.97	4.1	1.05743	2.43712e-09	4.03092e-08	Up	gi|697463590|gb|KGL97724.1|/1.09391e-26/hypothetical protein N301_01219, partial [Charadrius vociferus]	gi|374428415|emb|FQ310507.3|/1e-49/Dicentrarchus labrax chromosome sequence corresponding to linkage group 1, bottom part, complete sequence	sp|Q1ZXH2|FHKB_DICDI/2e-07/Probable serine/threonine-protein kinase fhkB OS=Dictyostelium discoideum GN=fhkB PE=3 SV=1	dmo:Dmoj_GI15889/1e-10/GI15889 gene product from transcript GI15889-RA; K14079 poly(A) RNA polymerase GLD2 [EC:2.7.7.19]	PM0926/2e-08/---	NA
Unigene506_All	3276	5.64	11.73	1.05644	4.63796e-27	1.91652e-25	Up	gi|241606355|ref|XP_002405716.1|/5.83303e-08/conserved hypothetical protein [Ixodes scapularis] &gt;gi|215500662|gb|EEC10156.1| conserved hypothetical protein [Ixodes scapularis]	gi|46017865|emb|BX933448.2|/2e-11/Gallus gallus finished cDNA, clone ChEST664m13 >gi|46017911|emb|BX933520.2| Gallus gallus finished cDNA, clone ChEST48a13	sp|Q9NSI5|IGSF5_HUMAN/5e-06/Immunoglobulin superfamily member 5 OS=Homo sapiens GN=IGSF5 PE=2 SV=2	NA	NA	NA
CL495.Contig9_All	6009	0.77	1.6	1.05514	5.93606e-08	8.50094e-07	Up	gi|321471992|gb|EFX82963.1|/0/hypothetical protein DAPPUDRAFT_302120 [Daphnia pulex]	gi|23587121|dbj|AK115178.1|/4e-14/Ciona intestinalis cDNA, clone:cieg037h08, full insert sequence	sp|E9PAV3|NACAM_HUMAN/6e-50/Nascent polypeptide-associated complex subunit alpha, muscle-specific form OS=Homo sapiens GN=NACA PE=1 SV=1	ame:552523/7e-166/threonine dehydratase catabolic-like; K01754 threonine dehydratase [EC:4.3.1.19]	TM0356/2e-80/---	biological_process:GO:0006567//threonine catabolic process;molecular_function:GO:0004794//L-threonine ammonia-lyase activity;
CL1826.Contig2_All	6071	0.78	1.62	1.05445	4.64748e-08	6.73845e-07	Up	gi|571500653|ref|XP_006560848.1|/1.0611e-138/PREDICTED: CUGBP Elav-like family member 2-like isoform X13 [Apis mellifera]	gi|399567935|gb|AC226687.3|/9e-43/Mus musculus BAC clone CH36-242F17 from chromosome y, complete sequence	sp|Q792H5|CELF2_RAT/2e-122/CUGBP Elav-like family member 2 OS=Rattus norvegicus GN=Celf2 PE=2 SV=1	tca:660275/4e-130/similar to CG31762-PC, isoform C; K02177 bruno	SPAC140.02/8e-11/---	NA
CL1132.Contig2_All	3557	1.84	3.82	1.05387	1.10361e-10	2.04591e-09	Up	gi|675379677|gb|KFM72579.1|/2.85228e-24/TSC22 domain family protein 1, partial [Stegodyphus mimosarum]	gi|545182551|ref|XM_001505056.3|/2e-18/PREDICTED: Equus caballus TSC22 domain family, member 4 (TSC22D4), transcript variant X1, mRNA	sp|Q24523|BUN2_DROME/2e-20/Protein bunched, class 2/F/G isoform OS=Drosophila melanogaster GN=bun PE=2 SV=4	hsa:4583/2e-14/MUC2, MLP, MUC-2, SMUC; mucin 2, oligomeric mucus/gel-forming; K10955 intestinal mucin-2	NA	biological_process:GO:0007297//ovarian follicle cell migration;GO:0046843//dorsal appendage formation;GO:0008101//decapentaplegic signaling pathway;GO:0043066//negative regulation of apoptotic process;GO:0030307//positive regulation of cell growth;GO:0035071//salivary gland cell autophagic cell death;GO:0042246//tissue regeneration;GO:0035282//segmentation;GO:0007476//imaginal disc-derived wing m…
Unigene7134_All	2896	3.68	7.63	1.05198	4.58392e-16	1.22461e-14	Up	NA	NA	NA	NA	NA	NA
CL1275.Contig2_All	2250	3.64	7.54	1.05063	1.86002e-12	3.97445e-11	Up	gi|242010749|ref|XP_002426121.1|/2.23447e-77/conserved hypothetical protein [Pediculus humanus corporis] &gt;gi|212510168|gb|EEB13383.1| conserved hypothetical protein [Pediculus humanus corporis]	NA	sp|P21525|FOSLA_DROME/3e-35/Transcription factor kayak, isoforms A/B/F OS=Drosophila melanogaster GN=kay PE=1 SV=4	tca:655024/3e-61/kay, GLEAN_11870; kayak; K09031 fos-like antigen, invertebrate	Cgl1939/1e-12/---	NA
CL373.Contig14_All	2981	8.22	17.02	1.05002	1.3511e-34	7.15191e-33	Up	gi|557750209|ref|XP_005174868.1|/2.8694e-115/PREDICTED: glutaminase kidney isoform, mitochondrial-like isoform X2 [Musca domestica]	gi|195485243|ref|XM_002090975.1|/2e-08/Drosophila yakuba GE13430 (Dyak\GE13430), mRNA	sp|P13264|GLSK_RAT/1e-99/Glutaminase kidney isoform, mitochondrial OS=Rattus norvegicus GN=Gls PE=1 SV=2	aag:AaeL_AAEL008559/3e-115/glutaminase; K01425 glutaminase [EC:3.5.1.2]	all2934/2e-46/---	NA
CL791.Contig1_All	3939	3.59	7.41	1.04549	1.40615e-20	4.66652e-19	Up	gi|380025144|ref|XP_003696339.1|/8.33746e-49/PREDICTED: uncharacterized protein LOC100870710 [Apis florea]	gi|241998019|ref|XM_002433608.1|/3e-26/Ixodes scapularis tgf(beta)-induced transcription factor, putative, mRNA	sp|Q8C0Y1|TGIF2_MOUSE/5e-34/Homeobox protein TGIF2 OS=Mus musculus GN=Tgif2 PE=2 SV=1	hsa:4583/8e-14/MUC2, MLP, MUC-2, SMUC; mucin 2, oligomeric mucus/gel-forming; K10955 intestinal mucin-2	NA	NA
CL356.Contig11_All	4552	17.22	35.54	1.04536	6.47346e-107	1.12823e-104	Up	gi|321463510|gb|EFX74525.1|/2.91585e-77/hypothetical protein DAPPUDRAFT_307177 [Daphnia pulex]	gi|133922649|gb|AC199968.1|/4e-66/Monosiga brevicollis clone JGIACYI-93I9, complete sequence	sp|Q20140|KAD1_CAEEL/1e-59/Adenylate kinase isoenzyme 1 OS=Caenorhabditis elegans GN=F38B2.4 PE=2 SV=1	tca:662933/2e-62/similar to F38B2.4; K00939 adenylate kinase [EC:2.7.4.3]	YKL024c/3e-42/---	biological_process:GO:0006139//nucleobase-containing compound metabolic process;GO:0006796//phosphate-containing compound metabolic process;molecular_function:GO:0019205//nucleobase-containing compound kinase activity;
CL2178.Contig1_All	1093	5.91	12.19	1.04447	1.6541e-09	2.77707e-08	Up	gi|358339569|dbj|GAA47606.1|/5.79804e-10/hypothetical protein CLF_100574 [Clonorchis sinensis]	gi|25809498|emb|AL831781.8|/1e-16/Mouse DNA sequence from clone RP23-307O24 on chromosome 2, complete sequence	sp|Q5VTL8|PR38B_HUMAN/6e-07/Pre-mRNA-splicing factor 38B OS=Homo sapiens GN=PRPF38B PE=1 SV=1	aml:100464157/2e-06/uncharacterized LOC100464157; K12850 pre-mRNA-splicing factor 38B	NA	NA
CL1833.Contig1_All	3354	6.12	12.56	1.03723	1.35322e-28	5.92642e-27	Up	gi|170035057|ref|XP_001845388.1|/6.22584e-90/conserved hypothetical protein [Culex quinquefasciatus] &gt;gi|167876846|gb|EDS40229.1| conserved hypothetical protein [Culex quinquefasciatus]	NA	sp|Q8WXX7|AUTS2_HUMAN/2e-60/Autism susceptibility gene 2 protein OS=Homo sapiens GN=AUTS2 PE=1 SV=1	mcc:722114/1e-28/ATN1; atrophin 1; K05626 atrophin-1 (dentatorubral-pallidoluysian atrophy protein)	RSc2303/2e-09/---	NA
Unigene11911_All	2403	3.95	8.1	1.03607	7.18462e-14	1.70435e-12	Up	gi|193610524|ref|XP_001945106.1|/4.09682e-93/PREDICTED: probable E3 ubiquitin-protein ligase RNF144A [Acyrthosiphon pisum]	gi|194758009|ref|XM_001961219.1|/7e-23/Drosophila ananassae GF11090 (Dana\GF11090), mRNA	sp|A4IIY1|R144A_XENTR/2e-81/Probable E3 ubiquitin-protein ligase RNF144A OS=Xenopus tropicalis GN=rnf144a PE=2 SV=1	api:100162226/2e-94/probable E3 ubiquitin-protein ligase RNF144A-A-like; K11975 E3 ubiquitin-protein ligase RNF144 [EC:6.3.2.19]	Rv3876/2e-16/---	NA
Unigene14348_All	1226	2.45	5.02	1.03491	3.45798e-05	0.000323098	Up	gi|545815185|ref|XP_005662255.1|/2.43476e-07/PREDICTED: serine/arginine repetitive matrix protein 2 isoform X4 [Sus scrofa]	gi|165909374|gb|EU373483.1|/8e-15/Litopenaeus vannamei 18S ribosomal RNA gene, partial sequence; internal transcribed spacer 1 and 5.8S ribosomal RNA gene, complete sequence; and internal transcribed spacer 2, partial sequence	sp|P10163|PRB4_HUMAN/1e-06/Basic salivary proline-rich protein 4 OS=Homo sapiens GN=PRB4 PE=1 SV=4	cfa:483316/3e-06/myosin-XV-like; K10361 myosin XV	NA	NA
CL709.Contig1_All	4264	1.84	3.77	1.03486	6.3098e-12	1.2881e-10	Up	gi|443715384|gb|ELU07385.1|/0/hypothetical protein CAPTEDRAFT_155564 [Capitella teleta]	gi|551516591|ref|XM_005809742.1|/2e-09/PREDICTED: Xiphophorus maculatus discoidin domain-containing receptor 2-like (LOC102219343), mRNA	sp|Q16832|DDR2_HUMAN/1e-147/Discoidin domain-containing receptor 2 OS=Homo sapiens GN=DDR2 PE=1 SV=2	tca:655103/1e-173/similar to Discoidin domain receptor CG33531-PA; K05125 discoidin domain receptor family member 2 [EC:2.7.10.1]	YAR019c/3e-13/---	NA
CL1031.Contig2_All	322	29.54	60.34	1.03044	4.3622e-10	7.72354e-09	Up	gi|358339569|dbj|GAA47606.1|/4.55343e-07/hypothetical protein CLF_100574 [Clonorchis sinensis]	NA	NA	NA	NA	NA
CL1620.Contig2_All	7365	3.89	7.94	1.02937	2.89938e-39	1.75608e-37	Up	gi|512902604|ref|XP_004925417.1|/4.64505e-112/PREDICTED: myosin light chain kinase, smooth muscle-like [Bombyx mori]	gi|347972446|ref|XM_307828.5|/7e-10/Anopheles gambiae str. PEST AGAP010632-PA (AgaP_AGAP010632) mRNA, partial cds	sp|P29294|MYLK_RABIT/2e-82/Myosin light chain kinase, smooth muscle OS=Oryctolagus cuniculus GN=MYLK PE=1 SV=2	api:100163829/4e-112/uncharacterized LOC100163829; K00907 myosin-light-chain kinase [EC:2.7.11.18]	SPAC14C4.03/2e-30/---	biological_process:GO:0016310//phosphorylation;molecular_function:GO:0004674//protein serine/threonine kinase activity;GO:0000166//nucleotide binding;
CL744.Contig4_All	6134	0.53	1.08	1.02697	8.93614e-06	9.2991e-05	Up	gi|646706360|gb|KDR13634.1|/2.52006e-71/Insulin receptor substrate 1 [Zootermopsis nevadensis]	NA	sp|P84770|IRS1B_XENLA/1e-49/Insulin receptor substrate 1-B OS=Xenopus laevis GN=irs1-b PE=2 SV=1	ame:408438/7e-59/IRS, InRS, chico; insulin receptor substrate; K07187 insulin receptor substrate	XF1267/5e-08/---	NA
Unigene5557_All	1648	19.21	39.11	1.02568	1.04612e-40	6.53699e-39	Up	gi|514258350|gb|AGO46415.1|/8.47245e-129/succinate dehydrogenase complex subunit A, partial [Reticulitermes flavipes]	gi|514258349|gb|KC569746.1|/9e-37/Reticulitermes flavipes succinate dehydrogenase complex subunit A mRNA, partial cds	sp|P21914|SDHB_DROME/7e-122/Succinate dehydrogenase [ubiquinone] iron-sulfur subunit, mitochondrial OS=Drosophila melanogaster GN=SdhB PE=2 SV=2	aag:AaeL_AAEL010330/2e-123/succinate dehydrogenase; K00235 succinate dehydrogenase (ubiquinone) iron-sulfur subunit [EC:1.3.5.1]	YLL041c/7e-104/---	NA
CL509.Contig3_All	2032	28.92	58.87	1.02547	6.74018e-75	8.38269e-73	Up	gi|628823815|gb|AHY82567.1|/2.15242e-07/transcription factor ATF-b [Litopenaeus vannamei]	NA	sp|P15336|ATF2_HUMAN/1e-06/Cyclic AMP-dependent transcription factor ATF-2 OS=Homo sapiens GN=ATF2 PE=1 SV=4	bta:509827/1e-07/ATF2, CREB2, MGC142504; activating transcription factor 2; K04450 activating transcription factor 2	NA	NA
CL1018.Contig3_All	7129	6.07	12.35	1.02474	1.32584e-57	1.22187e-55	Up	gi|389594453|ref|XP_003722449.1|/7.86102e-32/proteophosphoglycan 5 [Leishmania major strain Friedlin] &gt;gi|323363677|emb|CBZ12682.1| proteophosphoglycan 5 [Leishmania major strain Friedlin]	NA	sp|Q52KI8|SRRM1_MOUSE/2e-20/Serine/arginine repetitive matrix protein 1 OS=Mus musculus GN=Srrm1 PE=1 SV=2	mdo:100018249/8e-22/uncharacterized LOC100018249; K13172 serine/arginine repetitive matrix protein 2	Rv3876/5e-06/---	biological_process:GO:1901360//organic cyclic compound metabolic process;GO:0034641//cellular nitrogen compound metabolic process;GO:0046483//heterocycle metabolic process;GO:0006725//cellular aromatic compound metabolic process;GO:0044238//primary metabolic process;molecular_function:GO:0003824//catalytic activity;
Unigene3262_All	2293	5.67	11.51	1.02147	9.98788e-18	2.89468e-16	Up	gi|356651196|gb|AET34915.1|/6.69894e-53/heat shock protein 21 [Macrobrachium rosenbergii]	NA	sp|P02515|HSP22_DROME/5e-10/Heat shock protein 22 OS=Drosophila melanogaster GN=Hsp22 PE=1 SV=4	tca:657196/6e-11/similar to heat shock protein 1; K09542 crystallin, alpha B	NA	biological_process:GO:0044260//cellular macromolecule metabolic process;GO:0006139//nucleobase-containing compound metabolic process;molecular_function:GO:0003824//catalytic activity;
CL1753.Contig3_All	6033	2.76	5.6	1.02076	5.97716e-23	2.16292e-21	Up	gi|389594451|ref|XP_003722448.1|/3.39336e-20/proteophosphoglycan ppg4 [Leishmania major strain Friedlin] &gt;gi|323363676|emb|CBZ12681.1| proteophosphoglycan ppg4 [Leishmania major strain Friedlin]	gi|44890961|gb|AC109308.8|/6e-13/Mus musculus chromosome 3, clone RP24-459K16, complete sequence	sp|Q685J3|MUC17_HUMAN/3e-10/Mucin-17 OS=Homo sapiens GN=MUC17 PE=1 SV=2	xtr:100036683/1e-11/wnk1, hsan2, hsn2, kdp, pha2c, prkwnk1, psk; WNK lysine deficient protein kinase 1 (EC:2.7.11.1); K08867 WNK lysine deficient protein kinase [EC:2.7.11.1]	NA	NA
CL30.Contig17_All	1353	6.42	12.89	1.00561	1.22051e-11	2.43721e-10	Up	gi|350402953|ref|XP_003486655.1|/1.20416e-42/PREDICTED: hypothetical protein LOC100741094, partial [Bombus impatiens]	gi|213030812|emb|CU633999.17|/4e-69/Zebrafish DNA sequence from clone ZFOS-632H11 in linkage group 19, complete sequence	sp|Q5T200|ZC3HD_HUMAN/1e-31/Zinc finger CCCH domain-containing protein 13 OS=Homo sapiens GN=ZC3H13 PE=1 SV=1	tgu:100219403/2e-37/uncharacterized LOC100219403; K14822 rRNA-processing protein CGR1	PA2976/1e-09/---	NA
CL1783.Contig1_All	6925	1.56	3.13	1.00462	4.64296e-15	1.17892e-13	Up	gi|345485295|ref|XP_003425234.1|/3.70376e-103/PREDICTED: uncharacterized protein LOC100113835 isoform X2 [Nasonia vitripennis]	gi|158295558|ref|XM_001688775.1|/4e-14/Anopheles gambiae str. PEST AGAP006212-PA (AgaP_AGAP006212) mRNA, complete cds	sp|P19600|HNRPC_XENLA/2e-28/Heterogeneous nuclear ribonucleoprotein C OS=Xenopus laevis GN=hnrnpc PE=2 SV=1	xtr:448664/3e-28/hnrnpc, MGC53243, MGC89721, hnrnp, hnrpc, snrpc; heterogeneous nuclear ribonucleoprotein C (C1/C2); K12884 heterogeneous nuclear ribonucleoprotein C1/C2	CC3494_1/4e-06/---	NA
CL432.Contig4_All	5014	8.14	16.3	1.00177	1.51878e-51	1.22748e-49	Up	gi|405966738|gb|EKC31981.1|/1.90328e-178/Eukaryotic translation initiation factor 4 gamma 3 [Crassostrea gigas]	NA	sp|Q04637|IF4G1_HUMAN/1e-163/Eukaryotic translation initiation factor 4 gamma 1 OS=Homo sapiens GN=EIF4G1 PE=1 SV=4	gga:425544/5e-165/EIF4G3; eukaryotic translation initiation factor 4 gamma, 3; K03260 translation initiation factor 4G	STM2428/2e-06/---	NA
CL241.Contig4_All	3128	10.07	20.16	1.00143	1.35092e-39	8.24059e-38	Up	gi|350418437|ref|XP_003491856.1|/3.58018e-07/PREDICTED: hypothetical protein LOC100747137 [Bombus impatiens]	gi|378947922|gb|JN986572.1|/2e-17/Litopenaeus vannamei sarco/endoplasmic reticulum Ca2+-ATPase mRNA, complete cds	NA	NA	NA	NA
Unigene14355_All	8797	0.79	1.58	1	3.56432e-10	6.37695e-09	Up	gi|225710782|gb|ACO11237.1|/1.26926e-47/Replication protein A 32 kDa subunit [Caligus rogercresseyi]	NA	sp|Q63528|RFA2_RAT/7e-40/Replication protein A 32 kDa subunit OS=Rattus norvegicus GN=Rpa2 PE=2 SV=2	acs:100554910/2e-40/replication protein A 32 kDa subunit-like; K10739 replication factor A2	YNL312w/4e-13/---	NA
CL447.Contig2_All	5631	0.64	1.28	1	8.37876e-06	8.81939e-05	Up	gi|242013379|ref|XP_002427385.1|/0/proline oxidase, putative [Pediculus humanus corporis] &gt;gi|212511759|gb|EEB14647.1| proline oxidase, putative [Pediculus humanus corporis]	gi|478536537|ref|XM_004442332.1|/9e-12/PREDICTED: Ceratotherium simum simum proline dehydrogenase (oxidase) 1 (PRODH), mRNA	sp|Q04499|PROD_DROME/0.0/Proline dehydrogenase 1, mitochondrial OS=Drosophila melanogaster GN=slgA PE=1 SV=2	dgr:Dgri_GH24816/0.0/GH24816 gene product from transcript GH24816-RA; K00318 proline dehydrogenase [EC:1.5.99.8]	SPCC70.03c/2e-28/---	biological_process:GO:0009064//glutamine family amino acid metabolic process;GO:1901605//alpha-amino acid metabolic process;
CL719.Contig5_All	3179	5.28	2.64	-1	1.51337e-11	2.99402e-10	Down	gi|78706716|ref|NP_001027161.1|/4.86283e-52/CG45050, isoform C [Drosophila melanogaster] &gt;gi|78706718|ref|NP_001027162.1| CG45050, isoform F [Drosophila melanogaster] &gt;gi|442618178|ref|NP_001262407.1| CG45050, isoform B [Drosophila melanogaster] &gt;gi|442618180|ref|NP_001262408.1| CG45050, isoform D [Drosophila melanogaster] &gt;gi|442618182|ref|NP_001262409.1| CG45050, isoform E [Drosophi…	gi|393659858|gb|AC246795.2|/8e-11/Homo sapiens BAC clone CH17-322E21 from chromosome 8, complete sequence	sp|Q6FIF0|ZFAN6_HUMAN/3e-37/AN1-type zinc finger protein 6 OS=Homo sapiens GN=ZFAND6 PE=1 SV=2	dre:100148477/1e-13/zfand4, si:dkey-194n13.3; zinc finger, AN1-type domain 4; K12163 AN1-type zinc finger and ubiquitin domain-containing protein 1	NA	NA
Unigene14689_All	3231	2.84	1.42	-1	7.92166e-07	9.73862e-06	Down	gi|646710373|gb|KDR15892.1|/2.38551e-155/Enhancer of polycomb-like protein 1 [Zootermopsis nevadensis]	gi|543348471|ref|XM_005519588.1|/8e-14/PREDICTED: Pseudopodoces humilis enhancer of polycomb homolog 2 (Drosophila) (EPC2), mRNA	sp|Q9H2F5|EPC1_HUMAN/2e-129/Enhancer of polycomb homolog 1 OS=Homo sapiens GN=EPC1 PE=1 SV=1	ame:413793/5e-149/E(Pc); enhancer of polycomb; K11322 enhancer of polycomb-like protein	YGL028c/7e-11/---	NA
CL1453.Contig3_All	6753	0.94	0.47	-1	2.99566e-05	0.000283206	Down	gi|657566067|ref|XP_008286359.1|/0/PREDICTED: terminal uridylyltransferase 4-like [Stegastes partitus]	gi|432855629|ref|XM_004068232.1|/7e-10/PREDICTED: Oryzias latipes terminal uridylyltransferase 4-like (LOC101169191), mRNA	sp|Q5TAX3|TUT4_HUMAN/0.0/Terminal uridylyltransferase 4 OS=Homo sapiens GN=ZCCHC11 PE=1 SV=3	mcc:713406/0.0/ZCCHC11; zinc finger, CCHC domain containing 11; K13291 terminal uridylyltransferase [EC:2.7.7.52]	SPBC1685.06/1e-26/---	NA
Unigene15066_All	1245	7.18	3.59	-1	1.83293e-06	2.13648e-05	Down	gi|524898109|ref|XP_005105508.1|/2.17097e-19/PREDICTED: selenoprotein K-like isoform X4 [Aplysia californica]	NA	sp|Q66I79|SELK_DANRE/1e-20/Selenoprotein K OS=Danio rerio GN=selk PE=3 SV=3	NA	NA	NA
CL2216.Contig2_All	5338	1.26	0.63	-1	1.89876e-05	0.000187245	Down	gi|646707129|gb|KDR14020.1|/0/Kelch-like protein 26 [Zootermopsis nevadensis]	gi|543374047|ref|XM_005530182.1|/1e-07/PREDICTED: Pseudopodoces humilis kelch-like family member 12 (KLHL12), mRNA	sp|Q53HC5|KLH26_HUMAN/4e-78/Kelch-like protein 26 OS=Homo sapiens GN=KLHL26 PE=1 SV=2	mdo:100015959/1e-77/kelch-like protein 26-like; K10463 kelch-like protein 26	PA2976/9e-11/---	NA
CL2045.Contig2_All	1903	3.06	1.53	-1	0.000119049	0.000998704	Down	gi|118404832|ref|NP_001072570.1|/3.23656e-42/F-box protein 7 [Xenopus (Silurana) tropicalis]	NA	sp|Q9Y3I1|FBX7_HUMAN/1e-39/F-box only protein 7 OS=Homo sapiens GN=FBXO7 PE=1 SV=1	xtr:780025/2e-43/fbxo7, MGC135804, MGC145325, fbx7; F-box protein 7; K10293 F-box protein 7	NA	NA
Unigene15105_All	808	8.18	4.09	-1	6.16578e-05	0.000548498	Down	gi|383857871|ref|XP_003704427.1|/7.53126e-50/PREDICTED: zinc finger protein 256-like [Megachile rotundata]	gi|390355113|ref|XM_787029.3|/2e-11/PREDICTED: Strongylocentrotus purpuratus NHP2-like protein 1-like (LOC587294), mRNA	sp|Q6P8E9|NH2L1_XENTR/1e-50/NHP2-like protein 1 OS=Xenopus tropicalis GN=nhp2l1 PE=2 SV=1	xtr:394590/3e-50/nhp2l1, MGC75724, fa-1, fa1, hoip, nhpx, otk27, snrnp15-5, snu13, spag12, ssfa1; NHP2 non-histone chromosome protein 2-like 1; K12845 U4/U6 small nuclear ribonucleoprotein SNU13	SPAC607.03c/1e-44/---	NA
CL2647.Contig1_All	2345	5.13	2.55	-1.00846	1.38067e-08	2.10677e-07	Down	gi|646719656|gb|KDR21696.1|/0/Xaa-Pro aminopeptidase 1 [Zootermopsis nevadensis]	gi|342326172|gb|JF284455.1|/9e-07/Cherax quadricarinatus clone v1-7 xaa-pro aminopeptidase mRNA, partial cds	sp|Q9NQW7|XPP1_HUMAN/0.0/Xaa-Pro aminopeptidase 1 OS=Homo sapiens GN=XPNPEP1 PE=1 SV=3	tca:663566/0.0/similar to X-prolyl aminopeptidase (aminopeptidase P) 1, soluble; K01262 Xaa-Pro aminopeptidase [EC:3.4.11.9]	YLL029w/3e-117/---	molecular_function:GO:0016787//hydrolase activity;
Unigene10287_All	1788	7.71	3.83	-1.00939	1.47419e-09	2.48478e-08	Down	gi|242023731|ref|XP_002432284.1|/2.47586e-121/26S proteasome non-ATPase regulatory subunit, putative [Pediculus humanus corporis] &gt;gi|212517707|gb|EEB19546.1| 26S proteasome non-ATPase regulatory subunit, putative [Pediculus humanus corporis]	NA	sp|Q5E964|PSD13_BOVIN/4e-101/26S proteasome non-ATPase regulatory subunit 13 OS=Bos taurus GN=PSMD13 PE=2 SV=1	tca:661768/2e-119/similar to proteasome (prosome, macropain) 26S subunit, non-ATPase, 13; K03039 26S proteasome regulatory subunit N9	NA	NA
CL588.Contig2_All	1001	9.45	4.69	-1.01073	7.82794e-07	9.62803e-06	Down	gi|262401023|gb|ACY66414.1|/3.05521e-07/cytochrome c oxidase subunit VIIA putative [Scylla paramamosain]	gi|154091198|gb|AC141428.5|/1e-09/Mus musculus BAC clone RP23-127I7 from chromosome 10, complete sequence	NA	aag:AaeL_AAEL007752/8e-08/cytochrome c oxidase, subunit VIIA, putative; K02270 cytochrome c oxidase subunit 7a	NA	NA
Unigene6763_All	1816	6.33	3.14	-1.01144	3.1668e-08	4.68979e-07	Down	gi|675366314|gb|KFM59216.1|/1.74553e-21/hypothetical protein X975_24588, partial [Stegodyphus mimosarum]	NA	sp|Q9NZC4|EHF_HUMAN/7e-18/ETS homologous factor OS=Homo sapiens GN=EHF PE=2 SV=1	bmy:Bm1_27305/4e-21/Ets-domain containing protein; K09429 E74-like factor 3/5	NA	NA
Unigene11361_All	2087	8.07	4	-1.01257	1.7107e-11	3.3688e-10	Down	NA	NA	NA	NA	NA	NA
CL926.Contig2_All	2495	7.13	3.53	-1.01423	3.06248e-12	6.42594e-11	Down	gi|391343287|ref|XP_003745944.1|/1.90967e-08/PREDICTED: uncharacterized protein LOC100898940 [Metaseiulus occidentalis]	NA	sp|Q9QXP3|HMGA1_CRIGR/8e-07/High mobility group protein HMG-I/HMG-Y OS=Cricetulus griseus GN=HMGA1 PE=3 SV=3	xtr:100135170/4e-08/hmga2.1, hmgi-c, hmgic; high mobility group AT-hook 2, gene 1; K09283 high mobility group AT-hook protein 2	NA	NA
Unigene14529_All	3028	3.86	1.91	-1.01503	1.56232e-08	2.37406e-07	Down	NA	NA	NA	NA	NA	NA
CL1351.Contig2_All	3082	2.73	1.35	-1.01594	1.22517e-06	1.45724e-05	Down	gi|646715445|gb|KDR19057.1|/5.91797e-172/Developmentally-regulated GTP-binding protein 2 [Zootermopsis nevadensis]	gi|344298105|ref|XM_003420687.1|/4e-25/PREDICTED: Loxodonta africana developmentally regulated GTP binding protein 2 (DRG2), mRNA	sp|Q9QXB9|DRG2_MOUSE/3e-160/Developmentally-regulated GTP-binding protein 2 OS=Mus musculus GN=Drg2 PE=1 SV=1	ame:552085/1e-169/developmentally-regulated GTP-binding protein 2-like; K06944	SPBC354.01/1e-127/---	NA
Unigene8710_All	1527	4.29	2.12	-1.01691	3.19206e-05	0.000300774	Down	NA	gi|268619093|gb|GU130130.1|/1e-14/Bursaphelenchus xylophilus 40S ribosomal protein S3a mRNA, complete cds	NA	NA	NA	NA
CL124.Contig3_All	4455	6.38	3.15	-1.0182	6.662e-19	2.03433e-17	Down	gi|321461556|gb|EFX72587.1|/1.75348e-135/hypothetical protein DAPPUDRAFT_308208 [Daphnia pulex]	gi|338224410|gb|HM217849.1|/7e-12/Scylla paramamosain amino acids transporter mRNA, partial cds	sp|Q59I64|YLAT2_DANRE/1e-94/Y+L amino acid transporter 2 OS=Danio rerio GN=slc7a6 PE=2 SV=1	dpo:Dpse_GA23621/5e-100/GA23621 gene product from transcript GA23621-RA; K03450 solute carrier family 7 (L-type amino acid transporter), other	alr1519/1e-23/---	NA
CL573.Contig1_All	3620	1.5	0.74	-1.01937	8.44636e-05	0.000734541	Down	gi|646697264|gb|KDR09055.1|/7.0816e-180/Cytohesin-1 [Zootermopsis nevadensis]	gi|557328082|ref|XM_006036917.1|/6e-92/PREDICTED: Alligator sinensis cytohesin 1 (CYTH1), mRNA	sp|Q15438|CYH1_HUMAN/1e-156/Cytohesin-1 OS=Homo sapiens GN=CYTH1 PE=1 SV=1	hsa:9922/4e-41/IQSEC1, ARF-GEP100, ARFGEP100, BRAG2, GEP100, KIAA0763; IQ motif and Sec7 domain 1; K12495 IQ motif and SEC7 domain-containing protein	YDR170c/2e-43/---	NA
Unigene247_All	2257	2.84	1.4	-1.02046	3.19206e-05	0.000300664	Down	gi|646699385|gb|KDR10015.1|/0/D-2-hydroxyglutarate dehydrogenase, mitochondrial [Zootermopsis nevadensis]	gi|260791201|ref|XM_002590583.1|/8e-07/Branchiostoma floridae hypothetical protein, mRNA	sp|A1L258|D2HDH_DANRE/8e-173/D-2-hydroxyglutarate dehydrogenase, mitochondrial OS=Danio rerio GN=d2hgdh PE=2 SV=1	cin:100186045/2e-42/similar to D-lactate dehydrogenase; K00102 D-lactate dehydrogenase (cytochrome) [EC:1.1.2.4]	YDL178w/1e-140/---	NA
CL326.Contig3_All	2422	6.19	3.05	-1.02113	1.37914e-10	2.52925e-09	Down	gi|668461638|gb|KFB49191.1|/4.325e-58/AGAP009809-PA-like protein [Anopheles sinensis]	gi|54649934|emb|CR354432.6|/9e-10/Zebrafish DNA sequence from clone CH211-66E2 in linkage group 3, complete sequence	sp|Q6DBY9|CHST1_DANRE/4e-22/Carbohydrate sulfotransferase 1 OS=Danio rerio GN=chst1 PE=2 SV=2	dpo:Dpse_GA16353/1e-52/GA16353 gene product from transcript GA16353-RA; K01025 [EC:2.8.2.-]	DR2133/4e-08/---	NA
Unigene3442_All	3686	1.95	0.96	-1.02237	7.5662e-06	8.02343e-05	Down	gi|405977739|gb|EKC42173.1|/0/Phospholipase A-2-activating protein [Crassostrea gigas]	gi|61657064|emb|CR381582.9|/1e-06/Zebrafish DNA sequence from clone DKEY-28M3 in linkage group 18, complete sequence	sp|P54319|PLAP_RAT/0.0/Phospholipase A-2-activating protein OS=Rattus norvegicus GN=Plaa PE=2 SV=3	xtr:100125160/0.0/plaa, doa1, pla2p, plap; phospholipase A2-activating protein; K14018 phospholipase A-2-activating protein	all0664/3e-24/---	NA
Unigene119_All	3920	30.66	15.09	-1.02276	2.60028e-75	3.24972e-73	Down	gi|321473895|gb|EFX84861.1|/2.05246e-31/hypothetical protein DAPPUDRAFT_222762 [Daphnia pulex]	gi|78190251|gb|AC152076.4|/2e-11/Mus musculus BAC clone RP23-326O10 from chromosome 18, complete sequence	sp|Q8IYB3|SRRM1_HUMAN/5e-26/Serine/arginine repetitive matrix protein 1 OS=Homo sapiens GN=SRRM1 PE=1 SV=2	mdo:100010857/8e-27/uncharacterized LOC100010857; K13171 serine/arginine repetitive matrix protein 1	XF0818/4e-15/---	NA
CL1294.Contig2_All	3437	3.15	1.55	-1.02308	4.94744e-08	7.14506e-07	Down	gi|440899351|gb|ELR50663.1|/3.36738e-06/hypothetical protein M91_01402, partial [Bos mutus]	gi|156767191|gb|EU122194.1|/9e-17/Eptatretus burgeri clone BAC 7-H10, complete sequence	NA	NA	NA	NA
CL1770.Contig5_All	2986	75.14	36.94	-1.0244	2.01228e-138	4.22579e-136	Down	gi|646711415|gb|KDR16593.1|/1.28212e-139/PPPDE peptidase domain-containing protein 2 [Zootermopsis nevadensis]	gi|76362940|gb|AC161199.4|/3e-10/Mus musculus chromosome 15, clone RP23-383D13, complete sequence	sp|Q4KM30|DESI1_RAT/3e-45/Desumoylating isopeptidase 1 OS=Rattus norvegicus GN=Desi1 PE=2 SV=1	dre:572249/5e-08/cyclic nucleotide-gated channel rod photoreceptor subunit alpha-like; K04948 cyclic nucleotide gated channel alpha 1	YLR175w/8e-09/---	NA
CL2426.Contig1_All	1344	4.62	2.27	-1.0252	4.086e-05	0.000375344	Down	gi|357625062|gb|EHJ75615.1|/8.04306e-31/hypothetical protein KGM_15106 [Danaus plexippus]	gi|24414590|gb|AC121939.3|/2e-37/Mus musculus BAC clone RP24-208M2 from chromosome 2, complete sequence	sp|Q5RAF0|NUDT4_PONAB/1e-27/Diphosphoinositol polyphosphate phosphohydrolase 2 OS=Pongo abelii GN=NUDT4 PE=2 SV=1	aga:AgaP_AGAP009901/5e-29/AGAP009901-PA; K07766 diphosphoinositol-polyphosphate diphosphatase [EC:3.6.1.52]	SPAC13G6.14/5e-12/---	molecular_function:GO:0052841//inositol bisdiphosphate tetrakisphosphate diphosphatase activity;GO:0052842//inositol diphosphate pentakisphosphate diphosphatase activity;
Unigene10019_All	2184	2.63	1.29	-1.02769	7.46456e-05	0.00065449	Down	NA	gi|240942138|emb|CU928208.14|/2e-07/Zebrafish DNA sequence from clone CH73-304L4 in linkage group 21, complete sequence	NA	NA	NA	NA
CL698.Contig6_All	1317	19.18	9.4	-1.02887	1.18445e-16	3.24901e-15	Down	gi|123469906|ref|XP_001318162.1|/6.02183e-15/viral A-type inclusion protein [Trichomonas vaginalis G3]	NA	sp|O44119|TPM_HOMAM/1e-13/Tropomyosin OS=Homarus americanus GN=TM1 PE=1 SV=1	ame:413931/2e-13/Dctn1, Gl, p150; dynactin subunit 1; K04648 dynactin 1	MTH540/4e-10/---	NA
CL664.Contig2_All	1523	5.02	2.46	-1.02903	5.44926e-06	5.90817e-05	Down	gi|242007917|ref|XP_002424762.1|/5.63476e-07/conserved hypothetical protein [Pediculus humanus corporis] &gt;gi|212508276|gb|EEB12024.1| conserved hypothetical protein [Pediculus humanus corporis]	gi|346705806|dbj|AK380227.1|/2e-06/Bombyx mori mRNA, clone: ftes40B21	sp|Q8I3Z1|MLRR1_PLAF7/3e-06/MATH and LRR domain-containing protein PFE0570w OS=Plasmodium falciparum (isolate 3D7) GN=PFE0570w PE=2 SV=1	NA	NA	NA
CL2499.Contig2_All	3997	32.87	16.09	-1.03061	2.49864e-83	3.36922e-81	Down	gi|646697026|gb|KDR08945.1|/5.77394e-106/Solute carrier family 25 member 38 [Zootermopsis nevadensis]	gi|551502630|ref|XM_005802802.1|/1e-06/PREDICTED: Xiphophorus maculatus solute carrier family 25 member 38-A-like (LOC102223984), mRNA	sp|Q96DW6|S2538_HUMAN/1e-87/Solute carrier family 25 member 38 OS=Homo sapiens GN=SLC25A38 PE=1 SV=1	tca:662655/2e-101/similar to CG8026-PB, isoform B; K15118 solute carrier family 25, member 38	NA	biological_process:GO:0006810//transport;cellular_component:GO:0016020//membrane;
Unigene11379_All	1286	7.69	3.76	-1.03225	2.7723e-07	3.61825e-06	Down	gi|669305630|gb|KFD49174.1|/5.5965e-34/hypothetical protein M513_09998 [Trichuris suis]	gi|306422086|emb|CU914685.7|/5e-16/Pig DNA sequence from clone CH242-86E19 on chromosome X, complete sequence	sp|Q75JC9|Y8484_DICDI/2e-34/Uncharacterized protein DDB_G0271670 OS=Dictyostelium discoideum GN=DDB_G0271670 PE=4 SV=1	mmu:333329/9e-28/Cngb1, Cngb1b, Gm1959, MGC27656; cyclic nucleotide gated channel beta 1; K04952 cyclic nucleotide gated channel beta 1	XF1267/2e-22/---	NA
CL1933.Contig3_All	2125	5.81	2.84	-1.03265	4.84124e-09	7.7666e-08	Down	gi|499000213|ref|XP_004534291.1|/2.38797e-65/PREDICTED: organic cation transporter protein-like [Ceratitis capitata]	gi|74039326|gb|AC164103.5|/8e-07/Mus musculus BAC clone RP23-427D2 from chromosome 5, complete sequence	sp|Q9VCA2|ORCT_DROME/5e-67/Organic cation transporter protein OS=Drosophila melanogaster GN=Orct PE=1 SV=1	der:Dere_GG11272/2e-66/GG11272 gene product from transcript GG11272-RA; K08202 MFS transporter, OCT family, solute carrier family 22 (organic cation transporter), member 4/5	SMa1447/2e-16/---	biological_process:GO:0044699//single-organism process;
CL756.Contig2_All	1493	6.55	3.2	-1.03342	2.7723e-07	3.6201e-06	Down	gi|646720427|gb|KDR22166.1|/1.01205e-77/Prolyl 3-hydroxylase 1, partial [Zootermopsis nevadensis]	NA	sp|Q9CYD3|CRTAP_MOUSE/2e-44/Cartilage-associated protein OS=Mus musculus GN=Crtap PE=2 SV=3	xla:414447/4e-45/lepre1, MGC84556; leucine proline-enriched proteoglycan (leprecan) 1; K08134 leucine proline-enriched proteoglycan (leprecan)	NA	NA
CL957.Contig2_All	937	11.86	5.79	-1.03447	6.69234e-08	9.52543e-07	Down	gi|572299088|ref|XP_006615683.1|/4.30955e-37/PREDICTED: actin-binding Rho-activating protein-like isoform X2 [Apis dorsata]	gi|514687425|ref|XM_004991233.1|/4e-47/Salpingoeca sp. ATCC 50818 serine/threonine protein kinase (PTSG_08264) mRNA, complete cds	sp|B5SNZ6|ABRA_PIG/2e-26/Actin-binding Rho-activating protein OS=Sus scrofa GN=ABRA PE=2 SV=1	dmo:Dmoj_GI11173/9e-13/GI11173 gene product from transcript GI11173-RA; K02599 Notch	YPR042c/6e-14/---	NA
Unigene15018_All	1096	26.74	13.05	-1.03495	7.5766e-19	2.30537e-17	Down	gi|321470713|gb|EFX81688.1|/2.81105e-105/hypothetical protein DAPPUDRAFT_303318 [Daphnia pulex]	gi|1405322|dbj|D64055.1|/5e-19/Petromyzon marinus mRNA for LMPX of lamprey, partial cds	sp|Q32KL2|PSB5_BOVIN/5e-86/Proteasome subunit beta type-5 OS=Bos taurus GN=PSMB5 PE=1 SV=1	dvi:Dvir_GJ21921/5e-101/GJ21921 gene product from transcript GJ21921-RA; K02737 20S proteasome subunit beta 5 [EC:3.4.25.1]	SPAC4A8.13c/9e-70/---	NA
Unigene12987_All	3883	2.48	1.21	-1.03533	1.88515e-07	2.51944e-06	Down	gi|675371896|gb|KFM64798.1|/0/putative E3 ubiquitin-protein ligase TRIP12, partial [Stegodyphus mimosarum]	gi|218847763|ref|NM_001142912.1|/2e-12/Xenopus (Silurana) tropicalis uncharacterized LOC100158539 (trip12), mRNA >gi|195539749|gb|BC168042.1| Xenopus tropicalis cDNA clone MGC:185359 IMAGE:7678332, complete cds	sp|Q14669|TRIPC_HUMAN/0.0/E3 ubiquitin-protein ligase TRIP12 OS=Homo sapiens GN=TRIP12 PE=1 SV=1	nvi:100120365/0.0/NV13195; probable E3 ubiquitin-protein ligase TRIP12-like; K10590 E3 ubiquitin-protein ligase TRIP12 [EC:6.3.2.19]	YKL010c/2e-75/---	NA
CL1970.Contig2_All	3285	21.3	10.39	-1.03566	2.81184e-45	1.98455e-43	Down	gi|646717597|gb|KDR20388.1|/2.76465e-58/BCL2/adenovirus E1B 19 kDa protein-interacting protein 3-like [Zootermopsis nevadensis]	NA	sp|Q12983|BNIP3_HUMAN/1e-13/BCL2/adenovirus E1B 19 kDa protein-interacting protein 3 OS=Homo sapiens GN=BNIP3 PE=1 SV=2	ame:409667/1e-52/BCL2/adenovirus E1B 19 kDa protein-interacting protein 3-like; K15464 BCL2/adenovirus E1B 19 kDa protein-interacting protein 3	NA	biological_process:GO:0043065//positive regulation of apoptotic process;cellular_component:GO:0005740//mitochondrial envelope;GO:0016021//integral component of membrane;
CL1070.Contig1_All	1838	4.76	2.32	-1.03684	8.83546e-07	1.07588e-05	Down	gi|646685191|gb|KDR03832.1|/2.29712e-162/Maltase 1, partial [Zootermopsis nevadensis]	gi|170055687|ref|XM_001863658.1|/2e-13/Culex quinquefasciatus alpha-glucosidase, mRNA	sp|O16099|MAL2_DROVI/7e-137/Maltase 2 OS=Drosophila virilis GN=Mal-B2 PE=3 SV=2	api:100161439/4e-148/maltase 2-like; K01187 alpha-glucosidase [EC:3.2.1.20]	DR1375/2e-104/---	NA
Unigene11845_All	970	20.48	9.98	-1.0371	3.87556e-13	8.71746e-12	Down	gi|478859730|gb|AGJ70295.1|/2.56674e-80/glutathione S-transferases [Macrobrachium nipponense]	gi|507968575|ref|XM_004689681.1|/2e-14/PREDICTED: Condylura cristata glutathione S-transferase mu 1 (GSTM1), transcript variant X2, mRNA	sp|Q9TSM5|GSTM1_MACFA/4e-69/Glutathione S-transferase Mu 1 OS=Macaca fascicularis GN=GSTM1 PE=2 SV=3	acs:100554488/2e-72/glutathione S-transferase Mu 1-like; K00799 glutathione S-transferase [EC:2.5.1.18]	NA	NA
CL1663.Contig2_All	3615	4.29	2.09	-1.03747	2.92988e-11	5.69094e-10	Down	gi|242023690|ref|XP_002432264.1|/0/Chromodomain helicase-DNA-binding protein, putative [Pediculus humanus corporis] &gt;gi|212517673|gb|EEB19526.1| Chromodomain helicase-DNA-binding protein, putative [Pediculus humanus corporis]	gi|195428618|ref|XM_002062333.1|/9e-48/Drosophila willistoni GK17504 (Dwil\GK17504), mRNA	sp|O97159|CHDM_DROME/0.0/Chromodomain-helicase-DNA-binding protein Mi-2 homolog OS=Drosophila melanogaster GN=Mi-2 PE=1 SV=2	tca:100142337/0.0/similar to chromodomain helicase-DNA-binding protein 3; K11643 chromodomain-helicase-DNA-binding protein 4 [EC:3.6.4.12]	SPAC1783.05/1e-56/---	biological_process:GO:0006355//regulation of transcription, DNA-templated;cellular_component:GO:0005634//nucleus;molecular_function:GO:0003677//DNA binding;GO:0005524//ATP binding;GO:0008270//zinc ion binding;GO:0016740//transferase activity;GO:0008026//ATP-dependent helicase activity;
Unigene10101_All	1987	2.71	1.32	-1.03775	0.000117881	0.000993785	Down	NA	gi|255004828|gb|AC129354.5|/8e-10/Rattus norvegicus CH230-422E19 (Children's Hospital Oakland Research Institute Rat (BN/SsNHsd/MCW) BAC library) complete sequence	NA	NA	NA	NA
CL775.Contig2_All	2756	9.31	4.53	-1.03927	1.12428e-17	3.24369e-16	Down	gi|646719460|gb|KDR21572.1|/0/Prolyl endopeptidase [Zootermopsis nevadensis]	gi|194761817|ref|XM_001963084.1|/2e-11/Drosophila ananassae GF14099 (Dana\GF14099), mRNA	sp|Q9QUR6|PPCE_MOUSE/0.0/Prolyl endopeptidase OS=Mus musculus GN=Prep PE=2 SV=1	nvi:100121868/0.0/NV11640; prolyl endopeptidase-like; K01322 prolyl oligopeptidase [EC:3.4.21.26]	all2533/0.0/---	NA
CL15.Contig8_All	3811	8.14	3.96	-1.03953	4.61074e-21	1.57924e-19	Down	gi|571574500|ref|XP_006563471.1|/1.39234e-109/PREDICTED: uncharacterized abhydrolase domain-containing protein DDB_G0269086-like isoform X12 [Apis mellifera]	gi|556971402|ref|XM_005994038.1|/2e-08/PREDICTED: Latimeria chalumnae neuronal differentiation 2 (NEUROD2), mRNA	sp|B0KYV5|LIMA1_PIG/9e-18/LIM domain and actin-binding protein 1 OS=Sus scrofa GN=LIMA1 PE=2 SV=1	spu:588572/3e-24/uncharacterized LOC588572; K13171 serine/arginine repetitive matrix protein 1	XF1267/5e-07/---	NA
CL1841.Contig2_All	1696	27.86	13.54	-1.04097	1.5224e-30	7.09163e-29	Down	gi|378596720|gb|AFC34501.1|/0/calreticulin [Litopenaeus vannamei]	gi|378596719|gb|JQ682618.1|/0.0/Litopenaeus vannamei calreticulin mRNA, complete cds	sp|Q7Z1E6|CALR_BOMMO/1e-179/Calreticulin OS=Bombyx mori GN=crt PE=1 SV=1	ame:409165/0.0/Crc; calreticulin; K08057 calreticulin	YGL203c/9e-06/---	biological_process:GO:0006457//protein folding;cellular_component:GO:0005783//endoplasmic reticulum;molecular_function:GO:0005509//calcium ion binding;GO:0051082//unfolded protein binding;
Unigene6539_All	3772	1.67	0.81	-1.04385	1.98162e-05	0.000194966	Down	NA	NA	NA	NA	NA	NA
CL1033.Contig2_All	4510	2	0.97	-1.04394	3.31218e-07	4.29661e-06	Down	gi|665792211|ref|XP_008543698.1|/1.06655e-172/PREDICTED: protein IWS1 homolog [Microplitis demolitor]	gi|524871711|ref|XM_005092570.1|/1e-07/PREDICTED: Aplysia californica uncharacterized LOC101858472 (LOC101858472), mRNA	sp|Q505H7|IWS1_XENTR/4e-104/Protein IWS1 homolog OS=Xenopus tropicalis GN=iws1 PE=2 SV=1	xla:379840/6e-61/b52, MGC53095; splicing factor, arginine/serine-rich 6; K12893 splicing factor, arginine/serine-rich 4/5/6	SPBC19G7.16/6e-23/---	NA
Unigene11334_All	3933	1.63	0.79	-1.04495	1.86645e-05	0.000184414	Down	gi|307205380|gb|EFN83721.1|/4.40066e-175/Large neutral amino acids transporter small subunit 2 [Harpegnathos saltator]	gi|354790418|gb|JN954919.1|/3e-29/Mus musculus targeted KO-first, conditional ready, lacZ-tagged mutant allele Ankrd34c:tm1a(KOMP)Wtsi; transgenic	sp|Q9N1Q4|LAT2_RABIT/8e-144/Large neutral amino acids transporter small subunit 2 OS=Oryctolagus cuniculus GN=SLC7A8 PE=1 SV=1	dpo:Dpse_GA23621/1e-169/GA23621 gene product from transcript GA23621-RA; K03450 solute carrier family 7 (L-type amino acid transporter), other	alr1519/4e-47/---	NA
CL49.Contig2_All	4971	5.16	2.5	-1.04544	3.49548e-18	1.03292e-16	Down	gi|645025027|ref|XP_008212883.1|/0/PREDICTED: polypyrimidine tract-binding protein 1 isoform X10 [Nasonia vitripennis]	gi|372461088|gb|JF715240.1|/6e-25/Fenneropenaeus indicus clone Lvan052 microsatellite sequence	sp|P26599|PTBP1_HUMAN/3e-175/Polypyrimidine tract-binding protein 1 OS=Homo sapiens GN=PTBP1 PE=1 SV=1	nvi:100119465/0.0/NV17185; uncharacterized LOC100119465; K14948 olypyrimidine tract-binding protein 2	NA	NA
CL844.Contig1_All	3215	9.42	4.56	-1.04669	8.94024e-21	3.00589e-19	Down	gi|307210093|gb|EFN86790.1|/0/Long-chain-fatty-acid--CoA ligase 4 [Harpegnathos saltator]	gi|146272110|emb|CT583668.7|/2e-14/Zebrafish DNA sequence from clone CH211-24C13 in linkage group 1, complete sequence	sp|O60488|ACSL4_HUMAN/0.0/Long-chain-fatty-acid--CoA ligase 4 OS=Homo sapiens GN=ACSL4 PE=1 SV=2	dme:Dmel_CG8732/0.0/Acsl; Acyl-CoA synthetase long-chain (EC:6.2.1.3); K01897 long-chain acyl-CoA synthetase [EC:6.2.1.3]	SPBP4H10.11c/4e-101/---	NA
Unigene9729_All	1142	5.23	2.53	-1.04767	6.05244e-05	0.000540103	Down	gi|597844911|gb|EYB94441.1|/5.40388e-06/hypothetical protein Y032_0171g292 [Ancylostoma ceylanicum]	NA	NA	NA	NA	NA
CL1840.Contig2_All	3651	1.53	0.74	-1.04793	6.05244e-05	0.000539915	Down	gi|646700385|gb|KDR10546.1|/3.27208e-116/UBX domain-containing protein 6 [Zootermopsis nevadensis]	NA	sp|Q2KIJ6|UBXN6_BOVIN/2e-89/UBX domain-containing protein 6 OS=Bos taurus GN=UBXN6 PE=2 SV=1	tca:663535/1e-113/similar to CG5469-PD, isoform D; K14011 UBX domain-containing protein 6	NA	NA
Unigene10280_All	1775	34.57	16.72	-1.04795	1.08013e-39	6.60454e-38	Down	gi|321477951|gb|EFX88909.1|/5.76299e-54/hypothetical protein DAPPUDRAFT_311075 [Daphnia pulex]	gi|41222890|emb|BX072550.6|/7e-10/Zebrafish DNA sequence from clone DKEY-24P1 in linkage group 15, complete sequence	sp|Q17NV8|TRET1_AEDAE/5e-52/Facilitated trehalose transporter Tret1 OS=Aedes aegypti GN=Tret1 PE=3 SV=1	nvi:100115449/1e-54/NV17456; facilitated trehalose transporter Tret1-like; K14258 facilitated trehalose transporter	araE/1e-30/---	NA
CL2408.Contig2_All	2742	23.84	11.53	-1.04799	5.85358e-43	3.85524e-41	Down	gi|589923483|ref|XP_006974629.1|/5.97445e-19/PREDICTED: uncharacterized protein KIAA0754-like [Peromyscus maniculatus bairdii]	gi|537501302|emb|CU181811.22|/4e-09/Zebrafish DNA sequence from clone CH211-245E21 in linkage group 5, complete sequence	sp|Q5ZMJ9|SRRM1_CHICK/1e-09/Serine/arginine repetitive matrix protein 1 OS=Gallus gallus GN=SRRM1 PE=2 SV=1	dre:406751/3e-10/srrm1, fc64f01, wu:fb34f04, wu:fb38b06, wu:fc64f01, zgc:63802; serine/arginine repetitive matrix 1; K13171 serine/arginine repetitive matrix protein 1	Rv0355c/9e-06/---	NA
Unigene11211_All	7028	1.82	0.88	-1.04836	1.17965e-09	2.01618e-08	Down	gi|91092680|ref|XP_971368.1|/0/PREDICTED: AP-2 complex subunit alpha [Tribolium castaneum] &gt;gi|642911362|ref|XP_008199390.1| PREDICTED: AP-2 complex subunit alpha [Tribolium castaneum] &gt;gi|642911364|ref|XP_008199391.1| PREDICTED: AP-2 complex subunit alpha [Tribolium castaneum] &gt;gi|642911366|ref|XP_008199393.1| PREDICTED: AP-2 complex subunit alpha [Tribolium castaneum] &gt;gi|270014815|…	gi|262304776|gb|GQ887408.1|/9e-71/Libinia emarginata voucher LemMALA alpha-adaptin mRNA, partial cds	sp|Q7QG73|AP2A_ANOGA/0.0/AP-2 complex subunit alpha OS=Anopheles gambiae GN=alpha-Adaptin PE=3 SV=4	tca:660011/0.0/similar to AGAP009538-PA; K11824 AP-2 complex subunit alpha	SPBC2G2.06c/3e-11/---	biological_process:GO:0006886//intracellular protein transport;GO:0016192//vesicle-mediated transport;cellular_component:GO:0030131//clathrin adaptor complex;molecular_function:GO:0008565//protein transporter activity;
Unigene13067_All	3230	2.63	1.27	-1.05023	7.1676e-07	8.85837e-06	Down	gi|321468780|gb|EFX79763.1|/7.51951e-109/hypothetical protein DAPPUDRAFT_304354 [Daphnia pulex]	NA	sp|Q8NBX0|SCPDL_HUMAN/9e-83/Saccharopine dehydrogenase-like oxidoreductase OS=Homo sapiens GN=SCCPDH PE=1 SV=1	NA	ECU10g1490/1e-35/---	NA
Unigene13519_All	838	19.7	9.49	-1.05372	2.99184e-11	5.80689e-10	Down	gi|557136718|gb|AGZ89666.1|/1.16254e-96/glutathione S-transferase [Palaemon carinicauda]	gi|255983832|gb|FJ610337.1|/1e-09/Eriocheir sinensis glutathione S-transferase (GST) mRNA, complete cds	sp|Q93113|GST1D_ANOGA/3e-67/Glutathione S-transferase 1, isoform D OS=Anopheles gambiae GN=GstD1 PE=1 SV=1	tca:663119/2e-70/similar to Glutathione S-transferase 1-1 (GST class-theta); K00799 glutathione S-transferase [EC:2.5.1.18]	mll2536/8e-14/---	NA
CL826.Contig3_All	1610	28.65	13.79	-1.05491	2.29276e-30	1.06222e-28	Down	gi|332027696|gb|EGI67764.1|/0/Tubulin alpha-1 chain [Acromyrmex echinatior]	gi|2098752|gb|U92646.1|GLU92646/0.0/Gecarcinus lateralis alpha-2-tubulin mRNA, complete cds	sp|Q94572|TBA3_HOMAM/0.0/Tubulin alpha-3 chain OS=Homarus americanus PE=2 SV=1	phu:Phum_PHUM420710/0.0/tubulin alpha-1 chain; K07374 tubulin alpha	SPBC16A3.15c/0.0/---	biological_process:GO:0006184//GTP catabolic process;GO:0051258//protein polymerization;GO:0007017//microtubule-based process;cellular_component:GO:0005874//microtubule;GO:0005737//cytoplasm;molecular_function:GO:0005200//structural constituent of cytoskeleton;GO:0003924//GTPase activity;GO:0005525//GTP binding;
Unigene14477_All	4708	1.83	0.88	-1.05627	3.93684e-07	5.05067e-06	Down	gi|321465734|gb|EFX76733.1|/1.44835e-87/hypothetical protein DAPPUDRAFT_321920 [Daphnia pulex]	gi|23304106|emb|AL807382.8|/1e-10/Mouse DNA sequence from clone RP23-434B7 on chromosome 4, complete sequence	sp|P56941|NPC1_PIG/8e-80/Niemann-Pick C1 protein OS=Sus scrofa GN=NPC1 PE=2 SV=1	dmo:Dmoj_GI18274/4e-84/GI18274 gene product from transcript GI18274-RA; K12385 Niemann-Pick C1 protein	NA	cellular_component:GO:0016020//membrane;
CL1940.Contig2_All	4244	2.6	1.25	-1.05658	1.31469e-08	2.01209e-07	Down	gi|546673579|gb|ERL85150.1|/0/hypothetical protein D910_02572 [Dendroctonus ponderosae]	gi|545715810|gb|KF178750.1|/3e-20/Glenus flohri voucher UTCI:SC-0172 topoisomerase I gene, partial cds	sp|P41512|TOP1_XENLA/0.0/DNA topoisomerase 1 OS=Xenopus laevis GN=top1 PE=2 SV=1	tca:659830/0.0/similar to DNA topoisomerase I; K03163 DNA topoisomerase I [EC:5.99.1.2]	YOL006c_1/4e-129/---	molecular_function:GO:0003916//DNA topoisomerase activity;
CL206.Contig2_All	2945	37.78	18.13	-1.05924	3.27676e-73	3.9787e-71	Down	gi|478346283|gb|AGI96989.1|/1.54849e-121/troponin H, partial [Nilaparvata lugens]	gi|170791251|gb|EU410072.1|/0.0/Litopenaeus vannamei Lit v 1 tropomyosin mRNA, complete cds	sp|A1KYZ2|TPM_PENMO/1e-105/Tropomyosin OS=Penaeus monodon GN=TM1 PE=1 SV=1	ame:408583/8e-120/uncharacterized LOC408583; K10373 tropomyosin 1	MK0690/3e-13/---	NA
CL809.Contig1_All	3196	1.73	0.83	-1.05959	6.42414e-05	0.0005697	Down	NA	gi|66357621|ref|XM_625989.1|/5e-06/Cryptosporidium parvum Iowa II Unc45-like TPR repeat containing protein (cgd5_270) mRNA, partial cds	NA	NA	NA	NA
Unigene8248_All	2484	2.71	1.3	-1.05978	1.02116e-05	0.000105196	Down	gi|321460436|gb|EFX71478.1|/6.46123e-158/hypothetical protein DAPPUDRAFT_216649 [Daphnia pulex]	gi|557284734|ref|XM_006025128.1|/2e-11/PREDICTED: Alligator sinensis acyl-CoA dehydrogenase, short/branched chain (ACADSB), mRNA	sp|P45954|ACDSB_HUMAN/3e-147/Short/branched chain specific acyl-CoA dehydrogenase, mitochondrial OS=Homo sapiens GN=ACADSB PE=1 SV=1	cqu:CpipJ_CPIJ009148/2e-149/acyl-CoA dehydrogenase; K09478 short/branched chain acyl-CoA dehydrogenase [EC:1.3.99.12]	BH3799/6e-84/---	NA
Unigene5193_All	2835	2.46	1.18	-1.05987	6.91888e-06	7.38283e-05	Down	NA	NA	NA	NA	NA	NA
Unigene13407_All	426	18.97	9.08	-1.06296	1.145e-05	0.000116779	Down	NA	gi|55251523|gb|AC112953.15|/8e-31/Mus musculus chromosome 7, clone RP23-44J21, complete sequence	NA	NA	NA	NA
CL109.Contig2_All	1715	3.4	1.62	-1.06954	2.78442e-05	0.000266481	Down	gi|646722547|gb|KDR23505.1|/5.28237e-81/SET and MYND domain-containing protein 3 [Zootermopsis nevadensis]	NA	sp|Q9H7B4|SMYD3_HUMAN/3e-47/Histone-lysine N-methyltransferase SMYD3 OS=Homo sapiens GN=SMYD3 PE=1 SV=4	dpo:Dpse_GA12511/2e-75/GA12511 gene product from transcript GA12511-RA; K11426 SET and MYND domain-containing protein	SPBP8B7.07c/5e-13/---	NA
CL614.Contig2_All	1026	15.9	7.56	-1.07257	1.3344e-11	2.6543e-10	Down	gi|405971478|gb|EKC36313.1|/2.49379e-129/S-formylglutathione hydrolase [Crassostrea gigas]	gi|238683708|gb|FJ654540.1|/7e-24/Palaemonetes varians esterase D/formylglutathione hydrolase mRNA, partial cds	sp|P10768|ESTD_HUMAN/1e-119/S-formylglutathione hydrolase OS=Homo sapiens GN=ESD PE=1 SV=2	ecb:100050585/8e-120/s-formylglutathione hydrolase-like; K01070 S-formylglutathione hydrolase [EC:3.1.2.12]	all2808/2e-94/---	biological_process:GO:0046294//formaldehyde catabolic process;molecular_function:GO:0018738//S-formylglutathione hydrolase activity;
Unigene676_All	1901	2.84	1.35	-1.07293	7.21568e-05	0.000635059	Down	gi|260834207|ref|XP_002612103.1|/3.56916e-158/hypothetical protein BRAFLDRAFT_287019 [Branchiostoma floridae] &gt;gi|229297476|gb|EEN68112.1| hypothetical protein BRAFLDRAFT_287019 [Branchiostoma floridae]	gi|156380849|ref|XM_001631930.1|/7e-10/Nematostella vectensis predicted protein (NEMVEDRAFT_v1g167825) partial mRNA	sp|Q55BJ6|PLBLB_DICDI/1e-90/Phospholipase B-like protein B OS=Dictyostelium discoideum GN=plbB PE=3 SV=1	NA	NA	NA
CL671.Contig2_All	4919	1.01	0.48	-1.07325	0.000106911	0.000906977	Down	gi|646715512|gb|KDR19089.1|/3.4112e-164/Prestin [Zootermopsis nevadensis]	gi|77404098|gb|AC164077.5|/3e-11/Mus musculus chromosome 3, clone RP24-352M15, complete sequence	sp|P58743|S26A5_HUMAN/2e-127/Prestin OS=Homo sapiens GN=SLC26A5 PE=2 SV=1	tca:659697/4e-159/similar to sulfate transporter; K14453 solute carrier family 26, other	lin0529/2e-61/---	NA
Unigene4963_All	5895	3.81	1.81	-1.0738	1.44403e-16	3.94415e-15	Down	gi|646707461|gb|KDR14213.1|/2.44718e-140/Serine/threonine-protein phosphatase 6 regulatory subunit 3 [Zootermopsis nevadensis]	NA	sp|Q922D4|PP6R3_MOUSE/2e-124/Serine/threonine-protein phosphatase 6 regulatory subunit 3 OS=Mus musculus GN=Ppp6r3 PE=1 SV=1	mdo:100011710/9e-123/PPP6R3; protein phosphatase 6, regulatory subunit 3; K15501 serine/threonine-protein phosphatase 6 regulatory subunit 3	NA	NA
CL543.Contig1_All	2135	3.18	1.51	-1.07448	6.21644e-06	6.67779e-05	Down	gi|675369009|gb|KFM61911.1|/4.24755e-54/Arginine/serine-rich coiled-coil protein 2, partial [Stegodyphus mimosarum]	NA	sp|A6QLS2|RSRC2_BOVIN/2e-40/Arginine/serine-rich coiled-coil protein 2 OS=Bos taurus GN=RSRC2 PE=2 SV=2	cbr:CBG03040/2e-18/Cbr-rsp-7; C. briggsae CBR-RSP-7 protein; K13165 splicing factor, arginine/serine-rich 12	NA	NA
Unigene2021_All	2323	3.65	1.73	-1.07712	4.65188e-07	5.8884e-06	Down	gi|321473470|gb|EFX84437.1|/0/hypothetical protein DAPPUDRAFT_301077 [Daphnia pulex]	gi|542201618|ref|XM_003459112.2|/1e-15/PREDICTED: Oreochromis niloticus 2-oxoisovalerate dehydrogenase subunit alpha, mitochondrial-like (LOC100706080), mRNA	sp|P12694|ODBA_HUMAN/1e-168/2-oxoisovalerate dehydrogenase subunit alpha, mitochondrial OS=Homo sapiens GN=BCKDHA PE=1 SV=2	spu:583728/3e-172/similar to 2-oxoisovalerate dehydrogenase alpha subunit; K00166 2-oxoisovalerate dehydrogenase E1 component, alpha subunit [EC:1.2.4.4]	VNG2217G/5e-63/---	biological_process:GO:0008152//metabolic process;molecular_function:GO:0016624//oxidoreductase activity, acting on the aldehyde or oxo group of donors, disulfide as acceptor;
Unigene3490_All	1918	2.66	1.26	-1.078	0.000106911	0.000906677	Down	gi|321479139|gb|EFX90095.1|/1.04454e-64/hypothetical protein DAPPUDRAFT_309902 [Daphnia pulex]	NA	sp|P98088|MUC5A_HUMAN/4e-31/Mucin-5AC (Fragments) OS=Homo sapiens GN=MUC5AC PE=1 SV=3	tgu:100220116/9e-31/similar to mucin 2; K10955 intestinal mucin-2	SPBC28F2.12/9e-16/---	NA
CL18.Contig3_All	2668	18.18	8.61	-1.07827	1.05837e-33	5.46683e-32	Down	gi|449280307|gb|EMC87634.1|/9.18354e-33/Translation initiation factor IF-2 [Columba livia]	gi|3769574|gb|AF088865.1|AF088865/2e-08/Panthera tigris tigris mitochondrial D-loop, partial sequence	sp|Q08170|SRSF4_HUMAN/4e-21/Serine/arginine-rich splicing factor 4 OS=Homo sapiens GN=SRSF4 PE=1 SV=2	tgu:100219403/5e-30/uncharacterized LOC100219403; K14822 rRNA-processing protein CGR1	PA2976/1e-10/---	NA
CL869.Contig7_All	1754	39.77	18.82	-1.07941	5.3723e-47	3.93252e-45	Down	gi|3915087|sp|Q25009.1|TBB1_HOMAM/0/RecName: Full=Tubulin beta-1 chain; AltName: Full=Beta-I tubulin [Homarus americanus] &gt;gi|1272242|gb|AAC47306.1| beta-I tubulin [Homarus americanus]	gi|156106762|gb|EU083324.1|/0.0/Penaeus monodon beta tubulin mRNA, partial cds	sp|Q25009|TBB1_HOMAM/0.0/Tubulin beta-1 chain OS=Homarus americanus PE=2 SV=1	tca:655614/0.0/tubulin beta-1; K07375 tubulin beta	ECU03g0820i/0.0/---	NA
CL1418.Contig3_All	2269	22.87	10.82	-1.07976	8.66364e-36	4.77339e-34	Down	gi|321459871|gb|EFX70920.1|/1.3252e-77/hypothetical protein DAPPUDRAFT_327707 [Daphnia pulex]	NA	sp|Q68DX3|FRPD2_HUMAN/6e-19/FERM and PDZ domain-containing protein 2 OS=Homo sapiens GN=FRMPD2 PE=1 SV=3	acs:100566747/1e-19/ptpn13; protein tyrosine phosphatase, non-receptor type 13 (APO-1/CD95 (Fas)-associated phosphatase); K02374 protein tyrosin phosphatase, non-receptor type 13 (PTPN13)	NA	NA
Unigene13494_All	1829	18.48	8.74	-1.08026	9.59324e-24	3.61439e-22	Down	gi|156542793|ref|XP_001605959.1|/0/PREDICTED: probable 26S proteasome non-ATPase regulatory subunit 3 [Nasonia vitripennis]	gi|56605665|ref|NM_001008281.1|/1e-20/Rattus norvegicus proteasome (prosome, macropain) 26S subunit, non-ATPase, 3 (Psmd3), mRNA >gi|55250441|gb|BC085881.1| Rattus norvegicus proteasome (prosome, macropain) 26S subunit, non-ATPase, 3, mRNA (cDNA clone MGC:94658 IMAGE:7191926), complete cds	sp|O61470|PSMD3_ANOGA/2e-169/Probable 26S proteasome non-ATPase regulatory subunit 3 OS=Anopheles gambiae GN=Dox-A2 PE=3 SV=2	nvi:100114055/0.0/NV11103; probable 26S proteasome non-ATPase regulatory subunit 3-like; K03033 26S proteasome regulatory subunit N3	NA	biological_process:GO:0019222//regulation of metabolic process;
CL1861.Contig2_All	1690	7.34	3.47	-1.08084	1.49713e-09	2.52179e-08	Down	gi|542215537|ref|XP_005448174.1|/4.57204e-45/PREDICTED: neuralized-like protein 2-like [Oreochromis niloticus]	gi|114049756|emb|CR854922.11|/1e-05/Zebrafish DNA sequence from clone DKEY-62M8 in linkage group 7, complete sequence	sp|Q9D0S4|NEUL2_MOUSE/8e-28/Neuralized-like protein 2 OS=Mus musculus GN=Neurl2 PE=1 SV=1	pon:100446405/5e-13/e3 ubiquitin-protein ligase LINCR-like; K15689 E3 ubiquitin-protein ligase NEURL3 [EC:6.3.2.19]	NA	NA
CL156.Contig13_All	4321	2.2	1.04	-1.08092	7.61162e-08	1.07384e-06	Down	gi|665798830|ref|XP_008547304.1|/4.04184e-129/PREDICTED: RNA-binding protein 39 isoform X2 [Microplitis demolitor]	gi|195397962|ref|XM_002057561.1|/5e-19/Drosophila virilis GJ18017 (Dvir\GJ18017), mRNA	sp|Q5RC80|RBM39_PONAB/1e-115/RNA-binding protein 39 OS=Pongo abelii GN=RBM39 PE=2 SV=1	ame:552289/4e-128/RNA-binding protein 39-like; K13091 RNA-binding protein 39	SPAC140.02/3e-13/---	NA
Unigene114_All	3437	2.01	0.95	-1.0812	5.56832e-06	6.02705e-05	Down	gi|358442122|gb|AEU11366.1|/4.18144e-65/Broad-complex protein isoform 4 [Penaeus monodon]	gi|525028116|ref|XM_005061422.1|/5e-06/PREDICTED: Ficedula albicollis zinc finger protein 132-like (LOC101805956), mRNA	sp|Q9V5M3|LOLA6_DROME/5e-31/Longitudinals lacking protein, isoforms N/O/W/X/Y OS=Drosophila melanogaster GN=lola PE=1 SV=3	dwi:Dwil_GK18522/1e-28/GK18522 gene product from transcript GK18522-RA; K02174 broad	NA	NA
CL607.Contig3_All	1786	19.63	9.27	-1.08242	1.64019e-24	6.31906e-23	Down	gi|544470712|ref|XP_005571318.1|/3.94576e-10/PREDICTED: nascent polypeptide-associated complex subunit alpha, muscle-specific form isoform X2 [Macaca fascicularis]	NA	sp|E9PAV3|NACAM_HUMAN/3e-08/Nascent polypeptide-associated complex subunit alpha, muscle-specific form OS=Homo sapiens GN=NACA PE=1 SV=1	ssc:100628075/1e-08/nuclear receptor corepressor 1-like; K04650 nuclear receptor co-repressor 1	Rv3876/7e-07/---	NA
CL856.Contig2_All	2395	2.86	1.35	-1.08306	5.88618e-06	6.34964e-05	Down	gi|646714437|gb|KDR18399.1|/1.8768e-122/Acylamino-acid-releasing enzyme [Zootermopsis nevadensis]	gi|84370451|gb|AC119171.10|/2e-14/Mus musculus chromosome 8, clone RP23-201B1, complete sequence	sp|P13676|ACPH_RAT/1e-117/Acylamino-acid-releasing enzyme OS=Rattus norvegicus GN=Apeh PE=1 SV=1	gga:415926/1e-120/APEH; N-acylaminoacyl-peptide hydrolase (EC:3.4.19.1); K01303 acylaminoacyl-peptidase [EC:3.4.19.1]	SSO2693/7e-26/---	NA
Unigene15098_All	2134	15.79	7.45	-1.0837	6.9518e-24	2.63469e-22	Down	gi|189241162|ref|XP_974687.2|/1.23804e-162/PREDICTED: 26S proteasome non-ATPase regulatory subunit 11 [Tribolium castaneum]	gi|506968706|gb|KC740873.1|/2e-35/Coptotermes formosanus clone CFSNI1230 PCI domain containing protein mRNA, partial cds	sp|Q7KLV9|PSD11_DROME/8e-161/26S proteasome non-ATPase regulatory subunit 11 OS=Drosophila melanogaster GN=Rpn6 PE=1 SV=1	tca:663555/6e-164/similar to CG10149-PA, isoform A; K03036 26S proteasome regulatory subunit N6	SPAC23G3.11/6e-112/---	NA
CL1300.Contig2_All	3411	1.7	0.8	-1.08746	2.63776e-05	0.000253486	Down	gi|488585994|ref|XP_004478342.1|/1.47636e-171/PREDICTED: protein Hook homolog 3 isoform 2 [Dasypus novemcinctus]	gi|284793758|gb|AC211537.5|/3e-07/Homo sapiens BAC clone CH17-160P24 from chromosome 7, complete sequence	sp|Q86VS8|HOOK3_HUMAN/3e-172/Protein Hook homolog 3 OS=Homo sapiens GN=HOOK3 PE=1 SV=2	cfa:480418/2e-20/CCDC88C; coiled-coil domain containing 88C; K08408 G protein-coupled receptor 68	MK0690/2e-15/---	NA
Unigene8305_All	2832	2.15	1.01	-1.08998	1.78668e-05	0.000176941	Down	gi|332027146|gb|EGI67239.1|/4.04619e-119/CCR4-NOT transcription complex subunit 2 [Acromyrmex echinatior]	gi|532086161|ref|XM_005328745.1|/2e-11/PREDICTED: Spermophilus tridecemlineatus CCR4-NOT transcription complex, subunit 2 (Cnot2), transcript variant X6, mRNA	sp|Q9NZN8|CNOT2_HUMAN/7e-105/CCR4-NOT transcription complex subunit 2 OS=Homo sapiens GN=CNOT2 PE=1 SV=1	nvi:100121141/4e-120/NV13543; regulator of gene activity-like; K12605 CCR4-NOT transcription complex subunit 2	SPCC4G3.15c/1e-24/---	NA
Unigene11518_All	2470	4.11	1.93	-1.09054	2.83936e-08	4.21951e-07	Down	gi|646710496|gb|KDR15987.1|/2.09036e-116/Periodic tryptophan protein 1-like protein [Zootermopsis nevadensis]	NA	sp|Q13610|PWP1_HUMAN/6e-97/Periodic tryptophan protein 1 homolog OS=Homo sapiens GN=PWP1 PE=1 SV=1	ame:413226/1e-111/periodic tryptophan protein 1 homolog; K14791 periodic tryptophan protein 1	all0664/2e-09/---	NA
Unigene10131_All	770	9.2	4.32	-1.0906	9.15874e-06	9.51914e-05	Down	NA	gi|298231488|emb|CU929296.6|/7e-08/Zebrafish DNA sequence from clone CH211-260P23 in linkage group 2, complete sequence	NA	NA	NA	NA
CL727.Contig3_All	2713	46.89	22	-1.09178	1.74274e-87	2.49435e-85	Down	gi|22651822|gb|AAM88579.1|/0/muscle-specific calpain [Homarus americanus]	gi|50513234|gb|AY644674.1|/3e-28/Gecarcinus lateralis calpain alternative form (CalpM) mRNA, complete cds	sp|Q9VT65|CANB_DROME/6e-156/Calpain-B OS=Drosophila melanogaster GN=CalpB PE=1 SV=2	api:100166784/8e-161/calpain-A-like; K08585 calpain, invertebrate [EC:3.4.22.-]	NA	NA
Unigene3654_All	1526	3.73	1.75	-1.09182	3.89628e-05	0.000360501	Down	gi|443685585|gb|ELT89139.1|/4.43565e-36/hypothetical protein CAPTEDRAFT_221771 [Capitella teleta]	NA	sp|Q9P2K5|MYEF2_HUMAN/5e-22/Myelin expression factor 2 OS=Homo sapiens GN=MYEF2 PE=1 SV=3	dre:393467/6e-21/zgc:66127; K12741 heterogeneous nuclear ribonucleoprotein A1/A3	XF0818/2e-21/---	NA
CL1586.Contig2_All	3250	4.93	2.31	-1.09369	2.10886e-12	4.48002e-11	Down	gi|646704557|gb|KDR12685.1|/0/Alanine aminotransferase 2 [Zootermopsis nevadensis]	gi|543382397|ref|XM_005534332.1|/1e-12/PREDICTED: Pseudopodoces humilis alanine aminotransferase 2-like (LOC102108425), transcript variant X2, mRNA	sp|Q6GM82|ALAT2_XENLA/4e-170/Alanine aminotransferase 2 OS=Xenopus laevis GN=gpt2 PE=2 SV=1	aag:AaeL_AAEL009872/0.0/alanine aminotransferase; K00814 alanine transaminase [EC:2.6.1.2]	YLR089c/2e-100/---	biological_process:GO:0009058//biosynthetic process;molecular_function:GO:0004021//L-alanine:2-oxoglutarate aminotransferase activity;GO:0030170//pyridoxal phosphate binding;
Unigene156_All	6159	2.14	1	-1.09761	1.09547e-10	2.03229e-09	Down	gi|646706253|gb|KDR13581.1|/0/Proteasome-associated protein ECM29-like protein [Zootermopsis nevadensis]	NA	sp|Q5VYK3|ECM29_HUMAN/0.0/Proteasome-associated protein ECM29 homolog OS=Homo sapiens GN=ECM29 PE=1 SV=2	mdo:100018226/0.0/proteasome-associated protein ECM29 homolog; K11886 proteasome component ECM29	NA	NA
Unigene12945_All	2785	1.82	0.85	-1.0984	8.0682e-05	0.000704284	Down	gi|646723676|gb|KDR24206.1|/0/Sly1-like protein [Zootermopsis nevadensis]	NA	sp|Q8WVM8|SCFD1_HUMAN/0.0/Sec1 family domain-containing protein 1 OS=Homo sapiens GN=SCFD1 PE=1 SV=4	dre:561653/4e-29/vps45, si:dkey-200h23.3; vacuolar protein sorting 45 homolog (S. cerevisiae); K12479 vacuolar protein sorting-associated protein 45	SPCC74.01/9e-105/---	NA
CL232.Contig1_All	1432	3.79	1.77	-1.09845	5.75836e-05	0.000516197	Down	gi|321459593|gb|EFX70645.1|/2.21249e-66/hypothetical protein DAPPUDRAFT_309342 [Daphnia pulex]	NA	sp|P70541|EI2BG_RAT/5e-60/Translation initiation factor eIF-2B subunit gamma OS=Rattus norvegicus GN=Eif2b3 PE=2 SV=2	mdo:100013794/6e-64/translation initiation factor eIF-2B subunit gamma-like; K03241 translation initiation factor eIF-2B subunit gamma	SPAC4D7.09/2e-31/---	NA
CL567.Contig1_All	4658	2.4	1.12	-1.09954	2.1526e-09	3.57882e-08	Down	gi|645025751|ref|XP_008202178.1|/0/PREDICTED: protein hu-li tai shao isoform X3 [Nasonia vitripennis]	gi|195487150|ref|XM_002091752.1|/3e-17/Drosophila yakuba GE13848 (Dyak\GE13848), mRNA	sp|Q02645|HTS_DROME/0.0/Protein hu-li tai shao OS=Drosophila melanogaster GN=hts PE=1 SV=2	NA	CC1201/9e-49/---	NA
Unigene9829_All	2887	1.91	0.89	-1.1017	3.89628e-05	0.000360631	Down	gi|644995849|ref|XP_008209279.1|/2.73376e-163/PREDICTED: protein kinase C and casein kinase substrate in neurons protein 1 isoform X3 [Nasonia vitripennis]	gi|391333831|ref|XM_003741266.1|/7e-08/PREDICTED: Metaseiulus occidentalis protein kinase C and casein kinase substrate in neurons protein 2-like (LOC100906586), mRNA	sp|Q4V920|PACN1_DANRE/7e-113/Protein kinase C and casein kinase substrate in neurons protein 1 OS=Danio rerio GN=pacsin1b PE=1 SV=1	tca:664324/9e-161/similar to dynein, axonemal, heavy polypeptide 1; K10408 dynein heavy chain, axonemal	L25762_1/3e-06/---	NA
CL2494.Contig1_All	1160	8.31	3.87	-1.10251	9.41006e-08	1.31382e-06	Down	NA	NA	NA	NA	NA	NA
Unigene11891_All	2196	7.8	3.63	-1.1035	3.14354e-13	7.12091e-12	Down	gi|646718024|gb|KDR20657.1|/4.79555e-101/Golgi-associated plant pathogenesis-related protein 1 [Zootermopsis nevadensis]	NA	sp|Q9H4G4|GAPR1_HUMAN/6e-27/Golgi-associated plant pathogenesis-related protein 1 OS=Homo sapiens GN=GLIPR2 PE=1 SV=3	oaa:100075123/1e-14/uncharacterized LOC100075123; K13172 serine/arginine repetitive matrix protein 2	YJL079c/4e-17/---	NA
Unigene2323_All	2834	5.98	2.78	-1.10506	3.14354e-13	7.11462e-12	Down	gi|646714197|gb|KDR18262.1|/0/Dolichyl-diphosphooligosaccharide--protein glycosyltransferase subunit STT3A [Zootermopsis nevadensis]	gi|338224426|gb|HM217858.1|/4e-80/Scylla paramamosain oligosaccharyltransferase oligosaccharyl transferase STT3 subunit mRNA, partial cds	sp|P46978|STT3A_MOUSE/0.0/Dolichyl-diphosphooligosaccharide--protein glycosyltransferase subunit STT3A OS=Mus musculus GN=Stt3a PE=1 SV=1	xtr:407861/0.0/stt3a, MGC76056; STT3, subunit of the oligosaccharyltransferase complex, homolog A; K07151 dolichyl-diphosphooligosaccharide--protein glycosyltransferase [EC:2.4.1.119]	SPBC1271.02/0.0/---	biological_process:GO:0018279//protein N-linked glycosylation via asparagine;cellular_component:GO:0008250//oligosaccharyltransferase complex;molecular_function:GO:0004579//dolichyl-diphosphooligosaccharide-protein glycotransferase activity;
CL1796.Contig2_All	3250	1.98	0.92	-1.10579	9.15874e-06	9.52301e-05	Down	gi|584013343|ref|XP_006801469.1|/1.15067e-48/PREDICTED: tax1-binding protein 1 homolog B-like isoform X1 [Neolamprologus brichardi] &gt;gi|584013345|ref|XP_006801470.1| PREDICTED: tax1-binding protein 1 homolog B-like isoform X2 [Neolamprologus brichardi]	NA	sp|Q6P132|TXB1B_DANRE/5e-48/Tax1-binding protein 1 homolog B OS=Danio rerio GN=tax1bp1b PE=2 SV=3	aga:AgaP_AGAP006472/2e-21/AGAP006472-PA; K11498 centromeric protein E	AF1032/5e-16/---	NA
CL675.Contig2_All	874	7.9	3.67	-1.10607	7.27806e-06	7.73068e-05	Down	gi|291231783|ref|XP_002735854.1|/1.0082e-29/PREDICTED: zinc finger matrin-type protein 5-like [Saccoglossus kowalevskii]	NA	sp|Q9CQR5|ZMAT5_MOUSE/1e-23/Zinc finger matrin-type protein 5 OS=Mus musculus GN=Zmat5 PE=2 SV=1	tgu:100223471/5e-24/zinc finger, matrin type 5; K13152 U11/U12 small nuclear ribonucleoprotein 20 kDa protein	NA	NA
CL2103.Contig1_All	6609	1.55	0.72	-1.1062	8.87762e-09	1.38096e-07	Down	gi|350413109|ref|XP_003489882.1|/0/PREDICTED: dystrophin, isoforms A/C/F/G/H-like isoform 2 [Bombus impatiens]	gi|195391876|ref|XM_002054550.1|/6e-07/Drosophila virilis GJ22727 (Dvir\GJ22727), mRNA	sp|Q9VDW6|DMDA_DROME/0.0/Dystrophin, isoforms A/C/F/G/H OS=Drosophila melanogaster GN=Dys PE=1 SV=3	acs:100557883/0.0/dystrophin-like; K10366 dystrophin	SSO2249/4e-07/---	NA
Unigene11866_All	1376	6.7	3.11	-1.10725	1.37874e-07	1.87193e-06	Down	NA	gi|354793090|gb|JN957591.1|/1e-07/Mus musculus targeted non-conditional, lacZ-tagged mutant allele Wdr45l:tm1e(EUCOMM)Hmgu; transgenic	NA	NA	NA	NA
CL543.Contig2_All	2153	4.87	2.26	-1.1076	7.0363e-09	1.11415e-07	Down	gi|675369009|gb|KFM61911.1|/3.18355e-49/Arginine/serine-rich coiled-coil protein 2, partial [Stegodyphus mimosarum]	NA	sp|A6QLS2|RSRC2_BOVIN/5e-41/Arginine/serine-rich coiled-coil protein 2 OS=Bos taurus GN=RSRC2 PE=2 SV=2	cqu:CpipJ_CPIJ018619/2e-17/Srp54; K13165 splicing factor, arginine/serine-rich 12	YPO1590/1e-06/---	NA
Unigene4894_All	4993	0.97	0.45	-1.10806	0.000113079	0.000957084	Down	gi|321453776|gb|EFX64980.1|/6.32478e-49/hypothetical protein DAPPUDRAFT_117657 [Daphnia pulex]	gi|444295655|gb|JX018415.1|/2e-18/Bellamya aeruginosa clone GC411 microsatellite sequence	sp|Q8WWN9|ICEF1_HUMAN/4e-23/Interactor protein for cytohesin exchange factors 1 OS=Homo sapiens GN=IPCEF1 PE=1 SV=1	tgu:100220116/2e-12/similar to mucin 2; K10955 intestinal mucin-2	NA	NA
CL2046.Contig2_All	7208	1.38	0.64	-1.10852	1.29742e-08	1.98922e-07	Down	gi|646715436|gb|KDR19048.1|/0/Tyrosine-protein phosphatase 10D, partial [Zootermopsis nevadensis]	gi|195566246|ref|XM_002106662.1|/8e-19/Drosophila simulans Ptp10D (Dsim\Ptp10D), mRNA	sp|P35992|PTP10_DROME/0.0/Tyrosine-protein phosphatase 10D OS=Drosophila melanogaster GN=Ptp10D PE=1 SV=3	dme:Dmel_CG1817/0.0/Ptp10D; Protein tyrosine phosphatase 10D (EC:3.1.3.16 3.1.3.48); K01104 protein-tyrosine phosphatase [EC:3.1.3.48]	SPAC11E3.09/8e-34/---	biological_process:GO:0006470//protein dephosphorylation;molecular_function:GO:0004721//phosphoprotein phosphatase activity;GO:0016740//transferase activity;
CL130.Contig16_All	3940	4.27	1.98	-1.10874	1.89812e-13	4.33807e-12	Down	gi|283854609|gb|ADB44900.1|/0/DEAD(Asp-Glu-Ala-Asp) box polypeptide 5 [Macrobrachium nipponense]	gi|333470575|gb|JF709933.1|/0.0/Cherax quadricarinatus DEAD box helicase DDX5 mRNA, complete cds	sp|Q92841|DDX17_HUMAN/2e-166/Probable ATP-dependent RNA helicase DDX17 OS=Homo sapiens GN=DDX17 PE=1 SV=2	nvi:100117934/1e-167/NV17584; probable ATP-dependent RNA helicase DDX17-like; K12823 ATP-dependent RNA helicase DDX5/DBP2 [EC:3.6.4.13]	ECU08g1080/2e-105/---	molecular_function:GO:0005524//ATP binding;GO:0008026//ATP-dependent helicase activity;GO:0003676//nucleic acid binding;
CL2184.Contig3_All	3349	2.2	1.02	-1.10893	1.23786e-06	1.47097e-05	Down	gi|645029972|ref|XP_008208522.1|/0/PREDICTED: glycogen synthase kinase-3 beta isoform X4 [Nasonia vitripennis]	gi|94468457|gb|DQ440045.1|/9e-57/Aedes aegypti clone AE-2888 glycogen synthase kinase 3 mRNA, complete cds	sp|P18431|SGG_DROME/0.0/Protein kinase shaggy OS=Drosophila melanogaster GN=sgg PE=1 SV=3	dgr:Dgri_GH24854/0.0/GH24854 gene product from transcript GH24854-RA; K03083 glycogen synthase kinase 3 beta [EC:2.7.11.26]	SPAC1687.15/8e-129/---	NA
CL1865.Contig2_All	3675	1.51	0.7	-1.10912	2.9357e-05	0.000277845	Down	gi|321479099|gb|EFX90055.1|/1.90861e-156/hypothetical protein DAPPUDRAFT_300107 [Daphnia pulex]	gi|558220960|ref|XM_006135740.1|/4e-16/PREDICTED: Pelodiscus sinensis TBC1 domain family, member 22B (TBC1D22B), mRNA	sp|Q95LL3|TB22B_MACFA/2e-144/TBC1 domain family member 22B OS=Macaca fascicularis GN=TBC1D22B PE=2 SV=1	nvi:100114269/1e-14/NV18151; uncharacterized LOC100114269; K13136 gem associated protein 8	ECU04g1530/1e-21/---	NA
CL1870.Contig3_All	4572	1.64	0.76	-1.10962	1.17649e-06	1.40259e-05	Down	gi|646719569|gb|KDR21626.1|/0/Protein transport protein Sec31A [Zootermopsis nevadensis]	gi|29501926|gb|AC133080.3|/7e-06/Mus musculus BAC clone RP24-280M20 from chromosome 12, complete sequence	sp|Q7SYD5|SC31A_DANRE/0.0/Protein transport protein Sec31A OS=Danio rerio GN=sec31a PE=2 SV=1	tca:662488/0.0/similar to CG8266-PA, isoform A; K14005 protein transport protein SEC31	Rv3876/7e-09/---	NA
Unigene10017_All	2178	2.87	1.33	-1.10962	1.01756e-05	0.000104867	Down	NA	gi|20068649|emb|AL645994.7|/5e-08/Mouse DNA sequence from clone RP23-104F14 on chromosome 11, complete sequence	NA	NA	NA	NA
CL473.Contig3_All	2514	2.7	1.25	-1.11103	2.79902e-06	3.17727e-05	Down	gi|195401867|ref|XP_002059532.1|/8.29837e-36/GJ14774 [Drosophila virilis] &gt;gi|194147239|gb|EDW62954.1| GJ14774 [Drosophila virilis]	gi|469832435|gb|BT149966.1|/3e-13/Salmo salar clone HJ4_2801 splicing factor arginine/serine-rich 3 mRNA, complete cds	sp|Q02427|RBP1_DROME/2e-33/RNA-binding protein 1 OS=Drosophila melanogaster GN=Rbp1 PE=2 SV=3	dya:Dyak_GE26048/5e-34/GE26048 gene product from transcript GE26048-RA; K12892 splicing factor, arginine/serine-rich 3	alr4683/6e-10/---	biological_process:GO:0007399//nervous system development;GO:0006376//mRNA splice site selection;cellular_component:GO:0071011//precatalytic spliceosome;GO:0071013//catalytic step 2 spliceosome;molecular_function:GO:0003729//mRNA binding;GO:0005515//protein binding;GO:0000166//nucleotide binding;GO:0008270//zinc ion binding;
Unigene2134_All	1731	56.6	26.18	-1.11234	2.12422e-68	2.37653e-66	Down	gi|478266063|gb|ENN82672.1|/2.21555e-18/hypothetical protein YQE_00956, partial [Dendroctonus ponderosae] &gt;gi|546679093|gb|ERL89606.1| hypothetical protein D910_06971 [Dendroctonus ponderosae]	gi|82830720|gb|AC165368.5|/5e-23/Mus musculus BAC clone RP23-28L24 from chromosome 1, complete sequence	sp|Q5PPS7|TM53A_XENLA/2e-07/Transmembrane protein 53-A OS=Xenopus laevis GN=tmem53-a PE=2 SV=1	NA	NA	NA
Unigene6734_All	3367	1.6	0.74	-1.11247	4.11098e-05	0.000377368	Down	NA	NA	NA	NA	NA	NA
Unigene6603_All	3670	1.99	0.92	-1.11306	1.64091e-06	1.92139e-05	Down	gi|646711761|gb|KDR16814.1|/6.26345e-83/Protein Kr-h2 [Zootermopsis nevadensis]	NA	sp|Q9V447|KRH2_DROME/7e-62/Krueppel homolog 2 OS=Drosophila melanogaster GN=Kr-h2 PE=1 SV=1	NA	NA	NA
CL603.Contig1_All	2653	4.09	1.89	-1.11371	4.59116e-09	7.37927e-08	Down	gi|584235663|gb|AHI85755.1|/0/cytoplasmic dynein intermediate chain [Fenneropenaeus chinensis]	gi|557000573|ref|XM_006002969.1|/1e-21/PREDICTED: Latimeria chalumnae dynein, cytoplasmic 1, intermediate chain 2 (DYNC1I2), transcript variant X4, mRNA	sp|Q24246|DYIN_DROME/0.0/Cytoplasmic dynein 1 intermediate chain OS=Drosophila melanogaster GN=sw PE=1 SV=3	nvi:100122948/0.0/Dic, NV15712; cytoplasmic dynein 1 intermediate chain; K10415 dynein intermediate chain, cytosolic	NA	NA
CL883.Contig1_All	2342	13.38	6.18	-1.1144	1.88557e-23	6.9709e-22	Down	gi|646717608|gb|KDR20399.1|/4.47042e-145/Protein extra bases [Zootermopsis nevadensis]	gi|338224294|gb|HM217784.1|/6e-11/Scylla paramamosain hfb2 protein mRNA, partial cds	sp|Q9VNE2|PKRA_DROME/9e-132/Protein krasavietz OS=Drosophila melanogaster GN=kra PE=1 SV=1	spu:579737/1e-10/similar to eIF-2Bepsilon; K03240 translation initiation factor eIF-2B subunit epsilon	SPAC8C9.15c/1e-07/---	NA
CL380.Contig5_All	1895	180.51	83.3	-1.11569	2.83184e-236	9.30151e-234	Down	gi|71067609|gb|AAZ22828.1|/0/lymphoid organ expressed yellow head virus receptor protein [Penaeus monodon]	gi|71067608|gb|DQ073920.1|/0.0/Penaeus monodon lymphoid organ expressed yellow head virus receptor protein mRNA, partial cds	sp|P50887|RL22_DROME/8e-51/60S ribosomal protein L22 OS=Drosophila melanogaster GN=RpL22 PE=1 SV=2	api:100160224/6e-58/Rpl22; ribosomal protein L22; K02891 large subunit ribosomal protein L22e	tolA/5e-27/---	NA
Unigene8461_All	1794	3.62	1.67	-1.11614	7.27806e-06	7.73388e-05	Down	gi|170032167|ref|XP_001843954.1|/2.23368e-146/conserved hypothetical protein [Culex quinquefasciatus] &gt;gi|167871903|gb|EDS35286.1| conserved hypothetical protein [Culex quinquefasciatus]	gi|557320017|ref|XM_006033096.1|/1e-08/PREDICTED: Alligator sinensis aldehyde dehydrogenase 3 family, member A2 (ALDH3A2), transcript variant X4, mRNA	sp|P30838|AL3A1_HUMAN/5e-127/Aldehyde dehydrogenase, dimeric NADP-preferring OS=Homo sapiens GN=ALDH3A1 PE=1 SV=3	xtr:549291/4e-136/aldh3a2; aldehyde dehydrogenase 3 family, member A2 (EC:1.2.1.3); K00128 aldehyde dehydrogenase (NAD+) [EC:1.2.1.3]	alr3672/3e-106/---	biological_process:GO:0044710//single-organism metabolic process;molecular_function:GO:0016620//oxidoreductase activity, acting on the aldehyde or oxo group of donors, NAD or NADP as acceptor;
Unigene14745_All	5139	3.34	1.54	-1.11692	7.12548e-14	1.69189e-12	Down	gi|332029562|gb|EGI69451.1|/3.8863e-110/PHD and RING finger domain-containing protein 1 [Acromyrmex echinatior]	gi|40354173|gb|AC133648.3|/5e-07/Mus musculus BAC clone RP23-291B1 from chromosome 7, complete sequence	sp|Q5R5Q2|SRRM1_PONAB/7e-40/Serine/arginine repetitive matrix protein 1 OS=Pongo abelii GN=SRRM1 PE=2 SV=1	oaa:100075123/2e-45/uncharacterized LOC100075123; K13172 serine/arginine repetitive matrix protein 2	RSp0884/4e-15/---	NA
Unigene7139_All	1261	7.68	3.54	-1.11736	5.37164e-08	7.7272e-07	Down	gi|694525514|ref|XP_009492455.1|/3.30372e-15/hypothetical protein H696_00333 [Fonticula alba] &gt;gi|627950965|gb|KCV72754.1| hypothetical protein H696_00333 [Fonticula alba]	NA	sp|Q10020|YSX1_CAEEL/9e-10/Uncharacterized protein T28D9.1 OS=Caenorhabditis elegans GN=T28D9.1 PE=4 SV=2	dre:793912/9e-10/neurofilament light polypeptide-like; K04572 neurofilament light polypeptide	HI0990/6e-07/---	NA
CL1139.Contig2_All	6115	7.03	3.23	-1.12199	1.33508e-32	6.616e-31	Down	gi|442556686|gb|AGC54838.1|/0/leucine-rich repeat flightless-I-interacting protein 2C [Litopenaeus vannamei]	gi|442556685|gb|JX840475.1|/0.0/Litopenaeus vannamei leucine-rich repeat flightless-I-interacting protein 2C mRNA, complete cds	sp|B2GUE2|LRRF2_XENTR/4e-63/Leucine-rich repeat flightless-interacting protein 2 OS=Xenopus tropicalis GN=lrrfip2 PE=2 SV=1	mdo:100014955/3e-10/plectin-like; K10388 plectin	aq_1006/4e-06/---	NA
Unigene10324_All	1205	6.51	2.99	-1.12251	9.32068e-07	1.12746e-05	Down	gi|646705216|gb|KDR13050.1|/1.99256e-54/hypothetical protein L798_12993 [Zootermopsis nevadensis]	NA	sp|Q8TCF1|ZFAN1_HUMAN/9e-52/AN1-type zinc finger protein 1 OS=Homo sapiens GN=ZFAND1 PE=1 SV=1	hsa:79752/8e-47/ZFAND1, FLJ14007; zinc finger, AN1-type domain 1; K07059	NA	NA
CL348.Contig2_All	1932	6.49	2.98	-1.12291	2.99116e-10	5.37779e-09	Down	gi|307200250|gb|EFN80529.1|/5.67012e-135/Hrp65 protein [Harpegnathos saltator]	gi|460280|gb|L29496.1|/5e-23/Homo sapiens androgen receptor (AR) mRNA, complete cds	sp|Q9GRW7|NONA_DROVI/1e-116/Protein no-on-transient A OS=Drosophila virilis GN=nonA PE=2 SV=1	nvi:100123232/4e-128/NV14522; hrp65 protein-like; K13219 splicing factor, proline- and glutamine-rich	XF0818/2e-17/---	NA
CL29.Contig7_All	1577	9.13	4.19	-1.12366	2.47646e-11	4.83221e-10	Down	gi|524961558|ref|XP_005080711.1|/3.55487e-36/PREDICTED: glycosyltransferase 1 domain-containing protein 1 [Mesocricetus auratus]	gi|259089691|gb|AC194537.4|/9e-06/Pan troglodytes BAC clone CH251-584L6 from chromosome 19, complete sequence	sp|A4FUP9|GL1D1_MOUSE/7e-37/Glycosyltransferase 1 domain-containing protein 1 OS=Mus musculus GN=Glt1d1 PE=2 SV=2	NA	BH2688/1e-06/---	NA
Unigene1710_All	8932	14.27	6.54	-1.12562	4.27786e-94	6.60234e-92	Down	gi|646710887|gb|KDR16277.1|/0/Myosin-XVIIIa, partial [Zootermopsis nevadensis]	NA	sp|Q9JMH9|MY18A_MOUSE/4e-144/Unconventional myosin-XVIIIa OS=Mus musculus GN=Myo18a PE=1 SV=2	ame:726044/0.0/Myo18; myosin 18; K10362 myosin XVIII	aq_1006/4e-27/---	NA
Unigene5320_All	1562	29.16	13.36	-1.12607	4.01398e-33	2.02437e-31	Down	gi|641662628|ref|XP_008182328.1|/3.07335e-32/PREDICTED: neuroplastin isoform X3 [Acyrthosiphon pisum]	gi|67845816|emb|BX908755.10|/3e-15/Zebrafish DNA sequence from clone DKEY-67F11 in linkage group 3, complete sequence	sp|P18572|BASI_MOUSE/8e-20/Basigin OS=Mus musculus GN=Bsg PE=1 SV=2	bta:508716/2e-22/BSG, RPE7; basigin (Ok blood group); K06535 basigin	NA	NA
CL1777.Contig1_All	2329	9.1	4.16	-1.12928	9.46646e-17	2.61066e-15	Down	gi|332027973|gb|EGI68024.1|/1.92239e-156/Protein arginine N-methyltransferase 8 [Acromyrmex echinatior]	gi|262301078|gb|GQ885559.1|/2e-63/Neogonodactylus oerstedii voucher NeoMALA arg methyltransferase mRNA, partial cds	sp|Q99873|ANM1_HUMAN/1e-152/Protein arginine N-methyltransferase 1 OS=Homo sapiens GN=PRMT1 PE=1 SV=2	tca:659866/2e-157/similar to AGAP003462-PA; K11434 protein arginine N-methyltransferase 1 [EC:2.1.1.-]	YBR034c/6e-93/---	NA
Unigene462_All	1621	8.62	3.94	-1.12949	2.85774e-11	5.55503e-10	Down	gi|646704078|gb|KDR12433.1|/8.19312e-52/Tetratricopeptide repeat protein 36 [Zootermopsis nevadensis]	NA	sp|A7RL75|TTC36_NEMVE/4e-48/Tetratricopeptide repeat protein 36 homolog OS=Nematostella vectensis GN=ttc36 PE=3 SV=1	bmy:Bm1_46100/1e-06/TPR Domain containing protein; K09560 suppressor of tumorigenicity protein 13	mll2208/4e-06/---	NA
CL1933.Contig1_All	1883	7.03	3.21	-1.13095	8.0277e-11	1.50895e-09	Down	gi|194909816|ref|XP_001982015.1|/7.55791e-60/GG11272 [Drosophila erecta] &gt;gi|190656653|gb|EDV53885.1| GG11272 [Drosophila erecta]	gi|74039326|gb|AC164103.5|/7e-07/Mus musculus BAC clone RP23-427D2 from chromosome 5, complete sequence	sp|Q9VCA2|ORCT_DROME/1e-61/Organic cation transporter protein OS=Drosophila melanogaster GN=Orct PE=1 SV=1	der:Dere_GG11272/4e-61/GG11272 gene product from transcript GG11272-RA; K08202 MFS transporter, OCT family, solute carrier family 22 (organic cation transporter), member 4/5	SMa1447/1e-16/---	biological_process:GO:0044699//single-organism process;
CL1323.Contig2_All	2893	2.06	0.94	-1.13191	1.49823e-05	0.00015041	Down	gi|358339569|dbj|GAA47606.1|/5.77776e-12/hypothetical protein CLF_100574 [Clonorchis sinensis]	gi|66473156|gb|AC118192.13|/4e-28/Mus musculus chromosome 1, clone RP23-200C17, complete sequence	sp|Q55AX2|DOT1L_DICDI/8e-08/Histone-lysine N-methyltransferase, H3 lysine-79 specific OS=Dictyostelium discoideum GN=dotA PE=2 SV=2	aga:AgaP_AGAP011217/2e-06/AGAP011217-PA; K10624 E3 ubiquitin-protein ligase RBBP6 [EC:6.3.2.19]	NA	NA
CL1705.Contig2_All	1846	4.74	2.16	-1.13386	1.20533e-07	1.65313e-06	Down	NA	NA	NA	NA	NA	NA
Unigene10172_All	1465	6.06	2.76	-1.13465	1.20533e-07	1.65401e-06	Down	gi|405977231|gb|EKC41690.1|/3.54883e-160/Multifunctional protein ADE2 [Crassostrea gigas]	gi|195566447|ref|XM_002106757.1|/9e-15/Drosophila simulans GD15919 (Dsim\GD15919), mRNA	sp|Q9I7S8|PUR6_DROME/3e-152/Multifunctional protein ADE2 OS=Drosophila melanogaster GN=ade5 PE=2 SV=2	tca:656066/2e-157/similar to CG3989-PA; K01587 phosphoribosylaminoimidazole carboxylase / phosphoribosylaminoimidazole-succinocarboxamide synthase [EC:4.1.1.21 6.3.2.6]	SA0918/9e-26/---	NA
CL1940.Contig1_All	4238	3.01	1.37	-1.13559	8.4112e-11	1.57872e-09	Down	gi|645016323|ref|XP_008211429.1|/0/PREDICTED: DNA topoisomerase I, mitochondrial isoform X1 [Nasonia vitripennis] &gt;gi|645016325|ref|XP_008211430.1| PREDICTED: DNA topoisomerase I, mitochondrial isoform X1 [Nasonia vitripennis] &gt;gi|645016327|ref|XP_008211431.1| PREDICTED: DNA topoisomerase I, mitochondrial isoform X1 [Nasonia vitripennis]	gi|545715810|gb|KF178750.1|/3e-20/Glenus flohri voucher UTCI:SC-0172 topoisomerase I gene, partial cds	sp|P41512|TOP1_XENLA/0.0/DNA topoisomerase 1 OS=Xenopus laevis GN=top1 PE=2 SV=1	nvi:100121493/0.0/NV11433; DNA topoisomerase 1-like; K03163 DNA topoisomerase I [EC:5.99.1.2]	YOL006c_1/4e-129/---	NA
Unigene11632_All	2014	12.14	5.52	-1.13703	5.6612e-19	1.73285e-17	Down	gi|321459394|gb|EFX70448.1|/4.67083e-180/hypothetical protein DAPPUDRAFT_202337 [Daphnia pulex]	gi|390356219|ref|XM_788648.3|/8e-10/PREDICTED: Strongylocentrotus purpuratus alanine--glyoxylate aminotransferase 2-like 1-like (LOC588990), mRNA	sp|Q6DEB1|AT2L1_XENLA/4e-167/Ethanolamine-phosphate phospho-lyase OS=Xenopus laevis GN=etnppl PE=2 SV=1	acs:100564792/6e-171/alanine--glyoxylate aminotransferase 2-like 1-like; K14286 alanine-glyoxylate aminotransferase 2-like [EC:2.6.1.-]	SMb20973_3/5e-141/---	biological_process:GO:0008152//metabolic process;molecular_function:GO:0008483//transaminase activity;GO:0030170//pyridoxal phosphate binding;
Unigene8202_All	4710	8.98	4.08	-1.13815	1.15423e-32	5.74199e-31	Down	gi|585682526|ref|XP_006892297.1|/2.62122e-113/PREDICTED: inter-alpha-trypsin inhibitor heavy chain H3 isoform X1 [Elephantulus edwardii]	NA	sp|Q9GLY5|ITIH3_RABIT/4e-111/Inter-alpha-trypsin inhibitor heavy chain H3 OS=Oryctolagus cuniculus GN=ITIH3 PE=2 SV=1	oaa:100075123/6e-11/uncharacterized LOC100075123; K13172 serine/arginine repetitive matrix protein 2	all1782_1/4e-10/---	NA
Unigene6851_All	3213	8.34	3.78	-1.14166	2.94438e-21	1.01391e-19	Down	gi|645003499|ref|XP_008212582.1|/3.55805e-135/PREDICTED: protein gustavus isoform X2 [Nasonia vitripennis]	gi|300915719|gb|GU462157.1|/3e-32/Macrobrachium nipponense gustavus mRNA, complete cds	sp|A1Z6E0|GUS_DROME/6e-119/Protein gustavus OS=Drosophila melanogaster GN=gus PE=1 SV=1	nvi:100122759/2e-136/NV11693; SPRY domain-containing SOCS box protein 1-like; K10343 SPRY domain-containing SOCS box protein 1/4	NA	NA
Unigene10079_All	2847	3.84	1.74	-1.14202	1.96667e-09	3.27609e-08	Down	NA	gi|78190065|gb|AC167126.6|/3e-07/Mus musculus chromosome 1, clone RP24-104I19, complete sequence	NA	NA	NA	NA
CL1653.Contig1_All	5315	1.06	0.48	-1.14296	1.65447e-05	0.00016474	Down	gi|646718115|gb|KDR20717.1|/0/ER degradation-enhancing alpha-mannosidase-like 3 [Zootermopsis nevadensis]	gi|170041237|ref|XM_001848326.1|/8e-09/Culex quinquefasciatus EDEM, mRNA	sp|Q2HXL6|EDEM3_MOUSE/0.0/ER degradation-enhancing alpha-mannosidase-like protein 3 OS=Mus musculus GN=Edem3 PE=1 SV=2	ame:552435/0.0/Edem2; ER degradation enhancer, mannosidase 2; K10086 ER degradation enhancer, mannosidase alpha-like 3	NA	cellular_component:GO:0016020//membrane;molecular_function:GO:0005509//calcium ion binding;GO:0004571//mannosyl-oligosaccharide 1,2-alpha-mannosidase activity;
CL2496.Contig1_All	950	10.27	4.65	-1.14313	3.49214e-08	5.14779e-07	Down	gi|307207363|gb|EFN85113.1|/2.2803e-09/hypothetical protein EAI_14909 [Harpegnathos saltator]	gi|221272733|emb|CT827862.10|/1e-37/Zebrafish DNA sequence from clone CH73-317E11 in linkage group 20, complete sequence	NA	dmo:Dmoj_GI19140/3e-06/GI19140 gene product from transcript GI19140-RA; K15001 cytochrome P450, family 4 [EC:1.14.-.-]	NA	NA
CL865.Contig2_All	3677	1.46	0.66	-1.14543	1.41088e-05	0.000142198	Down	gi|645016355|ref|XP_008211445.1|/1.219e-94/PREDICTED: uncharacterized protein LOC100121510 isoform X4 [Nasonia vitripennis]	gi|442625972|ref|NM_001169403.2|/2e-11/Drosophila melanogaster mextli (mxt), transcript variant D, mRNA	NA	NA	NA	NA
CL591.Contig5_All	4990	1.04	0.47	-1.14585	3.41288e-05	0.0003197	Down	gi|641663525|ref|XP_008182670.1|/1.19413e-156/PREDICTED: homeobox protein extradenticle isoform X1 [Acyrthosiphon pisum]	gi|410922077|ref|XM_003974461.1|/1e-50/PREDICTED: Takifugu rubripes pre-B-cell leukemia transcription factor 3-like, transcript variant 4 (LOC101065377), mRNA	sp|Q29CT2|EXD_DROPS/8e-152/Homeobox protein extradenticle OS=Drosophila pseudoobscura pseudoobscura GN=exd PE=3 SV=1	api:100168368/3e-157/homeobox protein extradenticle-like; K09355 pre-B-cell leukemia transcription factor 1	NA	NA
Unigene12924_All	4034	2.08	0.94	-1.14585	1.26309e-07	1.72404e-06	Down	gi|585656520|ref|XP_002734085.2|/0/PREDICTED: uncharacterized protein LOC100370505 [Saccoglossus kowalevskii]	NA	NA	xtr:100379714/4e-101/mgam; maltase-glucoamylase (alpha-glucosidase); K12047 maltase-glucoamylase [EC:3.2.1.20 3.2.1.3]	NA	NA
CL1916.Contig2_All	1284	4.01	1.81	-1.14761	3.91074e-05	0.000361578	Down	gi|307196325|gb|EFN77938.1|/8.28564e-62/ARMET-like protein [Harpegnathos saltator]	gi|498933756|ref|XM_004519659.1|/2e-15/PREDICTED: Ceratitis capitata mesencephalic astrocyte-derived neurotrophic factor homolog (LOC101453962), transcript variant X2, mRNA	sp|B4K5R6|ARMET_DROMO/2e-61/Mesencephalic astrocyte-derived neurotrophic factor homolog OS=Drosophila mojavensis GN=Manf PE=3 SV=1	gga:770664/3e-40/MANF, ARMET; mesencephalic astrocyte-derived neurotrophic factor; K13190 RNA-binding protein 15	NA	NA
Unigene3996_All	616	17.95	8.09	-1.14977	1.23328e-08	1.89314e-07	Down	NA	NA	NA	NA	NA	NA
Unigene5391_All	1576	4.15	1.87	-1.15007	4.3016e-06	4.73194e-05	Down	gi|607354804|gb|EZA49416.1|/9.24708e-77/Coiled-coil domain-containing protein [Cerapachys biroi]	NA	sp|Q9BW85|CCD94_HUMAN/6e-67/Coiled-coil domain-containing protein 94 OS=Homo sapiens GN=CCDC94 PE=1 SV=1	dre:402887/5e-27/ccdc130, zgc:103496; coiled-coil domain containing 130; K13115 coiled-coil domain-containing protein 130	YKL095w/2e-27/---	NA
CL65.Contig1_All	3942	13.93	6.27	-1.15166	2.49794e-42	1.61609e-40	Down	gi|645037621|ref|XP_008205988.1|/1.24802e-44/PREDICTED: max-binding protein MNT-like isoform X3 [Nasonia vitripennis]	gi|558229688|ref|XM_006138576.1|/2e-09/PREDICTED: Pelodiscus sinensis MNT, MAX dimerization protein (MNT), transcript variant X2, mRNA	sp|Q99583|MNT_HUMAN/2e-42/Max-binding protein MNT OS=Homo sapiens GN=MNT PE=1 SV=1	hsa:4335/7e-42/MNT, MAD6, MXD6, ROX, bHLHd3; MAX binding protein; K09115 MAX-binding protein	Rv0312/2e-06/---	NA
CL864.Contig2_All	3743	4.07	1.83	-1.15319	8.06006e-13	1.77557e-11	Down	gi|156385337|ref|XP_001633587.1|/1.83844e-13/predicted protein [Nematostella vectensis] &gt;gi|156220659|gb|EDO41524.1| predicted protein [Nematostella vectensis]	gi|116175228|emb|CR356235.15|/2e-27/Zebrafish DNA sequence from clone DKEY-14H16 in linkage group 25, complete sequence	sp|F6R2G2|NLRC4_XENTR/2e-07/NLR family CARD domain-containing protein 4 OS=Xenopus tropicalis GN=nlrc4 PE=2 SV=2	xtr:733844/7e-07/nlrc4; NLR family, CARD domain containing 4; K12805 NLR family CARD domain-containing protein 4	NA	NA
Unigene3357_All	3805	1.98	0.89	-1.15362	5.25524e-07	6.62269e-06	Down	gi|646708747|gb|KDR14912.1|/4.95474e-99/hypothetical protein L798_11218 [Zootermopsis nevadensis]	gi|195012707|ref|XM_001983694.1|/1e-25/Drosophila grimshawi GH15408 (Dgri\GH15408), mRNA	sp|Q8N4L2|TM55A_HUMAN/6e-62/Type 2 phosphatidylinositol 4,5-bisphosphate 4-phosphatase OS=Homo sapiens GN=TMEM55A PE=1 SV=1	tca:655804/4e-97/similar to CG6707-PA, isoform A; K13084 phosphatidylinositol-4,5-bisphosphate 4-phosphatase [EC:3.1.3.78]	NA	NA
Unigene11649_All	2407	3.45	1.55	-1.15433	1.38283e-07	1.87649e-06	Down	gi|646710237|gb|KDR15814.1|/7.3044e-66/Tether containing UBX domain for GLUT4 [Zootermopsis nevadensis]	NA	sp|Q9BZE9|ASPC1_HUMAN/6e-51/Tether containing UBX domain for GLUT4 OS=Homo sapiens GN=ASPSCR1 PE=1 SV=1	tca:655920/1e-65/similar to CG33722 CG33722-PC; K15627 tether containing UBX domain for GLUT4	NA	NA
CL712.Contig4_All	3845	1.65	0.74	-1.15687	4.3016e-06	4.73398e-05	Down	gi|242008408|ref|XP_002424998.1|/0/conserved hypothetical protein [Pediculus humanus corporis] &gt;gi|212508627|gb|EEB12260.1| conserved hypothetical protein [Pediculus humanus corporis]	gi|395832835|ref|XM_003789411.1|/1e-16/PREDICTED: Otolemur garnettii protein phosphatase 2, regulatory subunit B'', alpha (PPP2R3A), mRNA	sp|Q06190|P2R3A_HUMAN/4e-156/Serine/threonine-protein phosphatase 2A regulatory subunit B'' subunit alpha OS=Homo sapiens GN=PPP2R3A PE=1 SV=1	tca:658209/1e-179/similar to CG4733-PA; K11583 protein phosphatase 2 (formerly 2A), regulatory subunit B''	Rv3876/4e-10/---	NA
Unigene5595_All	2011	8.98	4.02	-1.15952	7.791e-15	1.94927e-13	Down	gi|558118646|ref|XP_006113644.1|/1.7856e-30/PREDICTED: uncharacterized protein LOC102447044 [Pelodiscus sinensis]	NA	sp|Q8BTI8|SRRM2_MOUSE/1e-09/Serine/arginine repetitive matrix protein 2 OS=Mus musculus GN=Srrm2 PE=1 SV=3	aml:100474834/5e-09/SRRM2; serine/arginine repetitive matrix 2; K13172 serine/arginine repetitive matrix protein 2	NA	NA
Unigene2360_All	1134	10.8	4.82	-1.16393	3.08558e-10	5.54366e-09	Down	gi|585682818|ref|XP_002731397.2|/2.42187e-83/PREDICTED: 26S proteasome non-ATPase regulatory subunit 8-like [Saccoglossus kowalevskii]	NA	sp|Q9CX56|PSMD8_MOUSE/8e-82/26S proteasome non-ATPase regulatory subunit 8 OS=Mus musculus GN=Psmd8 PE=1 SV=2	dre:415221/6e-82/psmd8, fa93g07, fb17c09, fb49a10, wu:fa93g07, wu:fb17c09, wu:fb49a10, zgc:86762; proteasome (prosome, macropain) 26S subunit, non-ATPase, 8; K03031 26S proteasome regulatory subunit N12	NA	NA
Unigene399_All	3421	4.51	2.01	-1.16593	3.4185e-13	7.72328e-12	Down	gi|675371948|gb|KFM64850.1|/2.33518e-100/ER lumen protein retaining receptor, partial [Stegodyphus mimosarum]	gi|501294437|dbj|AK417511.1|/4e-16/Riptortus pedestris mRNA for ER lumen protein retaining receptor, complete cds, sequence id: Rped-0771	sp|O76767|ERD2_DROME/3e-98/ER lumen protein-retaining receptor OS=Drosophila melanogaster GN=KdelR PE=2 SV=1	tca:664088/2e-98/similar to CG5183-PA, isoform A; K10949 ER lumen protein retaining receptor	SPBP8B7.22/6e-53/---	biological_process:GO:0015031//protein transport;GO:0006621//protein retention in ER lumen;cellular_component:GO:0005783//endoplasmic reticulum;GO:0016021//integral component of membrane;molecular_function:GO:0046923//ER retention sequence binding;
Unigene3276_All	2967	4.56	2.03	-1.16755	1.04357e-11	2.10026e-10	Down	gi|557775500|ref|XP_005187396.1|/0/PREDICTED: aspartate--tRNA ligase, cytoplasmic-like isoform X1 [Musca domestica] &gt;gi|557775502|ref|XP_005187397.1| PREDICTED: aspartate--tRNA ligase, cytoplasmic-like isoform X2 [Musca domestica]	gi|342326427|gb|JF284583.1|/1e-21/Cherax quadricarinatus clone V12-641 aspartyl-tRNA synthetase mRNA, partial cds	sp|Q5R9I5|SYDC_PONAB/0.0/Aspartate--tRNA ligase, cytoplasmic OS=Pongo abelii GN=DARS PE=2 SV=1	cin:100186203/0.0/similar to aspartyl-tRNA synthetase; K01876 aspartyl-tRNA synthetase [EC:6.1.1.12]	YLL018c/1e-150/---	NA
CL1447.Contig1_All	6342	1.08	0.48	-1.16993	1.17288e-06	1.39893e-05	Down	gi|646692560|gb|KDR07454.1|/0/hypothetical protein L798_02823, partial [Zootermopsis nevadensis]	NA	sp|Q9VW71|FAT2_DROME/0.0/Fat-like cadherin-related tumor suppressor homolog OS=Drosophila melanogaster GN=kug PE=2 SV=3	xtr:100495786/1e-113/celsr2; cadherin, EGF LAG seven-pass G-type receptor 2 (flamingo homolog, Drosophila); K04601 cadherin EGF LAG seven-pass G-type receptor 2 (flamingo)	NA	NA
CL2556.Contig2_All	1001	4.48	1.99	-1.17073	0.000118468	0.000998076	Down	gi|342649738|gb|AEL23143.1|/9.64759e-70/tripartite motif-containing 32 [Cherax quadricarinatus]	NA	sp|Q13049|TRI32_HUMAN/3e-09/E3 ubiquitin-protein ligase TRIM32 OS=Homo sapiens GN=TRIM32 PE=1 SV=2	oaa:100077429/8e-10/TRIM32; tripartite motif containing 32; K10607 tripartite motif-containing protein 32 [EC:6.3.2.19]	NA	NA
CL213.Contig2_All	3406	4.3	1.91	-1.17076	1.77143e-12	3.79465e-11	Down	gi|126297980|ref|XP_001371908.1|/0/PREDICTED: sarcosine dehydrogenase, mitochondrial isoform X1 [Monodelphis domestica] &gt;gi|611978115|ref|XP_007475312.1| PREDICTED: sarcosine dehydrogenase, mitochondrial isoform X2 [Monodelphis domestica]	gi|395844309|ref|XM_003794857.1|/5e-09/PREDICTED: Otolemur garnettii sarcosine dehydrogenase (SARDH), mRNA	sp|Q9UL12|SARDH_HUMAN/0.0/Sarcosine dehydrogenase, mitochondrial OS=Homo sapiens GN=SARDH PE=1 SV=1	mdo:100018850/0.0/SARDH; sarcosine dehydrogenase; K00314 sarcosine dehydrogenase [EC:1.5.8.3]	mll5369_2/2e-74/---	NA
Unigene8798_All	2304	2.95	1.31	-1.17115	1.64097e-06	1.92059e-05	Down	NA	NA	NA	NA	NA	NA
CL2081.Contig2_All	2210	2.05	0.91	-1.17169	8.07306e-05	0.000704468	Down	gi|665801408|ref|XP_008548714.1|/2.70991e-27/PREDICTED: uncharacterized protein LOC103572085 isoform X1 [Microplitis demolitor] &gt;gi|665801414|ref|XP_008548717.1| PREDICTED: uncharacterized protein LOC103572087 isoform X1 [Microplitis demolitor]	gi|213032553|emb|CU929052.9|/5e-11/Zebrafish DNA sequence from clone CH73-19K3 in linkage group 13, complete sequence	sp|Q9BY77|PDIP3_HUMAN/3e-11/Polymerase delta-interacting protein 3 OS=Homo sapiens GN=POLDIP3 PE=1 SV=2	aag:AaeL_AAEL015263/2e-07/RNA and export factor binding protein; K12881 THO complex subunit 4	NA	NA
CL1600.Contig3_All	1833	4.13	1.83	-1.1743	4.28838e-07	5.46608e-06	Down	gi|551527387|ref|XP_005815168.1|/9.97307e-33/PREDICTED: histone H3.v1-like [Xiphophorus maculatus]	gi|158148894|emb|AL645584.28|/4e-11/Mouse DNA sequence from clone RP23-280M7 on chromosome 1, complete sequence	sp|Q8VC49|IF27B_MOUSE/2e-23/Interferon alpha-inducible protein 27-like protein 2B OS=Mus musculus GN=Ifi27l2b PE=2 SV=1	tgu:100219403/4e-17/uncharacterized LOC100219403; K14822 rRNA-processing protein CGR1	YLR106c/2e-13/---	NA
Unigene9751_All	2723	1.74	0.77	-1.17616	5.49866e-05	0.000494301	Down	gi|449282933|gb|EMC89658.1|/7.99273e-24/S-antigen protein [Columba livia]	NA	sp|Q7M732|RTL1_MOUSE/2e-18/Retrotransposon-like protein 1 OS=Mus musculus GN=Rtl1 PE=2 SV=1	xla:397994/2e-18/nefm-a, nef-m, nef3, nefm; neurofilament, medium polypeptide; K04573 neurofilament medium polypeptide (neurofilament 3)	PH0553/4e-10/---	NA
Unigene428_All	3011	3.55	1.57	-1.17705	1.26138e-09	2.1487e-08	Down	gi|321478188|gb|EFX89146.1|/0/hypothetical protein DAPPUDRAFT_220713 [Daphnia pulex]	gi|513199243|ref|XM_422637.4|/4e-31/PREDICTED: Gallus gallus coatomer protein complex, subunit beta 2 (beta prime) (COPB2), mRNA	sp|O55029|COPB2_MOUSE/0.0/Coatomer subunit beta' OS=Mus musculus GN=Copb2 PE=2 SV=2	cqu:CpipJ_CPIJ011323/7e-71/coatomer subunit alpha; K05236 coatomer protein complex, subunit alpha (xenin)	all0438_2/1e-28/---	NA
Unigene10076_All	2227	4.3	1.9	-1.17834	1.00441e-08	1.55205e-07	Down	gi|345482477|ref|XP_001608145.2|/3.65755e-173/PREDICTED: coatomer subunit delta [Nasonia vitripennis]	gi|390333068|ref|XM_774917.3|/6e-14/PREDICTED: Strongylocentrotus purpuratus coatomer subunit delta-like, transcript variant 1 (LOC575187), mRNA	sp|Q5RA77|COPD_PONAB/7e-166/Coatomer subunit delta OS=Pongo abelii GN=ARCN1 PE=2 SV=1	tad:TRIADDRAFT_37729/5e-06/expressed hypothetical protein; K09560 suppressor of tumorigenicity protein 13	NA	biological_process:GO:0046907//intracellular transport;GO:0016192//vesicle-mediated transport;cellular_component:GO:0030117//membrane coat;
Unigene9821_All	2161	2.06	0.91	-1.17871	0.000108879	0.000922447	Down	gi|321474469|gb|EFX85434.1|/2.27232e-79/hypothetical protein DAPPUDRAFT_300330 [Daphnia pulex]	gi|46364909|emb|AL844505.1|/1e-08/Plasmodium falciparum 3D7 chromosome 6	sp|Q7JW12|TMX2_DROME/4e-67/Thioredoxin-related transmembrane protein 2 homolog OS=Drosophila melanogaster GN=CG11007 PE=2 SV=1	NA	NA	NA
CL1356.Contig1_All	2722	1.97	0.87	-1.17911	1.89865e-05	0.000187306	Down	gi|675364429|gb|KFM57331.1|/0/Dedicator of cytokinesis protein 7, partial [Stegodyphus mimosarum]	gi|432855107|ref|XM_004068028.1|/7e-17/PREDICTED: Oryzias latipes dedicator of cytokinesis protein 7-like, transcript variant 5 (LOC101155675), mRNA	sp|Q96N67|DOCK7_HUMAN/0.0/Dedicator of cytokinesis protein 7 OS=Homo sapiens GN=DOCK7 PE=1 SV=4	nvi:100118634/7e-13/NV17104; dedicator of cytokinesis protein 3-like; K05727 dedicator of cytokinesis 3/4/5	NA	NA
Unigene10309_All	2919	6.07	2.68	-1.17946	3.56482e-15	9.10575e-14	Down	gi|676470518|ref|XP_009058878.1|/0/hypothetical protein LOTGIDRAFT_191967 [Lottia gigantea] &gt;gi|556101906|gb|ESO90558.1| hypothetical protein LOTGIDRAFT_191967 [Lottia gigantea]	gi|301755307|ref|XM_002913442.1|/2e-17/PREDICTED: Ailuropoda melanoleuca coatomer subunit gamma-2-like (LOC100479712), mRNA	sp|Q9I8E6|COPG2_TAKRU/0.0/Coatomer subunit gamma-2 OS=Takifugu rubripes GN=copg2 PE=3 SV=1	tgu:100221878/4e-57/similar to F-box protein, helicase, 18; K10300 F-box protein, helicase, 18 [EC:3.6.4.12]	SPAC57A7.10c/6e-174/---	biological_process:GO:0006886//intracellular protein transport;GO:0016192//vesicle-mediated transport;cellular_component:GO:0030126//COPI vesicle coat;molecular_function:GO:0005198//structural molecule activity;
Unigene1741_All	2813	1.79	0.79	-1.18004	3.744e-05	0.000347793	Down	gi|662219735|ref|XP_008483966.1|/1.56702e-22/PREDICTED: heat shock factor-binding protein 1-like [Diaphorina citri]	gi|318056016|ref|NM_001200938.1|/7e-11/Ictalurus punctatus heat shock factor binding protein 1 (hsbp1), mRNA >gi|308324185|gb|GU589277.1| Ictalurus punctatus clone CBCZ13055 heat shock factor-binding protein 1 (HSBP1) mRNA, complete cds	sp|Q3ZC22|HSBP1_BOVIN/2e-18/Heat shock factor-binding protein 1 OS=Bos taurus GN=HSBP1 PE=3 SV=1	NA	NA	NA
Unigene7211_All	2659	4.6	2.03	-1.18015	6.3995e-11	1.21628e-09	Down	gi|321462722|gb|EFX73743.1|/5.4796e-78/hypothetical protein DAPPUDRAFT_307604 [Daphnia pulex]	NA	sp|Q9UQ35|SRRM2_HUMAN/7e-24/Serine/arginine repetitive matrix protein 2 OS=Homo sapiens GN=SRRM2 PE=1 SV=2	oaa:100075123/3e-26/uncharacterized LOC100075123; K13172 serine/arginine repetitive matrix protein 2	PH0491/7e-08/---	NA
Unigene4968_All	2537	1.7	0.75	-1.18057	0.000113706	0.000961754	Down	NA	gi|195041913|ref|XM_001991302.1|/2e-07/Drosophila grimshawi GH12110 (Dgri\GH12110), mRNA	NA	NA	NA	NA
CL244.Contig2_All	2891	15.65	6.9	-1.18149	1.79884e-36	1.02187e-34	Down	gi|645003499|ref|XP_008212582.1|/7.034e-135/PREDICTED: protein gustavus isoform X2 [Nasonia vitripennis]	gi|300915719|gb|GU462157.1|/2e-32/Macrobrachium nipponense gustavus mRNA, complete cds	sp|A1Z6E0|GUS_DROME/5e-119/Protein gustavus OS=Drosophila melanogaster GN=gus PE=1 SV=1	nvi:100122759/2e-136/NV11693; SPRY domain-containing SOCS box protein 1-like; K10343 SPRY domain-containing SOCS box protein 1/4	NA	NA
CL2759.Contig2_All	1764	5.81	2.56	-1.18239	3.70376e-09	6.02861e-08	Down	gi|268588967|gb|ACZ06792.1|/8.86745e-156/suppressor of profilin 2, partial [Scylla paramamosain]	gi|268588966|gb|FJ825624.1|/1e-105/Scylla paramamosain suppressor of profilin 2 mRNA, partial cds	sp|Q9R0Q6|ARC1A_MOUSE/3e-134/Actin-related protein 2/3 complex subunit 1A OS=Mus musculus GN=Arpc1a PE=1 SV=1	tca:660264/5e-145/similar to CG8978-PA, isoform A; K05757 actin related protein 2/3 complex, subunit 1A/1B	YBR234c/4e-65/---	NA
CL826.Contig2_All	1500	17.56	7.73	-1.18375	2.2084e-21	7.65619e-20	Down	gi|291236504|ref|XP_002738175.1|/0/PREDICTED: tubulin alpha-1A chain-like isoform 2 [Saccoglossus kowalevskii]	gi|2098752|gb|U92646.1|GLU92646/0.0/Gecarcinus lateralis alpha-2-tubulin mRNA, complete cds	sp|P68370|TBA1A_RAT/0.0/Tubulin alpha-1A chain OS=Rattus norvegicus GN=Tuba1a PE=1 SV=1	ame:550827/0.0/tubulin alpha-1 chain-like; K07374 tubulin alpha	SPBC800.05c/0.0/---	biological_process:GO:0006184//GTP catabolic process;GO:0051258//protein polymerization;GO:0007017//microtubule-based process;cellular_component:GO:0005874//microtubule;GO:0005737//cytoplasm;molecular_function:GO:0005200//structural constituent of cytoskeleton;GO:0003924//GTPase activity;GO:0005525//GTP binding;
Unigene6658_All	5376	1.48	0.65	-1.18709	1.12438e-07	1.55124e-06	Down	gi|675374750|gb|KFM67652.1|/1.78469e-89/MOB kinase activator-like 2, partial [Stegodyphus mimosarum]	gi|442631710|ref|NM_001274784.1|/2e-12/Drosophila melanogaster Mob2 (Mob2), transcript variant E, mRNA	sp|Q2LZ59|MOB2_DROPS/3e-82/MOB kinase activator-like 2 OS=Drosophila pseudoobscura pseudoobscura GN=Mob1 PE=3 SV=2	spu:583788/2e-40/similar to ENSANGP00000019898; K06685 maintenance of ploidy protein MOB1 (MPS1 binder 1)	NA	NA
CL1164.Contig6_All	2649	16.5	7.24	-1.1884	1.58968e-35	8.6839e-34	Down	gi|156375610|ref|XP_001630173.1|/1.196e-52/predicted protein [Nematostella vectensis] &gt;gi|156217188|gb|EDO38110.1| predicted protein [Nematostella vectensis]	NA	sp|Q5T200|ZC3HD_HUMAN/1e-25/Zinc finger CCCH domain-containing protein 13 OS=Homo sapiens GN=ZC3H13 PE=1 SV=1	gga:415947/3e-20/RBM5; RNA binding motif protein 5; K13094 RNA-binding protein 5/10	PA2976/7e-09/---	NA
CL119.Contig1_All	4150	2.35	1.03	-1.19002	3.85282e-09	6.24742e-08	Down	gi|345452833|gb|AEN94568.1|/0/flotillin-1 [Scylla paramamosain]	gi|345452832|gb|HQ260914.1|/2e-79/Scylla paramamosain flotillin-1 mRNA, complete cds	sp|O61491|FLOT1_DROME/0.0/Flotillin-1 OS=Drosophila melanogaster GN=Flo-1 PE=2 SV=1	tca:660557/0.0/similar to Flotillin-1; K07192 flotillin	BS_yuaG/6e-84/---	NA
CL2499.Contig3_All	2353	6.14	2.69	-1.19063	1.16757e-12	2.53716e-11	Down	gi|170047167|ref|XP_001851105.1|/5.99943e-73/transmembrane emp24 domain-containing protein 7 [Culex quinquefasciatus] &gt;gi|167869668|gb|EDS33051.1| transmembrane emp24 domain-containing protein 7 [Culex quinquefasciatus]	gi|51889390|emb|BX547935.12|/9e-10/Zebrafish DNA sequence from clone CH211-207C1 in linkage group 3, complete sequence	sp|Q9Y3B3|TMED7_HUMAN/1e-64/Transmembrane emp24 domain-containing protein 7 OS=Homo sapiens GN=TMED7 PE=1 SV=2	tca:658261/1e-70/similar to CG1967-PA; K14825 protein ERP2	NA	biological_process:GO:0006810//transport;cellular_component:GO:0016021//integral component of membrane;
CL1851.Contig2_All	1314	3.54	1.55	-1.19148	8.07306e-05	0.000704228	Down	gi|602673239|ref|XP_007442117.1|/1.42437e-141/PREDICTED: nucleoporin SEH1 isoform X1 [Python bivittatus]	gi|542238282|ref|XM_005456777.1|/2e-09/PREDICTED: Oreochromis niloticus nucleoporin seh1-like (LOC100693011), transcript variant X3, mRNA	sp|Q5U4Y8|SEH1_XENTR/5e-141/Nucleoporin seh1 OS=Xenopus tropicalis GN=seh1l PE=2 SV=1	xtr:496570/2e-140/seh1l; SEH1-like; K14299 nucleoporin SEH1	all0284_3/4e-10/---	biological_process:GO:0051315//attachment of mitotic spindle microtubules to kinetochore;GO:0007080//mitotic metaphase plate congression;GO:0051301//cell division;GO:0006999//nuclear pore organization;GO:0015031//protein transport;GO:0051028//mRNA transport;cellular_component:GO:0031080//nuclear pore outer ring;GO:0000777//condensed chromosome kinetochore;
CL1073.Contig1_All	7264	6.49	2.84	-1.19233	3.9663e-39	2.39662e-37	Down	gi|646715357|gb|KDR18999.1|/0/Ras-associated and pleckstrin-like proteiny domains-containing protein 1 [Zootermopsis nevadensis]	NA	sp|Q70E73|RAPH1_HUMAN/4e-112/Ras-associated and pleckstrin homology domains-containing protein 1 OS=Homo sapiens GN=RAPH1 PE=1 SV=3	dan:Dana_GF21951/2e-22/GF21951 gene product from transcript GF21951-RA; K07515 enoyl-CoA hydratase / long-chain 3-hydroxyacyl-CoA dehydrogenase [EC:4.2.1.17 1.1.1.211]	Rv3876/3e-18/---	NA
Unigene8702_All	920	7.13	3.12	-1.19236	3.64396e-06	4.04148e-05	Down	gi|195055147|ref|XP_001994482.1|/3.52016e-68/GH15949 [Drosophila grimshawi] &gt;gi|193892245|gb|EDV91111.1| GH15949 [Drosophila grimshawi]	gi|110347614|gb|AC115640.8|/4e-13/Rattus norvegicus BAC CH230-210B21 () complete sequence	sp|Q54I89|RENT1_DICDI/1e-21/Regulator of nonsense transcripts 1 OS=Dictyostelium discoideum GN=upf1 PE=3 SV=1	aga:AgaP_AGAP004734/5e-20/AGAP004734-PA; K14972 PAX-interacting protein 1	STM0960/2e-14/---	NA
CL515.Contig5_All	1444	5.26	2.3	-1.19343	2.55784e-07	3.36925e-06	Down	gi|571538903|ref|XP_006562629.1|/1.28745e-100/PREDICTED: RNA-binding protein squid-like isoform X8 [Apis mellifera]	gi|194741283|ref|XM_001953084.1|/2e-18/Drosophila ananassae GF17370 (Dana\GF17370), mRNA	sp|Q08473|SQD_DROME/1e-89/RNA-binding protein squid OS=Drosophila melanogaster GN=sqd PE=1 SV=3	ame:408936/2e-98/RNA-binding protein squid-like; K03102 squid	SPAC140.02/3e-19/---	NA
CL727.Contig4_All	2747	37.03	16.17	-1.19537	6.6455e-81	8.77617e-79	Down	gi|22651822|gb|AAM88579.1|/0/muscle-specific calpain [Homarus americanus]	gi|50513234|gb|AY644674.1|/3e-28/Gecarcinus lateralis calpain alternative form (CalpM) mRNA, complete cds	sp|Q9VT65|CANB_DROME/6e-156/Calpain-B OS=Drosophila melanogaster GN=CalpB PE=1 SV=2	api:100166784/8e-161/calpain-A-like; K08585 calpain, invertebrate [EC:3.4.22.-]	NA	NA
CL32.Contig3_All	3368	12.05	5.25	-1.19864	1.02549e-33	5.30768e-32	Down	gi|405972660|gb|EKC37417.1|/7.29027e-139/Nucleosome assembly protein 1-like 4 [Crassostrea gigas]	gi|118404865|ref|NM_001079439.1|/9e-17/Xenopus (Silurana) tropicalis nucleosome assembly protein 1-like 4 (nap1l4), mRNA >gi|114108008|gb|BC122974.1| Xenopus tropicalis nucleosome assembly protein 1-like 4, mRNA (cDNA clone MGC:146284 IMAGE:7690430), complete cds	sp|Q28EB4|NP1L1_XENTR/8e-130/Nucleosome assembly protein 1-like 1 OS=Xenopus tropicalis GN=nap1l1 PE=2 SV=1	xtr:407956/1e-128/nap1l1, MGC146995, MGC53871, MGC76172, nap1, nap1l, nrp, xnap1l, xnap1l1; nucleosome assembly protein 1-like 1; K11279 nucleosome assembly protein 1-like 1	NA	NA
CL607.Contig1_All	1896	2.16	0.94	-1.2003	9.33914e-05	0.000802915	Down	gi|119627579|gb|EAX07174.1|/1.04441e-08/hCG1793893, partial [Homo sapiens]	NA	sp|E9PAV3|NACAM_HUMAN/1e-06/Nascent polypeptide-associated complex subunit alpha, muscle-specific form OS=Homo sapiens GN=NACA PE=1 SV=1	bta:100337486/2e-07/KIF26A; kinesin family member 26A; K10404 kinesin family member 26	NA	NA
CL1663.Contig3_All	3716	1.77	0.77	-1.20082	1.32485e-06	1.56706e-05	Down	gi|646698327|gb|KDR09554.1|/0/Chromodomain-helicase-DNA-binding protein Mi-2-like protein [Zootermopsis nevadensis]	gi|195428618|ref|XM_002062333.1|/1e-43/Drosophila willistoni GK17504 (Dwil\GK17504), mRNA	sp|O97159|CHDM_DROME/0.0/Chromodomain-helicase-DNA-binding protein Mi-2 homolog OS=Drosophila melanogaster GN=Mi-2 PE=1 SV=2	tca:100142337/0.0/similar to chromodomain helicase-DNA-binding protein 3; K11643 chromodomain-helicase-DNA-binding protein 4 [EC:3.6.4.12]	SPAC1783.05/8e-82/---	biological_process:GO:0006355//regulation of transcription, DNA-templated;cellular_component:GO:0005634//nucleus;molecular_function:GO:0003677//DNA binding;GO:0005524//ATP binding;GO:0008270//zinc ion binding;GO:0016740//transferase activity;GO:0008026//ATP-dependent helicase activity;
CL1505.Contig1_All	1953	2.74	1.19	-1.20321	1.12524e-05	0.000115039	Down	gi|326932633|ref|XP_003212419.1|/5.0182e-22/PREDICTED: heterochromatin protein 1-binding protein 3-like [Meleagris gallopavo]	NA	sp|Q6P747|HP1B3_RAT/2e-23/Heterochromatin protein 1-binding protein 3 OS=Rattus norvegicus GN=Hp1bp3 PE=2 SV=1	dse:Dsec_GM19609/7e-12/GM19609 gene product from transcript GM19609-RA; K11275 histone H1/5	NA	NA
CL1687.Contig3_All	3974	3.5	1.52	-1.20328	1.30467e-12	2.82788e-11	Down	gi|632982410|ref|XP_007908122.1|/2.12236e-84/PREDICTED: protein OS-9 [Callorhinchus milii]	NA	sp|Q8K2C7|OS9_MOUSE/2e-64/Protein OS-9 OS=Mus musculus GN=Os9 PE=1 SV=2	xtr:779517/2e-83/os9, erlec2, os-9; osteosarcoma amplified 9, endoplasmic reticulum lectin; K10088 protein OS-9	FN0522/5e-11/---	NA
Unigene12820_All	3348	1.29	0.56	-1.20387	8.4062e-05	0.000732042	Down	NA	NA	NA	NA	NA	NA
CL2632.Contig1_All	1585	13.34	5.79	-1.20412	5.97898e-18	1.75065e-16	Down	gi|512134559|gb|AGN98124.1|/2.06665e-92/heat shock protein [Penaeus monodon]	gi|332649788|gb|JF801919.1|/0.0/Fenneropenaeus chinensis small heat shock protein (Hsp21) gene, complete cds	sp|Q00649|HSPB1_CHICK/2e-14/Heat shock protein beta-1 OS=Gallus gallus GN=HSPB1 PE=2 SV=1	nvi:100114572/1e-15/NV17637; protein lethal(2)essential for life-like; K09542 crystallin, alpha B	NA	NA
Unigene3939_All	1383	3.39	1.47	-1.20547	5.96866e-05	0.000532998	Down	gi|242018113|ref|XP_002429525.1|/8.35496e-148/protein pelota, putative [Pediculus humanus corporis] &gt;gi|212514473|gb|EEB16787.1| protein pelota, putative [Pediculus humanus corporis]	gi|67969967|dbj|AB169240.1|/2e-34/Macaca fascicularis testis cDNA, clone: QtsA-18176, similar to human epithelial protein lost in neoplasm beta (EPLIN), mRNA, RefSeq: NM_016357.1	sp|P48612|PELO_DROME/1e-140/Protein pelota OS=Drosophila melanogaster GN=pelo PE=2 SV=2	ame:551216/1e-146/pelo; pelota; K06965 protein pelota	SPCC18B5.06/9e-97/---	NA
Unigene3317_All	3226	1.5	0.65	-1.20645	3.01432e-05	0.00028476	Down	NA	gi|77404087|gb|AC159991.9|/5e-06/Mus musculus chromosome 1, clone RP23-413H17, complete sequence	NA	NA	NA	NA
CL647.Contig5_All	1629	8.47	3.67	-1.20658	3.64482e-12	7.60426e-11	Down	gi|646698213|gb|KDR09491.1|/5.37471e-27/hypothetical protein L798_00831 [Zootermopsis nevadensis]	gi|20338466|emb|AL611935.6|/1e-17/Mouse DNA sequence from clone RP23-284L12 on chromosome 11, complete sequence	sp|P98088|MUC5A_HUMAN/6e-18/Mucin-5AC (Fragments) OS=Homo sapiens GN=MUC5AC PE=1 SV=3	gga:423101/8e-16/MUC2; mucin 2, oligomeric mucus/gel-forming; K10955 intestinal mucin-2	DR2417m/5e-09/---	NA
Unigene4955_All	6426	2.17	0.94	-1.20696	6.97984e-13	1.54158e-11	Down	gi|675365809|gb|KFM58711.1|/0/putative ATP-dependent RNA helicase me31b, partial [Stegodyphus mimosarum]	gi|556952144|ref|XM_005988120.1|/2e-28/PREDICTED: Latimeria chalumnae DEAD (Asp-Glu-Ala-Asp) box helicase 6 (DDX6), transcript variant X4, mRNA	sp|Q95YF3|CGH1_CAEEL/0.0/ATP-dependent RNA helicase cgh-1 OS=Caenorhabditis elegans GN=cgh-1 PE=1 SV=1	tca:663396/0.0/similar to CG4916-PA, isoform A; K12614 ATP-dependent RNA helicase DDX6/DHH1 [EC:3.6.4.13]	YDL160c/2e-168/---	NA
Unigene9979_All	1927	2.38	1.03	-1.20832	5.96866e-05	0.000533184	Down	gi|646716732|gb|KDR19858.1|/7.04902e-61/hypothetical protein L798_05106 [Zootermopsis nevadensis]	NA	sp|Q4N4N8|TXND_THEPA/4e-15/Thioredoxin domain-containing protein OS=Theileria parva GN=TP02_0602 PE=1 SV=1	NA	NA	NA
Unigene13144_All	1934	2.29	0.99	-1.20985	8.4062e-05	0.000732291	Down	NA	NA	NA	NA	NA	NA
Unigene9_All	5103	1.18	0.51	-1.21022	2.70094e-06	3.07274e-05	Down	gi|350408080|ref|XP_003488294.1|/1.31389e-25/PREDICTED: protein singed wings 2-like [Bombus impatiens]	gi|498930676|ref|XM_004539698.1|/1e-07/PREDICTED: Maylandia zebra PAP-associated domain-containing protein 5-like (LOC101480725), mRNA	sp|Q8SXT3|HFW2_DROME/4e-25/Protein singed wings 2 OS=Drosophila melanogaster GN=swi2 PE=2 SV=1	dre:80353/4e-11/slit2; slit (Drosophila) homolog 2; K06839 slit 2	NA	NA
Unigene6567_All	4022	1.99	0.86	-1.21036	6.45724e-08	9.21641e-07	Down	gi|646709562|gb|KDR15362.1|/1.10746e-72/Repressor of RNA polymerase III transcription MAF1-like protein [Zootermopsis nevadensis]	gi|336171140|gb|JF828312.1|/0.0/Penaeus monodon hypothetical protein (U1113) mRNA, partial cds	sp|Q5XIH0|MAF1_RAT/2e-66/Repressor of RNA polymerase III transcription MAF1 homolog OS=Rattus norvegicus GN=Maf1 PE=2 SV=1	NA	SPAC31G5.12c/3e-23/---	NA
Unigene8460_All	1598	3.01	1.3	-1.21125	4.24046e-05	0.000388141	Down	gi|321479443|gb|EFX90399.1|/1.07494e-80/hypothetical protein DAPPUDRAFT_189944 [Daphnia pulex]	NA	sp|Q9EQQ2|YIPF5_MOUSE/1e-66/Protein YIPF5 OS=Mus musculus GN=Yipf5 PE=2 SV=1	ame:412552/1e-44/twin; twin protein; K12603 CCR4-NOT transcription complex subunit 6	SPCC61.04c/6e-38/---	NA
Unigene5505_All	1142	22.47	9.69	-1.21343	4.2164e-21	1.44611e-19	Down	gi|333980944|gb|ACY66386.2|/5.68058e-64/histone H2AV [Scylla paramamosain] &gt;gi|501291793|dbj|BAN20407.1| histone H2A [Riptortus pedestris]	gi|333980943|gb|FJ774663.2|/2e-74/Scylla paramamosain histone H2AV mRNA, complete cds	sp|Q6YNC8|H2AZ_SHEEP/8e-63/Histone H2A.Z OS=Ovis aries GN=H2AFZ PE=2 SV=3	ame:551779/8e-65/His2Av; histone H2A variant; K11251 histone H2A	SPBC11B10.10c/3e-41/---	NA
Unigene5558_All	879	6.61	2.85	-1.21369	1.08599e-05	0.000111337	Down	NA	gi|77735001|gb|AC138300.8|/1e-15/Mus musculus chromosome 14, clone RP23-187B20, complete sequence	NA	NA	NA	NA
Unigene14350_All	4063	4.41	1.9	-1.21478	4.60544e-16	1.22908e-14	Down	gi|645019548|ref|XP_008206886.1|/0/PREDICTED: C-terminal-binding protein isoform X3 [Nasonia vitripennis]	gi|442618809|ref|NM_001275595.1|/6e-46/Drosophila melanogaster C-terminal binding protein (CtBP), transcript variant J, mRNA	sp|O46036|CTBP_DROME/2e-175/C-terminal-binding protein OS=Drosophila melanogaster GN=CtBP PE=1 SV=3	nvi:100118146/0.0/NV10632; C-terminal-binding protein-like; K04496 C-terminal binding protein	MK0297/9e-48/---	NA
Unigene10354_All	2566	2.16	0.93	-1.21573	7.73448e-06	8.19171e-05	Down	gi|646715325|gb|KDR18967.1|/0/DnaJ-like protein subfamily C member 11 [Zootermopsis nevadensis]	NA	sp|Q5U458|DJC11_MOUSE/6e-171/DnaJ homolog subfamily C member 11 OS=Mus musculus GN=Dnajc11 PE=2 SV=2	tca:654989/1e-178/similar to DnaJ (Hsp40) homolog, subfamily C, member 11; K09531 DnaJ homolog subfamily C member 11	TM0849/1e-14/---	NA
CL616.Contig1_All	1698	5.39	2.32	-1.21616	1.21395e-08	1.86571e-07	Down	gi|607368236|gb|EZA62350.1|/6.67678e-145/Dolichyl-diphosphooligosaccharide--protein glycosyltransferase 48 kDa subunit [Cerapachys biroi]	NA	sp|Q24319|OST48_DROME/3e-139/Dolichyl-diphosphooligosaccharide--protein glycosyltransferase 48 kDa subunit OS=Drosophila melanogaster GN=Ost48 PE=2 SV=2	cqu:CpipJ_CPIJ005168/2e-143/dolichyl-diphosphooligosaccharide protein glycotransferase; K12670 oligosaccharyltransferase complex subunit beta	NA	molecular_function:GO:0016740//transferase activity;
Unigene9970_All	2230	6.39	2.75	-1.21638	7.22418e-13	1.59417e-11	Down	gi|307178518|gb|EFN67207.1|/6.70724e-50/Monocarboxylate transporter 12 [Camponotus floridanus]	NA	sp|Q503M4|MT12B_DANRE/9e-39/Monocarboxylate transporter 12-B OS=Danio rerio GN=slc16a12b PE=2 SV=1	dre:449947/2e-38/slc16a12b, im:7140871, wu:fc44b08, zgc:110441; solute carrier family 16 (monocarboxylic acid transporters), member 12b; K11810 MFS transporter, MCP family, solute carrier family 16 (monocarboxylic acid transporters), member 12	AF0367/3e-17/---	NA
Unigene8055_All	4824	0.93	0.4	-1.21723	4.4003e-05	0.000402053	Down	gi|675372706|gb|KFM65608.1|/5.16269e-56/Zinc finger protein 84, partial [Stegodyphus mimosarum]	NA	sp|Q05481|ZNF91_HUMAN/4e-56/Zinc finger protein 91 OS=Homo sapiens GN=ZNF91 PE=2 SV=2	mmu:212281/1e-56/A530054K11Rik, Rslcan3; RIKEN cDNA A530054K11 gene; K09228 KRAB domain-containing zinc finger protein	SPAC144.09c/3e-20/---	NA
CL7.Contig1_All	3691	5	2.15	-1.21759	1.31933e-16	3.6074e-15	Down	gi|646714118|gb|KDR18211.1|/3.4481e-89/Lin-54-like protein [Zootermopsis nevadensis]	gi|541955920|ref|XM_005433785.1|/3e-32/PREDICTED: Falco cherrug lin-54 homolog (C. elegans) (LIN54), transcript variant X1, mRNA	sp|Q0IHV2|LIN54_XENTR/1e-86/Protein lin-54 homolog OS=Xenopus tropicalis GN=lin54 PE=2 SV=1	cqu:CpipJ_CPIJ002241/7e-06/Brahma associated protein 170kD; K11765 AT-rich interactive domain-containing protein 2	NA	NA
CL2828.Contig2_All	2947	14.47	6.22	-1.21808	7.01002e-36	3.87062e-34	Down	gi|307165845|gb|EFN60208.1|/0/Polyadenylate-binding protein 1 [Camponotus floridanus]	gi|56118283|ref|NM_001007940.1|/1e-34/Xenopus (Silurana) tropicalis adenine phosphoribosyltransferase (aprt), mRNA >gi|51513482|gb|BC080448.1| Xenopus tropicalis aprt protein, mRNA (cDNA clone MGC:89543 IMAGE:6993401), complete cds	sp|Q9EPH8|PABP1_RAT/0.0/Polyadenylate-binding protein 1 OS=Rattus norvegicus GN=Pabpc1 PE=1 SV=1	nvi:100113726/0.0/NV16210; polyadenylate-binding protein 1-like; K13126 polyadenylate-binding protein	SPAC140.02/8e-14/---	NA
Unigene11850_All	1343	82.31	35.37	-1.21854	4.0731e-87	5.76535e-85	Down	gi|529274258|gb|AGS78412.1|/1.21688e-87/insulin-like binding protein [Cherax quadricarinatus]	gi|193808368|emb|AM910989.1|/8e-06/Plasmodium knowlesi strain H chromosome 7, complete genome	sp|G4V4G1|IGFBP_CUPSA/2e-45/Insulin-like growth factor-binding protein-related protein 1 OS=Cupiennius salei PE=2 SV=1	tgu:100227670/1e-13/similar to HtrA serine peptidase 3; K08785 HtrA serine peptidase 3 [EC:3.4.21.-]	NA	NA
Unigene12837_All	3773	1.19	0.51	-1.22239	5.96866e-05	0.00053337	Down	gi|645011371|ref|XP_001606848.3|/0/PREDICTED: uncharacterized protein LOC100123237 [Nasonia vitripennis]	gi|350420843|ref|XM_003492596.1|/1e-13/PREDICTED: Bombus impatiens calpain-D-like (LOC100741873), mRNA	sp|P27398|CAND_DROME/0.0/Calpain-D OS=Drosophila melanogaster GN=sol PE=1 SV=2	nvi:100123237/0.0/NV12034; calpain-D-like; K08582 calpain-15 [EC:3.4.22.-]	NA	NA
CL727.Contig1_All	1933	89.02	38.13	-1.2232	2.5723e-138	5.35791e-136	Down	gi|22651822|gb|AAM88579.1|/0/muscle-specific calpain [Homarus americanus]	gi|50513234|gb|AY644674.1|/2e-28/Gecarcinus lateralis calpain alternative form (CalpM) mRNA, complete cds	sp|Q9VT65|CANB_DROME/2e-118/Calpain-B OS=Drosophila melanogaster GN=CalpB PE=1 SV=2	api:100166784/1e-120/calpain-A-like; K08585 calpain, invertebrate [EC:3.4.22.-]	NA	NA
CL932.Contig6_All	5679	7.92	3.39	-1.22422	8.373e-39	4.98875e-37	Down	gi|565412100|dbj|BAO20841.1|/0/RNA polymerase II largest subunit, partial [Procambarus clarkii]	gi|194762513|ref|XM_001963343.1|/0.0/Drosophila ananassae GF20366 (Dana\GF20366), mRNA	sp|P04052|RPB1_DROME/0.0/DNA-directed RNA polymerase II subunit RPB1 OS=Drosophila melanogaster GN=RpII215 PE=3 SV=4	tca:662266/0.0/similar to DNA-directed RNA polymerase II largest subunit; K03006 DNA-directed RNA polymerase II subunit RPB1 [EC:2.7.7.6]	SPBC28F2.12/0.0/---	NA
Unigene10281_All	1124	4.77	2.04	-1.22542	1.58116e-05	0.000157931	Down	gi|557007929|ref|XP_006005184.1|/1.0758e-75/PREDICTED: RNA-binding protein PNO1 [Latimeria chalumnae]	gi|557007928|ref|XM_006005122.1|/7e-09/PREDICTED: Latimeria chalumnae partner of NOB1 homolog (S. cerevisiae) (PNO1), mRNA	sp|Q8AVH4|PNO1_XENLA/2e-75/RNA-binding protein PNO1 OS=Xenopus laevis GN=pno1 PE=2 SV=1	spu:586880/7e-75/uncharacterized LOC586880; K11884 RNA-binding protein PNO1	YOR145c/3e-70/---	NA
CL252.Contig1_All	3521	1.1	0.47	-1.22677	9.61204e-05	0.000823338	Down	gi|646704141|gb|KDR12479.1|/8.18355e-32/hypothetical protein L798_13723 [Zootermopsis nevadensis]	gi|50724747|emb|BX323037.10|/1e-06/Zebrafish DNA sequence from clone DKEYP-8B6 in linkage group 24, complete sequence	sp|Q6AXX3|Z385D_RAT/1e-12/Zinc finger protein 385D OS=Rattus norvegicus GN=Znf385d PE=2 SV=1	xtr:549898/1e-06/zmat3, MGC136128, pag608, wig-1, wig1; zinc finger, matrin-type 3; K10137 zinc finger, matrin type 3	NA	NA
Unigene4898_All	4681	0.96	0.41	-1.22741	4.4003e-05	0.00040191	Down	gi|443694034|gb|ELT95269.1|/7.15899e-79/hypothetical protein CAPTEDRAFT_227919 [Capitella teleta]	NA	sp|Q76NV1|DYRK1_DICDI/2e-39/Probable serine/threonine-protein kinase dyrk1 OS=Dictyostelium discoideum GN=dyrk1 PE=3 SV=1	dgr:Dgri_GH10596/4e-34/GH10596 gene product from transcript GH10596-RA; K08825 dual-specificity tyrosine-(Y)-phosphorylation regulated kinase [EC:2.7.12.1]	SPAC1687.15/1e-18/---	NA
[truncated: 1,099 more rows]
