# Supplementary material for: Transcriptomic analyses on muscle tissues of Litopenaeus vannamei provide the first profile insight into the response to low temperature stress
Source: PLoS One. 2017 Jun 2;12(6):e0178604. doi: 10.1371/journal.pone.0178604 (PMC5456072; doi:10.1371/journal.pone.0178604)
Supplement: S7 Table — a The “GeneLength” column gives the length of exon sequence. b T_48: reads per kb per million reads (RPKM) for each unigene in transcription of T_48. c RC: reads per kb per million reads (RPKM) for each unigene in transcription of RC. d Log2FoldChange(RC/T_48): the ratio between the RPKM in T_48 to the RPKM in RC. The criteria applied for assigning significance were: Pvalue < 0.05, FDR ≤ 0.001, and estimated absolute |log2FoldChange| ≥ 1. Genes listed in descending order of absolute |log2FoldChange|. NA: No annotation were found in the related database. (XLSX) [file pone.0178604.s008.xlsx]

## Sheet: Sheet1
S7 Table Different transcribed genes between the comparison of RC/T_48
GeneID	GeneLengtha	T_48b	RCc	Log2FoldChanged	Pvalue	FDR	Up/Down	Nr	Nt	Swissprot	KEGG	COG	GO
CL385.Contig2_All	664	0.01	28.98	11.5008	3.98798e-78	3.78694e-76	Up	gi|449271200|gb|EMC81726.1|/5.07967e-26/S-antigen protein [Columba livia]	gi|29125256|emb|AL929303.8|/4e-12/Mouse DNA sequence from clone RP23-240M2 on chromosome 4, complete sequence	sp|Q28092|CYLC2_BOVIN/2e-15/Cylicin-2 OS=Bos taurus GN=CYLC2 PE=1 SV=1	tgu:100219403/1e-19/uncharacterized LOC100219403; K14822 rRNA-processing protein CGR1	RSc1040/4e-09/---	NA
CL330.Contig4_All	3600	0.01	26.3	11.3608	0	0	Up	gi|501294630|dbj|BAN20764.1|/2.88027e-40/conserved hypothetical protein [Riptortus pedestris]	NA	sp|Q75JC9|Y8484_DICDI/3e-35/Uncharacterized protein DDB_G0271670 OS=Dictyostelium discoideum GN=DDB_G0271670 PE=4 SV=1	oaa:100075123/2e-25/uncharacterized LOC100075123; K13172 serine/arginine repetitive matrix protein 2	Rv3876/2e-15/---	NA
CL330.Contig7_All	3767	0.01	24.66	11.268	0	0	Up	gi|242024539|ref|XP_002432685.1|/3.35148e-39/hypothetical protein Phum_PHUM596940 [Pediculus humanus corporis] &gt;gi|212518155|gb|EEB19947.1| hypothetical protein Phum_PHUM596940 [Pediculus humanus corporis]	NA	sp|Q75JC9|Y8484_DICDI/7e-34/Uncharacterized protein DDB_G0271670 OS=Dictyostelium discoideum GN=DDB_G0271670 PE=4 SV=1	pon:100435464/9e-25/titin-like; K12567 titin [EC:2.7.11.1]	Rv3876/4e-15/---	NA
CL370.Contig28_All	237	0.01	19.8	10.9513	7.7086e-14	1.94665e-12	Up	gi|123412829|ref|XP_001304161.1|/3.12097e-27/trichohyalin [Trichomonas vaginalis G3]	gi|9910031|gb|AC007850.29|AC007850/4e-22/Homo sapiens 3 BAC CTB-237N12 (Roswell Park Cancer Institute Human BAC Library) complete sequence	sp|Q54J55|MYBX_DICDI/8e-21/Myb-like protein X OS=Dictyostelium discoideum GN=mybX PE=3 SV=1	aga:AgaP_AGAP001104/3e-18/AGAP001104-PA; K10750 chromatin assembly factor 1 subunit A	PA2976/1e-11/---	NA
CL373.Contig8_All	2286	0.01	16.79	10.7134	8.28556e-175	1.46904e-172	Up	gi|158260517|dbj|BAF82436.1|/3.95804e-130/unnamed protein product [Homo sapiens]	gi|195485243|ref|XM_002090975.1|/1e-08/Drosophila yakuba GE13430 (Dyak\GE13430), mRNA	sp|P13264|GLSK_RAT/2e-132/Glutaminase kidney isoform, mitochondrial OS=Rattus norvegicus GN=Gls PE=1 SV=2	tca:655577/3e-145/similar to glutaminase; K01425 glutaminase [EC:3.5.1.2]	all2934/4e-46/---	NA
CL2109.Contig2_All	1897	0.01	9.87	9.94691	1.04779e-84	1.06262e-82	Up	gi|646721888|gb|KDR23071.1|/5.84704e-60/Protein msta, isoform A [Zootermopsis nevadensis]	NA	sp|O46040|MSTAA_DROME/9e-21/Protein msta, isoform A OS=Drosophila melanogaster GN=msta PE=2 SV=3	rno:498295/5e-11/Smyd3; SET and MYND domain containing 3 (EC:2.1.1.43); K11426 SET and MYND domain-containing protein	NA	NA
CL78.Contig3_All	3667	0.01	9.29	9.85953	7.51124e-158	1.23662e-155	Up	gi|470440973|ref|XP_004339361.1|/2.62693e-08/IgA-specific serine endopeptidase [Acanthamoeba castellanii str. Neff] &gt;gi|440796239|gb|ELR17348.1| IgA-specific serine endopeptidase [Acanthamoeba castellanii str. Neff]	NA	sp|Q02817|MUC2_HUMAN/2e-06/Mucin-2 OS=Homo sapiens GN=MUC2 PE=1 SV=2	hsa:4583/8e-06/MUC2, MLP, MUC-2, SMUC; mucin 2, oligomeric mucus/gel-forming; K10955 intestinal mucin-2	NA	NA
CL1134.Contig4_All	459	0.01	8.71	9.76653	2.33562e-15	6.31315e-14	Up	gi|254540140|ref|NP_001156901.1|/7.898e-23/uncharacterized protein LOC100302525 [Tribolium castaneum]	gi|366984656|gb|JN315755.1|/6e-07/Pandinus cavimanus clone Pcav19 hypothetical protein mRNA, complete cds	sp|Q6DDA3|MYOV2_XENTR/7e-22/Myeloma-overexpressed gene 2 protein homolog OS=Xenopus tropicalis GN=myeov2 PE=3 SV=1	NA	NA	NA
CL1235.Contig4_All	4388	0.04	31.79	9.63436	0	0	Up	gi|194749017|ref|XP_001956936.1|/5.88913e-43/GF24314 [Drosophila ananassae] &gt;gi|190624218|gb|EDV39742.1| GF24314 [Drosophila ananassae]	NA	sp|E9PAV3|NACAM_HUMAN/4e-27/Nascent polypeptide-associated complex subunit alpha, muscle-specific form OS=Homo sapiens GN=NACA PE=1 SV=1	oaa:100078424/5e-25/uncharacterized LOC100078424; K13171 serine/arginine repetitive matrix protein 1	Rv3876/1e-11/---	NA
CL1708.Contig1_All	1538	0.01	7.7	9.58871	4.54144e-53	3.23437e-51	Up	gi|399565626|dbj|BAM35674.1|/9.09882e-13/putative reverse transcriptase [Marsupenaeus japonicus]	gi|389560272|dbj|AB686617.1|/6e-10/Marsupenaeus japonicus DNA, Penelope-like element, complete sequence, clone: MjPLE02_nonRTdomain_clone12	NA	NA	NA	NA
CL78.Contig2_All	4336	0.02	10.72	9.06609	9.72438e-214	2.12545e-211	Up	gi|261331295|emb|CBH14285.1|/3.3211e-14/T. brucei spp.-specific protein [Trypanosoma brucei gambiense DAL972]	gi|34452567|gb|AY365437.1|/3e-29/Arianta arbustorum microsatellite C3 sequence	sp|P98088|MUC5A_HUMAN/4e-09/Mucin-5AC (Fragments) OS=Homo sapiens GN=MUC5AC PE=1 SV=3	tgu:100220116/4e-11/similar to mucin 2; K10955 intestinal mucin-2	NA	NA
CL496.Contig13_All	4108	0.01	5.34	9.0607	3.60324e-102	4.22947e-100	Up	gi|157114447|ref|XP_001652275.1|/6.3773e-100/muscle lim protein [Aedes aegypti] &gt;gi|108877265|gb|EAT41490.1| AAEL006866-PA [Aedes aegypti]	gi|146432688|gb|EF364552.1|/4e-53/Macrobrachium rosenbergii clone LIM male reproductive-related LIM protein mRNA, complete cds	sp|Q24400|MLP2_DROME/3e-92/Muscle LIM protein Mlp84B OS=Drosophila melanogaster GN=Mlp84B PE=1 SV=1	smm:Smp_087250/1e-50/crp1/csrp1/crip1; K09377 cysteine and glycine-rich protein	NA	molecular_function:GO:0046872//metal ion binding;
Unigene19372_All	390	0.01	5.24	9.03342	9.1467e-08	1.43595e-06	Up	gi|350402953|ref|XP_003486655.1|/1.5764e-31/PREDICTED: hypothetical protein LOC100741094, partial [Bombus impatiens]	gi|21844650|gb|AC122025.3|/4e-26/Mus musculus BAC clone RP24-388G8 from 12, complete sequence	sp|Q5T200|ZC3HD_HUMAN/3e-26/Zinc finger CCCH domain-containing protein 13 OS=Homo sapiens GN=ZC3H13 PE=1 SV=1	gga:427168/6e-28/SREK1, SFRS12; splicing regulatory glutamine/lysine-rich protein 1; K13165 splicing factor, arginine/serine-rich 12	aq_2032/6e-10/---	NA
CL199.Contig1_All	1652	0.01	4.63	8.85487	1.3588e-34	6.94577e-33	Up	gi|241638524|ref|XP_002410764.1|/3.40784e-37/dual specificty phosphatase, putative [Ixodes scapularis] &gt;gi|215503529|gb|EEC13023.1| dual specificty phosphatase, putative [Ixodes scapularis]	gi|32402858|gb|AY258836.1|/5e-23/Xiphophorus maculatus microsatellite Msc026 sequence	sp|Q5RD73|DUS3_PONAB/1e-32/Dual specificity protein phosphatase 3 OS=Pongo abelii GN=DUSP3 PE=2 SV=1	dre:568344/4e-36/dusp3, si:bz18k17.3, si:rp71-18k17.3; dual specificity phosphatase 3 (vaccinia virus phosphatase VH1-related); K14165 dual specificity phosphatase [EC:3.1.3.16 3.1.3.48]	SPBC17A3.06/9e-11/---	biological_process:GO:0002683//negative regulation of immune system process;GO:0043409//negative regulation of MAPK cascade;GO:0006470//protein dephosphorylation;GO:0048518//positive regulation of biological process;cellular_component:GO:0044424//intracellular part;molecular_function:GO:0004721//phosphoprotein phosphatase activity;
CL15.Contig9_All	3983	0.01	4.37	8.77149	3.66106e-81	3.59777e-79	Up	gi|642930886|ref|XP_008196126.1|/3.25995e-109/PREDICTED: myb-like protein X isoform X6 [Tribolium castaneum]	gi|556971402|ref|XM_005994038.1|/2e-08/PREDICTED: Latimeria chalumnae neuronal differentiation 2 (NEUROD2), mRNA	sp|B0KYV5|LIMA1_PIG/9e-18/LIM domain and actin-binding protein 1 OS=Sus scrofa GN=LIMA1 PE=2 SV=1	oaa:100075123/2e-19/uncharacterized LOC100075123; K13172 serine/arginine repetitive matrix protein 2	XF1267/7e-07/---	NA
CL532.Contig1_All	2473	0.01	3.87	8.59619	3.27742e-44	2.00714e-42	Up	gi|242020354|ref|XP_002430620.1|/1.6859e-57/leucine-rich repeat-containing protein, putative [Pediculus humanus corporis] &gt;gi|212515792|gb|EEB17882.1| leucine-rich repeat-containing protein, putative [Pediculus humanus corporis]	NA	sp|Q8TCA0|LRC20_HUMAN/1e-15/Leucine-rich repeat-containing protein 20 OS=Homo sapiens GN=LRRC20 PE=2 SV=1	dre:571033/4e-09/si:dkey-201c1.1; K10130 leucine-rich repeats and death domain-containing protein	alr0124_1/2e-11/---	NA
CL931.Contig6_All	6057	0.01	3.09	8.27146	5.37072e-88	5.58071e-86	Up	gi|332024795|gb|EGI64983.1|/1.43437e-127/Reticulocyte-binding protein 2-like protein a [Acromyrmex echinatior]	NA	sp|A2AJI0|MA7D1_MOUSE/3e-40/MAP7 domain-containing protein 1 OS=Mus musculus GN=Map7d1 PE=1 SV=1	dre:563520/6e-40/uncharacterized LOC563520; K10433 microtubule-associated protein 7	NMA0905/4e-18/---	NA
CL532.Contig4_All	2409	0.01	3.09	8.27146	2.4336e-34	1.2365e-32	Up	gi|242020354|ref|XP_002430620.1|/1.63103e-57/leucine-rich repeat-containing protein, putative [Pediculus humanus corporis] &gt;gi|212515792|gb|EEB17882.1| leucine-rich repeat-containing protein, putative [Pediculus humanus corporis]	NA	sp|Q8TCA0|LRC20_HUMAN/1e-15/Leucine-rich repeat-containing protein 20 OS=Homo sapiens GN=LRRC20 PE=2 SV=1	dre:571033/4e-09/si:dkey-201c1.1; K10130 leucine-rich repeats and death domain-containing protein	alr0124_1/2e-11/---	NA
Unigene27010_All	2020	0.01	2.74	8.09803	1.75626e-25	6.97934e-24	Up	gi|13562004|gb|AAK30605.1|AF350276_1/8.38081e-12/major ampullate spidroin 2-like protein [Nephila inaurata madagascariensis]	gi|51036394|gb|AC113102.8|/4e-33/Mus musculus chromosome 15, clone RP23-320O9, complete sequence	sp|Q04118|PRB3_HUMAN/2e-12/Basic salivary proline-rich protein 3 OS=Homo sapiens GN=PRB3 PE=1 SV=2	ptr:739882/1e-10/uncharacterized LOC739882; K13911 basic salivary proline-rich protein 1/2	ML1556/3e-07/---	NA
CL1798.Contig5_All	889	0.01	2.7	8.07682	1.50389e-10	3.08492e-09	Up	gi|66815491|ref|XP_641762.1|/6.11793e-22/histone deacetylase family protein [Dictyostelium discoideum AX4] &gt;gi|74856314|sp|Q54X15.1|HDA21_DICDI RecName: Full=Type-2 histone deacetylase 1; Short=DdHdaD [Dictyostelium discoideum] &gt;gi|60469795|gb|EAL67782.1| histone deacetylase family protein [Dictyostelium discoideum AX4]	gi|55167412|dbj|AB194039.1|/6e-24/Mizuhopecten yessoensis DNA, microsatellite locus H04H102	sp|Q54X15|HDA21_DICDI/9e-24/Type-2 histone deacetylase 1 OS=Dictyostelium discoideum GN=hdaD PE=2 SV=1	dmo:Dmoj_GI21939/1e-16/GI21939 gene product from transcript GI21939-RA; K15179 negative elongation factor A	YPR042c/4e-15/---	NA
Unigene12134_All	449	0.01	2.59	8.01681	5.56306e-05	0.000594127	Up	NA	NA	NA	NA	NA	NA
CL852.Contig5_All	2263	0.01	2.43	7.92481	1.75626e-25	6.9903e-24	Up	gi|170034076|ref|XP_001844901.1|/8.68145e-29/conserved hypothetical protein [Culex quinquefasciatus] &gt;gi|167875309|gb|EDS38692.1| conserved hypothetical protein [Culex quinquefasciatus]	NA	sp|Q27294|CAZ_DROME/5e-13/RNA-binding protein cabeza OS=Drosophila melanogaster GN=caz PE=2 SV=2	dme:Dmel_CG3606/2e-12/caz; cabeza; K13098 RNA-binding protein FUS	NA	NA
CL161.Contig2_All	2184	0.01	2.42	7.91886	1.80705e-24	6.93131e-23	Up	gi|646695066|gb|KDR08240.1|/5.53211e-166/Serine/threonine-protein kinase Doa [Zootermopsis nevadensis]	gi|501297523|dbj|AK417961.1|/2e-32/Riptortus pedestris mRNA for serine/threonine-protein kinase, complete cds, sequence id: Rped-1365	sp|P49762|DOA_DROME/1e-154/Serine/threonine-protein kinase Doa OS=Drosophila melanogaster GN=Doa PE=1 SV=2	ame:411812/3e-160/uncharacterized LOC411812; K08823 CDC-like kinase [EC:2.7.12.1]	SPAC1687.15/5e-20/---	NA
CL666.Contig9_All	3118	0.01	2.41	7.91289	4.23608e-35	2.19635e-33	Up	gi|665788817|ref|XP_008560019.1|/0/PREDICTED: protein phosphatase 1 regulatory subunit 12B-like isoform X3 [Microplitis demolitor]	gi|150037002|emb|CU459121.5|/2e-14/Zebrafish DNA sequence from clone CH1073-514N3 in linkage group 12, complete sequence	sp|Q9DBR7|MYPT1_MOUSE/4e-111/Protein phosphatase 1 regulatory subunit 12A OS=Mus musculus GN=Ppp1r12a PE=1 SV=2	dan:Dana_GF23761/3e-125/GF23761 gene product from transcript GF23761-RA; K06270 protein phosphatase 1 regulatory subunit 12A	FN0178/3e-21/---	NA
Unigene12289_All	521	0.01	2.4	7.90689	1.73429e-05	0.000203195	Up	gi|358339569|dbj|GAA47606.1|/3.19961e-08/hypothetical protein CLF_100574 [Clonorchis sinensis]	gi|296785049|ref|NG_021308.1|/2e-16/Homo sapiens PDS5 cohesin associated factor B (PDS5B), RefSeqGene on chromosome 13	NA	NA	NA	NA
CL1324.Contig2_All	909	0.01	2.37	7.88874	8.63976e-10	1.67471e-08	Up	gi|358339569|dbj|GAA47606.1|/1.86322e-13/hypothetical protein CLF_100574 [Clonorchis sinensis]	gi|57163715|emb|CR391974.8|/2e-14/Zebrafish DNA sequence from clone CH211-59E10 in linkage group 19, complete sequence	NA	NA	NA	NA
CL238.Contig2_All	603	0.01	2.35	7.87652	3.01882e-06	3.96165e-05	Up	gi|167527177|ref|XP_001747921.1|/5.22681e-18/hypothetical protein [Monosiga brevicollis MX1] &gt;gi|163773670|gb|EDQ87308.1| predicted protein [Monosiga brevicollis MX1]	gi|302128889|dbj|AB434831.1|/2e-10/Verasper moseri DNA, microsatellite marker Vemos 103	sp|Q6ZRP5|YD019_HUMAN/2e-06/Putative uncharacterized protein FLJ46204 OS=Homo sapiens PE=5 SV=2	NA	NA	NA
CL495.Contig5_All	2323	0.01	2.23	7.8009	3.23642e-24	1.23765e-22	Up	gi|321471992|gb|EFX82963.1|/0/hypothetical protein DAPPUDRAFT_302120 [Daphnia pulex]	gi|347970148|ref|XM_003436480.1|/6e-14/Anopheles gambiae str. PEST AGAP003571-PC (AgaP_AGAP003571) mRNA, complete cds	sp|A0JNI4|SRR_BOVIN/3e-43/Serine racemase OS=Bos taurus GN=SRR PE=2 SV=1	ame:552523/2e-166/threonine dehydratase catabolic-like; K01754 threonine dehydratase [EC:4.3.1.19]	TM0356/6e-81/---	biological_process:GO:0006567//threonine catabolic process;molecular_function:GO:0004794//L-threonine ammonia-lyase activity;
CL27.Contig3_All	3118	0.01	2.21	7.7879	2.5764e-32	1.26839e-30	Up	gi|642917276|ref|XP_008199231.1|/2.60357e-58/PREDICTED: capon-like protein isoform X1 [Tribolium castaneum]	gi|147906620|ref|NM_001091976.1|/2e-17/Xenopus laevis polymerase (RNA) II (DNA directed) polypeptide K, 7.0kDa (polr2k-a), mRNA >gi|49117014|gb|BC072756.1| Xenopus laevis polymerase (RNA) II (DNA directed) polypeptide K, 7.0kDa, a, mRNA (cDNA clone MGC:79127 IMAGE:5072918), complete cds	sp|O75052|CAPON_HUMAN/2e-42/Carboxyl-terminal PDZ ligand of neuronal nitric oxide synthase protein OS=Homo sapiens GN=NOS1AP PE=1 SV=3	rno:313620/2e-31/Srrm1; serine/arginine repetitive matrix 1; K13171 serine/arginine repetitive matrix protein 1	CC0042/4e-15/---	NA
Unigene4078_All	554	0.01	2.11	7.7211	3.10612e-05	0.000346775	Up	NA	gi|457104949|gb|JX872311.1|/1e-08/Sorex ugyunak voucher MSB:221836 microsatellite Sug038 sequence	NA	NA	NA	NA
CL78.Contig1_All	1853	0.01	2.03	7.66534	2.20618e-17	6.58065e-16	Up	gi|672257611|gb|KFG32795.1|/2.33284e-13/chloride transporter, chloride channel (ClC) family protein [Toxoplasma gondii p89]	gi|74039308|gb|AC167669.1|/1e-08/Mus musculus BAC clone RP24-138L8 from chromosome 13, complete sequence	sp|P98088|MUC5A_HUMAN/2e-09/Mucin-5AC (Fragments) OS=Homo sapiens GN=MUC5AC PE=1 SV=3	tgu:100220116/2e-11/similar to mucin 2; K10955 intestinal mucin-2	NA	NA
Unigene2751_All	701	0.01	1.95	7.60733	3.01882e-06	3.96576e-05	Up	gi|66802930|ref|XP_635308.1|/2.74913e-12/5&apos;3&apos;-exonuclease N- and I-domain-containing protein [Dictyostelium discoideum AX4] &gt;gi|74851348|sp|Q54ED2.1|EXO1_DICDI RecName: Full=Exonuclease 1 [Dictyostelium discoideum] &gt;gi|60463584|gb|EAL61769.1| 5&apos;3&apos;-exonuclease N- and I-domain-containing protein [Dictyostelium discoideum AX4]	gi|114425723|emb|CR848672.5|/8e-23/Zebrafish DNA sequence from clone CH211-166E11 in linkage group 9, complete sequence	sp|Q54ED2|EXO1_DICDI/5e-14/Exonuclease 1 OS=Dictyostelium discoideum GN=exo1 PE=3 SV=1	dvi:Dvir_GJ16769/1e-08/GJ16769 gene product from transcript GJ16769-RA; K13143 integrator complex subunit 6	YPR042c/1e-09/---	NA
CL596.Contig2_All	4163	0.01	1.94	7.59991	3.88884e-38	2.15279e-36	Up	gi|646705355|gb|KDR13109.1|/4.28445e-144/Eukaryotic translation initiation factor 5 [Zootermopsis nevadensis]	gi|432940843|ref|XM_004082687.1|/2e-12/PREDICTED: Oryzias latipes eukaryotic translation initiation factor 5-like (LOC101174714), mRNA	sp|Q9VXK6|IF5_DROME/2e-125/Eukaryotic translation initiation factor 5 OS=Drosophila melanogaster GN=eIF5 PE=1 SV=1	cqu:CpipJ_CPIJ000689/3e-144/eukaryotic translation initiation factor 5; K03262 translation initiation factor 5	SPAC2F7.05c/4e-83/---	biological_process:GO:0044260//cellular macromolecule metabolic process;GO:0044238//primary metabolic process;
CL144.Contig3_All	5187	0.01	1.89	7.56224	3.09576e-46	1.96225e-44	Up	gi|554556650|ref|XP_005872754.1|/3.27989e-157/PREDICTED: glutamate receptor-interacting protein 1 [Myotis brandtii]	gi|237861297|gb|FJ416145.1|/1e-16/Litopenaeus vannamei relish small isoform gene, complete cds	sp|Q9C0E4|GRIP2_HUMAN/4e-146/Glutamate receptor-interacting protein 2 OS=Homo sapiens GN=GRIP2 PE=1 SV=3	pon:100459044/1e-20/MPDZ; multiple PDZ domain protein; K06095 multiple PDZ domain protein	DR2133/2e-09/---	NA
Unigene14230_All	788	0.01	1.86	7.53916	9.41122e-07	1.31394e-05	Up	gi|642093621|emb|CDQ80640.1|/1.74518e-19/unnamed protein product [Oncorhynchus mykiss]	gi|193082063|gb|EU781590.1|/7e-45/Haliotis cracherodii clone A12 microsatellite sequence	sp|B2RY56|RBM25_MOUSE/1e-08/RNA-binding protein 25 OS=Mus musculus GN=Rbm25 PE=1 SV=2	dmo:Dmoj_GI15889/7e-10/GI15889 gene product from transcript GI15889-RA; K14079 poly(A) RNA polymerase GLD2 [EC:2.7.7.19]	PM0926/1e-06/---	biological_process:GO:0055114//oxidation-reduction process;molecular_function:GO:0000166//nucleotide binding;GO:0008484//sulfuric ester hydrolase activity;GO:0016491//oxidoreductase activity;
CL462.Contig4_All	628	0.01	1.78	7.47573	5.56306e-05	0.000593877	Up	gi|635032498|ref|XP_007991547.1|/3.5341e-15/PREDICTED: metallothionein-1E-like [Chlorocebus sabaeus]	gi|554548931|ref|XM_005868940.1|/1e-36/PREDICTED: Myotis brandtii metallothionein-1E-like (LOC102250329), mRNA	sp|P04732|MT1E_HUMAN/2e-13/Metallothionein-1E OS=Homo sapiens GN=MT1E PE=1 SV=1	ptr:100609276/6e-13/MT1E; metallothionein 1E; K14739 metallothionein 1/2	NA	NA
CL1324.Contig3_All	1075	0.01	1.76	7.45943	8.88962e-09	1.54905e-07	Up	gi|124512050|ref|XP_001349158.1|/3.51817e-12/conserved Plasmodium membrane protein, unknown function [Plasmodium falciparum 3D7] &gt;gi|23498926|emb|CAD51004.1| conserved Plasmodium membrane protein, unknown function [Plasmodium falciparum 3D7]	gi|57163715|emb|CR391974.8|/3e-14/Zebrafish DNA sequence from clone CH211-59E10 in linkage group 19, complete sequence	NA	NA	NA	NA
Unigene6459_All	9898	0.01	1.75	7.45121	6.37268e-82	6.31144e-80	Up	gi|270007741|gb|EFA04189.1|/0/hypothetical protein TcasGA2_TC014438 [Tribolium castaneum]	gi|195115466|ref|XM_002002242.1|/4e-09/Drosophila mojavensis GI17301 (Dmoj\GI17301), mRNA	sp|Q96EP0|RNF31_HUMAN/3e-97/E3 ubiquitin-protein ligase RNF31 OS=Homo sapiens GN=RNF31 PE=1 SV=1	tca:663619/0.0/similar to CG11321-PA, isoform A; K11974 E3 ubiquitin-protein ligase RNF31 [EC:6.3.2.19]	RSp0884/2e-08/---	NA
Unigene9215_All	713	0.01	1.74	7.44294	9.68338e-06	0.000118148	Up	NA	NA	NA	NA	NA	NA
CL1553.Contig2_All	5875	0.01	1.72	7.42626	9.37986e-48	6.14514e-46	Up	gi|646712932|gb|KDR17478.1|/8.59012e-170/Liprin-beta-1 [Zootermopsis nevadensis]	gi|353231633|emb|HE601627.1|/6e-07/Schistosoma mansoni strain Puerto Rico chromosome 4, complete genome	sp|Q8C8U0|LIPB1_MOUSE/4e-95/Liprin-beta-1 OS=Mus musculus GN=Ppfibp1 PE=1 SV=3	ptr:739882/2e-20/uncharacterized LOC739882; K13911 basic salivary proline-rich protein 1/2	Cgl1939/8e-21/---	NA
Unigene12770_All	5711	0.01	1.7	7.40939	5.54452e-46	3.47101e-44	Up	gi|443712766|gb|ELU05930.1|/0/hypothetical protein CAPTEDRAFT_221986, partial [Capitella teleta]	gi|432855629|ref|XM_004068232.1|/6e-10/PREDICTED: Oryzias latipes terminal uridylyltransferase 4-like (LOC101169191), mRNA	sp|Q5TAX3|TUT4_HUMAN/0.0/Terminal uridylyltransferase 4 OS=Homo sapiens GN=ZCCHC11 PE=1 SV=3	hsa:23318/0.0/ZCCHC11, DKFZp779C1943, FLJ42878, PAPD3, TUT4; zinc finger, CCHC domain containing 11 (EC:2.7.7.52); K13291 terminal uridylyltransferase [EC:2.7.7.52]	SPBC1685.06/9e-27/---	NA
CL2260.Contig3_All	6139	0.01	1.65	7.36632	5.23722e-48	3.46696e-46	Up	gi|333033759|dbj|BAK23256.1|/0/discs large 1 [Gryllus bimaculatus]	gi|333033758|dbj|AB630176.1|/1e-17/Gryllus bimaculatus GbDlg1 mRNA for discs large 1, complete cds	sp|P31007|DLG1_DROME/0.0/Disks large 1 tumor suppressor protein OS=Drosophila melanogaster GN=dlg1 PE=1 SV=2	tca:663521/0.0/similar to CG1725-PH, isoform H; K12075 discs large protein	YDR454c/9e-20/---	NA
CL493.Contig1_All	1118	0.01	1.64	7.35755	1.59213e-08	2.72933e-07	Up	gi|557003141|ref|XP_006003736.1|/4.47067e-82/PREDICTED: mitochondrial uncoupling protein 4 [Latimeria chalumnae]	NA	sp|O95847|UCP4_HUMAN/1e-78/Mitochondrial uncoupling protein 4 OS=Homo sapiens GN=SLC25A27 PE=1 SV=1	api:100159031/6e-82/mitochondrial uncoupling protein 4-like; K15112 solute carrier family 25 (mitochondrial uncoupling protein), member 27	NA	NA
CL84.Contig7_All	1047	0.01	1.63	7.34873	9.1467e-08	1.43773e-06	Up	gi|675870236|ref|XP_009020678.1|/1.08482e-10/hypothetical protein HELRODRAFT_82060, partial [Helobdella robusta] &gt;gi|555698209|gb|ESO01442.1| hypothetical protein HELRODRAFT_82060, partial [Helobdella robusta]	gi|325976829|gb|HQ852261.1|/2e-27/Boleophthalmus pectinirostris clone zxj10 microsatellite sequence	NA	NA	NA	molecular_function:GO:0004672//protein kinase activity;
CL131.Contig2_All	4483	0.01	1.63	7.34873	1.3588e-34	6.93179e-33	Up	gi|571573045|ref|XP_006565820.1|/8.29597e-93/PREDICTED: transcription factor 12 isoform X7 [Apis mellifera]	gi|449680299|ref|XM_002153870.2|/7e-09/PREDICTED: Hydra magnipapillata transcription factor 12-like (LOC100202254), mRNA	sp|P51514|HTF4_RAT/1e-66/Transcription factor 12 OS=Rattus norvegicus GN=Tcf12 PE=2 SV=1	ame:410553/2e-82/da; daughterless; K15603 transcription factor 4/12	SPBC28F2.12/4e-06/---	NA
CL149.Contig7_All	5638	0.01	1.52	7.24793	2.05098e-40	1.17915e-38	Up	gi|646692121|gb|KDR07319.1|/0/Oxysterol-binding protein 1 [Zootermopsis nevadensis]	gi|347972509|ref|XM_309799.5|/4e-23/Anopheles gambiae str. PEST AGAP010893-PA (AgaP_AGAP010893) mRNA, partial cds	sp|P22059|OSBP1_HUMAN/0.0/Oxysterol-binding protein 1 OS=Homo sapiens GN=OSBP PE=1 SV=1	dya:Dyak_GE21322/6e-20/GE21322 gene product from transcript GE21322-RA; K08283 Goodpasture-antigen-binding protein kinase [EC:2.7.11.9]	NA	biological_process:GO:0006810//transport;
CL1079.Contig1_All	2659	0.1	15.12	7.24031	1.11747e-177	2.02373e-175	Up	gi|597864446|gb|EYC13847.1|/1.20172e-16/hypothetical protein Y032_0042g564 [Ancylostoma ceylanicum]	NA	sp|Q54KD5|Y7399_DICDI/4e-10/P17/29C-like protein DDB_G0287399 OS=Dictyostelium discoideum GN=DDB_G0287399 PE=3 SV=1	dpe:Dper_GL13360/1e-08/GL13360 gene product from transcript GL13360-RA; K11429 histone-lysine N-methyltransferase SUV420H [EC:2.1.1.43]	XF1267/2e-10/---	NA
CL1151.Contig2_All	1478	0.01	1.48	7.20945	2.69346e-10	5.41125e-09	Up	gi|156554040|ref|XP_001600780.1|/7.04677e-31/PREDICTED: SAP domain-containing ribonucleoprotein [Nasonia vitripennis]	NA	sp|Q9D1J3|SARNP_MOUSE/8e-19/SAP domain-containing ribonucleoprotein OS=Mus musculus GN=Sarnp PE=1 SV=3	mcc:709932/2e-16/DNAJC14, CIP29; DnaJ (Hsp40) homolog, subfamily C, member 14; K09534 DnaJ homolog subfamily C member 14	NA	NA
CL927.Contig1_All	1171	0.01	1.47	7.19967	5.10704e-08	8.27373e-07	Up	gi|646714945|gb|KDR18731.1|/1.09629e-110/Kelch domain-containing protein 3 [Zootermopsis nevadensis]	NA	sp|Q58CV6|KLDC3_BOVIN/1e-98/Kelch domain-containing protein 3 OS=Bos taurus GN=KLHDC3 PE=2 SV=2	gga:418083/1e-23/HCFC2; host cell factor C2; K14966 host cell factor	NA	NA
Unigene5608_All	805	0.01	1.44	7.16993	1.73429e-05	0.000202726	Up	gi|332376793|gb|AEE63536.1|/3.14224e-72/unknown [Dendroctonus ponderosae]	gi|153918919|dbj|AK282775.1|/4e-22/Gryllus bimaculatus mRNA, GBcontig29636	sp|Q5RET2|FKBP7_PONAB/2e-39/Peptidyl-prolyl cis-trans isomerase FKBP7 OS=Pongo abelii GN=FKBP7 PE=2 SV=1	dvi:Dvir_GJ22316/2e-73/GJ22316 gene product from transcript GJ22316-RA; K09577 FK506-binding protein 14 [EC:5.2.1.8]	slr1761/3e-28/---	biological_process:GO:0006457//protein folding;molecular_function:GO:0003682//chromatin binding;GO:0005509//calcium ion binding;
Unigene10168_All	773	0.01	1.42	7.14975	3.10612e-05	0.000347387	Up	NA	NA	NA	NA	NA	NA
CL930.Contig2_All	3079	0.01	1.42	7.14975	1.13084e-20	3.78749e-19	Up	gi|332018327|gb|EGI58932.1|/4.80477e-81/Hrp65 protein [Acromyrmex echinatior]	gi|62460847|gb|AC131772.4|/4e-06/Mus musculus BAC clone RP24-300K9 from chromosome 5, complete sequence	sp|Q9U1N0|HRP65_CHITE/2e-80/Hrp65 protein OS=Chironomus tentans GN=HRP65 PE=1 SV=1	ame:726178/1e-80/hrp65 protein-like; K13219 splicing factor, proline- and glutamine-rich	NA	NA
CL2691.Contig1_All	1386	0.01	1.41	7.13955	2.77136e-09	5.11019e-08	Up	gi|358339569|dbj|GAA47606.1|/2.79163e-26/hypothetical protein CLF_100574 [Clonorchis sinensis]	gi|313747940|gb|HQ008365.1|/2e-28/Penaeus monodon prophenoloxidase-activating enzyme 1a (PPAE1a) gene, complete cds	sp|Q54J55|MYBX_DICDI/1e-09/Myb-like protein X OS=Dictyostelium discoideum GN=mybX PE=3 SV=1	tgu:100219403/2e-12/uncharacterized LOC100219403; K14822 rRNA-processing protein CGR1	NA	NA
CL473.Contig2_All	2490	0.01	1.4	7.12928	2.26998e-16	6.52529e-15	Up	gi|568254392|gb|ETN63357.1|/1.70149e-37/hypothetical protein AND_004909 [Anopheles darlingi]	gi|306922409|ref|NM_001039035.2|/3e-13/Rattus norvegicus serine/arginine-rich splicing factor 7 (Srsf7), mRNA	sp|Q02427|RBP1_DROME/6e-34/RNA-binding protein 1 OS=Drosophila melanogaster GN=Rbp1 PE=2 SV=3	dya:Dyak_GE26048/8e-33/GE26048 gene product from transcript GE26048-RA; K12892 splicing factor, arginine/serine-rich 3	NA	NA
CL2621.Contig2_All	1438	0.01	1.39	7.11894	1.54738e-09	2.93655e-08	Up	NA	NA	NA	NA	NA	NA
CL334.Contig2_All	760	0.01	1.37	7.09803	5.56306e-05	0.000593627	Up	gi|344244673|gb|EGW00777.1|/1.62052e-19/Vomeronasal type-1 receptor 4 [Cricetulus griseus]	NA	sp|Q28092|CYLC2_BOVIN/3e-13/Cylicin-2 OS=Bos taurus GN=CYLC2 PE=1 SV=1	tgu:100219403/8e-17/uncharacterized LOC100219403; K14822 rRNA-processing protein CGR1	PA2976/8e-07/---	NA
CL2745.Contig3_All	4698	0.01	1.37	7.09803	1.52293e-30	7.1904e-29	Up	gi|646715586|gb|KDR19135.1|/0/C-jun-amino-terminal kinase-interacting protein 3 [Zootermopsis nevadensis]	gi|354797855|gb|JN962356.1|/3e-39/Mus musculus targeted KO-first, conditional ready, lacZ-tagged mutant allele Crtc1:tm1a(EUCOMM)Wtsi; transgenic	sp|O60271|JIP4_HUMAN/0.0/C-Jun-amino-terminal kinase-interacting protein 4 OS=Homo sapiens GN=SPAG9 PE=1 SV=4	xtr:100170186/0.0/mapk8ip3, jip3, jsap1, syd2; mitogen-activated protein kinase 8 interacting protein 3; K04436 mitogen-activated protein kinase 8 interacting protein 3	NA	NA
CL1154.Contig3_All	4393	0.01	1.35	7.07682	2.88762e-28	1.26666e-26	Up	gi|391333032|ref|XP_003740928.1|/1.02673e-87/PREDICTED: uncharacterized protein LOC100905273 [Metaseiulus occidentalis]	gi|524912322|ref|XM_005110955.1|/4e-07/PREDICTED: Aplysia californica uncharacterized LOC101858369 (LOC101858369), transcript variant X2, mRNA	sp|Q68F99|STAC3_XENTR/9e-25/SH3 and cysteine-rich domain-containing protein 3 OS=Xenopus tropicalis GN=stac3 PE=2 SV=1	dre:414333/5e-08/lck, zgc:136695; lymphocyte-specific protein tyrosine kinase (EC:2.7.10.2); K05856 lymphocyte-specific protein tyrosine kinase [EC:2.7.10.2]	NA	NA
CL144.Contig5_All	6030	0.01	1.33	7.05528	6.96492e-38	3.81401e-36	Up	gi|641715221|ref|XP_008146981.1|/1.04641e-162/PREDICTED: glutamate receptor-interacting protein 1 isoform X1 [Eptesicus fuscus]	gi|237861297|gb|FJ416145.1|/2e-16/Litopenaeus vannamei relish small isoform gene, complete cds	sp|Q9Y3R0|GRIP1_HUMAN/2e-158/Glutamate receptor-interacting protein 1 OS=Homo sapiens GN=GRIP1 PE=1 SV=3	pon:100459044/1e-20/MPDZ; multiple PDZ domain protein; K06095 multiple PDZ domain protein	DR2133/2e-09/---	NA
Unigene14326_All	824	0.01	1.31	7.03342	5.56306e-05	0.000594378	Up	gi|645004182|ref|XP_008212855.1|/3.3477e-08/PREDICTED: proline-rich extensin-like protein EPR1 [Nasonia vitripennis]	gi|22552804|emb|AL671492.12|/2e-11/Mouse DNA sequence from clone RP23-286H11 on chromosome X, complete sequence	sp|Q54YV1|GACII_DICDI/4e-08/Rho GTPase-activating protein gacII OS=Dictyostelium discoideum GN=gacII PE=3 SV=1	der:Dere_GG18291/4e-08/GG18291 gene product from transcript GG18291-RA; K11651 SWI/SNF-related matrix-associated actin-dependent regulator of chromatin subfamily E, member 1	NA	NA
CL539.Contig1_All	1501	0.01	1.3	7.02237	2.77136e-09	5.11391e-08	Up	NA	NA	NA	NA	NA	NA
Unigene5349_All	1371	0.01	1.3	7.02237	1.59213e-08	2.72749e-07	Up	gi|565279418|gb|ETE56355.1|/1.79503e-09/Pre-mRNA-splicing factor ATP-dependent RNA helicase PRP16, partial [Ophiophagus hannah]	gi|64893|emb|X59813.1|/8e-12/X.laevis MPK1 mRNA for MAP kinase	sp|Q55AX2|DOT1L_DICDI/2e-07/Histone-lysine N-methyltransferase, H3 lysine-79 specific OS=Dictyostelium discoideum GN=dotA PE=2 SV=2	tgu:100219403/2e-08/uncharacterized LOC100219403; K14822 rRNA-processing protein CGR1	NA	NA
CL273.Contig2_All	4016	0.01	1.29	7.01123	1.00896e-24	3.89958e-23	Up	gi|646717776|gb|KDR20506.1|/3.44482e-66/hypothetical protein L798_04895, partial [Zootermopsis nevadensis]	gi|66811285|ref|XM_634259.1|/6e-06/Dictyostelium discoideum AX4 hypothetical protein (srfB) mRNA, complete cds	sp|O94988|FA13A_HUMAN/5e-58/Protein FAM13A OS=Homo sapiens GN=FAM13A PE=1 SV=2	oaa:100075123/2e-18/uncharacterized LOC100075123; K13172 serine/arginine repetitive matrix protein 2	NA	NA
CL2574.Contig2_All	896	0.01	1.27	6.98868	3.10612e-05	0.000348155	Up	gi|642113163|emb|CDQ69651.1|/1.69108e-11/unnamed protein product [Oncorhynchus mykiss]	gi|51339146|gb|AC123616.11|/9e-48/Mus musculus chromosome 8, clone RP23-4F1, complete sequence	sp|P49756|RBM25_HUMAN/3e-11/RNA-binding protein 25 OS=Homo sapiens GN=RBM25 PE=1 SV=3	dre:568123/3e-12/cyclic nucleotide-gated cation channel alpha-4-like; K04951 cyclic nucleotide gated channel alpha 4	NA	NA
Unigene856_All	897	0.01	1.27	6.98868	1.73429e-05	0.000202633	Up	gi|388267594|gb|AFK25798.1|/1.8016e-138/KPI2 [Litopenaeus vannamei]	gi|388267593|gb|JQ000001.1|/0.0/Litopenaeus vannamei clone gi096 KPI2 mRNA, complete cds	sp|P82968|MCPI_MELCP/1e-25/Four-domain proteases inhibitor OS=Melithaea caledonica PE=1 SV=1	spu:586604/2e-25/similar to agrin; K06254 agrin	NA	NA
CL374.Contig2_All	5610	0.01	1.23	6.94251	1.43853e-32	7.10964e-31	Up	gi|642935300|ref|XP_008197957.1|/6.51936e-143/PREDICTED: CAP-Gly domain-containing linker protein 1 isoform X6 [Tribolium castaneum]	gi|410923049|ref|XM_003974946.1|/9e-09/PREDICTED: Takifugu rubripes CAP-Gly domain-containing linker protein 1-like (LOC101067356), mRNA	sp|O42184|CLIP1_CHICK/3e-132/CAP-Gly domain-containing linker protein 1 OS=Gallus gallus GN=CLIP1 PE=2 SV=1	dpe:Dper_GL19363/2e-146/GL19363 gene product from transcript GL19363-RA; K10421 CAP-Gly domain-containing linker protein 1	aq_1006/5e-36/---	NA
CL889.Contig3_All	5095	0.01	1.21	6.91886	2.80646e-29	1.27062e-27	Up	gi|646694750|gb|KDR08100.1|/2.3459e-91/Tripartite motif-containing protein 45 [Zootermopsis nevadensis]	NA	sp|Q5BIM1|TRI45_BOVIN/2e-81/Tripartite motif-containing protein 45 OS=Bos taurus GN=TRIM45 PE=2 SV=1	bta:539091/6e-81/TRIM45; tripartite motif containing 45; K12021 tripartite motif-containing protein 45	Rv3876/1e-08/---	NA
CL135.Contig4_All	2222	0.01	1.19	6.89482	1.42054e-12	3.32868e-11	Up	gi|383848517|ref|XP_003699896.1|/2.24228e-13/PREDICTED: uncharacterized protein LOC100881189 [Megachile rotundata]	gi|23499619|gb|AC112795.6|/2e-32/Mus musculus BAC clone RP24-374E8 from 14, complete sequence	sp|Q95JC9|PRP_PIG/1e-07/Basic proline-rich protein OS=Sus scrofa PE=1 SV=2	mdo:100032103/3e-07/myb-binding protein 1A-like protein-like; K02331 DNA polymerase phi subunit [EC:2.7.7.7]	Cgl1939/3e-06/---	NA
CL944.Contig1_All	2048	0.01	1.18	6.88264	1.46162e-11	3.1782e-10	Up	gi|607362689|gb|EZA56936.1|/1.50748e-08/hypothetical protein X777_02787 [Cerapachys biroi]	gi|82395157|gb|AC165235.11|/1e-08/Mus musculus chromosome 8, clone RP23-332G19, complete sequence	sp|Q5FVQ7|F174A_RAT/4e-07/Membrane protein FAM174A OS=Rattus norvegicus GN=Fam174a PE=2 SV=1	NA	NA	NA
CL410.Contig9_All	2502	0.01	1.17	6.87036	7.7086e-14	1.94471e-12	Up	gi|51965688|emb|CAG29666.1|/0/translation initiation factor 2 gamma subunit [Oniscus asellus]	gi|51965687|emb|AJ715860.1|/2e-48/Oniscus asellus mRNA for eukaryotic translation initiation factor 2 gamma subunit (eIF2g gene)	sp|Q2KHU8|IF2G_BOVIN/0.0/Eukaryotic translation initiation factor 2 subunit 3 OS=Bos taurus GN=EIF2S3 PE=2 SV=1	nvi:100123987/0.0/NV10344; eukaryotic translation initiation factor 2 subunit 3, Y-linked-like; K03242 translation initiation factor 2 subunit 3	SPBC17G9.09/0.0/---	biological_process:GO:0006184//GTP catabolic process;molecular_function:GO:0005525//GTP binding;GO:0003924//GTPase activity;
CL534.Contig7_All	4105	0.01	1.14	6.83289	3.42632e-22	1.21839e-20	Up	gi|642921494|ref|XP_968130.3|/5.33647e-139/PREDICTED: uncharacterized protein LOC656511 [Tribolium castaneum] &gt;gi|270006226|gb|EFA02674.1| hypothetical protein TcasGA2_TC008395 [Tribolium castaneum]	NA	sp|O54834|RHG06_MOUSE/2e-68/Rho GTPase-activating protein 6 OS=Mus musculus GN=Arhgap6 PE=1 SV=3	cin:100176232/2e-19/similar to Bcr protein; K08878 breakpoint cluster region protein [EC:2.7.11.1]	NA	NA
Unigene8963_All	1079	0.01	1.14	6.83289	5.4067e-06	6.83698e-05	Up	NA	NA	NA	NA	NA	NA
CL144.Contig8_All	5866	0.01	1.14	6.83289	8.26426e-32	4.05284e-30	Up	gi|617572780|ref|XP_007516916.1|/4.12012e-164/PREDICTED: glutamate receptor-interacting protein 1 isoform X2 [Erinaceus europaeus]	gi|50788429|emb|BX469915.7|/3e-27/Zebrafish DNA sequence from clone CH211-63B16 in linkage group 17, complete sequence	sp|P97879|GRIP1_RAT/5e-159/Glutamate receptor-interacting protein 1 OS=Rattus norvegicus GN=Grip1 PE=1 SV=1	pon:100459044/1e-20/MPDZ; multiple PDZ domain protein; K06095 multiple PDZ domain protein	DR2133/2e-09/---	NA
CL603.Contig2_All	2235	0.01	1.13	6.82018	4.55662e-12	1.02692e-10	Up	gi|584235663|gb|AHI85755.1|/0/cytoplasmic dynein intermediate chain [Fenneropenaeus chinensis]	gi|557000573|ref|XM_006002969.1|/1e-21/PREDICTED: Latimeria chalumnae dynein, cytoplasmic 1, intermediate chain 2 (DYNC1I2), transcript variant X4, mRNA	sp|Q24246|DYIN_DROME/0.0/Cytoplasmic dynein 1 intermediate chain OS=Drosophila melanogaster GN=sw PE=1 SV=3	nvi:100122948/0.0/Dic, NV15712; cytoplasmic dynein 1 intermediate chain; K10415 dynein intermediate chain, cytosolic	all0664/1e-05/---	NA
CL558.Contig1_All	1673	0.01	1.13	6.82018	4.9635e-09	8.89361e-08	Up	gi|549429838|dbj|BAO01182.1|/0/protein phosphatase 1B [Marsupenaeus japonicus]	gi|549429837|dbj|AB817733.1|/0.0/Marsupenaeus japonicus PPM1B mRNA for protein phosphatase 1B, complete cds	sp|O75688|PPM1B_HUMAN/2e-138/Protein phosphatase 1B OS=Homo sapiens GN=PPM1B PE=1 SV=1	ecb:100053585/4e-138/PPM1B; protein phosphatase, Mg2+/Mn2+ dependent, 1B; K04461 protein phosphatase 1B (formerly 2C) [EC:3.1.3.16]	SPCC1223.11/2e-53/---	NA
Unigene14353_All	2291	0.01	1.13	6.82018	2.54418e-12	5.85878e-11	Up	gi|383849695|ref|XP_003700480.1|/2.17002e-27/PREDICTED: uncharacterized protein LOC100882281 [Megachile rotundata]	NA	NA	NA	NA	NA
CL1613.Contig1_All	2747	0.01	1.08	6.75489	4.30408e-14	1.10006e-12	Up	gi|646721961|gb|KDR23105.1|/1.54378e-91/hypothetical protein L798_15186 [Zootermopsis nevadensis]	gi|524881414|ref|XM_005097302.1|/2e-20/PREDICTED: Aplysia californica zinc finger protein 207-like (LOC101854635), mRNA	sp|O43670|ZN207_HUMAN/6e-79/BUB3-interacting and GLEBS motif-containing protein ZNF207 OS=Homo sapiens GN=ZNF207 PE=1 SV=1	bta:540964/4e-17/TCERG1; transcription elongation regulator 1; K12824 transcription elongation regulator 1	NA	NA
CL533.Contig7_All	5184	0.01	1.07	6.74147	1.7069e-26	7.14136e-25	Up	gi|321471795|gb|EFX82767.1|/0/hypothetical protein DAPPUDRAFT_316476 [Daphnia pulex]	gi|149465802|gb|AC205642.1|/1e-07/Ixodes scapularis BAC ISG1-27P02, complete sequence	sp|Q6QEF8|CORO6_HUMAN/2e-151/Coronin-6 OS=Homo sapiens GN=CORO6 PE=2 SV=2	dre:562849/9e-151/coro1cb, fb30e01, wu:fb30e01; coronin, actin binding protein, 1Cb; K13887 coronin-1C	all0438_2/5e-10/---	NA
CL1545.Contig5_All	3392	0.01	1.07	6.74147	2.20618e-17	6.57291e-16	Up	gi|646708197|gb|KDR14599.1|/4.22246e-94/Protein-L-isoaspartate(D-aspartate) O-methyltransferase [Zootermopsis nevadensis]	gi|147904059|ref|NM_001087417.1|/3e-07/Xenopus laevis protein-L-isoaspartate(D-aspartate)O-methyltransferase (pcmt1), mRNA >gi|33585967|gb|BC056106.1| Xenopus laevis protein-L-isoaspartate(D-aspartate)O-methyltransferase, mRNA (cDNA clone MGC:69121 IMAGE:5047882), complete cds	sp|Q92047|PIMT_DANRE/3e-81/Protein-L-isoaspartate(D-aspartate) O-methyltransferase OS=Danio rerio GN=pcmt PE=2 SV=3	tca:659715/1e-90/similar to l-isoaspartyl protein carboxyl methyltransferase, like; K00573 protein-L-isoaspartate(D-aspartate) O-methyltransferase [EC:2.1.1.77]	SPAC869.08/7e-48/---	biological_process:GO:0006464//cellular protein modification process;GO:0032259//methylation;cellular_component:GO:0005737//cytoplasm;molecular_function:GO:0004719//protein-L-isoaspartate (D-aspartate) O-methyltransferase activity;
CL1324.Contig4_All	1099	0.01	1.06	6.72792	1.73429e-05	0.00020282	Up	gi|358339569|dbj|GAA47606.1|/1.10067e-16/hypothetical protein CLF_100574 [Clonorchis sinensis]	gi|57163715|emb|CR391974.8|/3e-14/Zebrafish DNA sequence from clone CH211-59E10 in linkage group 19, complete sequence	NA	NA	NA	NA
CL747.Contig12_All	2609	0.01	1.05	6.71425	4.42856e-13	1.07344e-11	Up	gi|340722715|ref|XP_003399748.1|/1.22556e-98/PREDICTED: stromal interaction molecule homolog [Bombus terrestris]	NA	sp|P83094|STIM_DROME/8e-92/Stromal interaction molecule homolog OS=Drosophila melanogaster GN=Stim PE=1 SV=1	ame:411739/6e-99/Stim; stromal interaction molecule; K16059 stromal interaction molecule	PA1527/2e-06/---	NA
CL1925.Contig2_All	1480	0.01	1.03	6.6865	2.93396e-07	4.37317e-06	Up	NA	gi|52077832|gb|AC093351.8|/4e-17/Mus musculus chromosome 7, clone RP23-16L19, complete sequence	NA	gga:396544/7e-06/NACA, PTGES3, TEBP, cPGES; nascent polypeptide-associated complex alpha subunit; K03626 nascent polypeptide-associated complex subunit alpha	NA	NA
Unigene20_All	2223	0.01	1.02	6.67243	8.39692e-11	1.74935e-09	Up	gi|66815685|ref|XP_641859.1|/9.98901e-46/hypothetical protein DDB_G0279091 [Dictyostelium discoideum AX4] &gt;gi|60469901|gb|EAL67884.1| hypothetical protein DDB_G0279091 [Dictyostelium discoideum AX4]	gi|372618341|ref|NG_017196.2|/1e-17/Homo sapiens armadillo repeat containing, X-linked 4 (ARMCX4), RefSeqGene on chromosome X	sp|Q54VC4|ASCC2_DICDI/4e-35/Activating signal cointegrator 1 complex subunit 2 homolog OS=Dictyostelium discoideum GN=ascc2 PE=3 SV=2	aga:AgaP_AGAP004734/2e-43/AGAP004734-PA; K14972 PAX-interacting protein 1	STM0960/4e-20/---	NA
Unigene5045_All	1097	0.01	1.02	6.67243	1.73429e-05	0.000202539	Up	NA	NA	NA	NA	NA	NA
Unigene7456_All	1181	0.01	0.99	6.62936	9.68338e-06	0.000118205	Up	gi|255693991|gb|ACU30154.1|/4.05281e-145/hypoxia inducible factor 1 alpha [Litopenaeus vannamei]	gi|255693990|gb|FJ807918.1|/0.0/Litopenaeus vannamei hypoxia inducible factor 1 alpha mRNA, complete cds	sp|Q99814|EPAS1_HUMAN/3e-75/Endothelial PAS domain-containing protein 1 OS=Homo sapiens GN=EPAS1 PE=1 SV=3	tca:655772/6e-82/similar to hypoxia-inducible factor 1 alpha; K08268 hypoxia-inducible factor 1 alpha	NA	NA
CL448.Contig5_All	1217	0.01	0.98	6.61471	9.68338e-06	0.000118092	Up	gi|291235572|ref|XP_002737711.1|/1.69347e-69/PREDICTED: transmembrane emp24 domain-containing protein 2-like isoform 2 [Saccoglossus kowalevskii]	gi|170028826|ref|XM_001842244.1|/2e-24/Culex quinquefasciatus suppressor/enhancer of lin-12 protein 9, mRNA	sp|A7SXK3|TMED_NEMVE/1e-65/Transmembrane emp24 domain-containing protein OS=Nematostella vectensis GN=v1g194562 PE=3 SV=1	ssc:100157342/3e-62/DDX55; DEAD (Asp-Glu-Ala-Asp) box polypeptide 55; K14809 ATP-dependent RNA helicase DDX55/SPB4 [EC:3.6.4.13]	NA	NA
Unigene5325_All	1254	0.01	0.97	6.59991	5.4067e-06	6.83357e-05	Up	gi|149039118|gb|EDL93338.1|/1.77306e-77/rCG45649, isoform CRA_a [Rattus norvegicus]	NA	sp|Q3UHX9|CI114_MOUSE/3e-78/Uncharacterized protein C9orf114 homolog OS=Mus musculus GN=D2Wsu81e PE=2 SV=1	mmu:227695/1e-77/D2Wsu81e, 9930028P05, AL033358, MGC90552; DNA segment, Chr 2, Wayne State University 81, expressed; K09142 hypothetical protein	MK0137/1e-29/---	NA
CL135.Contig1_All	2563	0.01	0.97	6.59991	8.1609e-12	1.81025e-10	Up	gi|383848517|ref|XP_003699896.1|/2.65796e-13/PREDICTED: uncharacterized protein LOC100881189 [Megachile rotundata]	gi|23499619|gb|AC112795.6|/2e-32/Mus musculus BAC clone RP24-374E8 from 14, complete sequence	sp|Q95JC9|PRP_PIG/1e-07/Basic proline-rich protein OS=Sus scrofa PE=1 SV=2	mdo:100032103/3e-07/myb-binding protein 1A-like protein-like; K02331 DNA polymerase phi subunit [EC:2.7.7.7]	Cgl1939/3e-06/---	NA
CL1106.Contig1_All	2130	0.01	0.97	6.59991	8.63976e-10	1.67343e-08	Up	gi|642934685|ref|XP_008197769.1|/0/PREDICTED: Ca(2+)/calmodulin-responsive adenylate cyclase isoform X7 [Tribolium castaneum]	gi|170074113|ref|XM_001870482.1|/6e-54/Culex quinquefasciatus adenylate cyclase type 5, mRNA	sp|P32870|CYA1_DROME/4e-163/Ca(2+)/calmodulin-responsive adenylate cyclase OS=Drosophila melanogaster GN=rut PE=1 SV=2	tca:661438/0.0/similar to CG9533-PA; K08041 adenylate cyclase 1 [EC:4.6.1.1]	all0661/4e-34/---	NA
CL991.Contig1_All	1183	0.01	0.95	6.56986	1.73429e-05	0.000202913	Up	gi|697463591|gb|KGL97725.1|/9.69649e-14/hypothetical protein N301_01220, partial [Charadrius vociferus]	gi|375209754|gb|JN752045.1|/1e-31/Cyprinus carpio clone 592755 microsatellite sequence	sp|Q9QZA1|PHLA1_RAT/2e-06/Pleckstrin homology-like domain family A member 1 OS=Rattus norvegicus GN=Phlda1 PE=2 SV=2	dmo:Dmoj_GI15889/1e-08/GI15889 gene product from transcript GI15889-RA; K14079 poly(A) RNA polymerase GLD2 [EC:2.7.7.19]	PM0926/1e-06/---	NA
Unigene13106_All	1188	0.01	0.93	6.53916	1.73429e-05	0.000203007	Up	gi|119601792|gb|EAW81386.1|/9.0632e-44/nuclear protein UKp68, isoform CRA_c [Homo sapiens]	NA	sp|Q3ZC82|ZC3HE_BOVIN/3e-44/Zinc finger CCCH domain-containing protein 14 OS=Bos taurus GN=ZC3H14 PE=2 SV=2	rno:24571/1e-06/Muc1; mucin 1, cell surface associated; K06568 mucin 1, transmembrane	XF1267/6e-06/---	NA
CL851.Contig5_All	5280	0.01	0.93	6.53916	1.85931e-23	6.9632e-22	Up	gi|350414142|ref|XP_003490218.1|/0/PREDICTED: bifunctional protein NCOAT-like isoform 1 [Bombus impatiens]	gi|350414144|ref|XM_003490171.1|/2e-15/PREDICTED: Bombus impatiens bifunctional protein NCOAT-like, transcript variant 2 (LOC100749208), mRNA	sp|Q9EQQ9|NCOAT_MOUSE/4e-151/Bifunctional protein NCOAT OS=Mus musculus GN=Mgea5 PE=1 SV=2	ame:411905/0.0/bifunctional protein NCOAT-like; K15719 protein O-GlcNAcase / histone acetyltransferase [EC:3.2.1.169 2.3.1.48]	NA	NA
CL2630.Contig2_All	2302	0.01	0.92	6.52356	2.69346e-10	5.41554e-09	Up	NA	gi|414448075|gb|JX683731.1|/3e-22/Litopenaeus vannamei clone TPNi4 troponin I mRNA, complete cds	NA	NA	NA	NA
CL2019.Contig3_All	1438	0.01	0.9	6.49185	3.01882e-06	3.95551e-05	Up	gi|291241481|ref|XP_002740651.1|/1.4707e-09/PREDICTED: Rieske domain-containing protein-like [Saccoglossus kowalevskii]	NA	NA	NA	NA	NA
CL1401.Contig1_All	1512	0.01	0.89	6.47573	1.68555e-06	2.29144e-05	Up	gi|675865346|ref|XP_009018233.1|/1.12337e-15/hypothetical protein HELRODRAFT_173374 [Helobdella robusta] &gt;gi|555700443|gb|ESO03676.1| hypothetical protein HELRODRAFT_173374 [Helobdella robusta]	NA	sp|Q96S96|PEBP4_HUMAN/4e-13/Phosphatidylethanolamine-binding protein 4 OS=Homo sapiens GN=PEBP4 PE=1 SV=3	NA	MTH273/9e-07/---	NA
CL1330.Contig4_All	5268	0.01	0.87	6.44294	6.13654e-22	2.15792e-20	Up	gi|646721267|gb|KDR22717.1|/2.56465e-141/Rho GTPase-activating protein 20 [Zootermopsis nevadensis]	gi|158287535|ref|XM_309534.3|/1e-07/Anopheles gambiae str. PEST AGAP011111-PA (AgaP_AGAP011111) mRNA, partial cds	sp|Q9P2F6|RHG20_HUMAN/3e-19/Rho GTPase-activating protein 20 OS=Homo sapiens GN=ARHGAP20 PE=1 SV=2	gga:420135/3e-07/MYO9B; myosin IXB; K10360 myosin IX	NA	NA
CL567.Contig4_All	4546	0.01	0.86	6.42626	1.19719e-18	3.71071e-17	Up	gi|646715024|gb|KDR18780.1|/0/Protein hu-li tai shao [Zootermopsis nevadensis]	gi|195487150|ref|XM_002091752.1|/3e-17/Drosophila yakuba GE13848 (Dyak\GE13848), mRNA	sp|Q02645|HTS_DROME/0.0/Protein hu-li tai shao OS=Drosophila melanogaster GN=hts PE=1 SV=2	NA	CC1201/9e-49/---	NA
Unigene464_All	1659	0.01	0.85	6.40939	5.25474e-07	7.60872e-06	Up	gi|356713486|gb|AET36897.1|/8.90839e-78/troponin C2 [Litopenaeus vannamei]	gi|356713485|gb|JN393013.1|/0.0/Litopenaeus vannamei troponin C2 mRNA, complete cds	sp|P06708|TNNC2_ASTLP/4e-63/Troponin C, isotype gamma OS=Astacus leptodactylus PE=1 SV=1	dre:58082/3e-28/tnnc2, fb39a12, tnnc, wu:fb39a12; troponin C type 2 (fast); K12042 troponin C, skeletal muscle	YBR109c/4e-23/---	NA
CL904.Contig2_All	1234	0.01	0.85	6.40939	3.10612e-05	0.000346928	Up	NA	gi|13876449|gb|AC078961.23|/7e-06/Homo sapiens 4 BAC RP11-486H4 (Roswell Park Cancer Institute Human BAC Library) complete sequence	NA	NA	NA	NA
CL474.Contig3_All	2873	0.01	0.84	6.39232	1.46162e-11	3.17548e-10	Up	gi|170064960|ref|XP_001867743.1|/4.04613e-175/prolyl 4-hydroxylase subunit alpha-1 [Culex quinquefasciatus] &gt;gi|167882146|gb|EDS45529.1| prolyl 4-hydroxylase subunit alpha-1 [Culex quinquefasciatus]	gi|386368302|gb|JQ811513.1|/1e-12/Mytilus galloprovincialis procollagen-proline dioxygenase (P4HA) mRNA, complete cds	sp|Q5RAG8|P4HA1_PONAB/1e-146/Prolyl 4-hydroxylase subunit alpha-1 OS=Pongo abelii GN=P4HA1 PE=2 SV=1	cqu:CpipJ_CPIJ017131/2e-176/prolyl 4-hydroxylase subunit alpha-1; K00472 prolyl 4-hydroxylase [EC:1.14.11.2]	NA	molecular_function:GO:0016706//oxidoreductase activity, acting on paired donors, with incorporation or reduction of molecular oxygen, 2-oxoglutarate as one donor, and incorporation of one atom each of oxygen into both donors;GO:0043167//ion binding;
CL2621.Contig1_All	1195	0.01	0.83	6.37504	5.56306e-05	0.00059513	Up	NA	NA	NA	NA	NA	NA
Unigene12998_All	1781	0.01	0.82	6.35755	2.93396e-07	4.37574e-06	Up	NA	NA	NA	NA	NA	NA
CL1207.Contig1_All	1552	0.01	0.82	6.35755	3.01882e-06	3.96371e-05	Up	gi|665788165|ref|XP_008559667.1|/7.30341e-127/PREDICTED: dentin sialophosphoprotein isoform X3 [Microplitis demolitor]	gi|533188726|ref|XM_005407241.1|/6e-07/PREDICTED: Chinchilla lanigera v-maf avian musculoaponeurotic fibrosarcoma oncogene homolog G (Mafg), mRNA	sp|Q6UB98|ANR12_HUMAN/3e-58/Ankyrin repeat domain-containing protein 12 OS=Homo sapiens GN=ANKRD12 PE=1 SV=3	dwi:Dwil_GK17134/8e-08/GK17134 gene product from transcript GK17134-RA; K15144 mediator of RNA polymerase II transcription subunit 1	XF1267/4e-06/---	NA
Unigene20159_All	1866	0.04	3.26	6.34873	2.54138e-26	1.05113e-24	Up	gi|642108069|emb|CDQ72683.1|/6.63009e-08/unnamed protein product [Oncorhynchus mykiss]	gi|125716787|emb|CT573238.7|/1e-11/Zebrafish DNA sequence from clone CH211-63D14 in linkage group 11, complete sequence	NA	NA	NA	NA
CL934.Contig1_All	1673	0.01	0.81	6.33985	9.41122e-07	1.31322e-05	Up	gi|358339569|dbj|GAA47606.1|/8.28978e-23/hypothetical protein CLF_100574 [Clonorchis sinensis]	gi|48675475|gb|AC137514.2|/6e-10/Mus musculus BAC clone RP24-511G20 from chromosome 8, complete sequence	sp|Q54QQ2|Y5634_DICDI/2e-10/Uncharacterized protein DDB_G0283697 OS=Dictyostelium discoideum GN=DDB_G0283697 PE=4 SV=1	tgu:100219403/4e-12/uncharacterized LOC100219403; K14822 rRNA-processing protein CGR1	NA	NA
CL405.Contig1_All	3978	0.01	0.8	6.32193	2.33562e-15	6.31988e-14	Up	gi|646723861|gb|KDR24319.1|/9.22183e-88/SAM and SH3 domain-containing protein 3 [Zootermopsis nevadensis]	NA	sp|P59808|SASH1_MOUSE/3e-43/SAM and SH3 domain-containing protein 1 OS=Mus musculus GN=Sash1 PE=1 SV=1	oaa:100075123/2e-10/uncharacterized LOC100075123; K13172 serine/arginine repetitive matrix protein 2	NA	NA
CL450.Contig1_All	1913	0.01	0.79	6.30378	2.93396e-07	4.37832e-06	Up	gi|242023044|ref|XP_002431946.1|/1.58645e-105/Bestrophin-2, putative [Pediculus humanus corporis] &gt;gi|212517297|gb|EEB19208.1| Bestrophin-2, putative [Pediculus humanus corporis]	gi|158300977|ref|XM_320767.3|/1e-20/Anopheles gambiae str. PEST AGAP011745-PA (AgaP_AGAP011745) mRNA, complete cds	sp|Q6H1V1|BEST3_MOUSE/1e-93/Bestrophin-3 OS=Mus musculus GN=Best3 PE=2 SV=1	xtr:394571/8e-96/best2, MGC75942, vmd2l1; bestrophin 2; K13879 bestrophin-2	DR2133/3e-07/---	NA
CL2736.Contig2_All	1338	0.01	0.79	6.30378	3.10612e-05	0.000348001	Up	gi|676490740|ref|XP_009065368.1|/7.62229e-67/hypothetical protein LOTGIDRAFT_108621 [Lottia gigantea] &gt;gi|556095597|gb|ESO84250.1| hypothetical protein LOTGIDRAFT_108621 [Lottia gigantea]	gi|505843913|ref|XM_004615396.1|/3e-42/PREDICTED: Sorex araneus zinc finger, CCHC domain containing 24 (ZCCHC24), mRNA	sp|B2RVL6|ZCH24_MOUSE/1e-64/Zinc finger CCHC domain-containing protein 24 OS=Mus musculus GN=Zcchc24 PE=1 SV=1	dmo:Dmoj_GI15889/3e-08/GI15889 gene product from transcript GI15889-RA; K14079 poly(A) RNA polymerase GLD2 [EC:2.7.7.19]	NA	NA
CL831.Contig1_All	2641	0.3	23.65	6.30073	4.58562e-264	1.16264e-261	Up	gi|356651196|gb|AET34915.1|/2.47959e-22/heat shock protein 21 [Macrobrachium rosenbergii]	gi|372810457|gb|BT133101.1|/1e-06/Drosophila melanogaster FI17803 full insert cDNA	sp|P02515|HSP22_DROME/5e-09/Heat shock protein 22 OS=Drosophila melanogaster GN=Hsp22 PE=1 SV=4	nvi:100122984/2e-09/NV14507; DNA ligase 1-like; K10747 DNA ligase 1 [EC:6.5.1.1]	SPAC140.02/2e-07/---	NA
CL725.Contig1_All	1846	0.01	0.78	6.2854	5.25474e-07	7.60438e-06	Up	gi|554838220|ref|XP_005929566.1|/1.57545e-86/PREDICTED: methyltransferase-like protein 6-like [Haplochromis burtoni]	NA	sp|Q8TCB7|METL6_HUMAN/9e-84/Methyltransferase-like protein 6 OS=Homo sapiens GN=METTL6 PE=2 SV=2	hsa:131965/3e-83/METTL6, MGC24132; methyltransferase like 6 (EC:2.1.1.-); K00599 [EC:2.1.1.-]	NA	NA
CL1182.Contig8_All	1663	0.01	0.77	6.26679	3.01882e-06	3.95756e-05	Up	gi|507954897|ref|XP_004685085.1|/3.81386e-28/PREDICTED: TATA-binding protein-associated factor 2N [Condylura cristata]	NA	sp|Q6RHW0|K1C9_MOUSE/2e-25/Keratin, type I cytoskeletal 9 OS=Mus musculus GN=Krt9 PE=1 SV=3	ecb:100071562/4e-26/TAF15; TAF15 RNA polymerase II, TATA box binding protein (TBP)-associated factor, 68kDa; K14651 transcription initiation factor TFIID subunit 15	DR0392/4e-14/---	NA
CL624.Contig1_All	1291	0.01	0.76	6.24793	5.56306e-05	0.000594879	Up	gi|675381336|gb|KFM74238.1|/1.57171e-52/Kelch domain-containing protein 2, partial [Stegodyphus mimosarum]	gi|82940590|emb|BX897747.8|/7e-06/Zebrafish DNA sequence from clone DKEY-187J14 in linkage group 7, complete sequence	sp|Q5E9A7|KLDC2_BOVIN/8e-44/Kelch domain-containing protein 2 OS=Bos taurus GN=KLHDC2 PE=2 SV=1	acs:100563537/4e-13/hcfc2; host cell factor C2; K14966 host cell factor	NA	NA
CL719.Contig1_All	3270	0.01	0.76	6.24793	4.55662e-12	1.0251e-10	Up	gi|78706716|ref|NP_001027161.1|/5.02332e-52/CG45050, isoform C [Drosophila melanogaster] &gt;gi|78706718|ref|NP_001027162.1| CG45050, isoform F [Drosophila melanogaster] &gt;gi|442618178|ref|NP_001262407.1| CG45050, isoform B [Drosophila melanogaster] &gt;gi|442618180|ref|NP_001262408.1| CG45050, isoform D [Drosophila melanogaster] &gt;gi|442618182|ref|NP_001262409.1| CG45050, isoform E [Drosophi…	NA	sp|Q6FIF0|ZFAN6_HUMAN/3e-37/AN1-type zinc finger protein 6 OS=Homo sapiens GN=ZFAND6 PE=1 SV=2	dre:100148477/1e-13/zfand4, si:dkey-194n13.3; zinc finger, AN1-type domain 4; K12163 AN1-type zinc finger and ubiquitin domain-containing protein 1	NA	NA
CL285.Contig7_All	4430	0.01	0.75	6.22882	4.06554e-16	1.14914e-14	Up	gi|646709938|gb|KDR15593.1|/0/MAP/microtubule affinity-regulating kinase 3, partial [Zootermopsis nevadensis]	gi|380028691|ref|XM_003697977.1|/6e-43/PREDICTED: Apis florea serine/threonine-protein kinase MARK2-like (LOC100866240), mRNA	sp|Q03141|MARK3_MOUSE/0.0/MAP/microtubule affinity-regulating kinase 3 OS=Mus musculus GN=Mark3 PE=1 SV=2	nvi:100122482/0.0/NV50087; MAP/microtubule affinity-regulating kinase 3-like; K08798 MAP/microtubule affinity-regulating kinase [EC:2.7.11.1]	ECU01g0630/2e-36/---	biological_process:GO:0016310//phosphorylation;molecular_function:GO:0004674//protein serine/threonine kinase activity;GO:0000166//nucleotide binding;
CL97.Contig2_All	6354	0.01	0.74	6.20945	1.91308e-22	6.87029e-21	Up	gi|383864803|ref|XP_003707867.1|/8.53312e-178/PREDICTED: RNA-binding protein 10-like isoform 2 [Megachile rotundata]	gi|551490991|ref|XM_005797011.1|/2e-09/PREDICTED: Xiphophorus maculatus RNA-binding protein 5-like (LOC102221289), mRNA	sp|A0JMV4|RBM5A_XENLA/1e-105/RNA-binding protein 5-A OS=Xenopus laevis GN=rbm5-a PE=2 SV=1	ame:410688/3e-178/RNA-binding protein 10-like; K13094 RNA-binding protein 5/10	AGl2640gl/8e-08/---	NA
CL1330.Contig1_All	4490	0.01	0.73	6.18982	7.28136e-16	2.02203e-14	Up	gi|646721267|gb|KDR22717.1|/6.94141e-140/Rho GTPase-activating protein 20 [Zootermopsis nevadensis]	gi|158287535|ref|XM_309534.3|/7e-09/Anopheles gambiae str. PEST AGAP011111-PA (AgaP_AGAP011111) mRNA, partial cds	sp|Q9P2F6|RHG20_HUMAN/4e-20/Rho GTPase-activating protein 20 OS=Homo sapiens GN=ARHGAP20 PE=1 SV=2	rno:361617/7e-08/Arap1, Centd2; ArfGAP with RhoGAP domain, ankyrin repeat and PH domain 1; K12490 Arf-GAP, Rho-GAP domain, ANK repeat and PH domain-containing protein	NA	biological_process:GO:0007165//signal transduction;cellular_component:GO:0005622//intracellular;
CL373.Contig4_All	2729	0.01	0.72	6.16993	1.54738e-09	2.94316e-08	Up	gi|642911587|ref|XP_008200662.1|/5.14364e-172/PREDICTED: glutaminase kidney isoform, mitochondrial isoform X3 [Tribolium castaneum]	gi|195485243|ref|XM_002090975.1|/2e-08/Drosophila yakuba GE13430 (Dyak\GE13430), mRNA	sp|D3Z7P3|GLSK_MOUSE/3e-158/Glutaminase kidney isoform, mitochondrial OS=Mus musculus GN=Gls PE=1 SV=1	tca:655577/2e-173/similar to glutaminase; K01425 glutaminase [EC:3.5.1.2]	all2934/4e-65/---	NA
CL183.Contig11_All	1988	0.29	20.28	6.12786	5.78374e-167	9.90817e-165	Up	gi|321478832|gb|EFX89789.1|/0/hypothetical protein DAPPUDRAFT_94666 [Daphnia pulex]	gi|195341202|ref|XM_002037164.1|/3e-77/Drosophila sechellia GM12789 (Dsec\GM12789), mRNA	sp|Q6PZE0|MUC19_MOUSE/3e-13/Mucin-19 OS=Mus musculus GN=Muc19 PE=2 SV=2	dgr:Dgri_GH23468/1e-16/GH23468 gene product from transcript GH23468-RA; K10273 F-box and leucine-rich repeat protein 7	YLR175w/1e-06/---	NA
CL410.Contig1_All	2613	0.01	0.69	6.10852	8.88962e-09	1.55012e-07	Up	gi|607351339|gb|EZA46758.1|/1.48637e-128/SWI/SNF-related matrix-associated actin-dependent regulator chromatin subfamily E member [Cerapachys biroi]	gi|410901760|ref|XM_003964315.1|/3e-10/PREDICTED: Takifugu rubripes SWI/SNF-related matrix-associated actin-dependent regulator of chromatin subfamily E member 1-like (LOC101066868), mRNA	sp|O54941|SMCE1_MOUSE/1e-84/SWI/SNF-related matrix-associated actin-dependent regulator of chromatin subfamily E member 1 OS=Mus musculus GN=Smarce1 PE=1 SV=1	der:Dere_GG18291/6e-124/GG18291 gene product from transcript GG18291-RA; K11651 SWI/SNF-related matrix-associated actin-dependent regulator of chromatin subfamily E, member 1	Rv3876/3e-18/---	NA
Unigene9643_All	2963	0.01	0.68	6.08746	8.63976e-10	1.67599e-08	Up	gi|642923855|ref|XP_008193907.1|/1.14396e-39/PREDICTED: microtubule-associated protein futsch [Tribolium castaneum]	NA	sp|P98088|MUC5A_HUMAN/7e-15/Mucin-5AC (Fragments) OS=Homo sapiens GN=MUC5AC PE=1 SV=3	dsi:Dsim_GD22542/4e-27/GD22542 gene product from transcript GD22542-RA; K11974 E3 ubiquitin-protein ligase RNF31 [EC:6.3.2.19]	NA	NA
Unigene9646_All	2871	0.01	0.67	6.06609	2.77136e-09	5.11763e-08	Up	gi|642923855|ref|XP_008193907.1|/5.49692e-39/PREDICTED: microtubule-associated protein futsch [Tribolium castaneum]	NA	sp|Q6PZE0|MUC19_MOUSE/5e-16/Mucin-19 OS=Mus musculus GN=Muc19 PE=2 SV=2	dsi:Dsim_GD22542/3e-25/GD22542 gene product from transcript GD22542-RA; K11974 E3 ubiquitin-protein ligase RNF31 [EC:6.3.2.19]	NA	NA
CL502.Contig4_All	4287	0.01	0.67	6.06609	7.7086e-14	1.94859e-12	Up	gi|646702547|gb|KDR11694.1|/5.63072e-107/Protein outspread [Zootermopsis nevadensis]	NA	sp|Q27421|OSP_DROME/2e-55/Protein outspread OS=Drosophila melanogaster GN=osp PE=2 SV=5	dvi:Dvir_GJ22258/1e-14/GJ22258 gene product from transcript GJ22258-RA; K10352 myosin heavy chain	aq_1006/4e-10/---	NA
CL1330.Contig5_All	4742	0.01	0.66	6.04439	4.1831e-15	1.11994e-13	Up	gi|646721267|gb|KDR22717.1|/2.59302e-177/Rho GTPase-activating protein 20 [Zootermopsis nevadensis]	gi|158287535|ref|XM_309534.3|/7e-09/Anopheles gambiae str. PEST AGAP011111-PA (AgaP_AGAP011111) mRNA, partial cds	sp|Q9P2F6|RHG20_HUMAN/4e-20/Rho GTPase-activating protein 20 OS=Homo sapiens GN=ARHGAP20 PE=1 SV=2	rno:361617/8e-08/Arap1, Centd2; ArfGAP with RhoGAP domain, ankyrin repeat and PH domain 1; K12490 Arf-GAP, Rho-GAP domain, ANK repeat and PH domain-containing protein	NA	NA
CL1482.Contig1_All	1831	0.01	0.65	6.02237	5.4067e-06	6.83017e-05	Up	gi|607359654|gb|EZA54007.1|/6.24334e-152/Signal recognition particle receptor subunit alpha-like protein [Cerapachys biroi]	gi|390352524|ref|XM_792097.3|/4e-11/PREDICTED: Strongylocentrotus purpuratus signal recognition particle receptor subunit alpha-like (LOC592583), mRNA	sp|P08240|SRPR_HUMAN/1e-132/Signal recognition particle receptor subunit alpha OS=Homo sapiens GN=SRPR PE=1 SV=2	tca:655093/3e-151/similar to signal recognition particle receptor alpha subunit (sr-alpha); K13431 signal recognition particle receptor subunit alpha	SPBC3B9.03/8e-64/---	biological_process:GO:0006810//transport;GO:0009987//cellular process;molecular_function:GO:0005488//binding;
CL373.Contig6_All	2382	0.01	0.65	6.02237	1.63817e-07	2.50055e-06	Up	gi|350419766|ref|XP_003492294.1|/4.69947e-158/PREDICTED: glutaminase kidney isoform, mitochondrial-like isoform 2 [Bombus impatiens]	gi|195485243|ref|XM_002090975.1|/1e-08/Drosophila yakuba GE13430 (Dyak\GE13430), mRNA	sp|P13264|GLSK_RAT/5e-148/Glutaminase kidney isoform, mitochondrial OS=Rattus norvegicus GN=Gls PE=1 SV=2	ame:408991/1e-158/nemy; no extended memory; K01425 glutaminase [EC:3.5.1.2]	all2934/4e-66/---	NA
CL818.Contig1_All	2875	0.01	0.65	6.02237	4.9635e-09	8.8999e-08	Up	gi|383862359|ref|XP_003706651.1|/1.95191e-161/PREDICTED: uncharacterized protein LOC100882269 [Megachile rotundata]	gi|346230667|gb|JN134158.1|/4e-43/Homarus americanus AMP-activated protein kinase gamma subunit mRNA, partial cds	sp|Q91WG5|AAKG2_MOUSE/3e-106/5'-AMP-activated protein kinase subunit gamma-2 OS=Mus musculus GN=Prkag2 PE=1 SV=2	spu:756927/2e-109/uncharacterized LOC756927; K07200 5'-AMP-activated protein kinase, regulatory gamma subunit	YGL115w/6e-50/---	biological_process:GO:0009267//cellular response to starvation;GO:2001020//regulation of response to DNA damage stimulus;GO:0042595//behavioral response to starvation;GO:0006914//autophagy;GO:0030730//sequestering of triglyceride;GO:0042632//cholesterol homeostasis;GO:0006629//lipid metabolic process;GO:0045787//positive regulation of cell cycle;cellular_component:GO:0005634//nucleus;GO:0005737//…
CL129.Contig2_All	1602	0.01	0.64	6	3.10612e-05	0.000348617	Up	gi|724868594|ref|XP_010370712.1|/1.25939e-12/PREDICTED: putative protein TPRXL, partial [Rhinopithecus roxellana]	NA	sp|Q7M732|RTL1_MOUSE/2e-11/Retrotransposon-like protein 1 OS=Mus musculus GN=Rtl1 PE=2 SV=1	xtr:780230/2e-07/nefm, nef-m, nef3; neurofilament, medium polypeptide; K04573 neurofilament medium polypeptide (neurofilament 3)	NA	NA
CL307.Contig4_All	3079	0.01	0.64	6	1.54738e-09	2.94095e-08	Up	gi|307190526|gb|EFN74523.1|/2.3204e-59/Uncharacterized protein C14orf118-like protein [Camponotus floridanus]	NA	sp|Q6PE65|GPT2L_MOUSE/7e-18/G patch domain-containing protein 2-like OS=Mus musculus GN=Gpatch2l PE=2 SV=1	NA	NA	NA
Unigene4034_All	2202	0.01	0.63	5.97728	5.25474e-07	7.61307e-06	Up	gi|675380112|gb|KFM73014.1|/4.48027e-123/Serine/threonine-protein kinase VRK1, partial [Stegodyphus mimosarum]	NA	sp|Q80X41|VRK1_MOUSE/2e-102/Serine/threonine-protein kinase VRK1 OS=Mus musculus GN=Vrk1 PE=1 SV=2	xtr:394552/1e-104/vrk1, MGC75762; vaccinia related kinase 1 (EC:2.7.11.1); K08816 vaccinia related kinase [EC:2.7.11.1]	PA1671/4e-07/---	molecular_function:GO:0016301//kinase activity;
CL2572.Contig1_All	1714	0.01	0.62	5.9542	3.10612e-05	0.000348309	Up	gi|646714366|gb|KDR18359.1|/9.73873e-35/Ras-like protein family member 11B [Zootermopsis nevadensis]	NA	sp|Q6DGN0|RERGL_DANRE/7e-25/Ras-related and estrogen-regulated growth inhibitor-like protein OS=Danio rerio GN=rergl PE=2 SV=1	dme:Dmel_CG8519/2e-27/CG8519 gene product from transcript CG8519-RA; K07974 Ras family, other	SPAC17H9.09c/1e-15/---	NA
CL518.Contig2_All	10561	0.1	6.19	5.95187	2.63188e-279	7.0988e-277	Up	gi|646710887|gb|KDR16277.1|/0/Myosin-XVIIIa, partial [Zootermopsis nevadensis]	NA	sp|Q9JMH9|MY18A_MOUSE/5e-144/Unconventional myosin-XVIIIa OS=Mus musculus GN=Myo18a PE=1 SV=2	ame:726044/0.0/Myo18; myosin 18; K10362 myosin XVIII	aq_1006/5e-27/---	NA
Unigene12836_All	1583	0.01	0.61	5.93074	5.56306e-05	0.000593377	Up	gi|665816930|ref|XP_008557210.1|/3.37406e-119/PREDICTED: CCR4-NOT transcription complex subunit 3 [Microplitis demolitor]	gi|532018033|ref|XM_005352707.1|/2e-22/PREDICTED: Microtus ochrogaster myeloid/lymphoid or mixed-lineage leukemia (trithorax homolog, Drosophila); translocated to, 3 (Mllt3), transcript variant X1, mRNA	sp|Q8K0V4|CNOT3_MOUSE/3e-116/CCR4-NOT transcription complex subunit 3 OS=Mus musculus GN=Cnot3 PE=1 SV=1	acs:100564141/4e-118/cnot3; CCR4-NOT transcription complex, subunit 3; K12580 CCR4-NOT transcription complex subunit 3	SPAC1B3.05/7e-61/---	NA
Unigene8247_All	1789	0.01	0.6	5.90689	1.73429e-05	0.000203101	Up	gi|358339569|dbj|GAA47606.1|/4.07336e-23/hypothetical protein CLF_100574 [Clonorchis sinensis]	gi|76780787|emb|CR792453.9|/1e-36/Zebrafish DNA sequence from clone DKEY-12F6 in linkage group 3, complete sequence	sp|Q55AX2|DOT1L_DICDI/6e-08/Histone-lysine N-methyltransferase, H3 lysine-79 specific OS=Dictyostelium discoideum GN=dotA PE=2 SV=2	tgu:100219403/5e-12/uncharacterized LOC100219403; K14822 rRNA-processing protein CGR1	NA	NA
CL410.Contig4_All	2735	0.01	0.58	5.85798	9.1467e-08	1.43684e-06	Up	gi|607351339|gb|EZA46758.1|/1.62562e-125/SWI/SNF-related matrix-associated actin-dependent regulator chromatin subfamily E member [Cerapachys biroi]	gi|410901760|ref|XM_003964315.1|/3e-10/PREDICTED: Takifugu rubripes SWI/SNF-related matrix-associated actin-dependent regulator of chromatin subfamily E member 1-like (LOC101066868), mRNA	sp|O54941|SMCE1_MOUSE/3e-81/SWI/SNF-related matrix-associated actin-dependent regulator of chromatin subfamily E member 1 OS=Mus musculus GN=Smarce1 PE=1 SV=1	aga:AgaP_AGAP001994/6e-122/AGAP001994-PA; K11651 SWI/SNF-related matrix-associated actin-dependent regulator of chromatin subfamily E, member 1	Rv3876/4e-18/---	NA
CL567.Contig11_All	4365	0.01	0.57	5.83289	4.55662e-12	1.02601e-10	Up	gi|646715024|gb|KDR18780.1|/0/Protein hu-li tai shao [Zootermopsis nevadensis]	gi|195487150|ref|XM_002091752.1|/3e-17/Drosophila yakuba GE13848 (Dyak\GE13848), mRNA	sp|Q02645|HTS_DROME/0.0/Protein hu-li tai shao OS=Drosophila melanogaster GN=hts PE=1 SV=2	NA	CC1201/9e-49/---	NA
CL684.Contig1_All	2494	0.02	1.14	5.83289	1.38061e-13	3.43513e-12	Up	gi|573876090|ref|XP_006626334.1|/4.21501e-40/PREDICTED: arginine/serine-rich protein PNISR-like [Lepisosteus oculatus]	gi|118498430|gb|AC187271.3|/4e-09/Gallus gallus BAC clone CH261-85A21 from chromosome z, complete sequence	sp|Q551H4|FRAY2_DICDI/2e-34/Serine/threonine-protein kinase fray2 OS=Dictyostelium discoideum GN=fray2 PE=3 SV=1	ame:726190/5e-38/splicing factor, arginine/serine-rich 18-like; K13170 splicing factor, arginine/serine-rich 18	PA2976/6e-09/---	NA
CL2153.Contig2_All	2281	0.01	0.56	5.80735	3.01882e-06	3.96782e-05	Up	gi|321479324|gb|EFX90280.1|/0/hypothetical protein DAPPUDRAFT_22062 [Daphnia pulex]	gi|157503104|gb|EF636000.1|/6e-51/Metapenaeus ensis G-protein signaling modulator 2-like protein mRNA, partial cds	sp|Q8VDU0|GPSM2_MOUSE/0.0/G-protein-signaling modulator 2 OS=Mus musculus GN=Gpsm2 PE=1 SV=2	tca:661582/0.0/similar to CG5692-PA; K15837 G-protein signaling modulator 2	sll0499_1/1e-29/---	biological_process:GO:0007165//signal transduction;molecular_function:GO:0030695//GTPase regulator activity;
CL2264.Contig1_All	3809	0.01	0.56	5.80735	1.50389e-10	3.08242e-09	Up	gi|321472272|gb|EFX83242.1|/3.04913e-165/hypothetical protein DAPPUDRAFT_315683 [Daphnia pulex]	gi|134024436|gb|BC135311.1|/4e-13/Xenopus tropicalis v-raf-1 murine leukemia viral oncogene homolog 1, mRNA (cDNA clone MGC:121506 IMAGE:7614841), complete cds	sp|P11346|KRAF1_DROME/8e-141/Raf homolog serine/threonine-protein kinase phl OS=Drosophila melanogaster GN=phl PE=1 SV=6	nvi:100121496/1e-157/NV12479; raf homolog serine/threonine-protein kinase phl-like; K02644 pole hole	YAR019c/1e-20/---	biological_process:GO:0016310//phosphorylation;GO:0007165//signal transduction;molecular_function:GO:0000166//nucleotide binding;GO:0004672//protein kinase activity;GO:0043167//ion binding;
CL207.Contig6_All	3296	0.01	0.55	5.78136	4.9635e-09	8.9062e-08	Up	gi|571525422|ref|XP_006567302.1|/0/PREDICTED: protein 4.1 homolog isoform X8 [Apis mellifera] &gt;gi|572316148|ref|XP_006623705.1| PREDICTED: protein 4.1 homolog isoform X8 [Apis dorsata]	gi|444175740|emb|HE820058.1|/7e-39/Blattella germanica partial mRNA for coracle (cora gene)	sp|Q9Z2H5|E41L1_MOUSE/3e-143/Band 4.1-like protein 1 OS=Mus musculus GN=Epb41l1 PE=1 SV=2	ame:408792/0.0/protein 4.1 homolog; K06107 erythrocyte membrane protein band 4.1	NA	NA
CL89.Contig16_All	6466	0.01	0.55	5.78136	3.95126e-17	1.16896e-15	Up	gi|665819028|ref|XP_008558371.1|/0/PREDICTED: microtubule-actin cross-linking factor 1-like [Microplitis demolitor]	gi|557784470|ref|XM_005191782.1|/3e-18/PREDICTED: Musca domestica dystonin-like (LOC101893893), transcript variant X14, mRNA	sp|Q03001|DYST_HUMAN/0.0/Dystonin OS=Homo sapiens GN=DST PE=1 SV=4	mmu:13518/0.0/Dst, 2310001O04Rik, A830042E19Rik, AW554249, BP230, BPAG1-n, Bpag, Bpag1, Macf2, ah, athetoid, dt, mKIAA0728, nmf203, nmf339; dystonin; K10382 dystonin	PAB0812/6e-12/---	NA
CL2704.Contig1_All	1855	0.01	0.55	5.78136	3.10612e-05	0.000347081	Up	NA	gi|161353727|gb|AC198620.4|/7e-07/Pan troglodytes BAC clone CH251-609N9 from chromosome 7, complete sequence	NA	NA	NA	NA
CL544.Contig1_All	3082	0.01	0.54	5.75489	5.10704e-08	8.27902e-07	Up	gi|215402072|gb|ACJ66625.1|/1.48839e-98/Ras protein [Fenneropenaeus chinensis]	gi|215402071|gb|EU871827.1|/0.0/Fenneropenaeus chinensis Ras protein mRNA, complete cds	sp|Q6TEN1|RAP1B_DANRE/7e-87/Ras-related protein Rap-1b OS=Danio rerio GN=rap1b PE=2 SV=1	nvi:100117170/7e-89/NV14183; ras-related protein Rap-1b-like; K04353 Ras-related protein Rap-1A	SPAC17H9.09c/3e-54/---	NA
CL915.Contig2_All	4592	0.01	0.54	5.75489	4.55662e-12	1.02419e-10	Up	gi|572267435|ref|XP_006611790.1|/1.34297e-21/PREDICTED: heterogeneous nuclear ribonucleoprotein R-like isoform X7 [Apis dorsata]	gi|153917367|dbj|AK282355.1|/5e-25/Gryllus bimaculatus mRNA, GBcontig29216	sp|O43390|HNRPR_HUMAN/9e-15/Heterogeneous nuclear ribonucleoprotein R OS=Homo sapiens GN=HNRNPR PE=1 SV=1	acs:100555303/3e-15/hnrnpr; heterogeneous nuclear ribonucleoprotein R; K13161 heterogeneous nuclear ribonucleoprotein R	NA	NA
CL2116.Contig1_All	2559	0.01	0.53	5.72792	9.41122e-07	1.31467e-05	Up	gi|642917524|ref|XP_008191239.1|/7.91344e-159/PREDICTED: fragile X mental retardation syndrome-related protein 1 isoform X6 [Tribolium castaneum]	gi|383859711|ref|XM_003705288.1|/4e-12/PREDICTED: Megachile rotundata fragile X mental retardation syndrome-related protein 1-like (LOC100879570), mRNA	sp|Q9NFU0|FMR1_DROME/8e-121/Fragile X mental retardation syndrome-related protein 1 OS=Drosophila melanogaster GN=Fmr1 PE=1 SV=1	tca:657873/2e-154/similar to CG6203-PC, isoform C; K15516 fragile X mental retardation protein	DRA0212/6e-07/---	NA
CL82.Contig3_All	3061	0.01	0.51	5.67243	9.1467e-08	1.43862e-06	Up	gi|342326382|gb|AEL23106.1|/3.09303e-80/hnRNP protein [Cherax quadricarinatus]	gi|342326381|gb|JF284560.1|/2e-36/Cherax quadricarinatus clone V1-1259 hnRNP protein mRNA, partial cds	sp|Q3B7L6|SRSF6_BOVIN/8e-46/Serine/arginine-rich splicing factor 6 OS=Bos taurus GN=SRSF6 PE=2 SV=1	nvi:100113663/8e-48/NV10642; serine-arginine protein 55-like; K12893 splicing factor, arginine/serine-rich 4/5/6	SPAC16.02c/8e-19/---	NA
CL1870.Contig4_All	4497	0.01	0.51	5.67243	2.61776e-11	5.61037e-10	Up	gi|646719569|gb|KDR21626.1|/0/Protein transport protein Sec31A [Zootermopsis nevadensis]	gi|29501926|gb|AC133080.3|/7e-06/Mus musculus BAC clone RP24-280M20 from chromosome 12, complete sequence	sp|Q7SYD5|SC31A_DANRE/0.0/Protein transport protein Sec31A OS=Danio rerio GN=sec31a PE=2 SV=1	tca:662488/0.0/similar to CG8266-PA, isoform A; K14005 protein transport protein SEC31	Rv3876/3e-09/---	NA
CL53.Contig15_All	421	5.28	267.34	5.66199	0	0	Up	gi|307211379|gb|EFN87506.1|/3.87039e-70/Serine/threonine-protein kinase DCLK2 [Harpegnathos saltator]	gi|163937656|gb|BC155741.1|/8e-68/Danio rerio cDNA clone IMAGE:8008602	sp|P04929|HRPX_PLALO/1e-49/Histidine-rich glycoprotein OS=Plasmodium lophurae PE=4 SV=1	dpe:Dper_GL13360/4e-29/GL13360 gene product from transcript GL13360-RA; K11429 histone-lysine N-methyltransferase SUV420H [EC:2.1.1.43]	XF1267/2e-34/---	NA
Unigene14358_All	2741	0.16	7.87	5.62022	8.68176e-89	9.05833e-87	Up	gi|357616654|gb|EHJ70311.1|/1.27724e-45/collagen [Danaus plexippus]	NA	sp|P29400|CO4A5_HUMAN/2e-30/Collagen alpha-5(IV) chain OS=Homo sapiens GN=COL4A5 PE=1 SV=2	mdo:100031723/3e-32/eukaryotic translation initiation factor 4 gamma 1-like; K03260 translation initiation factor 4G	Cgl1939/3e-10/---	NA
CL816.Contig5_All	2142	0.01	0.48	5.58496	3.10612e-05	0.000347847	Up	gi|670985267|ref|XP_008683726.1|/0/PREDICTED: fibrinogen alpha chain [Ursus maritimus]	gi|545524895|ref|XM_532697.4|/0.0/PREDICTED: Canis lupus familiaris fibrinogen alpha chain (FGA), mRNA	sp|P02671|FIBA_HUMAN/0.0/Fibrinogen alpha chain OS=Homo sapiens GN=FGA PE=1 SV=2	aml:100469401/0.0/FGA; fibrinogen alpha chain; K03903 fibrinogen alpha chain	XF0818/2e-13/---	NA
CL815.Contig2_All	2113	0.01	0.48	5.58496	3.10612e-05	0.000347234	Up	gi|358442122|gb|AEU11366.1|/1.07475e-25/Broad-complex protein isoform 4 [Penaeus monodon]	NA	sp|Q9NPA5|ZF64A_HUMAN/2e-18/Zinc finger protein 64 homolog, isoforms 1 and 2 OS=Homo sapiens GN=ZFP64 PE=1 SV=3	ecb:100070496/5e-17/ZNF235; zinc finger protein 235; K09228 KRAB domain-containing zinc finger protein	NA	NA
CL580.Contig4_All	4877	0.01	0.45	5.49185	8.39692e-11	1.74791e-09	Up	gi|256574618|dbj|BAH98114.1|/0/GTP binding protein alpha subunit Go [Marsupenaeus japonicus]	gi|256574617|dbj|AB488393.1|/0.0/Marsupenaeus japonicus MjGo mRNA for GTP binding protein alpha subunit Go, complete cds	sp|P38404|GNAO_LOCMI/0.0/Guanine nucleotide-binding protein G(o) subunit alpha OS=Locusta migratoria PE=3 SV=1	tca:655023/0.0/similar to Guanine nucleotide-binding protein G(o) subunit alpha; K04534 guanine nucleotide-binding protein G(o) subunit alpha	NA	biological_process:GO:0006184//GTP catabolic process;GO:0007188//adenylate cyclase-modulating G-protein coupled receptor signaling pathway;molecular_function:GO:0031683//G-protein beta/gamma-subunit complex binding;GO:0005525//GTP binding;GO:0004871//signal transducer activity;GO:0003924//GTPase activity;
CL747.Contig8_All	2840	0.01	0.44	5.45943	3.01882e-06	3.9596e-05	Up	gi|340722715|ref|XP_003399748.1|/4.98162e-101/PREDICTED: stromal interaction molecule homolog [Bombus terrestris]	NA	sp|P83094|STIM_DROME/1e-94/Stromal interaction molecule homolog OS=Drosophila melanogaster GN=Stim PE=1 SV=1	ame:411739/2e-100/Stim; stromal interaction molecule; K16059 stromal interaction molecule	PA1527/3e-06/---	NA
CL18.Contig5_All	2567	0.09	3.89	5.4337	2.7815e-41	1.62869e-39	Up	gi|449281073|gb|EMC88247.1|/1.27242e-31/Translation initiation factor IF-2 [Columba livia]	gi|390333958|ref|XM_785558.3|/1e-12/PREDICTED: Strongylocentrotus purpuratus V-type proton ATPase 21 kDa proteolipid subunit-like (LOC585744), mRNA	sp|Q5T200|ZC3HD_HUMAN/1e-20/Zinc finger CCCH domain-containing protein 13 OS=Homo sapiens GN=ZC3H13 PE=1 SV=1	tgu:100219403/3e-28/uncharacterized LOC100219403; K14822 rRNA-processing protein CGR1	PA2976/2e-10/---	NA
CL681.Contig5_All	7464	0.01	0.43	5.42626	1.30409e-15	3.57835e-14	Up	gi|328787106|ref|XP_395512.4|/0/PREDICTED: trithorax group protein osa isoform X8 [Apis mellifera]	gi|254039796|gb|AC226883.3|/8e-13/Mus musculus BAC clone CH36-86L13 from chromosome y, complete sequence	sp|Q8IN94|OSA_DROME/3e-163/Trithorax group protein osa OS=Drosophila melanogaster GN=osa PE=1 SV=1	ame:412046/0.0/osa; trithorax group protein osa; K11653 AT-rich interactive domain-containing protein 1	Rv3876/4e-18/---	NA
CL373.Contig16_All	2472	0.01	0.43	5.42626	1.73429e-05	0.000203288	Up	gi|357618015|gb|EHJ71111.1|/5.26227e-160/putative glutaminase [Danaus plexippus]	gi|195485243|ref|XM_002090975.1|/1e-08/Drosophila yakuba GE13430 (Dyak\GE13430), mRNA	sp|P13264|GLSK_RAT/9e-151/Glutaminase kidney isoform, mitochondrial OS=Rattus norvegicus GN=Gls PE=1 SV=2	nvi:100117430/1e-160/NV10018; glutaminase kidney isoform, mitochondrial-like; K01425 glutaminase [EC:3.5.1.2]	all2934/4e-65/---	NA
CL252.Contig2_All	3210	0.01	0.43	5.42626	9.41122e-07	1.3125e-05	Up	gi|646704141|gb|KDR12479.1|/4.62294e-34/hypothetical protein L798_13723 [Zootermopsis nevadensis]	gi|50724747|emb|BX323037.10|/1e-06/Zebrafish DNA sequence from clone DKEYP-8B6 in linkage group 24, complete sequence	sp|Q6AXX3|Z385D_RAT/1e-12/Zinc finger protein 385D OS=Rattus norvegicus GN=Znf385d PE=2 SV=1	xtr:549898/1e-06/zmat3, MGC136128, pag608, wig-1, wig1; zinc finger, matrin-type 3; K10137 zinc finger, matrin type 3	NA	NA
CL928.Contig2_All	2612	0.01	0.43	5.42626	9.68338e-06	0.000118035	Up	gi|443726548|gb|ELU13667.1|/3.63766e-34/hypothetical protein CAPTEDRAFT_190244 [Capitella teleta]	gi|296012512|ref|NG_002601.2|/2e-11/Homo sapiens UDP glucuronosyltransferase 1 family, polypeptide A complex locus (UGT1A); and UDP glucuronosyltransferase 1 family, polypeptide A1 (UGT1A1); and UDP glucuronosyltransferase 1 family, polypeptide A10 (UGT1A10); and UDP glucuronosyltransferase 1 family, polypeptide A3 (UGT1A3); and UDP glucuronosyltransferase 1 family, polypeptide A4 (UGT1A4); and U…	sp|P20397|NUCL_XENLA/2e-24/Nucleolin OS=Xenopus laevis GN=ncl PE=2 SV=3	xla:397919/3e-20/ncl; nucleolin; K11294 nucleolin	XF0818/3e-14/---	NA
CL1762.Contig3_All	2592	0.01	0.42	5.39232	1.73429e-05	0.000203382	Up	gi|383849722|ref|XP_003700486.1|/0/PREDICTED: protein shuttle craft-like [Megachile rotundata]	gi|557320474|ref|XM_006033314.1|/2e-07/PREDICTED: Alligator sinensis nuclear transcription factor, X-box binding 1 (NFX1), mRNA	sp|P40798|STC_DROME/0.0/Protein shuttle craft OS=Drosophila melanogaster GN=stc PE=1 SV=2	ame:412455/0.0/protein shuttle craft-like; K12236 transcriptional repressor NF-X1 [EC:6.3.2.-]	NA	NA
CL908.Contig2_All	2863	0.01	0.42	5.39232	5.4067e-06	6.82677e-05	Up	gi|148597488|gb|ABQ95506.1|/2.85713e-96/Pinx1 [Litopenaeus vannamei]	gi|148597487|gb|EF408930.1|/0.0/Litopenaeus vannamei Pinx1 mRNA, partial cds	sp|Q9CZX5|PINX1_MOUSE/2e-46/PIN2/TERF1-interacting telomerase inhibitor 1 OS=Mus musculus GN=Pinx1 PE=2 SV=2	dya:Dyak_GE13785/1e-59/GE13785 gene product from transcript GE13785-RA; K11135 Pin2-interacting protein X1	YLR106c/5e-16/---	NA
CL1008.Contig1_All	6710	0.01	0.42	5.39232	1.38061e-13	3.43176e-12	Up	gi|641663235|ref|XP_008182565.1|/0/PREDICTED: catenin delta-2 isoform X1 [Acyrthosiphon pisum]	gi|462311187|gb|APGK01047062.1|/2e-10/Dendroctonus ponderosae Seq01047072, whole genome shotgun sequence	sp|Q9UQB3|CTND2_HUMAN/2e-143/Catenin delta-2 OS=Homo sapiens GN=CTNND2 PE=1 SV=3	rno:311163/3e-109/Ctnnd1, Catns; catenin (cadherin associated protein), delta 1; K05690 catenin (cadherin-associated protein), delta 1	SPAC140.02/5e-06/---	NA
CL1008.Contig4_All	6625	0.01	0.41	5.35755	2.47268e-13	6.07484e-12	Up	gi|645019810|ref|XP_008206961.1|/0/PREDICTED: catenin delta-2 isoform X4 [Nasonia vitripennis]	gi|462311187|gb|APGK01047062.1|/2e-10/Dendroctonus ponderosae Seq01047072, whole genome shotgun sequence	sp|Q9UQB3|CTND2_HUMAN/1e-144/Catenin delta-2 OS=Homo sapiens GN=CTNND2 PE=1 SV=3	rno:311163/1e-112/Ctnnd1, Catns; catenin (cadherin associated protein), delta 1; K05690 catenin (cadherin-associated protein), delta 1	SPAC140.02/5e-06/---	NA
CL861.Contig2_All	3266	0.01	0.4	5.32193	1.68555e-06	2.2939e-05	Up	gi|589913658|ref|XP_006970173.1|/2.35266e-17/PREDICTED: methyl-CpG-binding domain protein 1 isoform X7 [Peromyscus maniculatus bairdii]	gi|148841069|gb|EF433783.1|/9e-17/Orthonyx temminckii microsatellite OT8 sequence	sp|Q9Z2E2|MBD1_MOUSE/2e-17/Methyl-CpG-binding domain protein 1 OS=Mus musculus GN=Mbd1 PE=1 SV=2	mdo:100018367/7e-18/methyl-CpG-binding domain protein 1-like; K11589 methyl-CpG-binding domain protein 1	NA	NA
CL1329.Contig1_All	3208	0.01	0.4	5.32193	1.68555e-06	2.29021e-05	Up	gi|242023108|ref|XP_002431978.1|/0/serine/threonine-protein kinase prp4, putative [Pediculus humanus corporis] &gt;gi|212517329|gb|EEB19240.1| serine/threonine-protein kinase prp4, putative [Pediculus humanus corporis]	gi|488567934|ref|XM_004473547.1|/5e-15/PREDICTED: Dasypus novemcinctus PRP4 pre-mRNA processing factor 4 homolog B (yeast) (PRPF4B), transcript variant 1, mRNA	sp|Q5RKH1|PRP4B_RAT/3e-178/Serine/threonine-protein kinase PRP4 homolog OS=Rattus norvegicus GN=Prpf4b PE=1 SV=1	dan:Dana_GF10569/0.0/GF10569 gene product from transcript GF10569-RA; K08827 serine/threonine-protein kinase PRP4 [EC:2.7.11.1]	SPAC1687.15/3e-19/---	molecular_function:GO:0016301//kinase activity;
CL460.Contig9_All	239	0.86	33.72	5.29312	7.65856e-22	2.67459e-20	Up	gi|443688436|gb|ELT91125.1|/7.41146e-29/hypothetical protein CAPTEDRAFT_2042 [Capitella teleta]	gi|242111659|emb|FN419445.1|/1e-40/Equus caballus microsatellite DNA, locus ABGe18998	sp|Q75JC9|Y8484_DICDI/2e-26/Uncharacterized protein DDB_G0271670 OS=Dictyostelium discoideum GN=DDB_G0271670 PE=4 SV=1	mdo:100031345/2e-24/transcription elongation factor SPT5-like; K15172 transcription elongation factor SPT5	XF1267/6e-22/---	NA
CL681.Contig2_All	7414	0.01	0.37	5.20945	1.38061e-13	3.4284e-12	Up	gi|328787106|ref|XP_395512.4|/0/PREDICTED: trithorax group protein osa isoform X8 [Apis mellifera]	gi|254039796|gb|AC226883.3|/3e-15/Mus musculus BAC clone CH36-86L13 from chromosome y, complete sequence	sp|Q8IN94|OSA_DROME/7e-161/Trithorax group protein osa OS=Drosophila melanogaster GN=osa PE=1 SV=1	ame:412046/0.0/osa; trithorax group protein osa; K11653 AT-rich interactive domain-containing protein 1	Rv3876/2e-18/---	NA
Unigene14371_All	5154	0.02	0.72	5.16993	2.16472e-16	6.22977e-15	Up	gi|242022544|ref|XP_002431700.1|/0/myosin light chain kinase, putative [Pediculus humanus corporis] &gt;gi|212517008|gb|EEB18962.1| myosin light chain kinase, putative [Pediculus humanus corporis]	gi|482684100|ref|XM_004444514.1|/5e-07/Drosophila pseudoobscura pseudoobscura GA30265 (Dpse\GA30265), transcript variant G, mRNA	sp|A2ASS6|TITIN_MOUSE/1e-55/Titin OS=Mus musculus GN=Ttn PE=1 SV=1	dwi:Dwil_GK22102/0.0/GK22102 gene product from transcript GK22102-RA; K00907 myosin-light-chain kinase [EC:2.7.11.18]	NA	molecular_function:GO:0016301//kinase activity;
CL1453.Contig4_All	6666	0.01	0.36	5.16993	8.1609e-12	1.80867e-10	Up	gi|443712766|gb|ELU05930.1|/0/hypothetical protein CAPTEDRAFT_221986, partial [Capitella teleta]	gi|432855629|ref|XM_004068232.1|/6e-10/PREDICTED: Oryzias latipes terminal uridylyltransferase 4-like (LOC101169191), mRNA	sp|Q5TAX3|TUT4_HUMAN/0.0/Terminal uridylyltransferase 4 OS=Homo sapiens GN=ZCCHC11 PE=1 SV=3	hsa:23318/0.0/ZCCHC11, DKFZp779C1943, FLJ42878, PAPD3, TUT4; zinc finger, CCHC domain containing 11 (EC:2.7.7.52); K13291 terminal uridylyltransferase [EC:2.7.7.52]	SPBC1685.06/1e-26/---	NA
CL248.Contig2_All	2877	0.01	0.35	5.12928	3.10612e-05	0.000347693	Up	gi|162295911|gb|ABX83902.1|/0/type II hemocyte transglutaminase [Litopenaeus vannamei]	gi|162295910|gb|EU164849.1|/0.0/Litopenaeus vannamei type II hemocyte transglutaminase mRNA, complete cds	sp|Q05187|TGMH_TACTR/2e-180/Hemocyte protein-glutamine gamma-glutamyltransferase OS=Tachypleus tridentatus PE=1 SV=1	cfa:403630/2e-127/TGM1; transglutaminase 1 (K polypeptide epidermal type I, protein-glutamine-gamma-glutamyltransferase) (EC:2.3.2.13); K05619 transglutaminase 1 [EC:2.3.2.13]	NA	NA
CL240.Contig1_All	1720	0.08	2.8	5.12928	1.33565e-20	4.45581e-19	Up	NA	gi|71794965|emb|BX927368.13|/3e-18/Zebrafish DNA sequence from clone CH211-15J16 in linkage group 23, complete sequence	NA	NA	NA	NA
CL496.Contig14_All	4216	0.01	0.34	5.08746	2.93396e-07	4.3706e-06	Up	gi|157114447|ref|XP_001652275.1|/6.57135e-100/muscle lim protein [Aedes aegypti] &gt;gi|108877265|gb|EAT41490.1| AAEL006866-PA [Aedes aegypti]	gi|146432688|gb|EF364552.1|/4e-53/Macrobrachium rosenbergii clone LIM male reproductive-related LIM protein mRNA, complete cds	sp|Q24400|MLP2_DROME/3e-92/Muscle LIM protein Mlp84B OS=Drosophila melanogaster GN=Mlp84B PE=1 SV=1	smm:Smp_087250/1e-50/crp1/csrp1/crip1; K09377 cysteine and glycine-rich protein	NA	molecular_function:GO:0046872//metal ion binding;
CL2124.Contig2_All	2145	0.07	2.34	5.06301	1.59473e-20	5.29917e-19	Up	gi|24580684|ref|NP_608540.1|/5.61279e-38/CG2839 [Drosophila melanogaster] &gt;gi|22945532|gb|AAF51469.2| CG2839 [Drosophila melanogaster]	gi|354799619|gb|JN964120.1|/5e-08/Mus musculus targeted non-conditional, lacZ-tagged mutant allele Stag1:tm1e(EUCOMM)Hmgu; transgenic	sp|Q54J55|MYBX_DICDI/3e-24/Myb-like protein X OS=Dictyostelium discoideum GN=mybX PE=3 SV=1	tgu:100219403/2e-37/uncharacterized LOC100219403; K14822 rRNA-processing protein CGR1	aq_2032/3e-08/---	NA
Unigene974_All	710	0.11	3.67	5.0602	5.23318e-10	1.02616e-08	Up	gi|675419389|ref|XP_008923114.1|/1.83648e-11/PREDICTED: axoneme-associated protein mst101(1) [Manacus vitellinus]	NA	NA	NA	NA	NA
CL495.Contig2_All	6175	0.12	3.97	5.04803	2.73436e-97	3.05405e-95	Up	gi|321471992|gb|EFX82963.1|/0/hypothetical protein DAPPUDRAFT_302120 [Daphnia pulex]	gi|23587121|dbj|AK115178.1|/4e-14/Ciona intestinalis cDNA, clone:cieg037h08, full insert sequence	sp|E9PAV3|NACAM_HUMAN/2e-51/Nascent polypeptide-associated complex subunit alpha, muscle-specific form OS=Homo sapiens GN=NACA PE=1 SV=1	ame:552523/1e-167/threonine dehydratase catabolic-like; K01754 threonine dehydratase [EC:4.3.1.19]	TM0356/2e-80/---	NA
CL916.Contig3_All	1978	0.12	3.97	5.04803	3.11418e-31	1.4954e-29	Up	gi|675869812|ref|XP_009020466.1|/6.85806e-35/hypothetical protein HELRODRAFT_174776 [Helobdella robusta] &gt;gi|555697997|gb|ESO01230.1| hypothetical protein HELRODRAFT_174776 [Helobdella robusta]	NA	sp|Q5RBA5|SQSTM_PONAB/4e-19/Sequestosome-1 OS=Pongo abelii GN=SQSTM1 PE=2 SV=1	spu:590854/7e-37/similar to oxidative stress protein; K14381 sequestosome 1	XF0818/3e-07/---	NA
CL196.Contig1_All	4021	0.01	0.33	5.04439	9.41122e-07	1.31178e-05	Up	gi|585662121|ref|XP_006816694.1|/1.4186e-136/PREDICTED: sarcolemmal membrane-associated protein-like [Saccoglossus kowalevskii]	gi|543264389|ref|XM_005422453.1|/2e-08/PREDICTED: Geospiza fortis sarcolemma associated protein (SLMAP), transcript variant X7, mRNA	sp|Q14BN4|SLMAP_HUMAN/3e-121/Sarcolemmal membrane-associated protein OS=Homo sapiens GN=SLMAP PE=1 SV=1	dre:562943/6e-30/novel protein similar to H.sapiens EEA1, early endosome antigen 1 (EEA1); K12478 early endosome antigen 1	aq_1006/6e-19/---	NA
CL1303.Contig2_All	2954	0.02	0.65	5.02237	2.615e-08	4.39369e-07	Up	gi|350411854|ref|XP_003489470.1|/3.23294e-127/PREDICTED: hypothetical protein LOC100747526, partial [Bombus impatiens]	NA	sp|Q27421|OSP_DROME/3e-96/Protein outspread OS=Drosophila melanogaster GN=osp PE=2 SV=5	mdo:100027567/4e-06/ZFHX4; zinc finger homeobox 4; K09380 zinc finger homeobox protein 4	NA	NA
CL175.Contig3_All	15156	0.02	0.65	5.02237	8.95678e-42	5.28117e-40	Up	gi|29134779|dbj|BAC66140.1|/0/projectin [Procambarus clarkii]	gi|29134778|dbj|AB055927.1|/0.0/Procambarus clarkii mRNA for projectin, complete cds	sp|Q23551|UNC22_CAEEL/0.0/Twitchin OS=Caenorhabditis elegans GN=unc-22 PE=1 SV=3	spu:590007/0.0/similar to titin isoform N2-A; K12567 titin [EC:2.7.11.1]	aq_1006/1e-21/---	NA
CL1745.Contig2_All	3775	0.01	0.27	4.75489	3.10612e-05	0.00034754	Up	gi|242018558|ref|XP_002429741.1|/6.56929e-128/regulator of G protein signaling, putative [Pediculus humanus corporis] &gt;gi|212514753|gb|EEB17003.1| regulator of G protein signaling, putative [Pediculus humanus corporis]	gi|195054151|ref|XM_001993954.1|/1e-06/Drosophila grimshawi GH18025 (Dgri\GH18025), mRNA	sp|Q9VCX1|RGS_DROME/7e-105/Regulator of G-protein signaling loco OS=Drosophila melanogaster GN=loco PE=1 SV=2	aml:100478812/1e-22/regulator of G-protein signaling 3-like; K07524 regulator of G-protein signalling 3	NA	NA
CL2665.Contig2_All	407	0.22	5.9	4.74514	4.56104e-08	7.45107e-07	Up	NA	NA	NA	NA	NA	NA
Unigene3723_All	1340	0.05	1.25	4.64386	7.2773e-07	1.0389e-05	Up	gi|340725812|ref|XP_003401260.1|/1.40282e-67/PREDICTED: myophilin-like [Bombus terrestris] &gt;gi|350397079|ref|XP_003484763.1| PREDICTED: myophilin-like [Bombus impatiens]	gi|122091376|emb|CU207308.6|/2e-24/Mouse DNA sequence from clone DN-144H13 on chromosome 11, complete sequence	sp|P14318|MP20_DROME/3e-43/Muscle-specific protein 20 OS=Drosophila melanogaster GN=Mp20 PE=2 SV=2	ptr:452604/7e-13/LMO7; LIM domain 7; K06084 F-box protein 20	ECU03g1150/1e-25/---	NA
CL2163.Contig1_All	1104	0.14	3.48	4.63559	1.82319e-14	4.74104e-13	Up	gi|646710641|gb|KDR16097.1|/5.06446e-62/Sulfotransferase family cytosolic 1B member 1 [Zootermopsis nevadensis]	gi|372461086|gb|JF715238.1|/7e-15/Fenneropenaeus indicus clone Lvan01 microsatellite sequences	sp|G3V9R3|ST1D1_RAT/6e-39/Sulfotransferase 1 family member D1 OS=Rattus norvegicus GN=Sult1d1 PE=2 SV=1	dpo:Dpse_GA14114/2e-49/GA14114 gene product from transcript GA14114-RA; K01016 estrone sulfotransferase [EC:2.8.2.4]	NA	NA
CL179.Contig4_All	4221	0.3	7.28	4.6009	1.07509e-115	1.37666e-113	Up	gi|646723943|gb|KDR24377.1|/9.43073e-123/Muscle M-line assembly protein unc-89 [Zootermopsis nevadensis]	gi|354787077|gb|JN951578.1|/2e-09/Mus musculus targeted non-conditional, lacZ-tagged mutant allele Gyk:tm1e(EUCOMM)Hmgu tm1e(EUCOMM)Wtsi; transgenic	sp|O01761|UNC89_CAEEL/1e-36/Muscle M-line assembly protein unc-89 OS=Caenorhabditis elegans GN=unc-89 PE=1 SV=3	aml:100468490/5e-37/TRIO; triple functional domain (PTPRF interacting); K08810 triple functional domain protein [EC:2.7.11.1]	aq_2032/4e-20/---	NA
CL131.Contig17_All	3981	0.01	0.24	4.58496	5.56306e-05	0.000594628	Up	gi|340724133|ref|XP_003400439.1|/5.01346e-118/PREDICTED: transcription factor 12-like [Bombus terrestris]	gi|383854833|ref|XM_003702877.1|/1e-13/PREDICTED: Megachile rotundata transcription factor 12-like (LOC100877694), mRNA	sp|P51514|HTF4_RAT/9e-71/Transcription factor 12 OS=Rattus norvegicus GN=Tcf12 PE=2 SV=1	ame:410553/3e-107/da; daughterless; K15603 transcription factor 4/12	SPBC28F2.12/4e-06/---	NA
Unigene1907_All	1282	0.06	1.44	4.58496	1.38452e-07	2.13263e-06	Up	gi|405954436|gb|EKC21878.1|/2.00094e-116/RNA 3&apos;-terminal phosphate cyclase-like protein [Crassostrea gigas]	NA	sp|Q9Y2P8|RCL1_HUMAN/4e-109/RNA 3'-terminal phosphate cyclase-like protein OS=Homo sapiens GN=RCL1 PE=1 SV=3	tgu:100222569/7e-113/RNA terminal phosphate cyclase-like 1; K11108 RNA 3'-terminal phosphate cyclase-like protein	SPAC12G12.06c/4e-70/---	NA
CL1330.Contig2_All	5138	0.01	0.24	4.58496	1.68555e-06	2.29267e-05	Up	gi|646721267|gb|KDR22717.1|/2.49577e-141/Rho GTPase-activating protein 20 [Zootermopsis nevadensis]	gi|158287535|ref|XM_309534.3|/1e-07/Anopheles gambiae str. PEST AGAP011111-PA (AgaP_AGAP011111) mRNA, partial cds	sp|Q9P2F6|RHG20_HUMAN/3e-19/Rho GTPase-activating protein 20 OS=Homo sapiens GN=ARHGAP20 PE=1 SV=2	gga:420135/2e-07/MYO9B; myosin IXB; K10360 myosin IX	NA	NA
Unigene6455_All	8211	0.01	0.24	4.58496	1.54738e-09	2.93875e-08	Up	gi|270007741|gb|EFA04189.1|/0/hypothetical protein TcasGA2_TC014438 [Tribolium castaneum]	gi|195115466|ref|XM_002002242.1|/3e-09/Drosophila mojavensis GI17301 (Dmoj\GI17301), mRNA	sp|Q96EP0|RNF31_HUMAN/3e-97/E3 ubiquitin-protein ligase RNF31 OS=Homo sapiens GN=RNF31 PE=1 SV=1	tca:663619/0.0/similar to CG11321-PA, isoform A; K11974 E3 ubiquitin-protein ligase RNF31 [EC:6.3.2.19]	RSp0884/7e-09/---	NA
CL2051.Contig2_All	10827	1.81	43.07	4.57262	0	0	Up	gi|157875544|ref|XP_001686160.1|/1.41683e-64/conserved hypothetical protein [Leishmania major strain Friedlin] &gt;gi|68129234|emb|CAJ07774.1| conserved hypothetical protein [Leishmania major strain Friedlin]	NA	sp|Q14789|GOGB1_HUMAN/3e-41/Golgin subfamily B member 1 OS=Homo sapiens GN=GOLGB1 PE=1 SV=2	spu:592172/2e-43/similar to DNA-directed RNA polymerase, omega subunit family protein; K11499 centromere protein F	MK0690/3e-20/---	NA
CL370.Contig25_All	214	2.95	69.72	4.56279	9.74916e-33	4.84667e-31	Up	gi|123412829|ref|XP_001304161.1|/6.37553e-25/trichohyalin [Trichomonas vaginalis G3]	gi|9910031|gb|AC007850.29|AC007850/3e-22/Homo sapiens 3 BAC CTB-237N12 (Roswell Park Cancer Institute Human BAC Library) complete sequence	sp|Q55AX2|DOT1L_DICDI/4e-20/Histone-lysine N-methyltransferase, H3 lysine-79 specific OS=Dictyostelium discoideum GN=dotA PE=2 SV=2	tgu:100219403/8e-18/uncharacterized LOC100219403; K14822 rRNA-processing protein CGR1	YOR310c/4e-10/---	NA
CL131.Contig7_All	3962	0.08	1.87	4.54689	4.59292e-29	2.06104e-27	Up	gi|307189262|gb|EFN73705.1|/3.36901e-90/Protein daughterless [Camponotus floridanus]	gi|383854833|ref|XM_003702877.1|/1e-13/PREDICTED: Megachile rotundata transcription factor 12-like (LOC100877694), mRNA	sp|Q99081|HTF4_HUMAN/2e-65/Transcription factor 12 OS=Homo sapiens GN=TCF12 PE=1 SV=1	ame:410553/1e-90/da; daughterless; K15603 transcription factor 4/12	SPBC28F2.12/4e-06/---	NA
Unigene3891_All	449	0.19	4.42	4.53998	7.2773e-07	1.03773e-05	Up	NA	gi|71533083|emb|CR318672.5|/2e-06/Zebrafish DNA sequence from clone DKEYP-75H12 in linkage group 7, complete sequence	NA	NA	NA	NA
CL1708.Contig3_All	1361	0.11	2.54	4.52925	2.8892e-13	7.07073e-12	Up	gi|399565626|dbj|BAM35674.1|/7.68706e-13/putative reverse transcriptase [Marsupenaeus japonicus]	gi|389560272|dbj|AB686617.1|/5e-10/Marsupenaeus japonicus DNA, Penelope-like element, complete sequence, clone: MjPLE02_nonRTdomain_clone12	NA	NA	NA	NA
CL18.Contig6_All	2493	0.68	15.7	4.52909	7.54572e-143	1.11229e-140	Up	gi|449281073|gb|EMC88247.1|/1.22743e-31/Translation initiation factor IF-2 [Columba livia]	NA	sp|Q5T200|ZC3HD_HUMAN/2e-20/Zinc finger CCCH domain-containing protein 13 OS=Homo sapiens GN=ZC3H13 PE=1 SV=1	tgu:100219403/3e-28/uncharacterized LOC100219403; K14822 rRNA-processing protein CGR1	PA2976/1e-10/---	NA
Unigene6595_All	1774	0.04	0.92	4.52356	7.2773e-07	1.03832e-05	Up	gi|195446138|ref|XP_002070645.1|/1.2721e-77/GK12179 [Drosophila willistoni] &gt;gi|229892049|sp|B4N984.1|WDR55_DROWI RecName: Full=WD repeat-containing protein 55 homolog [Drosophila willistoni] &gt;gi|194166730|gb|EDW81631.1| GK12179 [Drosophila willistoni]	NA	sp|B4N984|WDR55_DROWI/2e-79/WD repeat-containing protein 55 homolog OS=Drosophila willistoni GN=GK12179 PE=3 SV=1	aml:100466707/8e-60/IK; IK cytokine, down-regulator of HLA II; K13109 IK cytokine	YOR054c/1e-12/---	NA
Unigene841_All	590	0.14	3.04	4.44057	1.26297e-06	1.7384e-05	Up	NA	NA	NA	NA	NA	NA
Unigene4216_All	452	0.19	4.08	4.4245	2.18962e-06	2.92495e-05	Up	gi|532759728|gb|AGU01544.1|/1.45052e-16/antimicrobial peptide type 2 precursor IIb [Pandalopsis japonica]	NA	NA	NA	NA	NA
CL131.Contig1_All	4101	0.05	1.06	4.40599	7.55758e-18	2.29479e-16	Up	gi|332031390|gb|EGI70903.1|/1.28691e-92/Protein daughterless [Acromyrmex echinatior]	gi|383854833|ref|XM_003702877.1|/1e-13/PREDICTED: Megachile rotundata transcription factor 12-like (LOC100877694), mRNA	sp|Q99081|HTF4_HUMAN/7e-64/Transcription factor 12 OS=Homo sapiens GN=TCF12 PE=1 SV=1	ame:410553/1e-90/da; daughterless; K15603 transcription factor 4/12	SPBC28F2.12/4e-06/---	NA
Unigene14564_All	1936	0.04	0.81	4.33985	1.26297e-06	1.73745e-05	Up	gi|358339569|dbj|GAA47606.1|/2.00316e-47/hypothetical protein CLF_100574 [Clonorchis sinensis]	gi|83423453|emb|CR855277.16|/4e-27/Zebrafish DNA sequence from clone DKEY-71B5 in linkage group 16, complete sequence	sp|P04540|NU5M_TRYBB/2e-13/NADH-ubiquinone oxidoreductase chain 5 OS=Trypanosoma brucei brucei GN=ND5 PE=3 SV=1	tgu:100219403/5e-16/uncharacterized LOC100219403; K14822 rRNA-processing protein CGR1	MYPU_6200/1e-06/---	NA
Unigene14357_All	4952	0.45	9.07	4.33311	7.39908e-163	1.23419e-160	Up	gi|498961376|ref|XP_004524795.1|/2.08597e-44/PREDICTED: basic proline-rich protein-like [Ceratitis capitata]	NA	sp|Q90584|COHA1_CHICK/1e-29/Collagen alpha-1(XVII) chain OS=Gallus gallus GN=COL17A1 PE=2 SV=2	mgp:100543006/1e-30/collagen alpha-1(XVII) chain-like; K07603 collagen, type XVII, alpha 1	Cgl1939/5e-10/---	NA
Unigene14961_All	1463	0.05	0.94	4.23266	1.13323e-05	0.000136624	Up	gi|21666702|gb|AAM73800.1|AF445314_1/1.59386e-43/SCYLLA-like protein [Penaeus monodon]	gi|21666701|gb|AF445314.1|/0.0/Penaeus monodon SCYLLA-like protein mRNA, complete cds	sp|Q9VTI8|CHRB_DROME/3e-06/Protein charybde OS=Drosophila melanogaster GN=chrb PE=2 SV=2	NA	NA	NA
CL1783.Contig3_All	6827	0.11	2.05	4.22005	8.37856e-51	5.78828e-49	Up	gi|345485295|ref|XP_003425234.1|/6.06738e-74/PREDICTED: uncharacterized protein LOC100113835 isoform X2 [Nasonia vitripennis]	gi|78675476|dbj|AB218617.1|/1e-08/Rattus norvegicus genomic DNA, chromosome 4, clone: CH230-65K18, complete sequence	sp|P19600|HNRPC_XENLA/1e-13/Heterogeneous nuclear ribonucleoprotein C OS=Xenopus laevis GN=hnrnpc PE=2 SV=1	xtr:448664/6e-14/hnrnpc, MGC53243, MGC89721, hnrnp, hnrpc, snrpc; heterogeneous nuclear ribonucleoprotein C (C1/C2); K12884 heterogeneous nuclear ribonucleoprotein C1/C2	DR2565/1e-06/---	NA
Unigene5168_All	1762	0.04	0.74	4.20945	1.95518e-05	0.00022708	Up	gi|470409271|ref|XP_004336172.1|/4.43427e-06/SAM domain (Sterile alpha motif) domain containing protein [Acanthamoeba castellanii str. Neff] &gt;gi|440792954|gb|ELR14159.1| SAM domain (Sterile alpha motif) domain containing protein [Acanthamoeba castellanii str. Neff]	gi|9368830|emb|AL390134.1|/7e-16/Homo sapiens mRNA; cDNA DKFZp547J047 (from clone DKFZp547J047)	sp|Q24206|BRC4_DROME/2e-06/Broad-complex core protein isoform 6 OS=Drosophila melanogaster GN=br PE=1 SV=2	dse:Dsec_GM19155/7e-06/GM19155 gene product from transcript GM19155-RA; K02174 broad	NA	NA
CL2745.Contig6_All	4659	0.21	3.86	4.20014	1.94734e-64	1.59783e-62	Up	gi|646715586|gb|KDR19135.1|/0/C-jun-amino-terminal kinase-interacting protein 3 [Zootermopsis nevadensis]	gi|545502588|ref|XM_005621691.1|/2e-18/PREDICTED: Canis lupus familiaris mitogen-activated protein kinase 8 interacting protein 3 (MAPK8IP3), mRNA	sp|O60271|JIP4_HUMAN/0.0/C-Jun-amino-terminal kinase-interacting protein 4 OS=Homo sapiens GN=SPAG9 PE=1 SV=4	xtr:100170186/0.0/mapk8ip3, jip3, jsap1, syd2; mitogen-activated protein kinase 8 interacting protein 3; K04436 mitogen-activated protein kinase 8 interacting protein 3	SP1247/1e-05/---	NA
Unigene8651_All	516	0.16	2.94	4.19967	1.95518e-05	0.000226872	Up	gi|194717998|gb|ACF93414.1|/1.9523e-55/single IB domain protein [Litopenaeus vannamei]	gi|194717997|gb|EU664996.1|/0.0/Litopenaeus vannamei single IB domain protein mRNA, complete cds	sp|Q05717|IBP5_BOVIN/9e-09/Insulin-like growth factor-binding protein 5 OS=Bos taurus GN=IGFBP5 PE=2 SV=2	rno:65164/5e-08/Htra1, Prss11; HtrA serine peptidase 1 (EC:3.4.21.-); K08784 HtrA serine peptidase 1 [EC:3.4.21.-]	NA	NA
Unigene10457_All	949	0.08	1.44	4.16993	1.95518e-05	0.000226976	Up	gi|597502293|sp|G4V4G0.1|SIBD2_CUPSA/5.24479e-14/RecName: Full=Single insulin-like growth factor-binding domain protein-2; Short=SIBD-2; Flags: Precursor [Cupiennius salei] &gt;gi|351720388|emb|CCD22033.1| single insulin-like growth factor-binding domain protein-2 [Cupiennius salei]	NA	sp|G4V4G0|SIBD2_CUPSA/8e-16/Single insulin-like growth factor-binding domain protein-2 OS=Cupiennius salei PE=1 SV=1	ssc:100515628/1e-07/serine protease HTRA1-like; K08784 HtrA serine peptidase 1 [EC:3.4.21.-]	NA	NA
Unigene5213_All	1351	0.05	0.89	4.15381	5.794e-05	0.000616713	Up	NA	NA	NA	NA	NA	NA
CL1067.Contig2_All	2295	0.06	1.04	4.11548	3.12112e-09	5.72597e-08	Up	gi|358339569|dbj|GAA47606.1|/4.22914e-39/hypothetical protein CLF_100574 [Clonorchis sinensis]	gi|87116292|emb|CT573084.4|/1e-27/Mouse DNA sequence from clone RP23-225G13 on chromosome 17, complete sequence	sp|Q55AX2|DOT1L_DICDI/3e-12/Histone-lysine N-methyltransferase, H3 lysine-79 specific OS=Dictyostelium discoideum GN=dotA PE=2 SV=2	tgu:100219403/2e-16/uncharacterized LOC100219403; K14822 rRNA-processing protein CGR1	aq_2032/4e-08/---	NA
CL2615.Contig2_All	454	0.22	3.73	4.0836	1.13323e-05	0.000136689	Up	gi|642017405|emb|CDQ95734.1|/1.40115e-11/unnamed protein product, partial [Oncorhynchus mykiss]	gi|38044021|emb|BX545849.7|/3e-15/Mouse DNA sequence from clone RP23-232N16 on chromosome 4, complete sequence	sp|Q96N68|CR015_HUMAN/2e-07/Putative uncharacterized protein C18orf15 OS=Homo sapiens GN=C18orf15 PE=5 SV=1	NA	NA	NA
CL183.Contig12_All	1950	1.09	18.12	4.05518	1.29974e-119	1.69864e-117	Up	gi|340708678|ref|XP_003392949.1|/0/PREDICTED: f-box/LRR-repeat protein 7-like isoform 2 [Bombus terrestris] &gt;gi|350412960|ref|XP_003489830.1| PREDICTED: F-box/LRR-repeat protein 7-like isoform 2 [Bombus impatiens]	gi|195341202|ref|XM_002037164.1|/3e-77/Drosophila sechellia GM12789 (Dsec\GM12789), mRNA	sp|Q6PZE0|MUC19_MOUSE/7e-15/Mucin-19 OS=Mus musculus GN=Muc19 PE=2 SV=2	dgr:Dgri_GH23468/4e-15/GH23468 gene product from transcript GH23468-RA; K10273 F-box and leucine-rich repeat protein 7	YLR175w/1e-06/---	NA
CL1492.Contig1_All	1111	0.07	1.16	4.05063	3.3684e-05	0.000374244	Up	gi|195118678|ref|XP_002003863.1|/1.11466e-08/GI18139 [Drosophila mojavensis] &gt;gi|193914438|gb|EDW13305.1| GI18139 [Drosophila mojavensis]	gi|71533207|gb|AC159548.5|/3e-17/Mus musculus 6 BAC RP23-77B7 (Roswell Park Cancer Institute (C57BL/6J Female) Mouse BAC Library) complete sequence	NA	dmo:Dmoj_GI19140/7e-10/GI19140 gene product from transcript GI19140-RA; K15001 cytochrome P450, family 4 [EC:1.14.-.-]	NA	molecular_function:GO:0046872//metal ion binding;GO:0016491//oxidoreductase activity;
CL1463.Contig3_All	3881	0.11	1.78	4.0163	7.77586e-25	3.0284e-23	Up	gi|389594453|ref|XP_003722449.1|/1.86882e-85/proteophosphoglycan 5 [Leishmania major strain Friedlin] &gt;gi|323363677|emb|CBZ12682.1| proteophosphoglycan 5 [Leishmania major strain Friedlin]	gi|28446341|emb|AL935273.6|/2e-21/Zebrafish DNA sequence from clone CH211-274L13 in linkage group 10, complete sequence	sp|Q75JC9|Y8484_DICDI/1e-64/Uncharacterized protein DDB_G0271670 OS=Dictyostelium discoideum GN=DDB_G0271670 PE=4 SV=1	bta:540561/3e-40/TTN; titin; K12567 titin [EC:2.7.11.1]	XF1267/4e-24/---	biological_process:GO:0044260//cellular macromolecule metabolic process;GO:0090304//nucleic acid metabolic process;molecular_function:GO:0003824//catalytic activity;
CL175.Contig2_All	11261	0.43	6.89	4.0021	3.83306e-268	1.01233e-265	Up	gi|29134779|dbj|BAC66140.1|/0/projectin [Procambarus clarkii]	gi|29134778|dbj|AB055927.1|/0.0/Procambarus clarkii mRNA for projectin, complete cds	sp|Q23551|UNC22_CAEEL/0.0/Twitchin OS=Caenorhabditis elegans GN=unc-22 PE=1 SV=3	spu:590007/0.0/similar to titin isoform N2-A; K12567 titin [EC:2.7.11.1]	NMA0905/2e-16/---	NA
CL1295.Contig6_All	6302	0.01	0.16	4	3.10612e-05	0.000348463	Up	gi|646722571|gb|KDR23529.1|/1.18042e-140/Protein transport protein Sec16A [Zootermopsis nevadensis]	NA	sp|O15027|SC16A_HUMAN/3e-113/Protein transport protein Sec16A OS=Homo sapiens GN=SEC16A PE=1 SV=3	xtr:100170167/9e-18/prpf38b; PRP38 pre-mRNA processing factor 38 domain containing B; K12850 pre-mRNA-splicing factor 38B	NA	NA
CL330.Contig9_All	3798	6.02	94.94	3.97918	0	0	Up	gi|242024539|ref|XP_002432685.1|/3.36877e-39/hypothetical protein Phum_PHUM596940 [Pediculus humanus corporis] &gt;gi|212518155|gb|EEB19947.1| hypothetical protein Phum_PHUM596940 [Pediculus humanus corporis]	NA	sp|Q75JC9|Y8484_DICDI/1e-36/Uncharacterized protein DDB_G0271670 OS=Dictyostelium discoideum GN=DDB_G0271670 PE=4 SV=1	aml:100476638/6e-26/titin-like; K12567 titin [EC:2.7.11.1]	Rv3876/7e-15/---	NA
CL370.Contig9_All	831	1.83	28.3	3.95089	2.90792e-73	2.61445e-71	Up	gi|123439757|ref|XP_001310646.1|/8.69301e-105/smooth muscle caldesmon [Trichomonas vaginalis G3]	gi|9910031|gb|AC007850.29|AC007850/1e-21/Homo sapiens 3 BAC CTB-237N12 (Roswell Park Cancer Institute Human BAC Library) complete sequence	sp|Q07283|TRHY_HUMAN/3e-56/Trichohyalin OS=Homo sapiens GN=TCHH PE=1 SV=2	tgu:100219403/1e-67/uncharacterized LOC100219403; K14822 rRNA-processing protein CGR1	PA2976/9e-29/---	NA
Unigene9628_All	5741	0.82	12.6	3.94166	1.59139e-245	3.91729e-243	Up	gi|29134779|dbj|BAC66140.1|/0/projectin [Procambarus clarkii]	gi|29134778|dbj|AB055927.1|/0.0/Procambarus clarkii mRNA for projectin, complete cds	sp|Q23551|UNC22_CAEEL/0.0/Twitchin OS=Caenorhabditis elegans GN=unc-22 PE=1 SV=3	spu:590007/0.0/similar to titin isoform N2-A; K12567 titin [EC:2.7.11.1]	YDL140c/2e-10/---	NA
CL1276.Contig2_All	979	0.15	2.3	3.9386	4.58882e-08	7.4868e-07	Up	gi|557227535|emb|CDJ35351.1|/5.02335e-07/hypothetical protein EMH_0025540 [Eimeria mitis]	gi|56550820|gb|AC110035.8|/6e-06/Mus musculus chromosome 1, clone RP23-237M24, complete sequence	NA	aag:AaeL_AAEL004886/7e-06/rbm25 protein; K12822 RNA-binding protein 25	NA	NA
CL2198.Contig1_All	552	0.19	2.86	3.91194	1.13323e-05	0.000136559	Up	gi|158299887|ref|XP_001238223.2|/1.38952e-13/AGAP009139-PA [Anopheles gambiae str. PEST] &gt;gi|157013734|gb|EAU75958.2| AGAP009139-PA [Anopheles gambiae str. PEST]	gi|155968574|emb|CT030031.20|/8e-07/Zebrafish DNA sequence from clone DKEY-247K7 in linkage group 16, complete sequence	NA	NA	NA	NA
CL450.Contig9_All	1904	0.12	1.77	3.88264	4.75022e-12	1.06581e-10	Up	gi|242023044|ref|XP_002431946.1|/3.8837e-104/Bestrophin-2, putative [Pediculus humanus corporis] &gt;gi|212517297|gb|EEB19208.1| Bestrophin-2, putative [Pediculus humanus corporis]	gi|158300977|ref|XM_320767.3|/1e-20/Anopheles gambiae str. PEST AGAP011745-PA (AgaP_AGAP011745) mRNA, complete cds	sp|Q6H1V1|BEST3_MOUSE/7e-93/Bestrophin-3 OS=Mus musculus GN=Best3 PE=2 SV=1	dre:560608/3e-94/bestrophin-1-like; K13878 bestrophin-1	DR2133/9e-07/---	NA
CL57.Contig4_All	5785	0.74	10.91	3.88198	6.3065e-212	1.36662e-209	Up	gi|123445462|ref|XP_001311491.1|/4.01594e-87/hypothetical protein [Trichomonas vaginalis G3] &gt;gi|121893302|gb|EAX98561.1| conserved hypothetical protein [Trichomonas vaginalis G3]	gi|545887646|ref|XM_005674056.1|/8e-06/PREDICTED: Sus scrofa family with sequence similarity 50, member A (FAM50A), transcript variant X2, mRNA	sp|A2ASS6|TITIN_MOUSE/2e-47/Titin OS=Mus musculus GN=Ttn PE=1 SV=1	aga:AgaP_AGAP004734/4e-49/AGAP004734-PA; K14972 PAX-interacting protein 1	STM0960/3e-22/---	NA
CL27.Contig7_All	1849	0.06	0.86	3.8413	1.26297e-06	1.73651e-05	Up	gi|642917278|ref|XP_008199232.1|/5.02126e-117/PREDICTED: carboxyl-terminal PDZ ligand of neuronal nitric oxide synthase protein isoform X2 [Tribolium castaneum]	gi|542166833|ref|XM_005491953.1|/5e-14/PREDICTED: Zonotrichia albicollis uncharacterized LOC102068524 (LOC102068524), mRNA	sp|Q9D3A8|CAPON_MOUSE/7e-105/Carboxyl-terminal PDZ ligand of neuronal nitric oxide synthase protein OS=Mus musculus GN=Nos1ap PE=1 SV=3	mdo:100014014/5e-13/low density lipoprotein receptor adapter protein 1-like; K12474 low density lipoprotein receptor adapter protein 1	DR2145/3e-07/---	NA
Unigene9570_All	327	1.53	21.74	3.82875	7.08404e-18	2.15358e-16	Up	gi|40217870|gb|AAR82846.1|/4.80662e-44/actin E [Litopenaeus vannamei]	gi|40217869|gb|AY486467.1|/1e-158/Litopenaeus vannamei clone Hmgi119-T3 actin E mRNA, partial cds	sp|P84185|ACT5C_ANOGA/1e-45/Actin-5C OS=Anopheles gambiae GN=Act5C PE=2 SV=1	tsp:Tsp_08166/4e-45/actin-5C; K05692 actin beta/gamma 1	YFL039c/7e-43/---	NA
CL1635.Contig2_All	3043	0.08	1.12	3.80735	9.4998e-13	2.25101e-11	Up	gi|676437110|ref|XP_009048097.1|/0/hypothetical protein LOTGIDRAFT_230720 [Lottia gigantea] &gt;gi|556112811|gb|ESP01463.1| hypothetical protein LOTGIDRAFT_230720 [Lottia gigantea]	gi|527253647|ref|XM_005145058.1|/5e-09/PREDICTED: Melopsittacus undulatus CTF18, chromosome transmission fidelity factor 18 homolog (S. cerevisiae) (CHTF18), mRNA	sp|Q6NU40|CTF18_XENLA/5e-170/Chromosome transmission fidelity protein 18 homolog OS=Xenopus laevis GN=chtf18 PE=2 SV=1	xtr:100380057/2e-170/chtf18; CTF18, chromosome transmission fidelity factor 18 homolog; K11269 chromosome transmission fidelity protein 18	YMR078c/3e-54/---	NA
Unigene4641_All	1623	0.09	1.26	3.80735	1.33455e-07	2.05816e-06	Up	gi|665794204|ref|XP_008544788.1|/3.04366e-14/PREDICTED: uncharacterized protein LOC103569324 [Microplitis demolitor] &gt;gi|665794206|ref|XP_008544789.1| PREDICTED: uncharacterized protein LOC103569324 [Microplitis demolitor] &gt;gi|665794208|ref|XP_008544790.1| PREDICTED: uncharacterized protein LOC103569324 [Microplitis demolitor] &gt;gi|665794210|ref|XP_008544792.1| PREDICTED: uncharacterized …	NA	NA	dwi:Dwil_GK21555/1e-06/GK21555 gene product from transcript GK21555-RA; K09291 nucleoprotein TPR	NA	NA
CL1325.Contig1_All	1699	5.37	74.61	3.79638	0	0	Up	gi|471228071|ref|XP_004034926.1|/6.28175e-10/hypothetical protein IMG5_109580 [Ichthyophthirius multifiliis] &gt;gi|340505069|gb|EGR31440.1| hypothetical protein IMG5_109580 [Ichthyophthirius multifiliis]	gi|545686768|ref|NM_001283225.1|/1e-08/Macaca fascicularis Neurotrophin receptor-interacting factor homolog (ZNF274), mRNA >gi|67968462|dbj|AB168473.1| Macaca fascicularis testis cDNA clone: QtsA-12436, similar to human zinc finger protein 274 (ZNF274), transcript variantZNF274c, mRNA, RefSeq: NM_133502.1	sp|Q9UF83|YM012_HUMAN/3e-08/Uncharacterized protein DKFZp434B061 OS=Homo sapiens PE=2 SV=2	tca:662308/9e-08/similar to Srp54 CG4602-PA; K13165 splicing factor, arginine/serine-rich 12	Cgl1939/3e-06/---	NA
Unigene9642_All	3032	0.28	3.89	3.79627	1.32258e-39	7.48496e-38	Up	gi|642923855|ref|XP_008193907.1|/5.83341e-39/PREDICTED: microtubule-associated protein futsch [Tribolium castaneum]	NA	sp|Q6PZE0|MUC19_MOUSE/3e-16/Mucin-19 OS=Mus musculus GN=Muc19 PE=2 SV=2	dsi:Dsim_GD22542/3e-25/GD22542 gene product from transcript GD22542-RA; K11974 E3 ubiquitin-protein ligase RNF31 [EC:6.3.2.19]	NA	NA
CL1781.Contig2_All	1177	0.45	6.23	3.79124	1.12825e-23	4.25678e-22	Up	gi|488546601|ref|XP_004464815.1|/4.63186e-16/PREDICTED: vegetative cell wall protein gp1-like [Dasypus novemcinctus]	NA	sp|Q92954|PRG4_HUMAN/2e-09/Proteoglycan 4 OS=Homo sapiens GN=PRG4 PE=1 SV=2	cel:F28D9.1/1e-12/rsr-1; SR protein related family member (rsr-1); K13171 serine/arginine repetitive matrix protein 1	CC3441/1e-05/---	NA
CL1857.Contig2_All	2516	0.13	1.79	3.78338	3.02998e-16	8.65114e-15	Up	gi|646714330|gb|KDR18340.1|/0/mRNA-capping enzyme [Zootermopsis nevadensis]	gi|17939711|emb|AL365394.26|/4e-12/Human DNA sequence from clone RP11-275D4 on chromosome 13, complete sequence	sp|O60942|MCE1_HUMAN/0.0/mRNA-capping enzyme OS=Homo sapiens GN=RNGTT PE=1 SV=1	cfa:481914/0.0/RNGTT; RNA guanylyltransferase and 5'-phosphatase; K13917 mRNA-capping enzyme [EC:2.7.7.50 3.1.3.33]	SPBC2F12.08c/3e-26/---	NA
Unigene8359_All	1236	0.36	4.92	3.77259	5.67212e-20	1.85323e-18	Up	NA	gi|334085200|ref|NG_029003.1|/1e-07/Homo sapiens protein kinase C, beta (PRKCB), RefSeqGene on chromosome 16	NA	NA	NA	NA
Unigene3675_All	2268	0.06	0.81	3.75489	6.55554e-07	9.39035e-06	Up	gi|194746422|ref|XP_001955679.1|/1.95874e-105/GF16120 [Drosophila ananassae] &gt;gi|190628716|gb|EDV44240.1| GF16120 [Drosophila ananassae]	NA	sp|Q9VCA2|ORCT_DROME/1e-105/Organic cation transporter protein OS=Drosophila melanogaster GN=Orct PE=1 SV=1	dan:Dana_GF16120/9e-107/GF16120 gene product from transcript GF16120-RA; K08202 MFS transporter, OCT family, solute carrier family 22 (organic cation transporter), member 4/5	SMa1447/6e-32/---	biological_process:GO:0044763//single-organism cellular process;
CL355.Contig1_All	4129	0.2	2.69	3.74953	5.47606e-38	3.01826e-36	Up	gi|383854541|ref|XP_003702779.1|/2.32399e-33/PREDICTED: uncharacterized protein LOC100880230 [Megachile rotundata]	gi|466016073|ref|XM_004271210.1|/2e-06/PREDICTED: Orcinus orca zinc finger protein 428, transcript variant 2 (ZNF428), mRNA	sp|Q5RFW2|TAB2_DANRE/3e-18/TGF-beta-activated kinase 1 and MAP3K7-binding protein 2 OS=Danio rerio GN=tab2 PE=1 SV=1	gga:418588/2e-16/TAB3, MAP3K7IP3; TGF-beta activated kinase 1/MAP3K7 binding protein 3; K12793 TAK1-binding protein 3	NA	NA
CL176.Contig8_All	7131	0.19	2.54	3.74076	5.07936e-61	3.99944e-59	Up	gi|340709692|ref|XP_003393436.1|/2.51365e-59/PREDICTED: hypothetical protein LOC100644874 [Bombus terrestris]	NA	sp|Q0KIC3|Y3427_DROME/5e-35/Uncharacterized protein CG43427 OS=Drosophila melanogaster GN=CG43427 PE=2 SV=1	nvi:100123436/4e-57/NV12048; uncharacterized LOC100123436; K06084 F-box protein 20	Rv3876/1e-07/---	NA
CL496.Contig18_All	1113	1.4	18.57	3.72948	2.42176e-63	1.97432e-61	Up	gi|195109771|ref|XP_001999455.1|/4.79038e-44/GI24519 [Drosophila mojavensis] &gt;gi|193916049|gb|EDW14916.1| GI24519 [Drosophila mojavensis]	gi|543728592|ref|XM_005505320.1|/4e-07/PREDICTED: Columba livia cysteine and glycine-rich protein 1 (CSRP1), transcript variant X2, mRNA	sp|Q24400|MLP2_DROME/4e-43/Muscle LIM protein Mlp84B OS=Drosophila melanogaster GN=Mlp84B PE=1 SV=1	acs:100565898/6e-26/cysteine and glycine-rich protein 1-like; K09377 cysteine and glycine-rich protein	CC3441/5e-09/---	NA
CL2411.Contig2_All	1595	0.14	1.85	3.72403	1.97618e-10	4.01154e-09	Up	gi|124512050|ref|XP_001349158.1|/1.16697e-18/conserved Plasmodium membrane protein, unknown function [Plasmodium falciparum 3D7] &gt;gi|23498926|emb|CAD51004.1| conserved Plasmodium membrane protein, unknown function [Plasmodium falciparum 3D7]	gi|354796874|gb|JN961375.1|/7e-19/Mus musculus targeted deletion, lacZ-tagged mutant allele Smgc:tm1(KOMP)Wtsi; transgenic	sp|P83214|HSP1_OCTVU/4e-07/Sperm protamine P1 OS=Octopus vulgaris PE=1 SV=1	aga:AgaP_AGAP000575/5e-06/AGAP000575-PA; K10395 kinesin family member 4/7/21/27	NA	NA
CL156.Contig15_All	3423	0.17	2.22	3.70695	9.17272e-26	3.68566e-24	Up	gi|665798830|ref|XP_008547304.1|/3.13011e-129/PREDICTED: RNA-binding protein 39 isoform X2 [Microplitis demolitor]	gi|195397962|ref|XM_002057561.1|/4e-19/Drosophila virilis GJ18017 (Dvir\GJ18017), mRNA	sp|Q5RC80|RBM39_PONAB/1e-115/RNA-binding protein 39 OS=Pongo abelii GN=RBM39 PE=2 SV=1	ame:552289/3e-128/RNA-binding protein 39-like; K13091 RNA-binding protein 39	SPAC140.02/1e-12/---	NA
CL341.Contig7_All	5465	0.21	2.72	3.69515	9.40336e-50	6.37467e-48	Up	gi|571576187|ref|XP_006561414.1|/0/PREDICTED: sorbin and SH3 domain-containing protein 2-like isoform X12 [Apis mellifera]	gi|442623180|ref|NM_001273931.1|/5e-07/Drosophila melanogaster CAP (CAP), transcript variant Y, mRNA	sp|Q62417|SRBS1_MOUSE/4e-60/Sorbin and SH3 domain-containing protein 1 OS=Mus musculus GN=Sorbs1 PE=1 SV=2	pon:100171946/2e-78/SORBS1; sorbin and SH3 domain containing 1; K06086 sorbin and SH3 domain containing 1	YGR189c/2e-06/---	NA
CL1319.Contig2_All	1290	0.18	2.31	3.68182	3.35426e-10	6.68059e-09	Up	gi|641980466|emb|CDQ99795.1|/4.33009e-10/unnamed protein product, partial [Oncorhynchus mykiss]	gi|16073721|emb|AL606464.11|/1e-26/Mouse DNA sequence from clone RP23-462P2 on chromosome 13, complete sequence	sp|Q95JC9|PRP_PIG/5e-08/Basic proline-rich protein OS=Sus scrofa PE=1 SV=2	dmo:Dmoj_GI15889/1e-07/GI15889 gene product from transcript GI15889-RA; K14079 poly(A) RNA polymerase GLD2 [EC:2.7.7.19]	NA	molecular_function:GO:0005544//calcium-dependent phospholipid binding;GO:0005509//calcium ion binding;
CL2011.Contig1_All	617	0.39	4.98	3.6746	1.63041e-09	3.08718e-08	Up	gi|332021994|gb|EGI62320.1|/6.43487e-06/Protein furry-like protein-like protein [Acromyrmex echinatior]	gi|45544821|gb|AC130719.3|/1e-08/Mus musculus BAC clone RP24-107M5 from chromosome 7, complete sequence	sp|O00401|WASL_HUMAN/9e-07/Neural Wiskott-Aldrich syndrome protein OS=Homo sapiens GN=WASL PE=1 SV=2	mcc:696556/3e-06/WASL; Wiskott-Aldrich syndrome-like; K05747 Wiskott-Aldrich syndrome protein	NA	NA
Unigene1892_All	1761	0.08	0.99	3.62936	1.88067e-06	2.53361e-05	Up	gi|676448865|ref|XP_009051868.1|/1.3555e-180/hypothetical protein LOTGIDRAFT_231476 [Lottia gigantea] &gt;gi|556108608|gb|ESO97260.1| hypothetical protein LOTGIDRAFT_231476 [Lottia gigantea]	gi|390354352|ref|XM_787183.3|/3e-24/PREDICTED: Strongylocentrotus purpuratus EH domain-containing protein 3-like (LOC587455), mRNA	sp|Q90577|SRCA_CHICK/5e-08/Sarcalumenin OS=Gallus gallus GN=SRL PE=2 SV=1	dpo:Dpse_GA10815/1e-08/GA10815 gene product from transcript GA10815-RA; K04446 nuclear factor of activated T-cells, cytoplasmic, calcineurin-dependent	PM0926/5e-07/---	biological_process:GO:0006184//GTP catabolic process;molecular_function:GO:0005525//GTP binding;GO:0003924//GTPase activity;
CL518.Contig1_All	11037	0.88	10.88	3.62803	0	0	Up	gi|646710887|gb|KDR16277.1|/0/Myosin-XVIIIa, partial [Zootermopsis nevadensis]	NA	sp|Q9JMH9|MY18A_MOUSE/5e-144/Unconventional myosin-XVIIIa OS=Mus musculus GN=Myo18a PE=1 SV=2	ame:726044/0.0/Myo18; myosin 18; K10362 myosin XVIII	aq_1006/5e-27/---	NA
Unigene3991_All	712	0.22	2.7	3.61738	1.88067e-06	2.53495e-05	Up	gi|33328226|gb|AAQ09564.1|/1.62477e-07/antifreeze glycoprotein precursor [Boreogadus saida]	NA	sp|Q9UF83|YM012_HUMAN/2e-06/Uncharacterized protein DKFZp434B061 OS=Homo sapiens PE=2 SV=2	pon:100457429/1e-06/mucin-7-like; K13909 mucin-7	NA	NA
CL175.Contig9_All	13295	1.39	16.96	3.60898	0	0	Up	gi|29134779|dbj|BAC66140.1|/0/projectin [Procambarus clarkii]	gi|29134778|dbj|AB055927.1|/0.0/Procambarus clarkii mRNA for projectin, complete cds	sp|Q23551|UNC22_CAEEL/0.0/Twitchin OS=Caenorhabditis elegans GN=unc-22 PE=1 SV=3	spu:590007/0.0/similar to titin isoform N2-A; K12567 titin [EC:2.7.11.1]	NMA0905/1e-15/---	NA
CL175.Contig5_All	10952	0.41	4.99	3.60534	1.53815e-174	2.70821e-172	Up	gi|29134779|dbj|BAC66140.1|/0/projectin [Procambarus clarkii]	gi|29134778|dbj|AB055927.1|/0.0/Procambarus clarkii mRNA for projectin, complete cds	sp|Q23551|UNC22_CAEEL/0.0/Twitchin OS=Caenorhabditis elegans GN=unc-22 PE=1 SV=3	spu:590007/0.0/similar to titin isoform N2-A; K12567 titin [EC:2.7.11.1]	NMA0905/1e-15/---	NA
Unigene14617_All	1716	0.08	0.96	3.58496	5.35988e-06	6.78454e-05	Up	NA	NA	NA	NA	NA	NA
CL863.Contig2_All	5464	0.4	4.79	3.58195	6.51562e-84	6.55544e-82	Up	gi|646699021|gb|KDR09872.1|/0/Phosphatidylinositol 4-kinase beta [Zootermopsis nevadensis]	gi|504153958|ref|XM_004588888.1|/6e-13/PREDICTED: Ochotona princeps phosphatidylinositol 4-kinase, catalytic, beta (PI4KB), transcript variant X3, mRNA	sp|Q8BKC8|PI4KB_MOUSE/0.0/Phosphatidylinositol 4-kinase beta OS=Mus musculus GN=Pi4kb PE=1 SV=2	ame:408373/0.0/phosphatidylinositol 4-kinase beta-like; K00888 phosphatidylinositol 4-kinase [EC:2.7.1.67]	SPAC22E12.16c/6e-92/---	NA
Unigene8167_All	2025	0.07	0.83	3.56768	3.1777e-06	4.14228e-05	Up	gi|646713006|gb|KDR17526.1|/9.86447e-45/Integrin alpha-PS5 [Zootermopsis nevadensis]	NA	sp|P53708|ITA8_HUMAN/6e-29/Integrin alpha-8 OS=Homo sapiens GN=ITGA8 PE=1 SV=3	dre:100151255/7e-37/itgav, zgc:136222; integrin, alpha V; K06487 integrin alpha V	NA	NA
CL1377.Contig1_All	789	0.91	10.7	3.5556	6.72656e-25	2.62782e-23	Up	gi|170037145|ref|XP_001846420.1|/1.96915e-63/NADH dehydrogenase [Culex quinquefasciatus] &gt;gi|167880174|gb|EDS43557.1| NADH dehydrogenase [Culex quinquefasciatus]	gi|195433263|ref|XM_002064599.1|/3e-10/Drosophila willistoni GK23722 (Dwil\GK23722), mRNA	sp|Q1HPL8|NDUBA_BOMMO/5e-52/NADH dehydrogenase [ubiquinone] 1 beta subcomplex subunit 10 OS=Bombyx mori PE=1 SV=1	cqu:CpipJ_CPIJ004810/1e-64/NADH dehydrogenase; K03966 NADH dehydrogenase (ubiquinone) 1 beta subcomplex 10 [EC:1.6.5.3 1.6.99.3]	NA	NA
CL928.Contig4_All	2033	0.11	1.25	3.50635	7.84732e-09	1.37689e-07	Up	gi|443726548|gb|ELU13667.1|/7.61677e-29/hypothetical protein CAPTEDRAFT_190244 [Capitella teleta]	gi|296012512|ref|NG_002601.2|/1e-11/Homo sapiens UDP glucuronosyltransferase 1 family, polypeptide A complex locus (UGT1A); and UDP glucuronosyltransferase 1 family, polypeptide A1 (UGT1A1); and UDP glucuronosyltransferase 1 family, polypeptide A10 (UGT1A10); and UDP glucuronosyltransferase 1 family, polypeptide A3 (UGT1A3); and UDP glucuronosyltransferase 1 family, polypeptide A4 (UGT1A4); and U…	sp|Q9W1V3|FBRL_DROME/1e-20/rRNA 2'-O-methyltransferase fibrillarin OS=Drosophila melanogaster GN=Fib PE=2 SV=1	dse:Dsec_GM15587/4e-20/GM15587 gene product from transcript GM15587-RA; K14563 rRNA 2'-O-methyltransferase fibrillarin [EC:2.1.1.-]	XF0818/2e-14/---	NA
Unigene6461_All	9918	0.26	2.94	3.49923	1.60822e-91	1.7351e-89	Up	gi|646714377|gb|KDR18370.1|/0/RING finger protein 31 [Zootermopsis nevadensis]	gi|195115466|ref|XM_002002242.1|/4e-09/Drosophila mojavensis GI17301 (Dmoj\GI17301), mRNA	sp|Q924T7|RNF31_MOUSE/3e-96/E3 ubiquitin-protein ligase RNF31 OS=Mus musculus GN=Rnf31 PE=1 SV=2	tca:663619/4e-179/similar to CG11321-PA, isoform A; K11974 E3 ubiquitin-protein ligase RNF31 [EC:6.3.2.19]	RSp0884/2e-09/---	cellular_component:GO:0005622//intracellular;molecular_function:GO:0046872//metal ion binding;
CL2170.Contig2_All	2097	0.08	0.89	3.47573	6.55554e-07	9.40097e-06	Up	gi|532086645|ref|XP_005329041.1|/1.06702e-25/PREDICTED: tubulin-specific chaperone A [Ictidomys tridecemlineatus]	NA	sp|Q6PEC1|TBCA_RAT/3e-27/Tubulin-specific chaperone A OS=Rattus norvegicus GN=Tbca PE=1 SV=1	spu:577326/3e-15/similar to Cpsf6 protein; K13911 basic salivary proline-rich protein 1/2	NA	biological_process:GO:0007021//tubulin complex assembly;cellular_component:GO:0005874//microtubule;GO:0005730//nucleolus;GO:0005737//cytoplasm;molecular_function:GO:0051082//unfolded protein binding;
CL1885.Contig3_All	1870	0.74	8.11	3.4541	4.69052e-46	2.95829e-44	Up	gi|557775183|ref|XP_005187238.1|/2.75285e-54/PREDICTED: organic cation transporter protein-like [Musca domestica]	gi|307612016|gb|AC241548.6|/5e-17/Rattus norvegicus Y Chr BAC RNAEX-230C20 (Amplicon Express Rat SHR-Akr BAC library) complete sequence	sp|Q80UJ1|S22AK_MOUSE/1e-51/Solute carrier family 22 member 20 OS=Mus musculus GN=Slc22a20 PE=1 SV=1	dvi:Dvir_GJ24209/4e-52/GJ24209 gene product from transcript GJ24209-RA; K08202 MFS transporter, OCT family, solute carrier family 22 (organic cation transporter), member 4/5	SMa1447/1e-13/---	NA
CL175.Contig1_All	7088	0.47	5.15	3.45384	4.95138e-113	6.21472e-111	Up	gi|29134779|dbj|BAC66140.1|/0/projectin [Procambarus clarkii]	gi|29134778|dbj|AB055927.1|/0.0/Procambarus clarkii mRNA for projectin, complete cds	sp|Q23551|UNC22_CAEEL/0.0/Twitchin OS=Caenorhabditis elegans GN=unc-22 PE=1 SV=3	spu:590007/0.0/similar to titin isoform N2-A; K12567 titin [EC:2.7.11.1]	PA2976/8e-07/---	NA
CL373.Contig19_All	1896	0.44	4.78	3.44144	2.04286e-28	8.97655e-27	Up	gi|350419766|ref|XP_003492294.1|/6.5686e-112/PREDICTED: glutaminase kidney isoform, mitochondrial-like isoform 2 [Bombus impatiens]	gi|195485243|ref|XM_002090975.1|/1e-08/Drosophila yakuba GE13430 (Dyak\GE13430), mRNA	sp|P13264|GLSK_RAT/3e-103/Glutaminase kidney isoform, mitochondrial OS=Rattus norvegicus GN=Gls PE=1 SV=2	nvi:100117430/2e-112/NV10018; glutaminase kidney isoform, mitochondrial-like; K01425 glutaminase [EC:3.5.1.2]	all2934/4e-52/---	NA
CL259.Contig1_All	2852	1.59	17.27	3.44117	2.25056e-148	3.50066e-146	Up	gi|665806016|ref|XP_008551228.1|/0/PREDICTED: cytosolic purine 5&apos;-nucleotidase isoform X2 [Microplitis demolitor]	gi|557759669|ref|XM_005179502.1|/4e-12/PREDICTED: Musca domestica cytosolic purine 5'-nucleotidase-like (LOC101893244), mRNA	sp|Q5EBF1|5NTC_XENTR/0.0/Cytosolic purine 5'-nucleotidase OS=Xenopus tropicalis GN=nt5c2 PE=2 SV=1	ame:551770/0.0/cytosolic purine 5'-nucleotidase-like; K01081 5'-nucleotidase [EC:3.1.3.5]	NA	molecular_function:GO:0046872//metal ion binding;GO:0008253//5'-nucleotidase activity;
CL2475.Contig2_All	773	0.2	2.14	3.41954	1.51628e-05	0.000179476	Up	gi|646705170|gb|KDR13037.1|/7.02489e-26/hypothetical protein L798_13305 [Zootermopsis nevadensis]	NA	sp|Q9W3T5|SMIM4_DROME/9e-19/Small integral membrane protein 4 OS=Drosophila melanogaster GN=CG32736 PE=1 SV=1	NA	NA	NA
CL1650.Contig1_All	1175	0.13	1.39	3.4185	9.02392e-06	0.000110957	Up	gi|470380726|ref|XP_004333714.1|/1.94277e-06/hypothetical protein ACA1_261090 [Acanthamoeba castellanii str. Neff] &gt;gi|440790418|gb|ELR11701.1| hypothetical protein ACA1_261090 [Acanthamoeba castellanii str. Neff]	NA	sp|P98088|MUC5A_HUMAN/3e-06/Mucin-5AC (Fragments) OS=Homo sapiens GN=MUC5AC PE=1 SV=3	NA	NA	NA
Unigene5498_All	1261	0.17	1.79	3.39635	1.75592e-07	2.67224e-06	Up	gi|698365161|gb|AIT97138.1|/1.03014e-133/innexin 7 [Homarus americanus]	gi|21666667|gb|AF441721.1|/1e-108/Penaeus monodon clone NF140 innexin 1 mRNA, partial cds	sp|Q9VAS7|INX3_DROME/5e-75/Innexin inx3 OS=Drosophila melanogaster GN=Inx3 PE=1 SV=1	dpo:Dpse_GA25950/2e-08/GA25950 gene product from transcript GA25950-RA; K14007 protein transport protein SEC24	NA	NA
CL2077.Contig1_All	2764	0.1	1.03	3.36457	2.12694e-09	3.97395e-08	Up	gi|321466977|gb|EFX77969.1|/1.3294e-73/hypothetical protein DAPPUDRAFT_53771 [Daphnia pulex]	gi|45387784|ref|NM_205683.1|/1e-15/Danio rerio transcription elongation factor A (SII), 3 (tcea3), mRNA >gi|41107559|gb|BC065444.1| Danio rerio transcription elongation factor A (SII), 3, mRNA (cDNA clone MGC:77732 IMAGE:7000759), complete cds	sp|P20232|TFS2_DROME/4e-67/Transcription elongation factor S-II OS=Drosophila melanogaster GN=TfIIS PE=2 SV=1	aga:AgaP_AGAP009035/2e-71/AGAP009035-PA; K03145 transcription elongation factor S-II	SPAC20H4.03c/2e-30/---	biological_process:GO:0006355//regulation of transcription, DNA-templated;molecular_function:GO:0005488//binding;
CL496.Contig2_All	4990	4.79	49.33	3.36437	0	0	Up	gi|160333386|ref|NP_001103762.1|/2.10156e-161/muscle LIM protein isoform 1 [Bombyx mori] &gt;gi|87248175|gb|ABD36140.1| muscle LIM protein [Bombyx mori]	gi|146432688|gb|EF364552.1|/3e-48/Macrobrachium rosenbergii clone LIM male reproductive-related LIM protein mRNA, complete cds	sp|Q24400|MLP2_DROME/1e-154/Muscle LIM protein Mlp84B OS=Drosophila melanogaster GN=Mlp84B PE=1 SV=1	smm:Smp_087250/1e-50/crp1/csrp1/crip1; K09377 cysteine and glycine-rich protein	mll2848/3e-07/---	NA
CL2577.Contig1_All	3703	0.07	0.72	3.36257	1.63041e-09	3.08949e-08	Up	gi|512924540|ref|XP_004930620.1|/0/PREDICTED: probable ATP-dependent RNA helicase pitchoune-like [Bombyx mori]	gi|556778935|ref|XM_005984467.1|/1e-22/PREDICTED: Pantholops hodgsonii DEAD (Asp-Glu-Ala-Asp) box polypeptide 18 (DDX18), mRNA	sp|Q9VD51|DDX18_DROME/0.0/Probable ATP-dependent RNA helicase pitchoune OS=Drosophila melanogaster GN=pit PE=2 SV=2	tca:662696/0.0/similar to CG6375-PB, isoform B; K13179 ATP-dependent RNA helicase DDX18/HAS1 [EC:3.6.4.13]	SPAC1F7.02c/6e-170/---	NA
CL2734.Contig2_All	2869	3.88	39.55	3.34955	0	0	Up	gi|646722309|gb|KDR23322.1|/0/Inosine-5&apos;-monophosphate dehydrogenase 1 [Zootermopsis nevadensis]	gi|524873197|ref|XM_005093293.1|/5e-27/PREDICTED: Aplysia californica inosine-5'-monophosphate dehydrogenase 1b-like (LOC101845675), transcript variant X4, mRNA	sp|Q5RGV1|IMDH3_DANRE/0.0/Inosine-5'-monophosphate dehydrogenase 1b OS=Danio rerio GN=impdh1b PE=2 SV=1	xla:380485/0.0/impdh1, MGC52763, imp, imp1, imp2; IMP (inosine 5'-monophosphate) dehydrogenase 1 (EC:1.1.1.205); K00088 IMP dehydrogenase [EC:1.1.1.205]	YLR432w_3/2e-102/---	NA
CL2104.Contig1_All	3284	0.27	2.74	3.34314	2.87008e-27	1.22712e-25	Up	NA	NA	NA	NA	NA	NA
Unigene3776_All	2046	0.07	0.71	3.34239	2.54246e-05	0.000289585	Up	gi|699633928|ref|XP_009908526.1|/4.29548e-80/PREDICTED: nuclear pore complex protein Nup98-Nup96 [Picoides pubescens]	NA	sp|Q6PFD9|NUP98_MOUSE/9e-77/Nuclear pore complex protein Nup98-Nup96 OS=Mus musculus GN=Nup98 PE=1 SV=2	gga:430616/1e-80/NUP98; nucleoporin 98kDa; K14297 nuclear pore complex protein Nup98-Nup96	Rv0304c/5e-16/---	NA
Unigene11894_All	2537	8.32	80.22	3.26931	0	0	Up	gi|307201890|gb|EFN81519.1|/3.24796e-88/Serine/threonine-protein kinase SBK1 [Harpegnathos saltator]	NA	sp|Q90ZY4|SBK1_DANRE/2e-61/Serine/threonine-protein kinase SBK1 OS=Danio rerio GN=sbk1 PE=1 SV=1	tca:655263/1e-78/similar to CG4945-PA, isoform A; K08858 SH3-binding domain kinase 1 [EC:2.7.11.1]	SPAC14C4.03/1e-15/---	NA
Unigene1954_All	4272	0.06	0.57	3.24793	4.45796e-08	7.28737e-07	Up	gi|646715022|gb|KDR18778.1|/0/Dipeptidyl peptidase 9 [Zootermopsis nevadensis]	NA	sp|Q80YA7|DPP8_MOUSE/2e-170/Dipeptidyl peptidase 8 OS=Mus musculus GN=Dpp8 PE=2 SV=1	tca:660643/0.0/similar to CG3744-PA, isoform A; K08656 dipeptidyl-peptidase 9 [EC:3.4.14.5]	CC2154/1e-70/---	NA
CL2734.Contig1_All	1769	4.28	40.66	3.24793	1.08624e-199	2.25742e-197	Up	gi|646722309|gb|KDR23322.1|/0/Inosine-5&apos;-monophosphate dehydrogenase 1 [Zootermopsis nevadensis]	gi|524873197|ref|XM_005093293.1|/3e-27/PREDICTED: Aplysia californica inosine-5'-monophosphate dehydrogenase 1b-like (LOC101845675), transcript variant X4, mRNA	sp|Q5RGV1|IMDH3_DANRE/0.0/Inosine-5'-monophosphate dehydrogenase 1b OS=Danio rerio GN=impdh1b PE=2 SV=1	xla:380485/0.0/impdh1, MGC52763, imp, imp1, imp2; IMP (inosine 5'-monophosphate) dehydrogenase 1 (EC:1.1.1.205); K00088 IMP dehydrogenase [EC:1.1.1.205]	YLR432w_3/8e-104/---	NA
Unigene5553_All	1638	0.18	1.7	3.23947	5.89742e-09	1.0515e-07	Up	gi|676586994|gb|KFO75496.1|/3.37488e-06/hypothetical protein N303_07787, partial [Cuculus canorus]	gi|62719100|emb|CR392363.4|/6e-07/Zebrafish DNA sequence from clone DKEY-57B6 in linkage group 9, complete sequence	NA	NA	NA	NA
Unigene11553_All	2369	0.21	1.97	3.22973	1.96039e-14	5.08737e-13	Up	gi|321463114|gb|EFX74132.1|/8.95201e-101/hypothetical protein DAPPUDRAFT_200252 [Daphnia pulex]	gi|283826130|gb|GU246482.1|/9e-07/Erinaceus europaeus retinol dehydrogenase 5 (RDH5) gene, exons 1, 2 and partial cds	sp|O54753|H17B6_RAT/4e-45/17-beta-hydroxysteroid dehydrogenase type 6 OS=Rattus norvegicus GN=Hsd17b6 PE=1 SV=2	bfo:BRAFLDRAFT_290938/5e-56/3-hydroxybutyrate dehydrogenase; K00019 3-hydroxybutyrate dehydrogenase [EC:1.1.1.30]	SMa0320/8e-24/---	NA
CL406.Contig1_All	750	0.29	2.72	3.22948	6.55554e-07	9.39566e-06	Up	NA	NA	NA	NA	NA	NA
Unigene11895_All	969	0.23	2.15	3.22463	1.35171e-06	1.8535e-05	Up	gi|642103658|emb|CDQ75102.1|/2.43974e-06/unnamed protein product [Oncorhynchus mykiss]	gi|545541201|ref|XM_534466.4|/3e-26/PREDICTED: Canis lupus familiaris VAMP (vesicle-associated membrane protein)-associated protein B and C (VAPB), transcript variant X2, mRNA	NA	NA	NA	NA
Unigene8032_All	10373	0.31	2.86	3.20568	1.05931e-85	1.09178e-83	Up	gi|646719722|gb|KDR21740.1|/0/Muscle M-line assembly protein unc-89, partial [Zootermopsis nevadensis]	NA	sp|A2ASS6|TITIN_MOUSE/7e-108/Titin OS=Mus musculus GN=Ttn PE=1 SV=1	bta:540561/4e-112/TTN; titin; K12567 titin [EC:2.7.11.1]	slr0599/2e-10/---	NA
CL355.Contig10_All	4309	0.36	3.32	3.20511	3.72726e-42	2.21314e-40	Up	gi|307202961|gb|EFN82181.1|/1.02045e-31/Mitogen-activated protein kinase kinase kinase 7-interacting protein 2 [Harpegnathos saltator]	gi|545492612|ref|XR_134627.2|/6e-06/PREDICTED: Canis lupus familiaris DEK oncogene pseudogene (LOC100688177), misc_RNA	sp|Q5RFW2|TAB2_DANRE/3e-18/TGF-beta-activated kinase 1 and MAP3K7-binding protein 2 OS=Danio rerio GN=tab2 PE=1 SV=1	gga:418588/2e-16/TAB3, MAP3K7IP3; TGF-beta activated kinase 1/MAP3K7 binding protein 3; K12793 TAK1-binding protein 3	NA	NA
CL386.Contig3_All	777	0.3	2.75	3.1964	1.35171e-06	1.85551e-05	Up	NA	gi|12061560|gb|AC073520.6|/1e-06/Homo sapiens BAC clone RP11-792H4 from 7, complete sequence	NA	NA	NA	NA
Unigene9954_All	1716	0.13	1.19	3.19438	8.13664e-07	1.15314e-05	Up	gi|321478729|gb|EFX89686.1|/1.31936e-39/hypothetical protein DAPPUDRAFT_310325 [Daphnia pulex]	NA	sp|Q9V818|MTH3_DROME/9e-28/Probable G-protein coupled receptor Mth-like 3 OS=Drosophila melanogaster GN=mthl3 PE=1 SV=3	dme:Dmel_CG6530/3e-27/mthl3; methuselah-like 3; K04599 G protein-coupled receptor Mth (Methuselah protein)	NA	NA
CL2074.Contig1_All	5417	0.71	6.47	3.18787	3.46956e-100	3.99851e-98	Up	gi|270010437|gb|EFA06885.1|/1.13925e-168/hypothetical protein TcasGA2_TC009830 [Tribolium castaneum]	gi|198456004|ref|XM_001360158.2|/6e-93/Drosophila pseudoobscura pseudoobscura GA10748 (Dpse\GA10748), mRNA	sp|Q174I2|PRIC1_AEDAE/4e-159/Protein prickle OS=Aedes aegypti GN=pk PE=3 SV=1	nvi:100114387/4e-160/NV17517; uncharacterized LOC100114387; K04511 prickle	DR0479/1e-07/---	NA
CL2799.Contig4_All	2822	0.07	0.63	3.16993	1.11121e-06	1.53787e-05	Up	gi|321473949|gb|EFX84915.1|/9.21671e-140/hypothetical protein DAPPUDRAFT_314506 [Daphnia pulex]	gi|89242904|gb|DQ388009.1|/5e-15/Fenneropenaeus merguiensis clone TAA19 microsatellite sequence	sp|Q80UG8|TTLL4_MOUSE/4e-23/Tubulin polyglutamylase TTLL4 OS=Mus musculus GN=Ttll4 PE=2 SV=3	ame:551507/2e-19/tubulin polyglutamylase TTLL13-like; K00273 D-amino-acid oxidase [EC:1.4.3.3]	NA	NA
CL1228.Contig2_All	5184	4.16	37.18	3.15987	0	0	Up	gi|154344451|ref|XP_001568167.1|/4.58401e-34/proteophosphoglycan ppg4 [Leishmania braziliensis MHOM/BR/75/M2904] &gt;gi|134065504|emb|CAM43271.1| proteophosphoglycan ppg4 [Leishmania braziliensis MHOM/BR/75/M2904]	gi|62000933|gb|AC133521.3|/1e-19/Mus musculus BAC clone RP23-189F22 from chromosome 12, complete sequence	sp|P98088|MUC5A_HUMAN/7e-21/Mucin-5AC (Fragments) OS=Homo sapiens GN=MUC5AC PE=1 SV=3	oaa:100075123/8e-27/uncharacterized LOC100075123; K13172 serine/arginine repetitive matrix protein 2	mlr2363/3e-11/---	NA
CL307.Contig6_All	3120	0.29	2.59	3.15883	1.64261e-24	6.3101e-23	Up	gi|646721782|gb|KDR23012.1|/2.34393e-75/G patch domain-containing protein 2 [Zootermopsis nevadensis]	NA	sp|Q6PE65|GPT2L_MOUSE/1e-16/G patch domain-containing protein 2-like OS=Mus musculus GN=Gpatch2l PE=2 SV=1	NA	NA	NA
CL353.Contig2_All	3735	0.1	0.89	3.15381	1.21444e-10	2.50741e-09	Up	gi|642914787|ref|XP_008190352.1|/1.25259e-179/PREDICTED: LIM domain-binding protein 2 isoform X7 [Tribolium castaneum]	gi|533181554|ref|XM_005403866.1|/7e-24/PREDICTED: Chinchilla lanigera LIM domain binding 1 (Ldb1), transcript variant X5, mRNA	sp|O55203|LDB2_MOUSE/7e-140/LIM domain-binding protein 2 OS=Mus musculus GN=Ldb2 PE=1 SV=2	tca:657473/5e-179/similar to lim domain binding protein; K15617 LIM domain-binding protein 1	NA	NA
CL397.Contig4_All	4613	0.17	1.51	3.15094	7.00344e-21	2.38343e-19	Up	gi|642926835|ref|XP_008195033.1|/8.9703e-50/PREDICTED: cyclin-L1 [Tribolium castaneum] &gt;gi|270009183|gb|EFA05631.1| hypothetical protein TcasGA2_TC015839 [Tribolium castaneum]	gi|159655720|gb|AC195510.3|/5e-22/Pan troglodytes BAC clone CH251-717I9 from chromosome 2, complete sequence	sp|Q5ZJP9|CCNL1_CHICK/5e-45/Cyclin-L1 OS=Gallus gallus GN=CCNL1 PE=2 SV=1	ame:551186/2e-20/Srp54; splicing factor Srp54; K13165 splicing factor, arginine/serine-rich 12	CC3494_1/1e-07/---	NA
CL178.Contig2_All	4262	0.42	3.71	3.14296	5.06884e-46	3.18107e-44	Up	gi|282392017|ref|NP_001164152.1|/3.39954e-112/held out wings [Tribolium castaneum]	gi|170047546|ref|XM_001851227.1|/2e-33/Culex quinquefasciatus quaking protein A, mRNA	sp|O01367|HOW_DROME/8e-100/Protein held out wings OS=Drosophila melanogaster GN=how PE=1 SV=1	tca:662724/2e-113/how; held out wings; K14945 protein quaking	SPCC962.06c_1/4e-21/---	NA
CL1463.Contig2_All	969	0.23	2.02	3.13465	3.70856e-06	4.80956e-05	Up	gi|74876134|sp|Q75JC9.1|Y8484_DICDI/3.76397e-07/RecName: Full=Uncharacterized protein DDB_G0271670; Flags: Precursor [Dictyostelium discoideum]	gi|18855213|emb|AL603913.14|/1e-06/Mouse DNA sequence from clone RP23-103H9 on chromosome 11, complete sequence	sp|Q75JC9|Y8484_DICDI/6e-09/Uncharacterized protein DDB_G0271670 OS=Dictyostelium discoideum GN=DDB_G0271670 PE=4 SV=1	cfa:486257/1e-07/SETD1B; SET domain containing 1B; K11422 histone-lysine N-methyltransferase SETD1 [EC:2.1.1.43]	NA	NA
Unigene19759_All	1503	0.16	1.4	3.12928	8.13664e-07	1.15249e-05	Up	gi|91084741|ref|XP_971031.1|/2.55041e-36/PREDICTED: apolipoprotein D [Tribolium castaneum] &gt;gi|270008943|gb|EFA05391.1| hypothetical protein TcasGA2_TC015563 [Tribolium castaneum]	NA	sp|P98088|MUC5A_HUMAN/2e-10/Mucin-5AC (Fragments) OS=Homo sapiens GN=MUC5AC PE=1 SV=3	gga:423101/3e-07/MUC2; mucin 2, oligomeric mucus/gel-forming; K10955 intestinal mucin-2	NA	NA
CL2510.Contig1_All	1277	0.35	3.06	3.1281	1.89776e-11	4.10194e-10	Up	gi|67477647|ref|XP_654272.1|/1.76892e-12/hypothetical protein [Entamoeba histolytica HM-1:IMSS] &gt;gi|56471306|gb|EAL48886.1| hypothetical protein EHI_110740 [Entamoeba histolytica HM-1:IMSS] &gt;gi|449701567|gb|EMD42365.1| Hypothetical protein EHI5A_160460 [Entamoeba histolytica KU27] &gt;gi|459660817|gb|EMH76114.1| hypothetical protein EHI8A_121720 [Entamoeba histolytica HM-1:IMSS-B] &gt;gi|47…	NA	sp|Q08696|MST2_DROHY/1e-11/Axoneme-associated protein mst101(2) OS=Drosophila hydei GN=mst101(2) PE=1 SV=1	ssc:100156492/3e-09/NEFH; neurofilament, heavy polypeptide; K04574 neurofilament heavy polypeptide	NA	NA
CL276.Contig1_All	5109	0.26	2.26	3.11974	1.69736e-33	8.53865e-32	Up	gi|572315406|ref|XP_006623355.1|/0/PREDICTED: UDP-N-acetylglucosamine--peptide N-acetylglucosaminyltransferase 110 kDa subunit-like isoform X2 [Apis dorsata]	gi|262305002|gb|GQ887521.1|/1e-166/Libinia emarginata voucher LemMALA acetylglucosaminyl-transferase mRNA, partial cds	sp|Q8CGY8|OGT1_MOUSE/0.0/UDP-N-acetylglucosamine--peptide N-acetylglucosaminyltransferase 110 kDa subunit OS=Mus musculus GN=Ogt PE=1 SV=2	ame:551425/0.0/sxc; super sex combs; K09667 polypeptide N-acetylglucosaminyltransferase [EC:2.4.1.-]	all0889/3e-41/---	NA
Unigene5044_All	3460	0.97	8.37	3.10917	9.9839e-81	9.77343e-79	Up	gi|593739683|ref|XP_007125389.1|/1.05521e-07/PREDICTED: vegetative cell wall protein gp1-like, partial [Physeter catodon]	NA	NA	NA	NA	NA
CL416.Contig2_All	4478	0.09	0.77	3.09686	4.40126e-11	9.36154e-10	Up	gi|189234316|ref|XP_972412.2|/0/PREDICTED: eye-specific diacylglycerol kinase isoform X1 [Tribolium castaneum]	gi|262091682|gb|GU130435.1|/9e-33/Gasterosteus aculeatus pituitary homeobox 1 (Pitx1) gene, Pitx1-SALR allele, complete cds, alternatively spliced	sp|Q09103|DGK2_DROME/0.0/Eye-specific diacylglycerol kinase OS=Drosophila melanogaster GN=rdgA PE=2 SV=2	tca:661138/0.0/similar to CG10966-PA; K00901 diacylglycerol kinase [EC:2.7.1.107]	DR2133/2e-08/---	NA
CL2085.Contig1_All	3490	0.64	5.37	3.06878	5.72936e-52	4.03506e-50	Up	gi|524890700|ref|XP_005101893.1|/4.43381e-155/PREDICTED: cathepsin F-like isoform X1 [Aplysia californica]	gi|21483183|gb|AY004155.1|/9e-11/Haemonchus contortus cathepsin L cysteine protease (cpl1) mRNA, complete cds	sp|Q9R013|CATF_MOUSE/6e-92/Cathepsin F OS=Mus musculus GN=Ctsf PE=2 SV=1	nvi:100123649/2e-115/NV12850; uncharacterized LOC100123649; K01373 cathepsin F [EC:3.4.22.41]	AF1946_2/6e-18/---	NA
Unigene11068_All	3095	0.16	1.33	3.05528	1.78461e-12	4.14349e-11	Up	gi|443716091|gb|ELU07767.1|/2.60277e-143/hypothetical protein CAPTEDRAFT_170802 [Capitella teleta]	gi|383857153|ref|XM_003704022.1|/4e-31/PREDICTED: Megachile rotundata serine/threonine-protein kinase ULK2-like (LOC100875346), mRNA	sp|Q23023|UNC51_CAEEL/4e-97/Serine/threonine-protein kinase unc-51 OS=Caenorhabditis elegans GN=unc-51 PE=1 SV=1	aga:AgaP_AGAP011295/3e-134/AGAP011295-PA; K08269 unc51-like kinase [EC:2.7.11.1]	ECU01g0630/2e-12/---	NA
CL1553.Contig11_All	6041	0.07	0.57	3.02554	1.3921e-10	2.8672e-09	Up	gi|646712932|gb|KDR17478.1|/8.04367e-155/Liprin-beta-1 [Zootermopsis nevadensis]	gi|353231633|emb|HE601627.1|/6e-07/Schistosoma mansoni strain Puerto Rico chromosome 4, complete genome	sp|Q8C8U0|LIPB1_MOUSE/1e-95/Liprin-beta-1 OS=Mus musculus GN=Ppfibp1 PE=1 SV=3	oaa:100075123/8e-23/uncharacterized LOC100075123; K13172 serine/arginine repetitive matrix protein 2	Cgl1939/3e-19/---	NA
CL965.Contig5_All	2255	0.09	0.73	3.0199	5.35988e-06	6.78116e-05	Up	gi|321462600|gb|EFX73622.1|/9.0179e-111/hypothetical protein DAPPUDRAFT_200500 [Daphnia pulex]	gi|309951160|gb|AC242459.4|/2e-07/Rattus norvegicus Y Chr BAC RNECO-146D23 (Amplicon Express Rat SHR-Akr (EcoR1 Digest) BAC library) complete sequence	sp|O54927|WSB1_MOUSE/6e-85/WD repeat and SOCS box-containing protein 1 OS=Mus musculus GN=Wsb1 PE=1 SV=1	oaa:100075131/4e-84/WSB1; WD repeat and SOCS box containing 1; K10341 WD repeat and SOCS box-containing protein 1	all0664/7e-22/---	NA
CL747.Contig4_All	2752	0.09	0.73	3.0199	8.13664e-07	1.15185e-05	Up	gi|665796707|ref|XP_008546153.1|/3.2199e-97/PREDICTED: stromal interaction molecule homolog isoform X3 [Microplitis demolitor]	NA	sp|P83094|STIM_DROME/7e-91/Stromal interaction molecule homolog OS=Drosophila melanogaster GN=Stim PE=1 SV=1	ame:411739/1e-96/Stim; stromal interaction molecule; K16059 stromal interaction molecule	PA1527/2e-06/---	NA
CL147.Contig3_All	1061	0.73	5.84	3	7.74572e-17	2.2599e-15	Up	gi|557012558|ref|XP_006006843.1|/6.5394e-112/PREDICTED: long-chain specific acyl-CoA dehydrogenase, mitochondrial [Latimeria chalumnae]	gi|471375402|ref|XM_004376279.1|/2e-09/PREDICTED: Trichechus manatus latirostris acyl-CoA dehydrogenase, long chain (ACADL), mRNA	sp|P15650|ACADL_RAT/4e-105/Long-chain specific acyl-CoA dehydrogenase, mitochondrial OS=Rattus norvegicus GN=Acadl PE=1 SV=1	xtr:734116/1e-110/acadl; acyl-CoA dehydrogenase, long chain (EC:1.3.99.13); K00255 long-chain-acyl-CoA dehydrogenase [EC:1.3.99.13]	CC0079/8e-63/---	NA
CL273.Contig5_All	7818	0.18	1.43	2.98995	1.03334e-31	5.04804e-30	Up	gi|646717776|gb|KDR20506.1|/4.10811e-66/hypothetical protein L798_04895, partial [Zootermopsis nevadensis]	gi|58332623|ref|NM_001011386.1|/3e-06/Xenopus (Silurana) tropicalis R-spondin 2 (rspo2), mRNA	sp|O94988|FA13A_HUMAN/3e-58/Protein FAM13A OS=Homo sapiens GN=FAM13A PE=1 SV=2	oaa:100075123/9e-33/uncharacterized LOC100075123; K13172 serine/arginine repetitive matrix protein 2	Rv2839c/9e-07/---	NA
Unigene9994_All	1831	0.31	2.46	2.98832	7.34454e-13	1.75673e-11	Up	gi|62126070|gb|AAX63905.1|/1.88856e-132/C-type lectin protein [Fenneropenaeus chinensis]	gi|62126069|gb|AY871270.1|/1e-174/Fenneropenaeus chinensis C-type lectin protein mRNA, complete cds	sp|Q4TU93|MRC2_RAT/1e-15/C-type mannose receptor 2 OS=Rattus norvegicus GN=Mrc2 PE=1 SV=1	tgu:100225774/1e-20/similar to hCG1784522; K06560 mannose receptor, C type	NA	NA
CL354.Contig5_All	3503	0.15	1.19	2.98793	1.08529e-12	2.55728e-11	Up	gi|321478507|gb|EFX89464.1|/2.20526e-45/hypothetical protein DAPPUDRAFT_303061 [Daphnia pulex]	NA	sp|P16233|LIPP_HUMAN/9e-41/Pancreatic triacylglycerol lipase OS=Homo sapiens GN=PNLIP PE=1 SV=1	api:100163959/3e-41/pancreatic triacylglycerol lipase-like; K14073 pancreatic triacylglycerol lipase [EC:3.1.1.3]	NA	NA
CL1325.Contig4_All	1774	4.28	33.61	2.97321	9.21902e-153	1.47936e-150	Up	gi|471228071|ref|XP_004034926.1|/7.37524e-09/hypothetical protein IMG5_109580 [Ichthyophthirius multifiliis] &gt;gi|340505069|gb|EGR31440.1| hypothetical protein IMG5_109580 [Ichthyophthirius multifiliis]	gi|545686768|ref|NM_001283225.1|/1e-08/Macaca fascicularis Neurotrophin receptor-interacting factor homolog (ZNF274), mRNA >gi|67968462|dbj|AB168473.1| Macaca fascicularis testis cDNA clone: QtsA-12436, similar to human zinc finger protein 274 (ZNF274), transcript variantZNF274c, mRNA, RefSeq: NM_133502.1	sp|Q9UF83|YM012_HUMAN/4e-08/Uncharacterized protein DKFZp434B061 OS=Homo sapiens PE=2 SV=2	tca:662308/2e-07/similar to Srp54 CG4602-PA; K13165 splicing factor, arginine/serine-rich 12	Cgl1939/3e-06/---	NA
Unigene13128_All	1260	0.17	1.33	2.96782	2.71818e-05	0.000307664	Up	gi|657582134|ref|XP_008295114.1|/1.00345e-96/PREDICTED: porphobilinogen deaminase [Stegastes partitus]	NA	sp|P08397|HEM3_HUMAN/5e-96/Porphobilinogen deaminase OS=Homo sapiens GN=HMBS PE=1 SV=2	cfa:489373/5e-97/HMBS; hydroxymethylbilane synthase; K01749 hydroxymethylbilane synthase [EC:2.5.1.61]	alr1878/4e-76/---	NA
CL545.Contig5_All	2113	0.16	1.24	2.9542	2.6946e-08	4.51546e-07	Up	gi|646722983|gb|KDR23768.1|/3.13096e-142/Voltage-gated potassium channel subunit beta-2 [Zootermopsis nevadensis]	gi|442615760|ref|NM_167222.3|/5e-08/Drosophila melanogaster hyperkinetic (Hk), transcript variant G, mRNA	sp|Q27955|KCAB2_BOVIN/2e-110/Voltage-gated potassium channel subunit beta-2 OS=Bos taurus GN=KCNAB2 PE=1 SV=1	gga:396068/1e-111/KCNAB2; potassium voltage-gated channel, shaker-related subfamily, beta member 2; K04883 potassium voltage-gated channel Shaker-related subfamily A, beta member 2	TM0313/7e-67/---	biological_process:GO:0006813//potassium ion transport;cellular_component:GO:0005737//cytoplasm;molecular_function:GO:0005249//voltage-gated potassium channel activity;
CL2745.Contig11_All	4768	0.11	0.85	2.94996	2.93146e-12	6.71402e-11	Up	gi|646715586|gb|KDR19135.1|/0/C-jun-amino-terminal kinase-interacting protein 3 [Zootermopsis nevadensis]	gi|545502588|ref|XM_005621691.1|/2e-18/PREDICTED: Canis lupus familiaris mitogen-activated protein kinase 8 interacting protein 3 (MAPK8IP3), mRNA	sp|O60271|JIP4_HUMAN/0.0/C-Jun-amino-terminal kinase-interacting protein 4 OS=Homo sapiens GN=SPAG9 PE=1 SV=4	xtr:100170186/0.0/mapk8ip3, jip3, jsap1, syd2; mitogen-activated protein kinase 8 interacting protein 3; K04436 mitogen-activated protein kinase 8 interacting protein 3	SP1247/1e-07/---	NA
CL653.Contig11_All	2007	0.15	1.15	2.9386	3.28444e-07	4.87266e-06	Up	gi|321473766|gb|EFX84733.1|/0/hypothetical protein DAPPUDRAFT_194337 [Daphnia pulex]	gi|350399569|ref|XM_003485524.1|/3e-12/PREDICTED: Bombus impatiens ras-GEF domain-containing family member 1B-like (LOC100742007), mRNA	sp|Q6DHR3|RG1BA_DANRE/3e-146/Ras-GEF domain-containing family member 1B-A OS=Danio rerio GN=rasgef1ba PE=2 SV=2	mcc:696308/7e-140/PRKG2; protein kinase, cGMP-dependent, type II; K07376 protein kinase, cGMP-dependent [EC:2.7.11.12]	NA	NA
CL928.Contig6_All	1710	0.34	2.6	2.9349	1.95579e-12	4.53265e-11	Up	gi|443726548|gb|ELU13667.1|/4.09162e-33/hypothetical protein CAPTEDRAFT_190244 [Capitella teleta]	gi|296012512|ref|NG_002601.2|/2e-16/Homo sapiens UDP glucuronosyltransferase 1 family, polypeptide A complex locus (UGT1A); and UDP glucuronosyltransferase 1 family, polypeptide A1 (UGT1A1); and UDP glucuronosyltransferase 1 family, polypeptide A10 (UGT1A10); and UDP glucuronosyltransferase 1 family, polypeptide A3 (UGT1A3); and UDP glucuronosyltransferase 1 family, polypeptide A4 (UGT1A4); and U…	sp|Q9W1V3|FBRL_DROME/1e-20/rRNA 2'-O-methyltransferase fibrillarin OS=Drosophila melanogaster GN=Fib PE=2 SV=1	dse:Dsec_GM15587/4e-20/GM15587 gene product from transcript GM15587-RA; K14563 rRNA 2'-O-methyltransferase fibrillarin [EC:2.1.1.-]	XF0818/2e-14/---	NA
CL2808.Contig5_All	2384	61.06	465.97	2.93194	0	0	Up	gi|356651196|gb|AET34915.1|/2.33179e-48/heat shock protein 21 [Macrobrachium rosenbergii]	NA	sp|P02515|HSP22_DROME/1e-12/Heat shock protein 22 OS=Drosophila melanogaster GN=Hsp22 PE=1 SV=4	api:100169331/2e-14/protein lethal(2)essential for life-like; K09542 crystallin, alpha B	NA	NA
CL965.Contig4_All	1069	0.26	1.96	2.91427	1.35171e-06	1.8545e-05	Up	gi|321462600|gb|EFX73622.1|/2.92362e-59/hypothetical protein DAPPUDRAFT_200500 [Daphnia pulex]	NA	sp|Q9Y6I7|WSB1_HUMAN/2e-51/WD repeat and SOCS box-containing protein 1 OS=Homo sapiens GN=WSB1 PE=1 SV=1	ecb:100058727/5e-51/WSB1; WD repeat and SOCS box containing 1; K10341 WD repeat and SOCS box-containing protein 1	all0664/1e-17/---	NA
CL1278.Contig1_All	4727	0.37	2.77	2.90429	2.61962e-35	1.36382e-33	Up	gi|242007688|ref|XP_002424660.1|/5.2428e-154/tens, putative [Pediculus humanus corporis] &gt;gi|212508153|gb|EEB11922.1| tens, putative [Pediculus humanus corporis]	gi|112431355|gb|DQ847978.1|/1e-35/Cherax quadricarinatus clone y16_C7 mRNA sequence	sp|Q9GLM4|TENS1_BOVIN/2e-104/Tensin-1 OS=Bos taurus GN=TNS1 PE=2 SV=1	dpe:Dper_GL12292/7e-70/GL12292 gene product from transcript GL12292-RA; K00665 fatty acid synthase, animal type [EC:2.3.1.85]	DR2133/1e-08/---	NA
CL460.Contig4_All	3471	3.1	23.2	2.90378	1.64458e-206	3.47472e-204	Up	gi|194864026|ref|XP_001970733.1|/0/GG10803 [Drosophila erecta] &gt;gi|190662600|gb|EDV59792.1| GG10803 [Drosophila erecta]	gi|325117666|emb|FR823390.1|/9e-17/Neospora caninum Liverpool complete genome, chromosome VIII	sp|Q75JC9|Y8484_DICDI/3e-65/Uncharacterized protein DDB_G0271670 OS=Dictyostelium discoideum GN=DDB_G0271670 PE=4 SV=1	tgu:100220116/1e-35/similar to mucin 2; K10955 intestinal mucin-2	XF1267/6e-32/---	NA
CL1985.Contig2_All	2363	1.07	7.96	2.89516	1.34121e-48	8.94869e-47	Up	gi|665805017|ref|XP_008550680.1|/1.98347e-108/PREDICTED: mitochondrial ornithine transporter 1 [Microplitis demolitor]	NA	sp|Q9Y619|ORNT1_HUMAN/4e-81/Mitochondrial ornithine transporter 1 OS=Homo sapiens GN=SLC25A15 PE=1 SV=1	nvi:100122917/2e-106/NV14500; mitochondrial ornithine transporter 1-like; K15101 solute carrier family 25 (mitochondrial ornithine transporter) member 2/15	NA	NA
Unigene10137_All	971	0.23	1.71	2.89429	4.44428e-05	0.000483192	Up	NA	NA	NA	NA	NA	NA
CL824.Contig1_All	1495	0.29	2.15	2.89021	4.32954e-09	7.82961e-08	Up	gi|665807065|ref|XP_008551799.1|/1.43753e-54/PREDICTED: DNA-directed RNA polymerase III subunit RPC7-like [Microplitis demolitor]	gi|242014612|ref|XM_002427936.1|/1e-10/Pediculus humanus corporis DNA-directed RNA polymerase III subunit G, putative, mRNA	sp|Q8R0C0|RPC7L_MOUSE/2e-34/DNA-directed RNA polymerase III subunit RPC7-like OS=Mus musculus GN=Polr3gl PE=2 SV=2	spu:588522/2e-38/uncharacterized LOC588522; K03024 DNA-directed RNA polymerase III subunit RPC7	SPAC8F11.02c/1e-19/---	NA
CL2195.Contig1_All	1493	0.74	5.42	2.8727	4.1776e-21	1.43134e-19	Up	gi|193606183|ref|XP_001948183.1|/1.81567e-18/PREDICTED: RNA polymerase II transcriptional coactivator [Acyrthosiphon pisum]	NA	sp|Q5ZK63|TCP4_CHICK/4e-13/Activated RNA polymerase II transcriptional coactivator p15 OS=Gallus gallus GN=SUB1 PE=2 SV=1	NA	NA	NA
CL283.Contig2_All	1373	0.28	2.03	2.85798	4.80468e-08	7.81385e-07	Up	gi|571505113|ref|XP_006570116.1|/9.09158e-54/PREDICTED: cyclic AMP-responsive element-binding protein 1 isoform X10 [Apis mellifera]	gi|24308591|gb|AC135037.2|/3e-11/Homo sapiens 3 BAC RP11-411M4 (Roswell Park Cancer Institute Human BAC Library) complete sequence	sp|P27925|CREB1_BOVIN/6e-44/Cyclic AMP-responsive element-binding protein 1 OS=Bos taurus GN=CREB1 PE=1 SV=2	nvi:100121641/8e-49/Creb, NV12233; cyclic-AMP response element binding protein; K09050 cAMP response element-binding protein, invertebrate	NA	NA
CL2808.Contig4_All	2010	83.45	600.74	2.84776	0	0	Up	gi|356651196|gb|AET34915.1|/1.11325e-48/heat shock protein 21 [Macrobrachium rosenbergii]	NA	sp|P02515|HSP22_DROME/9e-13/Heat shock protein 22 OS=Drosophila melanogaster GN=Hsp22 PE=1 SV=4	tca:657196/2e-13/similar to heat shock protein 1; K09542 crystallin, alpha B	NA	NA
Unigene12210_All	536	0.46	3.3	2.84276	7.24592e-05	0.000760402	Up	gi|642931319|ref|XP_008196530.1|/2.45431e-62/PREDICTED: myosin heavy chain, muscle isoform X29 [Tribolium castaneum]	gi|410509307|dbj|AB758442.1|/2e-47/Penaeus monodon MYH2 mRNA for myosin heavy chain type 2, complete cds	sp|P05661|MYSA_DROME/8e-51/Myosin heavy chain, muscle OS=Drosophila melanogaster GN=Mhc PE=1 SV=4	tca:659358/2e-63/Mhc1; myosin heavy chain 1; K10352 myosin heavy chain	ECU04g1000/3e-20/---	NA
Unigene6685_All	3150	0.18	1.27	2.81876	2.21878e-11	4.77546e-10	Up	gi|646710887|gb|KDR16277.1|/0/Myosin-XVIIIa, partial [Zootermopsis nevadensis]	gi|513216047|ref|XM_004946622.1|/3e-19/PREDICTED: Gallus gallus myosin XVIIIA (MYO18A), transcript variant X59, mRNA	sp|Q92614|MY18A_HUMAN/0.0/Unconventional myosin-XVIIIa OS=Homo sapiens GN=MYO18A PE=1 SV=3	nvi:100121154/0.0/Myo18, NV16700; myosin 18; K10362 myosin XVIII	SPCC645.05c/2e-100/---	NA
Unigene134_All	2202	0.22	1.55	2.81669	1.66608e-09	3.15237e-08	Up	gi|572314268|ref|XP_006622811.1|/0/PREDICTED: ATPase family AAA domain-containing protein 3-like isoform X1 [Apis dorsata] &gt;gi|572314270|ref|XP_006622812.1| PREDICTED: ATPase family AAA domain-containing protein 3-like isoform X2 [Apis dorsata]	gi|47498019|ref|NM_213684.1|/1e-08/Xenopus (Silurana) tropicalis ATPase family, AAA domain containing 3A (atad3a), mRNA >gi|45709699|gb|BC067935.1| Xenopus tropicalis ATPase family, AAA domain containing 3A, mRNA (cDNA clone MGC:69275 IMAGE:5308365), complete cds	sp|Q6PAX2|ATD3B_XENLA/0.0/ATPase family AAA domain-containing protein 3-B OS=Xenopus laevis GN=atad3-b PE=2 SV=1	spu:593843/1e-14/similar to Spastic paraplegia 7, paraplegin (pure and complicated autosomal recessive); K09552 spastic paraplegia 7 [EC:3.4.24.-]	MTH1011/3e-14/---	NA
CL1030.Contig3_All	4981	0.06	0.42	2.80735	1.44028e-06	1.97388e-05	Up	gi|669295035|ref|XP_008640770.1|/4.48929e-71/PREDICTED: gamma-tubulin complex component 6 [Corvus brachyrhynchos]	NA	sp|Q96RT7|GCP6_HUMAN/9e-66/Gamma-tubulin complex component 6 OS=Homo sapiens GN=TUBGCP6 PE=1 SV=3	tca:657050/4e-24/similar to CG33114-PA; K01769 guanylate cyclase, other [EC:4.6.1.2]	aq_2032/4e-07/---	NA
CL2445.Contig1_All	1526	0.17	1.18	2.79518	1.00882e-05	0.000122557	Up	gi|241848462|ref|XP_002415643.1|/2.44391e-135/sideroflexin 1,2,3, putative [Ixodes scapularis] &gt;gi|215509857|gb|EEC19310.1| sideroflexin 1,2,3, putative [Ixodes scapularis]	gi|554806165|ref|XM_005913958.1|/1e-38/PREDICTED: Haplochromis burtoni sideroflexin-1-like (LOC102307690), mRNA	sp|A5A761|SFXN1_PIG/2e-125/Sideroflexin-1 OS=Sus scrofa GN=SFXN1 PE=2 SV=1	smm:Smp_136960/3e-102/sideroflexin 123; K03351 anaphase-promoting complex subunit 4	NA	biological_process:GO:0055085//transmembrane transport;GO:0006812//cation transport;cellular_component:GO:0016020//membrane;molecular_function:GO:0008324//cation transmembrane transporter activity;
CL511.Contig3_All	4982	0.49	3.38	2.78617	3.30908e-43	2.00714e-41	Up	gi|498961376|ref|XP_004524795.1|/3.46133e-47/PREDICTED: basic proline-rich protein-like [Ceratitis capitata]	NA	sp|Q90584|COHA1_CHICK/2e-31/Collagen alpha-1(XVII) chain OS=Gallus gallus GN=COL17A1 PE=2 SV=2	mgp:100543006/2e-32/collagen alpha-1(XVII) chain-like; K07603 collagen, type XVII, alpha 1	Cgl1939/7e-10/---	NA
Unigene11338_All	2697	0.6	4.12	2.77961	1.8256e-28	8.03582e-27	Up	gi|154332073|ref|XP_001561853.1|/1.70022e-26/putative microtubule-associated protein, partial [Leishmania braziliensis MHOM/BR/75/M2904] &gt;gi|134059174|emb|CAM36873.1| putative microtubule-associated protein, partial [Leishmania braziliensis MHOM/BR/75/M2904]	NA	sp|Q2VIS4|FILA2_MOUSE/2e-19/Filaggrin-2 OS=Mus musculus GN=Flg2 PE=2 SV=2	oaa:100075123/4e-23/uncharacterized LOC100075123; K13172 serine/arginine repetitive matrix protein 2	CC0042/2e-12/---	NA
CL804.Contig1_All	3308	0.34	2.27	2.73909	1.98576e-19	6.325e-18	Up	gi|645007307|ref|XP_008216211.1|/4.83095e-119/PREDICTED: nucleolin 1 isoform X1 [Nasonia vitripennis]	NA	sp|P41777|NOLC1_RAT/2e-60/Nucleolar and coiled-body phosphoprotein 1 OS=Rattus norvegicus GN=Nolc1 PE=1 SV=1	dre:767714/5e-46/ncl, wu:fa12d03, zgc:152810; nucleolin; K11294 nucleolin	SPAC140.02/8e-26/---	NA
Unigene14877_All	1054	0.49	3.24	2.72514	6.96272e-09	1.22763e-07	Up	gi|704573122|ref|XP_010186100.1|/5.599e-23/PREDICTED: uncharacterized protein DDB_G0271670-like, partial [Mesitornis unicolor]	NA	sp|P82119|CUO6_BLACR/5e-22/Cuticle protein 6 OS=Blaberus craniifer PE=1 SV=1	hsa:4583/1e-15/MUC2, MLP, MUC-2, SMUC; mucin 2, oligomeric mucus/gel-forming; K10955 intestinal mucin-2	YPO2725/1e-09/---	NA
CL1228.Contig1_All	1944	4.93	32.59	2.72477	6.23766e-149	9.76232e-147	Up	gi|154344451|ref|XP_001568167.1|/3.02533e-27/proteophosphoglycan ppg4 [Leishmania braziliensis MHOM/BR/75/M2904] &gt;gi|134065504|emb|CAM43271.1| proteophosphoglycan ppg4 [Leishmania braziliensis MHOM/BR/75/M2904]	gi|106879227|gb|AC185133.3|/9e-28/Nasonia vitripennis BAC NV_Bb-77L07 (Clemson University Genomics Nasonia vitripennis BAC Library) complete sequence	sp|Q9UQ35|SRRM2_HUMAN/1e-17/Serine/arginine repetitive matrix protein 2 OS=Homo sapiens GN=SRRM2 PE=1 SV=2	oaa:100075123/5e-22/uncharacterized LOC100075123; K13172 serine/arginine repetitive matrix protein 2	mlr2363/1e-11/---	NA
CL1280.Contig1_All	605	0.53	3.5	2.72329	1.6181e-05	0.000190726	Up	NA	gi|350396338|ref|XM_003484473.1|/9e-07/PREDICTED: Bombus impatiens moesin/ezrin/radixin homolog 1-like, transcript variant 1 (LOC100746043), mRNA	NA	NA	NA	NA
Unigene8351_All	689	4.11	27.13	2.72268	9.8831e-41	5.72092e-39	Up	gi|356651196|gb|AET34915.1|/4.68474e-33/heat shock protein 21 [Macrobrachium rosenbergii]	gi|41059567|gb|AY466266.1|/2e-35/Litopenaeus vannamei microsatellite TUMXLV8.165 sequence	sp|P82147|L2EFL_DROME/2e-12/Protein lethal(2)essential for life OS=Drosophila melanogaster GN=l(2)efl PE=1 SV=1	dan:Dana_GF11829/9e-14/GF11829 gene product from transcript GF11829-RA; K09542 crystallin, alpha B	NA	NA
CL1392.Contig2_All	4277	0.47	3.1	2.72154	5.42148e-34	2.74364e-32	Up	gi|524875833|ref|XP_005094639.1|/2.03833e-48/PREDICTED: ran-binding protein 3-like isoform X1 [Aplysia californica]	NA	sp|Q5R4Y2|RANB3_PONAB/1e-40/Ran-binding protein 3 OS=Pongo abelii GN=RANBP3 PE=2 SV=1	tca:659200/5e-45/similar to CG10225-PA; K15304 Ran-binding protein 3	YIL115c/5e-07/---	NA
CL1967.Contig1_All	1961	0.65	4.26	2.71234	7.20288e-21	2.43496e-19	Up	gi|642083613|emb|CDQ84996.1|/7.04399e-24/unnamed protein product [Oncorhynchus mykiss]	gi|82654638|gb|AC141646.4|/1e-57/Mus musculus BAC clone RP23-84E4 from chromosome 9, complete sequence	sp|Q75JC9|Y8484_DICDI/2e-15/Uncharacterized protein DDB_G0271670 OS=Dictyostelium discoideum GN=DDB_G0271670 PE=4 SV=1	dmo:Dmoj_GI15889/2e-12/GI15889 gene product from transcript GI15889-RA; K14079 poly(A) RNA polymerase GLD2 [EC:2.7.7.19]	PM0926/5e-11/---	NA
CL2568.Contig1_All	1435	0.24	1.57	2.70966	8.81728e-07	1.24058e-05	Up	NA	gi|155969814|gb|AC190189.3|/5e-07/Pan troglodytes BAC clone CH251-584P15 from chromosome 17, complete sequence	NA	NA	NA	NA
CL1781.Contig1_All	893	0.66	4.3	2.7038	3.9321e-10	7.78863e-09	Up	gi|657809756|ref|XP_008332168.1|/3.06261e-13/PREDICTED: mucin-2-like [Cynoglossus semilaevis]	NA	sp|Q9UQ35|SRRM2_HUMAN/1e-09/Serine/arginine repetitive matrix protein 2 OS=Homo sapiens GN=SRRM2 PE=1 SV=2	cel:F28D9.1/2e-11/rsr-1; SR protein related family member (rsr-1); K13171 serine/arginine repetitive matrix protein 1	NA	NA
CL175.Contig6_All	6531	0.04	0.26	2.70044	1.00882e-05	0.000122498	Up	gi|29134779|dbj|BAC66140.1|/0/projectin [Procambarus clarkii]	gi|29134778|dbj|AB055927.1|/0.0/Procambarus clarkii mRNA for projectin, complete cds	sp|Q23551|UNC22_CAEEL/0.0/Twitchin OS=Caenorhabditis elegans GN=unc-22 PE=1 SV=3	spu:590007/0.0/similar to titin isoform N2-A; K12567 titin [EC:2.7.11.1]	SPBC28F2.12/3e-10/---	NA
Unigene3322_All	1832	0.58	3.76	2.69661	8.76254e-18	2.65114e-16	Up	gi|283854609|gb|ADB44900.1|/0/DEAD(Asp-Glu-Ala-Asp) box polypeptide 5 [Macrobrachium nipponense]	gi|333470575|gb|JF709933.1|/0.0/Cherax quadricarinatus DEAD box helicase DDX5 mRNA, complete cds	sp|Q92841|DDX17_HUMAN/9e-167/Probable ATP-dependent RNA helicase DDX17 OS=Homo sapiens GN=DDX17 PE=1 SV=2	nvi:100117934/6e-168/NV17584; probable ATP-dependent RNA helicase DDX17-like; K12823 ATP-dependent RNA helicase DDX5/DBP2 [EC:3.6.4.13]	ECU08g1080/9e-106/---	molecular_function:GO:0005524//ATP binding;GO:0008026//ATP-dependent helicase activity;GO:0003676//nucleic acid binding;
CL2743.Contig3_All	4439	2.23	14.4	2.69095	5.34932e-153	8.69402e-151	Up	gi|15425683|dbj|BAB64298.1|/0/Kettin [Procambarus clarkii]	gi|15425682|dbj|AB055862.1|/4e-35/Procambarus clarkii mRNA for Kettin, complete cds	sp|Q9I7U4|TITIN_DROME/7e-171/Titin OS=Drosophila melanogaster GN=sls PE=1 SV=3	cin:100176083/2e-43/similar to myosin light chain kinase; K00907 myosin-light-chain kinase [EC:2.7.11.18]	NA	NA
Unigene1657_All	2803	0.46	2.95	2.68101	7.20288e-21	2.43821e-19	Up	gi|675370520|gb|KFM63422.1|/1.5691e-115/putative inorganic phosphate cotransporter, partial [Stegodyphus mimosarum]	NA	sp|Q8BN82|S17A5_MOUSE/5e-89/Sialin OS=Mus musculus GN=Slc17a5 PE=1 SV=2	dmo:Dmoj_GI16367/4e-107/GI16367 gene product from transcript GI16367-RA; K12301 MFS transporter, ACS family, solute carrier family 17 (sodium-dependent inorganic phosphate cotransporter), member 5	TVN0176/2e-21/---	NA
Unigene3349_All	2479	0.17	1.07	2.654	2.00072e-07	3.03568e-06	Up	gi|15425681|dbj|BAB64297.1|/2.82617e-12/I-connectin [Procambarus clarkii]	gi|15425680|dbj|AB055861.1|/4e-06/Procambarus clarkii I-con mRNA for I-connectin, complete cds	NA	NA	NA	NA
CL373.Contig17_All	3208	0.24	1.51	2.65344	1.98345e-12	4.59255e-11	Up	gi|557750215|ref|XP_005174871.1|/2.60261e-170/PREDICTED: glutaminase kidney isoform, mitochondrial-like isoform X5 [Musca domestica]	gi|195485243|ref|XM_002090975.1|/2e-08/Drosophila yakuba GE13430 (Dyak\GE13430), mRNA	sp|D3Z7P3|GLSK_MOUSE/2e-155/Glutaminase kidney isoform, mitochondrial OS=Mus musculus GN=Gls PE=1 SV=1	aag:AaeL_AAEL008559/1e-170/glutaminase; K01425 glutaminase [EC:3.5.1.2]	all2934/6e-66/---	NA
Unigene15323_All	1006	0.3	1.88	2.6477	2.60466e-05	0.000296137	Up	NA	NA	NA	NA	NA	NA
CL2091.Contig1_All	2029	11.22	70.23	2.64601	0	0	Up	gi|339899195|ref|XP_003392792.1|/5.98199e-50/putative proteophosphoglycan ppg3 [Leishmania infantum JPCM5] &gt;gi|321398711|emb|CBZ08992.1| putative proteophosphoglycan ppg3 [Leishmania infantum JPCM5]	gi|195470321|ref|XM_002087421.1|/8e-10/Drosophila yakuba GE16990 (Dyak\GE16990), mRNA	sp|Q869E1|DNLI1_DICDI/3e-31/DNA ligase 1 OS=Dictyostelium discoideum GN=lig1 PE=3 SV=1	tgu:100219403/1e-34/uncharacterized LOC100219403; K14822 rRNA-processing protein CGR1	RSc1040/2e-15/---	NA
CL501.Contig1_All	2290	0.12	0.75	2.64386	1.65803e-05	0.0001948	Up	gi|405963662|gb|EKC29218.1|/1.44984e-31/Protein rolling stone [Crassostrea gigas]	NA	sp|O44252|ROST_DROME/6e-27/Protein rolling stone OS=Drosophila melanogaster GN=rost PE=2 SV=2	NA	NA	NA
CL53.Contig3_All	414	4.43	27.57	2.63772	2.60074e-22	9.3003e-21	Up	gi|35210492|dbj|BAC87889.1|/7.33757e-69/aspartic acid-rich protein aspolin1 [Gadus chalcogrammus]	gi|353232888|emb|HE601629.1|/3e-61/Schistosoma mansoni strain Puerto Rico chromosome 6, complete genome	sp|Q8MP30|Y7791_DICDI/3e-51/Uncharacterized histidine-rich protein DDB_G0274557 OS=Dictyostelium discoideum GN=DDB_G0274557 PE=4 SV=1	dpe:Dper_GL13360/1e-28/GL13360 gene product from transcript GL13360-RA; K11429 histone-lysine N-methyltransferase SUV420H [EC:2.1.1.43]	XF1267/6e-33/---	NA
CL161.Contig1_All	13566	1.04	6.44	2.63048	1.35247e-206	2.88156e-204	Up	gi|307212336|gb|EFN88140.1|/0/Ankyrin repeat domain-containing protein 17 [Harpegnathos saltator]	gi|542168008|ref|XM_005492519.1|/1e-37/PREDICTED: Zonotrichia albicollis ankyrin repeat and KH domain containing 1 (ANKHD1), mRNA	sp|Q99NH0|ANR17_MOUSE/0.0/Ankyrin repeat domain-containing protein 17 OS=Mus musculus GN=Ankrd17 PE=1 SV=2	tca:659421/3e-176/similar to Darkener of apricot CG33553-PG; K08823 CDC-like kinase [EC:2.7.12.1]	all2748/1e-60/---	NA
Unigene47_All	3379	0.08	0.49	2.61471	6.68944e-05	0.000705214	Up	gi|5306097|gb|AAD41899.1|/9.98752e-39/fushi tarazu-factor 1 [Metapenaeus ensis]	gi|5306096|gb|AF159132.1|AF159132/0.0/Metapenaeus ensis fushi tarazu-factor 1 mRNA, complete cds	sp|P33244|FTZF1_DROME/6e-18/Nuclear hormone receptor FTZ-F1 OS=Drosophila melanogaster GN=ftz-f1 PE=1 SV=2	tca:658929/2e-20/similar to CG4059-PB, isoform B; K08705 nuclear receptor subfamily 5 group A member 3	NA	NA
Unigene3528_All	1226	0.24	1.47	2.61471	4.18058e-05	0.000456676	Up	gi|167519799|ref|XP_001744239.1|/7.55114e-17/hypothetical protein [Monosiga brevicollis MX1] &gt;gi|163777325|gb|EDQ90942.1| predicted protein [Monosiga brevicollis MX1]	gi|83319100|emb|CT025660.9|/4e-32/Mouse DNA sequence from clone RP24-79I19 on chromosome 9, complete sequence	sp|Q96N68|CR015_HUMAN/1e-08/Putative uncharacterized protein C18orf15 OS=Homo sapiens GN=C18orf15 PE=5 SV=1	dmo:Dmoj_GI15889/7e-07/GI15889 gene product from transcript GI15889-RA; K14079 poly(A) RNA polymerase GLD2 [EC:2.7.7.19]	NA	biological_process:GO:0006468//protein phosphorylation;molecular_function:GO:0005524//ATP binding;GO:0004674//protein serine/threonine kinase activity;GO:0003950//NAD+ ADP-ribosyltransferase activity;
CL87.Contig1_All	7461	6.49	39.51	2.60593	0	0	Up	gi|646705365|gb|KDR13119.1|/0/Protein TANC2 [Zootermopsis nevadensis]	NA	sp|Q9HCD6|TANC2_HUMAN/0.0/Protein TANC2 OS=Homo sapiens GN=TANC2 PE=1 SV=3	spu:584964/3e-51/similar to ankyrin 2,3/unc44; K15503 serine/threonine-protein phosphatase 6 regulatory ankyrin repeat subunit B	all2748/4e-39/---	NA
CL275.Contig4_All	4045	0.49	2.98	2.60446	2.68212e-29	1.2165e-27	Up	gi|195589443|ref|XP_002084461.1|/2.11931e-156/GD14287 [Drosophila simulans] &gt;gi|194196470|gb|EDX10046.1| GD14287 [Drosophila simulans]	gi|488580693|ref|XM_004475733.1|/3e-17/PREDICTED: Dasypus novemcinctus solute carrier family 20 (phosphate transporter), member 1 (SLC20A1), mRNA	sp|Q6PFM1|S20AB_DANRE/2e-78/Sodium-dependent phosphate transporter 1-B OS=Danio rerio GN=slc20a1b PE=2 SV=1	dsi:Dsim_GD14287/1e-157/GD14287 gene product from transcript GD14287-RA; K14640 solute carrier family 20 (sodium-dependent phosphate transporter)	YBR296c/2e-64/---	NA
Unigene5238_All	1530	0.19	1.15	2.59756	4.18058e-05	0.000456479	Up	gi|545813167|ref|XP_005661896.1|/8.46996e-11/PREDICTED: trinucleotide repeat-containing gene 18 protein-like [Sus scrofa]	NA	sp|Q8BTI8|SRRM2_MOUSE/7e-08/Serine/arginine repetitive matrix protein 2 OS=Mus musculus GN=Srrm2 PE=1 SV=3	cel:F28D9.1/2e-09/rsr-1; SR protein related family member (rsr-1); K13171 serine/arginine repetitive matrix protein 1	Cgl1939/5e-06/---	NA
CL744.Contig2_All	5594	0.15	0.9	2.58496	7.40524e-13	1.76958e-11	Up	gi|646706360|gb|KDR13634.1|/1.08837e-89/Insulin receptor substrate 1 [Zootermopsis nevadensis]	NA	sp|Q28224|IRS1_CHLAE/2e-50/Insulin receptor substrate 1 OS=Chlorocebus aethiops GN=IRS1 PE=2 SV=1	ame:408438/5e-72/IRS, InRS, chico; insulin receptor substrate; K07187 insulin receptor substrate	XF1267/4e-08/---	NA
CL2635.Contig2_All	2996	3.13	18.58	2.56952	1.00638e-125	1.35004e-123	Up	gi|321456220|gb|EFX67333.1|/0/hypothetical protein DAPPUDRAFT_218706 [Daphnia pulex]	gi|504169200|ref|XM_004594160.1|/4e-28/PREDICTED: Ochotona princeps cystathionine-beta-synthase (CBS), mRNA	sp|Q58H57|CBS_MACFA/1e-172/Cystathionine beta-synthase OS=Macaca fascicularis GN=CBS PE=2 SV=3	spu:591266/4e-176/similar to Cystathionine-beta-synthase; K01697 cystathionine beta-synthase [EC:4.2.1.22]	YGR155w_1/7e-106/---	biological_process:GO:0019343//cysteine biosynthetic process via cystathionine;GO:0006535//cysteine biosynthetic process from serine;cellular_component:GO:0005737//cytoplasm;molecular_function:GO:0004122//cystathionine beta-synthase activity;
CL2737.Contig5_All	910	3.92	23.24	2.56768	6.59908e-45	4.07088e-43	Up	gi|501294359|dbj|BAN20719.1|/1.56412e-20/conserved hypothetical protein [Riptortus pedestris]	NA	NA	NA	NA	NA
Unigene5300_All	2212	0.51	3	2.55639	5.57814e-16	1.56274e-14	Up	NA	gi|158148848|emb|CU302376.9|/2e-07/Zebrafish DNA sequence from clone CH211-168D23 in linkage group 17, complete sequence	NA	NA	NA	NA
CL1545.Contig3_All	2636	0.82	4.81	2.55234	9.74496e-30	4.47597e-28	Up	NA	NA	NA	NA	NA	NA
CL2065.Contig3_All	1166	0.66	3.86	2.54806	5.48276e-11	1.15745e-09	Up	gi|195428853|ref|XP_002062480.1|/1.67763e-10/GK17563 [Drosophila willistoni] &gt;gi|194158565|gb|EDW73466.1| GK17563 [Drosophila willistoni]	NA	sp|P10163|PRB4_HUMAN/5e-08/Basic salivary proline-rich protein 4 OS=Homo sapiens GN=PRB4 PE=1 SV=4	acs:100567164/6e-08/uncharacterized LOC100567164; K13171 serine/arginine repetitive matrix protein 1	DR0479/1e-06/---	NA
Unigene2632_All	362	3.08	17.86	2.53573	4.69232e-12	1.05376e-10	Up	NA	NA	NA	NA	NA	NA
CL275.Contig6_All	3266	0.84	4.83	2.52356	2.40432e-36	1.28065e-34	Up	gi|195589443|ref|XP_002084461.1|/2.7093e-123/GD14287 [Drosophila simulans] &gt;gi|194196470|gb|EDX10046.1| GD14287 [Drosophila simulans]	gi|488580693|ref|XM_004475733.1|/2e-17/PREDICTED: Dasypus novemcinctus solute carrier family 20 (phosphate transporter), member 1 (SLC20A1), mRNA	sp|A1A4I1|S20A2_BOVIN/6e-65/Sodium-dependent phosphate transporter 2 OS=Bos taurus GN=SLC20A2 PE=2 SV=1	dsi:Dsim_GD14287/1e-124/GD14287 gene product from transcript GD14287-RA; K14640 solute carrier family 20 (sodium-dependent phosphate transporter)	YBR296c/5e-45/---	NA
CL1500.Contig2_All	2751	0.59	3.39	2.5225	8.96908e-22	3.12365e-20	Up	gi|283854611|gb|ADB44901.1|/9.29141e-121/DEAD(Asp-Glu-Ala-Asp) box polypeptide 39 [Macrobrachium nipponense]	gi|283854610|gb|FJ919325.1|/7e-54/Macrobrachium nipponense DEAD(Asp-Glu-Ala-Asp) box polypeptide 39 (DDX39) mRNA, complete cds	sp|Q5WR10|DX39B_CANFA/8e-117/Spliceosome RNA helicase DDX39B OS=Canis familiaris GN=DDX39B PE=3 SV=1	cfa:474839/3e-116/DDX39B, BAT1; DEAD (Asp-Glu-Ala-Asp) box polypeptide 39B (EC:3.6.4.13); K12812 ATP-dependent RNA helicase UAP56/SUB2 [EC:3.6.4.13]	SPAC17G6.14c/1e-90/---	NA
CL810.Contig2_All	5526	0.1	0.57	2.51096	2.63818e-08	4.42384e-07	Up	gi|383861982|ref|XP_003706463.1|/1.18111e-120/PREDICTED: T-complex protein 11-like protein 1-like isoform 2 [Megachile rotundata]	gi|244538508|emb|FP085415.12|/8e-06/Zebrafish DNA sequence from clone CH73-346O4 in linkage group 19, complete sequence	sp|Q9NUJ3|T11L1_HUMAN/1e-88/T-complex protein 11-like protein 1 OS=Homo sapiens GN=TCP11L1 PE=1 SV=1	NA	NA	NA
CL958.Contig2_All	6974	0.56	3.19	2.51006	9.68798e-51	6.65661e-49	Up	gi|646718837|gb|KDR21171.1|/0/putative phospholipid-transporting ATPase IA, partial [Zootermopsis nevadensis]	gi|524895135|ref|XM_005103997.1|/4e-11/PREDICTED: Aplysia californica probable phospholipid-transporting ATPase IA-like (LOC101861828), transcript variant X4, mRNA	sp|P70704|AT8A1_MOUSE/0.0/Probable phospholipid-transporting ATPase IA OS=Mus musculus GN=Atp8a1 PE=1 SV=1	nvi:100115967/0.0/NV50397; probable phospholipid-transporting ATPase IA-like; K14802 phospholipid-transporting ATPase [EC:3.6.3.1]	YAL026c/0.0/---	NA
CL1254.Contig2_All	1944	0.22	1.24	2.49476	2.05882e-06	2.75749e-05	Up	gi|154344451|ref|XP_001568167.1|/8.50879e-22/proteophosphoglycan ppg4 [Leishmania braziliensis MHOM/BR/75/M2904] &gt;gi|134065504|emb|CAM43271.1| proteophosphoglycan ppg4 [Leishmania braziliensis MHOM/BR/75/M2904]	gi|61741006|gb|AC151269.3|/1e-14/Mus musculus BAC clone RP24-271C20 from chromosome 17, complete sequence	sp|Q75JC9|Y8484_DICDI/2e-18/Uncharacterized protein DDB_G0271670 OS=Dictyostelium discoideum GN=DDB_G0271670 PE=4 SV=1	tgu:100220116/5e-15/similar to mucin 2; K10955 intestinal mucin-2	YOR054c/1e-09/---	biological_process:GO:0009987//cellular process;molecular_function:GO:0003824//catalytic activity;
Unigene1758_All	1777	0.21	1.18	2.49033	9.24314e-06	0.000113487	Up	gi|514693114|ref|XP_004994129.1|/3.41799e-14/hypothetical protein PTSG_04811 [Salpingoeca rosetta] &gt;gi|326427528|gb|EGD73098.1| hypothetical protein PTSG_04811 [Salpingoeca rosetta]	gi|14010923|gb|AC008280.4|/7e-07/Homo sapiens BAC clone RP11-477N3 from 2, complete sequence	sp|P35579|MYH9_HUMAN/5e-12/Myosin-9 OS=Homo sapiens GN=MYH9 PE=1 SV=4	dre:562943/5e-12/novel protein similar to H.sapiens EEA1, early endosome antigen 1 (EEA1); K12478 early endosome antigen 1	YHR023w/8e-10/---	NA
Unigene9709_All	4842	0.34	1.91	2.48997	1.30065e-21	4.49887e-20	Up	gi|641651486|ref|XP_008190151.1|/0/PREDICTED: probable multidrug resistance-associated protein lethal(2)03659 [Acyrthosiphon pisum]	gi|554870487|ref|XM_005945153.1|/8e-12/PREDICTED: Haplochromis burtoni multidrug resistance-associated protein 4-like (LOC102309803), mRNA	sp|O15439|MRP4_HUMAN/0.0/Multidrug resistance-associated protein 4 OS=Homo sapiens GN=ABCC4 PE=1 SV=3	dre:368620/0.0/abcc4, MRP, cb1019, si:busm1-52i16.4, si:dz202l16.5, si:dz52i16.4; ATP-binding cassette, sub-family C (CFTR/MRP), member 4; K05673 ATP-binding cassette, subfamily C (CFTR/MRP), member 4	YDR135c/0.0/---	NA
Unigene11404_All	2045	0.28	1.56	2.47805	4.17424e-08	6.84122e-07	Up	gi|646722956|gb|KDR23750.1|/8.34812e-84/Ras-related and estrogen-regulated growth inhibitor [Zootermopsis nevadensis]	gi|170072964|ref|XM_001870255.1|/3e-15/Culex quinquefasciatus MRAS2, mRNA	sp|Q96A58|RERG_HUMAN/3e-30/Ras-related and estrogen-regulated growth inhibitor OS=Homo sapiens GN=RERG PE=1 SV=1	dme:Dmel_CG5160/6e-75/CG5160 gene product from transcript CG5160-RA; K07974 Ras family, other	SPAC17H9.09c/2e-15/---	biological_process:GO:0009987//cellular process;
CL805.Contig4_All	4130	1.47	8.15	2.47098	8.02266e-74	7.26452e-72	Up	gi|557184886|emb|CDJ57979.1|/8.68786e-40/hypothetical protein, conserved [Eimeria maxima]	gi|195392408|ref|XM_002054814.1|/6e-06/Drosophila virilis GJ24670 (Dvir\GJ24670), mRNA	sp|Q54UW4|Y0777_DICDI/2e-33/Bromodomain-containing protein DDB_G0280777 OS=Dictyostelium discoideum GN=DDB_G0280777 PE=4 SV=1	aga:AgaP_AGAP004734/2e-34/AGAP004734-PA; K14972 PAX-interacting protein 1	STM0960/7e-18/---	NA
CL2018.Contig3_All	2045	1	5.5	2.45943	2.61724e-25	1.03846e-23	Up	gi|321469667|gb|EFX80646.1|/0/hypothetical protein DAPPUDRAFT_303911 [Daphnia pulex]	gi|543341845|ref|XM_005517306.1|/1e-14/PREDICTED: Pseudopodoces humilis CNDP dipeptidase 2 (metallopeptidase M20 family) (CNDP2), transcript variant X2, mRNA	sp|Q9D1A2|CNDP2_MOUSE/0.0/Cytosolic non-specific dipeptidase OS=Mus musculus GN=Cndp2 PE=1 SV=1	nvi:100121200/0.0/NV16845; cytosolic non-specific dipeptidase-like; K08660 cytosolic nonspecific dipeptidase [EC:3.4.13.18]	SPBC1198.08/2e-138/---	NA
Unigene12771_All	4284	0.34	1.86	2.4517	1.52836e-18	4.72561e-17	Up	gi|2959684|gb|AAC05909.1|/0/potassium channel [Panulirus interruptus]	gi|2959683|gb|AF017129.1|AF017129/0.0/Panulirus interruptus potassium channel (shaker) mRNA, B splice form, pore I variant, complete cds	sp|P08510|KCNAS_DROME/0.0/Potassium voltage-gated channel protein Shaker OS=Drosophila melanogaster GN=Sh PE=1 SV=3	tca:100142279/0.0/similar to Shaker CG12348-PC; K05318 potassium voltage-gated channel Shaker-related subfamily A, invertebrate	DR0830/3e-21/---	NA
CL302.Contig2_All	889	1.11	6.01	2.43681	1.05391e-11	2.3175e-10	Up	gi|676419941|ref|XP_009043612.1|/4.21976e-15/hypothetical protein LOTGIDRAFT_102448 [Lottia gigantea] &gt;gi|556116415|gb|ESP05067.1| hypothetical protein LOTGIDRAFT_102448 [Lottia gigantea]	NA	NA	NA	NA	NA
Unigene2673_All	979	0.59	3.19	2.43477	1.16049e-07	1.79958e-06	Up	gi|642934179|ref|XP_008199640.1|/1.09011e-78/PREDICTED: uncharacterized protein LOC657682 isoform X1 [Tribolium castaneum]	NA	sp|Q68F99|STAC3_XENTR/4e-18/SH3 and cysteine-rich domain-containing protein 3 OS=Xenopus tropicalis GN=stac3 PE=2 SV=1	dre:414333/9e-09/lck, zgc:136695; lymphocyte-specific protein tyrosine kinase (EC:2.7.10.2); K05856 lymphocyte-specific protein tyrosine kinase [EC:2.7.10.2]	NA	NA
CL158.Contig2_All	2094	0.32	1.73	2.43463	6.01168e-09	1.07037e-07	Up	gi|646703280|gb|KDR12041.1|/0/Protein transport protein Sec61 subunit alpha isoform 2 [Zootermopsis nevadensis]	gi|291190897|ref|NM_001173947.1|/1e-121/Salmo salar transport protein Sec61 subunit alpha (sc61a), mRNA	sp|Q98SN8|S61A2_ONCMY/0.0/Protein transport protein Sec61 subunit alpha isoform B OS=Oncorhynchus mykiss GN=sec61ab PE=2 SV=3	tca:658693/0.0/similar to CG9539-PA; K10956 protein transport protein SEC61 subunit alpha	YLR378c/3e-152/---	biological_process:GO:0015031//protein transport;cellular_component:GO:0016021//integral component of membrane;
CL2736.Contig1_All	1793	0.6	3.23	2.4285	3.57016e-13	8.68693e-12	Up	gi|260802220|ref|XP_002595990.1|/3.08258e-71/hypothetical protein BRAFLDRAFT_84064 [Branchiostoma floridae] &gt;gi|229281244|gb|EEN52002.1| hypothetical protein BRAFLDRAFT_84064 [Branchiostoma floridae]	gi|240936176|emb|FP102417.5|/4e-39/Zebrafish DNA sequence from clone CH73-369N22 in linkage group 12, complete sequence	sp|Q8N2G6|ZCH24_HUMAN/2e-63/Zinc finger CCHC domain-containing protein 24 OS=Homo sapiens GN=ZCCHC24 PE=1 SV=1	dan:Dana_GF12183/5e-12/GF12183 gene product from transcript GF12183-RA; K12886 heterogeneous nuclear ribonucleoprotein K	XF0818/2e-11/---	NA
CL267.Contig1_All	3127	0.32	1.72	2.42626	9.85026e-13	2.3297e-11	Up	gi|646710932|gb|KDR16310.1|/1.88085e-40/NUAK family SNF1-like kinase 1 [Zootermopsis nevadensis]	NA	sp|P12036|NFH_HUMAN/8e-25/Neurofilament heavy polypeptide OS=Homo sapiens GN=NEFH PE=1 SV=4	cfa:442940/1e-26/NEFH, NFH; neurofilament, heavy polypeptide; K04574 neurofilament heavy polypeptide	SPAC140.02/6e-12/---	NA
CL804.Contig4_All	3056	0.3	1.61	2.42403	1.05391e-11	2.31549e-10	Up	gi|645007307|ref|XP_008216211.1|/3.86765e-107/PREDICTED: nucleolin 1 isoform X1 [Nasonia vitripennis]	NA	sp|P41777|NOLC1_RAT/2e-58/Nucleolar and coiled-body phosphoprotein 1 OS=Rattus norvegicus GN=Nolc1 PE=1 SV=1	mcc:717705/5e-45/uncharacterized LOC717705; K04574 neurofilament heavy polypeptide	SPAC140.02/2e-25/---	NA
Unigene3429_All	1887	0.19	1.01	2.41028	3.68368e-05	0.000406423	Up	NA	NA	NA	NA	NA	NA
CL2389.Contig1_All	2172	0.28	1.48	2.4021	4.17424e-08	6.8368e-07	Up	gi|646715813|gb|KDR19281.1|/1.21049e-88/Schwannomin-interacting protein 1 [Zootermopsis nevadensis]	NA	sp|Q9P0W5|SCHI1_HUMAN/1e-50/Schwannomin-interacting protein 1 OS=Homo sapiens GN=SCHIP1 PE=1 SV=1	tca:663533/4e-76/similar to CG9774-PA; K04514 Rho-associated, coiled-coil containing protein kinase [EC:2.7.11.1]	NA	NA
Unigene3415_All	3150	0.15	0.79	2.39689	2.8139e-06	3.71002e-05	Up	gi|405957301|gb|EKC23523.1|/8.78503e-46/Nucleolar pre-ribosomal-associated protein 1 [Crassostrea gigas]	NA	sp|Q571H0|NPA1P_MOUSE/3e-42/Nucleolar pre-ribosomal-associated protein 1 OS=Mus musculus GN=Urb1 PE=2 SV=2	dre:100536352/2e-44/nucleolar pre-ribosomal-associated protein 1-like; K14861 nucleolar pre-ribosomal-associated protein 1	NA	NA
Unigene6713_All	2887	0.24	1.26	2.39232	8.34806e-09	1.4597e-07	Up	gi|260804647|ref|XP_002597199.1|/3.30147e-92/hypothetical protein BRAFLDRAFT_66325 [Branchiostoma floridae] &gt;gi|229282462|gb|EEN53211.1| hypothetical protein BRAFLDRAFT_66325 [Branchiostoma floridae]	NA	sp|Q4V8K1|STEA4_RAT/8e-83/Metalloreductase STEAP4 OS=Rattus norvegicus GN=Steap4 PE=1 SV=1	gga:424275/7e-83/STEAP3; STEAP family member 3; K10142 metalloreductase STEAP3 [EC:1.16.1.-]	RSp1147/2e-14/---	NA
CL474.Contig4_All	2970	0.24	1.24	2.36923	8.34806e-09	1.46071e-07	Up	gi|170064960|ref|XP_001867743.1|/4.18896e-175/prolyl 4-hydroxylase subunit alpha-1 [Culex quinquefasciatus] &gt;gi|167882146|gb|EDS45529.1| prolyl 4-hydroxylase subunit alpha-1 [Culex quinquefasciatus]	gi|386368302|gb|JQ811513.1|/1e-12/Mytilus galloprovincialis procollagen-proline dioxygenase (P4HA) mRNA, complete cds	sp|Q5RAG8|P4HA1_PONAB/1e-146/Prolyl 4-hydroxylase subunit alpha-1 OS=Pongo abelii GN=P4HA1 PE=2 SV=1	cqu:CpipJ_CPIJ017131/2e-176/prolyl 4-hydroxylase subunit alpha-1; K00472 prolyl 4-hydroxylase [EC:1.14.11.2]	NA	molecular_function:GO:0016706//oxidoreductase activity, acting on paired donors, with incorporation or reduction of molecular oxygen, 2-oxoglutarate as one donor, and incorporation of one atom each of oxygen into both donors;GO:0043167//ion binding;
CL144.Contig7_All	5820	0.19	0.97	2.35199	4.91128e-13	1.18366e-11	Up	gi|585651983|ref|XP_006814840.1|/1.45318e-161/PREDICTED: glutamate receptor-interacting protein 1-like [Saccoglossus kowalevskii]	gi|355346731|gb|JN581138.1|/1e-35/Labeo rohita clone LR_EL-42 microsatellite sequence	sp|P97879|GRIP1_RAT/5e-153/Glutamate receptor-interacting protein 1 OS=Rattus norvegicus GN=Grip1 PE=1 SV=1	pon:100459044/1e-20/MPDZ; multiple PDZ domain protein; K06095 multiple PDZ domain protein	RSp0626/3e-12/---	NA
CL286.Contig1_All	3068	0.2	1.02	2.3505	6.59184e-08	1.05378e-06	Up	gi|646706120|gb|KDR13507.1|/0/Threonyl-tRNA synthetase, cytoplasmic [Zootermopsis nevadensis]	gi|157115842|ref|XM_001658259.1|/3e-16/Aedes aegypti threonyl-tRNA synthetase partial mRNA	sp|Q9D0R2|SYTC_MOUSE/0.0/Threonine--tRNA ligase, cytoplasmic OS=Mus musculus GN=Tars PE=1 SV=2	api:100161706/0.0/threonyl-tRNA synthetase, cytoplasmic-like; K01868 threonyl-tRNA synthetase [EC:6.1.1.3]	SPBC25H2.02/0.0/---	biological_process:GO:0006435//threonyl-tRNA aminoacylation;cellular_component:GO:0005737//cytoplasm;molecular_function:GO:0005524//ATP binding;GO:0004829//threonine-tRNA ligase activity;
Unigene3261_All	1306	8.1	41.27	2.3491	6.75656e-105	8.08046e-103	Up	gi|261326520|emb|CBH09481.1|/7.78505e-15/hypothetical protein, conserved [Trypanosoma brucei gambiense DAL972]	NA	sp|P97399|DSPP_MOUSE/1e-09/Dentin sialophosphoprotein OS=Mus musculus GN=Dspp PE=1 SV=2	dme:Dmel_CG18255/2e-07/Strn-Mlck; Stretchin-Mlck (EC:2.7.11.- 2.7.11.17 2.7.11.18); K00907 myosin-light-chain kinase [EC:2.7.11.18]	NA	NA
CL1731.Contig1_All	955	0.46	2.34	2.3468	9.24314e-06	0.000113432	Up	gi|291233561|ref|XP_002736721.1|/4.05176e-22/PREDICTED: uncharacterized protein LOC100367271 [Saccoglossus kowalevskii]	NA	sp|Q6GR16|EPABB_XENLA/3e-07/Embryonic polyadenylate-binding protein B OS=Xenopus laevis GN=epabp-b PE=2 SV=1	spu:583425/4e-22/similar to zinc finger, SWIM domain containing 2; K15716 E3 ubiquitin-protein ligase ZSWIM2 [EC:6.3.2.19]	NA	NA
Unigene13320_All	581	0.7	3.54	2.33832	9.116e-05	0.000943376	Up	NA	NA	NA	NA	NA	NA
Unigene14682_All	1652	0.3	1.51	2.33151	4.39438e-06	5.61568e-05	Up	gi|646698611|gb|KDR09690.1|/1.75021e-33/Ninjurin-2 [Zootermopsis nevadensis]	gi|498965468|ref|XM_004525535.1|/1e-08/PREDICTED: Ceratitis capitata ninjurin-1-like (LOC101461681), mRNA	sp|Q92982|NINJ1_HUMAN/1e-18/Ninjurin-1 OS=Homo sapiens GN=NINJ1 PE=1 SV=2	bfo:BRAFLDRAFT_117812/2e-08/hypothetical protein; K14822 rRNA-processing protein CGR1	NA	NA
CL1553.Contig1_All	8729	0.4	2.01	2.32912	8.58146e-38	4.66898e-36	Up	gi|646712932|gb|KDR17478.1|/1.29886e-169/Liprin-beta-1 [Zootermopsis nevadensis]	gi|54649953|emb|CR394541.16|/2e-07/Zebrafish DNA sequence from clone DKEY-51M5 in linkage group 22, complete sequence	sp|Q8C8U0|LIPB1_MOUSE/3e-95/Liprin-beta-1 OS=Mus musculus GN=Ppfibp1 PE=1 SV=3	oaa:100075123/7e-34/uncharacterized LOC100075123; K13172 serine/arginine repetitive matrix protein 2	Cgl1939/4e-19/---	NA
Unigene1814_All	4056	0.09	0.45	2.32193	5.80452e-05	0.000617056	Up	gi|82596114|ref|XP_726128.1|/2.53287e-16/hypothetical protein [Plasmodium yoelii yoelii 17XNL] &gt;gi|23481405|gb|EAA17693.1| hypothetical protein [Plasmodium yoelii yoelii] &gt;gi|564274840|gb|ETB56318.1| hypothetical protein YYC_05750 [Plasmodium yoelii 17X] &gt;gi|675233926|emb|CDU19709.1| conserved Plasmodium protein, unknown function [Plasmodium yoelii] &gt;gi|675239238|emb|CDZ17142.1| conse…	gi|353233529|emb|HE601630.1|/1e-25/Schistosoma mansoni strain Puerto Rico chromosome 7, complete genome	sp|P31231|CASQ1_RANES/1e-16/Calsequestrin-1 OS=Rana esculenta PE=1 SV=1	ame:726272/3e-16/RANBP2; Ran-binding protein 2; K12172 E3 SUMO-protein ligase RanBP2	YOR054c/1e-16/---	molecular_function:GO:0005509//calcium ion binding;
Unigene9729_All	1142	2.53	12.55	2.31048	3.46136e-28	1.51049e-26	Up	gi|597844911|gb|EYB94441.1|/5.40388e-06/hypothetical protein Y032_0171g292 [Ancylostoma ceylanicum]	NA	NA	NA	NA	NA
CL1016.Contig8_All	423	1.87	9.23	2.30329	2.19034e-07	3.30953e-06	Up	gi|341876686|gb|EGT32621.1|/2.90966e-09/hypothetical protein CAEBREN_02796 [Caenorhabditis brenneri]	gi|30141987|gb|AC132580.2|/4e-08/Mus musculus BAC clone RP24-388H18 from chromosome 9, complete sequence	sp|P18503|CAS4_EPHMU/6e-08/Short-chain collagen C4 (Fragment) OS=Ephydatia muelleri PE=2 SV=1	mmu:228980/2e-08/Taf4a, 135kDa, AI450312, TAFII130, TAFII135, Taf2c1; TAF4A RNA polymerase II, TATA box binding protein (TBP)-associated factor; K03129 transcription initiation factor TFIID subunit 4	NA	NA
CL2501.Contig2_All	2795	1.85	9.01	2.284	3.00664e-50	2.05473e-48	Up	gi|646704295|gb|KDR12560.1|/7.19024e-36/G-protein coupled receptor Mth2 [Zootermopsis nevadensis]	NA	sp|Q9VXD9|MTH1_DROME/3e-26/Probable G-protein coupled receptor Mth-like 1 OS=Drosophila melanogaster GN=mthl1 PE=2 SV=1	dme:Dmel_CG4521/1e-25/mthl1; methuselah-like 1; K04599 G protein-coupled receptor Mth (Methuselah protein)	NA	NA
CL2637.Contig2_All	744	0.63	3.06	2.28011	3.10688e-05	0.000346554	Up	gi|148927340|gb|ABR19819.1|/7.10634e-65/secretory leukocyte proteinase inhibitor [Litopenaeus vannamei]	gi|148927339|gb|EF467169.1|/0.0/Litopenaeus vannamei secretory leukocyte proteinase inhibitor mRNA, complete cds	sp|A4K2W7|WFDC5_AOTNA/1e-08/WAP four-disulfide core domain protein 5 OS=Aotus nancymaae GN=WFDC5 PE=3 SV=1	NA	NA	NA
CL341.Contig13_All	6346	0.13	0.63	2.27684	2.52932e-09	4.70149e-08	Up	gi|571576187|ref|XP_006561414.1|/0/PREDICTED: sorbin and SH3 domain-containing protein 2-like isoform X12 [Apis mellifera]	gi|442623180|ref|NM_001273931.1|/6e-07/Drosophila melanogaster CAP (CAP), transcript variant Y, mRNA	sp|Q62417|SRBS1_MOUSE/1e-60/Sorbin and SH3 domain-containing protein 1 OS=Mus musculus GN=Sorbs1 PE=1 SV=2	cfa:100686806/2e-77/SORBS1; sorbin and SH3 domain containing 1; K06086 sorbin and SH3 domain containing 1	SPAC140.02/5e-07/---	NA
CL1862.Contig1_All	1670	0.77	3.7	2.26459	5.60744e-13	1.34759e-11	Up	gi|674262180|emb|CDJ02038.1|/6.76501e-25/hypothetical protein EmuJ_000682350 [Echinococcus multilocularis] &gt;gi|674574819|emb|CDS39320.1| hypothetical protein EmuJ_000682350 [Echinococcus multilocularis]	NA	sp|Q9UF83|YM012_HUMAN/6e-21/Uncharacterized protein DKFZp434B061 OS=Homo sapiens PE=2 SV=2	rno:313620/1e-18/Srrm1; serine/arginine repetitive matrix 1; K13171 serine/arginine repetitive matrix protein 1	NA	NA
CL2406.Contig3_All	1980	0.82	3.94	2.2645	1.15738e-16	3.36901e-15	Up	gi|646721972|gb|KDR23116.1|/1.4827e-29/hypothetical protein L798_15198 [Zootermopsis nevadensis]	NA	sp|Q9UQ35|SRRM2_HUMAN/3e-07/Serine/arginine repetitive matrix protein 2 OS=Homo sapiens GN=SRRM2 PE=1 SV=2	oaa:100075123/5e-07/uncharacterized LOC100075123; K13172 serine/arginine repetitive matrix protein 2	NA	NA
CL1650.Contig2_All	1237	0.41	1.97	2.2645	1.0629e-05	0.000128757	Up	NA	NA	NA	mdo:100018249/7e-06/uncharacterized LOC100018249; K13172 serine/arginine repetitive matrix protein 2	NA	NA
CL2142.Contig1_All	995	21.67	103.91	2.26156	9.05538e-186	1.73932e-183	Up	gi|25143299|ref|NP_492875.2|/3.02371e-07/Protein RSR-1 [Caenorhabditis elegans] &gt;gi|19571645|emb|CAB04214.3| Protein RSR-1 [Caenorhabditis elegans]	NA	sp|Q5ZMJ9|SRRM1_CHICK/1e-06/Serine/arginine repetitive matrix protein 1 OS=Gallus gallus GN=SRRM1 PE=2 SV=1	cel:F28D9.1/2e-08/rsr-1; SR protein related family member (rsr-1); K13171 serine/arginine repetitive matrix protein 1	NA	NA
CL1845.Contig1_All	1270	0.29	1.39	2.26096	6.68944e-05	0.000705508	Up	gi|646696296|gb|KDR08688.1|/5.0574e-80/hypothetical protein L798_01586 [Zootermopsis nevadensis]	NA	sp|Q96BN8|OTUL_HUMAN/3e-43/Ubiquitin thioesterase otulin OS=Homo sapiens GN=OTULIN PE=1 SV=3	NA	NA	NA
CL2142.Contig3_All	943	33.18	158.99	2.26055	4.04118e-267	1.05629e-264	Up	gi|25143299|ref|NP_492875.2|/1.77617e-06/Protein RSR-1 [Caenorhabditis elegans] &gt;gi|19571645|emb|CAB04214.3| Protein RSR-1 [Caenorhabditis elegans]	NA	NA	cel:F28D9.1/9e-08/rsr-1; SR protein related family member (rsr-1); K13171 serine/arginine repetitive matrix protein 1	NA	NA
CL2110.Contig2_All	2024	0.23	1.1	2.2578	1.27168e-05	0.000152157	Up	gi|348585511|ref|XP_003478515.1|/5.60378e-32/PREDICTED: LOW QUALITY PROTEIN: methionine-R-sulfoxide reductase B1 [Cavia porcellus]	NA	sp|Q52KJ8|MSRB1_RAT/2e-33/Methionine-R-sulfoxide reductase B1 OS=Rattus norvegicus GN=Msrb1 PE=3 SV=2	rno:685059/8e-33/Sepx1, selX; selenoprotein X, 1; K07305 peptide-methionine (R)-S-oxide reductase [EC:1.8.4.12]	MA0449/8e-09/---	NA
Unigene12906_All	5242	2.93	14.01	2.25748	6.32116e-144	9.42745e-142	Up	gi|646705918|gb|KDR13390.1|/2.49312e-104/Leucine-rich repeat-containing protein 70 [Zootermopsis nevadensis]	NA	sp|Q52KR2|LRIG2_MOUSE/5e-33/Leucine-rich repeats and immunoglobulin-like domains protein 2 OS=Mus musculus GN=Lrig2 PE=1 SV=1	gga:424899/7e-36/CPN2; carboxypeptidase N, polypeptide 2; K13023 carboxypeptidase N regulatory subunit	alr0124_1/8e-17/---	NA
Unigene3272_All	4285	16.5	78.72	2.25426	0	0	Up	gi|356651196|gb|AET34915.1|/1.56451e-32/heat shock protein 21 [Macrobrachium rosenbergii]	gi|19850368|gb|AF359949.1|/1e-81/Penaeus (Litopenaeus) vannamei microsatellite TUMXLv10.146 sequence	sp|P82147|L2EFL_DROME/6e-12/Protein lethal(2)essential for life OS=Drosophila melanogaster GN=l(2)efl PE=1 SV=1	dya:Dyak_GE11545/2e-11/GE11545 gene product from transcript GE11545-RA; K09542 crystallin, alpha B	NA	NA
Unigene11410_All	2109	0.3	1.43	2.25298	5.27028e-07	7.61817e-06	Up	gi|241602473|ref|XP_002405193.1|/3.97401e-113/F-box protein, putative [Ixodes scapularis] &gt;gi|215500577|gb|EEC10071.1| F-box protein, putative [Ixodes scapularis]	NA	sp|Q6P3S6|FBX42_HUMAN/7e-85/F-box only protein 42 OS=Homo sapiens GN=FBXO42 PE=1 SV=1	nvi:100118031/2e-110/NV15906; F-box only protein 42-like; K10317 F-box protein 42	NA	NA
Unigene3623_All	1243	0.88	4.19	2.25137	7.1696e-11	1.49735e-09	Up	gi|260814928|ref|XP_002602165.1|/1.48267e-68/hypothetical protein BRAFLDRAFT_268357 [Branchiostoma floridae] &gt;gi|229287472|gb|EEN58177.1| hypothetical protein BRAFLDRAFT_268357 [Branchiostoma floridae]	NA	sp|Q6DJI9|ZCRB1_XENLA/4e-69/Zinc finger CCHC-type and RNA-binding motif-containing protein 1 OS=Xenopus laevis GN=zcrb1 PE=2 SV=1	xtr:100135752/6e-69/zcrb1, madp-1, madp1, rbm36, zcchc19; zinc finger CCHC-type and RNA binding motif 1; K13154 U11/U12 small nuclear ribonucleoprotein 31 kDa protein	all2777/9e-10/---	molecular_function:GO:1901363//heterocyclic compound binding;GO:0097159//organic cyclic compound binding;GO:0046872//metal ion binding;
Unigene3425_All	2611	0.16	0.76	2.24793	4.83328e-05	0.000522794	Up	gi|405970507|gb|EKC35405.1|/1.09629e-22/hypothetical protein CGI_10021010 [Crassostrea gigas]	NA	NA	NA	NA	NA
Unigene11383_All	2398	0.26	1.23	2.24207	8.14664e-07	1.15262e-05	Up	gi|307191669|gb|EFN75143.1|/2.01246e-07/hypothetical protein EAI_15550 [Harpegnathos saltator]	gi|29367453|emb|AL928672.14|/3e-34/Zebrafish DNA sequence from clone CH211-136O4 in linkage group 10, complete sequence	NA	NA	NA	NA
Unigene1786_All	2084	0.37	1.75	2.24176	4.12718e-08	6.77724e-07	Up	gi|675374140|gb|KFM67042.1|/7.10879e-14/Death ligand signal enhancer, partial [Stegodyphus mimosarum]	NA	sp|Q14154|DELE_HUMAN/4e-08/Death ligand signal enhancer OS=Homo sapiens GN=KIAA0141 PE=1 SV=3	ame:724401/2e-08/protein sel-1 homolog 2-like; K07126	mlr0590/2e-06/---	NA
Unigene8596_All	4760	1.07	5.05	2.23867	1.25385e-47	8.17224e-46	Up	gi|646709446|gb|KDR15295.1|/5.2011e-93/Leucine-rich repeat-containing protein 16A [Zootermopsis nevadensis]	gi|124053329|emb|CR855257.16|/4e-07/Zebrafish DNA sequence from clone DKEY-149I7 in linkage group 24, complete sequence	sp|Q5VZK9|LR16A_HUMAN/1e-29/Leucine-rich repeat-containing protein 16A OS=Homo sapiens GN=LRRC16A PE=1 SV=1	pon:100439550/1e-07/NK-tumor recognition protein-like; K12740 NK-tumor recognition protein	NA	NA
CL627.Contig4_All	2682	0.21	0.99	2.23704	7.27622e-07	1.03933e-05	Up	gi|321474203|gb|EFX85168.1|/3.50521e-40/hypothetical protein DAPPUDRAFT_98603 [Daphnia pulex]	NA	sp|Q94901|LARK_DROME/3e-21/RNA-binding protein lark OS=Drosophila melanogaster GN=lark PE=1 SV=1	spu:587717/9e-27/similar to RNA binding motif protein 4; K13187 RNA-binding protein 4	Rv1078/6e-07/---	NA
CL261.Contig4_All	2159	0.33	1.55	2.23173	1.18423e-07	1.83527e-06	Up	gi|83283004|gb|ABC01063.1|/0/HSP70 [Procambarus clarkii]	gi|224042051|gb|FJ167398.1|/0.0/Fenneropenaeus chinensis heat shock protein 70 mRNA, complete cds	sp|Q9U639|HSP7D_MANSE/0.0/Heat shock 70 kDa protein cognate 4 OS=Manduca sexta PE=2 SV=1	ame:409418/0.0/Hsc70-4; heat shock protein cognate 4; K03283 heat shock 70kDa protein 1/8	SPAC13G7.02c/0.0/---	NA
CL2301.Contig1_All	3736	0.23	1.08	2.23133	3.91746e-09	7.13017e-08	Up	gi|642923391|ref|XP_008193728.1|/0/PREDICTED: protein still life, isoform SIF type 1 [Tribolium castaneum]	gi|442630394|ref|NM_079908.3|/3e-23/Drosophila melanogaster still life (sif), transcript variant A, mRNA	sp|P91620|SIF2_DROME/0.0/Protein still life, isoforms C/SIF type 2 OS=Drosophila melanogaster GN=sif PE=2 SV=2	tca:662876/0.0/similar to AGAP006590-PD; K05731 T-cell lymphoma invasion and metastasis	SPCC645.07/2e-08/---	biological_process:GO:0035023//regulation of Rho protein signal transduction;cellular_component:GO:0005622//intracellular;molecular_function:GO:0005057//receptor signaling protein activity;GO:0005543//phospholipid binding;GO:0005089//Rho guanyl-nucleotide exchange factor activity;
CL2334.Contig1_All	2896	0.42	1.97	2.22973	2.44006e-12	5.62412e-11	Up	gi|607362316|gb|EZA56570.1|/1.03071e-52/Rho GDP-dissociation inhibitor [Cerapachys biroi]	NA	sp|Q4R4J0|GDIR1_MACFA/6e-43/Rho GDP-dissociation inhibitor 1 OS=Macaca fascicularis GN=ARHGDIA PE=2 SV=1	api:100161595/3e-51/Rhogdi; Rho GDP dissociation inhibitor; K12462 Rho GDP-dissociation inhibitor	NA	cellular_component:GO:0005737//cytoplasm;molecular_function:GO:0005094//Rho GDP-dissociation inhibitor activity;
CL1456.Contig1_All	2299	0.54	2.53	2.22811	1.57931e-12	3.68709e-11	Up	gi|241616916|ref|XP_002408075.1|/7.95176e-54/membrane protein, putative [Ixodes scapularis] &gt;gi|215502912|gb|EEC12406.1| membrane protein, putative [Ixodes scapularis]	NA	sp|Q4R5V2|EMC7_MACFA/5e-48/ER membrane protein complex subunit 7 OS=Macaca fascicularis GN=EMC7 PE=2 SV=1	NA	NA	NA
Unigene59_All	3188	0.37	1.73	2.22517	8.92894e-12	1.97371e-10	Up	gi|675376140|gb|KFM69042.1|/2.21437e-129/Epithelial chloride channel protein, partial [Stegodyphus mimosarum]	NA	sp|P54281|ECLC_BOVIN/4e-98/Epithelial chloride channel protein OS=Bos taurus PE=2 SV=1	spu:592210/3e-101/similar to Clca1 protein; K05030 calcium-activated chloride channel family member 4	NA	NA
CL2487.Contig2_All	4139	0.68	3.17	2.22088	9.53854e-27	4.01728e-25	Up	gi|645004182|ref|XP_008212855.1|/9.12625e-46/PREDICTED: proline-rich extensin-like protein EPR1 [Nasonia vitripennis]	NA	sp|Q75JC9|Y8484_DICDI/3e-41/Uncharacterized protein DDB_G0271670 OS=Dictyostelium discoideum GN=DDB_G0271670 PE=4 SV=1	tgu:100230922/1e-31/similar to polyadenylate binding protein-interacting protein 1; K14322 polyadenylate-binding protein-interacting protein 1	Rv3876/8e-22/---	NA
Unigene13264_All	571	1	4.64	2.21412	1.6459e-05	0.000193823	Up	gi|187037166|emb|CAP23832.1|/1.9107e-16/Protein CBG02739 [Caenorhabditis briggsae]	gi|384404244|gb|JN900509.1|/1e-61/Paralichthys olivaceus clone scaffold123_22000 microsatellite sequence	sp|P49756|RBM25_HUMAN/4e-16/RNA-binding protein 25 OS=Homo sapiens GN=RBM25 PE=1 SV=3	aga:AgaP_AGAP011395/6e-17/AGAP011395-PA; K06225 patched 1	NA	biological_process:GO:0055114//oxidation-reduction process;molecular_function:GO:0000166//nucleotide binding;GO:0016491//oxidoreductase activity;
Unigene9730_All	1273	2.42	11.16	2.20526	1.04315e-26	4.3788e-25	Up	gi|557186606|emb|CDJ45869.1|/8.00535e-17/zinc finger (C2H2 type) protein, putative [Eimeria brunetti]	gi|342326389|gb|JF284564.1|/4e-23/Cherax quadricarinatus clone V1-1690 DNA helicase B-like protein mRNA, partial cds	sp|Q63627|SFR15_RAT/3e-11/Splicing factor, arginine/serine-rich 15 (Fragment) OS=Rattus norvegicus GN=Scaf4 PE=2 SV=1	dmo:Dmoj_GI13464/3e-14/GI13464 gene product from transcript GI13464-RA; K08867 WNK lysine deficient protein kinase [EC:2.7.11.1]	MA1892/1e-07/---	NA
Unigene1664_All	5462	0.18	0.83	2.20511	3.13802e-10	6.27456e-09	Up	gi|646705167|gb|KDR13034.1|/6.55819e-148/Myotubularin-related protein 14 [Zootermopsis nevadensis]	gi|390347699|ref|XM_777586.3|/1e-10/PREDICTED: Strongylocentrotus purpuratus myotubularin-related protein 14-like (LOC577354), mRNA	sp|Q8NCE2|MTMRE_HUMAN/4e-105/Myotubularin-related protein 14 OS=Homo sapiens GN=MTMR14 PE=1 SV=2	dme:Dmel_CG6542/8e-102/EDTP; Egg-derived tyrosine phosphatase (EC:3.1.3.48); K01104 protein-tyrosine phosphatase [EC:3.1.3.48]	XF1267/5e-06/---	NA
CL176.Contig6_All	7136	2.22	10.18	2.19711	1.45041e-138	2.02054e-136	Up	gi|340709692|ref|XP_003393436.1|/2.5159e-59/PREDICTED: hypothetical protein LOC100644874 [Bombus terrestris]	NA	sp|Q0KIC3|Y3427_DROME/5e-35/Uncharacterized protein CG43427 OS=Drosophila melanogaster GN=CG43427 PE=2 SV=1	nvi:100123436/4e-57/NV12048; uncharacterized LOC100123436; K06084 F-box protein 20	Rv3876/1e-07/---	NA
CL162.Contig9_All	1044	1.7	7.75	2.18866	8.68956e-16	2.40256e-14	Up	gi|71649745|ref|XP_813586.1|/1.44565e-39/trans-sialidase [Trypanosoma cruzi strain CL Brener]	NA	sp|P17437|XP2_XENLA/2e-29/Skin secretory protein xP2 OS=Xenopus laevis GN=p2 PE=1 SV=2	mmu:12835/2e-27/Col6a3, AI507288, Col6a-3; collagen, type VI, alpha 3; K06238 collagen, type VI, alpha	CC3441/5e-21/---	NA
CL1322.Contig2_All	1847	0.61	2.78	2.1882	4.64348e-11	9.85195e-10	Up	gi|307189141|gb|EFN73589.1|/0/Serine/threonine-protein phosphatase 2A 65 kDa regulatory subunit A alpha isoform [Camponotus floridanus]	gi|47087054|ref|NM_213376.1|/2e-16/Danio rerio protein phosphatase 2, regulatory subunit A, alpha (ppp2r1a), mRNA >gi|28277975|gb|BC046055.1| Danio rerio protein phosphatase 2 (formerly 2A), regulatory subunit A (PR 65), alpha isoform, mRNA (cDNA clone MGC:56296 IMAGE:5603012), complete cds	sp|P30153|2AAA_HUMAN/0.0/Serine/threonine-protein phosphatase 2A 65 kDa regulatory subunit A alpha isoform OS=Homo sapiens GN=PPP2R1A PE=1 SV=4	nvi:100117468/0.0/NV13353; serine/threonine-protein phosphatase 2A 65 kDa regulatory subunit A alpha isoform-like; K03456 protein phosphatase 2 (formerly 2A), regulatory subunit A	NA	NA
CL1862.Contig2_All	1688	0.89	4.03	2.1789	1.38699e-13	3.44089e-12	Up	gi|674262180|emb|CDJ02038.1|/1.80626e-25/hypothetical protein EmuJ_000682350 [Echinococcus multilocularis] &gt;gi|674574819|emb|CDS39320.1| hypothetical protein EmuJ_000682350 [Echinococcus multilocularis]	gi|35208893|emb|AL844157.5|/1e-23/Mouse DNA sequence from clone RP24-313C24 on chromosome 4, complete sequence	sp|P98088|MUC5A_HUMAN/4e-22/Mucin-5AC (Fragments) OS=Homo sapiens GN=MUC5AC PE=1 SV=3	rno:313620/9e-19/Srrm1; serine/arginine repetitive matrix 1; K13171 serine/arginine repetitive matrix protein 1	Cgl1939/8e-07/---	NA
CL316.Contig5_All	2063	1.78	8.03	2.17352	1.19198e-31	5.80065e-30	Up	gi|578842251|ref|XP_006726133.1|/3.84189e-20/PREDICTED: uncharacterized protein LOC102724930 isoform X1 [Homo sapiens]	gi|22779500|gb|AC091158.11|/6e-20/Mus musculus Strain C57BL6/J chromosome 6 BAC, RP23-109E8, Complete Sequence, complete sequence	sp|Q869E1|DNLI1_DICDI/1e-09/DNA ligase 1 OS=Dictyostelium discoideum GN=lig1 PE=3 SV=1	tgu:100219403/2e-08/uncharacterized LOC100219403; K14822 rRNA-processing protein CGR1	NA	NA
Unigene8534_All	4410	0.65	2.93	2.17239	1.6021e-25	6.38674e-24	Up	gi|478345912|gb|AGI96978.1|/0/myosin H [Nilaparvata lugens]	gi|338224461|gb|HM217878.1|/4e-50/Scylla paramamosain isolate 2 myosin heavy chain mRNA, partial cds	sp|Q99323|MYSN_DROME/0.0/Myosin heavy chain, non-muscle OS=Drosophila melanogaster GN=zip PE=1 SV=2	tca:663025/0.0/Mhc2; myosin heavy chain 2; K10352 myosin heavy chain	YHR023w/7e-65/---	NA
CL514.Contig4_All	4010	0.3	1.35	2.16993	2.10602e-11	4.54048e-10	Up	gi|646700808|gb|KDR10792.1|/0/Poly(U)-binding-splicing factor half pint [Zootermopsis nevadensis]	gi|380016391|ref|XM_003692121.1|/7e-21/PREDICTED: Apis florea poly(U)-binding-splicing factor half pint-like (LOC100863168), mRNA	sp|Q8T6B9|PUF68_DROME/2e-166/Poly(U)-binding-splicing factor half pint OS=Drosophila melanogaster GN=pUf68 PE=1 SV=2	ame:725115/7e-180/poly(U)-binding-splicing factor half pint-like; K12838 poly(U)-binding-splicing factor PUF60	SPAC17A2.09c/3e-11/---	NA
Unigene14458_All	3840	0.32	1.44	2.16993	1.73445e-11	3.76178e-10	Up	gi|356651196|gb|AET34915.1|/6.21656e-41/heat shock protein 21 [Macrobrachium rosenbergii]	gi|507680331|ref|XM_004710370.1|/2e-15/PREDICTED: Echinops telfairi zinc finger protein 428 (ZNF428), mRNA	sp|Q8BTI8|SRRM2_MOUSE/2e-18/Serine/arginine repetitive matrix protein 2 OS=Mus musculus GN=Srrm2 PE=1 SV=3	oaa:100075123/2e-21/uncharacterized LOC100075123; K13172 serine/arginine repetitive matrix protein 2	NA	NA
CL384.Contig2_All	1612	0.35	1.57	2.16534	4.39438e-06	5.61285e-05	Up	gi|460027843|gb|AFJ11397.2|/3.65635e-161/prostaglandin F synthase [Penaeus monodon]	gi|460027842|gb|JN003884.2|/0.0/Penaeus monodon prostaglandin F synthase mRNA, complete cds	sp|P15122|ALDR_RABIT/1e-96/Aldose reductase OS=Oryctolagus cuniculus GN=AKR1B1 PE=2 SV=3	tca:657943/3e-116/similar to CG6084-PA, isoform A; K00011 aldehyde reductase [EC:1.1.1.21]	slr0942/7e-64/---	NA
CL763.Contig3_All	2783	0.28	1.25	2.15843	9.77866e-08	1.53137e-06	Up	gi|411013040|gb|AFV99179.1|/2.65128e-06/autophagy-related protein 8 [Litopenaeus vannamei] &gt;gi|411013042|gb|AFV99180.1| autophagy-related protein 8 [Penaeus monodon]	gi|411013041|gb|JQ410231.1|/6e-33/Penaeus monodon autophagy-related protein 8 mRNA, complete cds	NA	NA	NA	NA
CL2524.Contig2_All	1773	1.26	5.62	2.15715	3.38966e-19	1.0676e-17	Up	gi|195481719|ref|XP_002101751.1|/5.02291e-175/Hex-A [Drosophila yakuba] &gt;gi|194189275|gb|EDX02859.1| Hex-A [Drosophila yakuba]	gi|212289007|emb|CU570769.17|/2e-10/Zebrafish DNA sequence from clone CH211-103A14 in linkage group 22, complete sequence	sp|Q9NFT7|HXK2_DROME/1e-132/Hexokinase type 2 OS=Drosophila melanogaster GN=Hex-t2 PE=2 SV=4	dya:Dyak_GE17799/2e-176/Dyak_Hex-A; GE17799 gene product from transcript GE17799-RA; K00844 hexokinase [EC:2.7.1.1]	SPAC24H6.04/2e-78/---	biological_process:GO:0016310//phosphorylation;GO:0006096//glycolytic process;GO:0001678//cellular glucose homeostasis;GO:0060361//flight;cellular_component:GO:0005829//cytosol;molecular_function:GO:0019158//mannokinase activity;GO:0005524//ATP binding;GO:0008865//fructokinase activity;GO:0004340//glucokinase activity;
CL1031.Contig4_All	6753	2.67	11.83	2.14754	2.64574e-148	4.09025e-146	Up	gi|646709150|gb|KDR15158.1|/0/RING finger protein nhl-1 [Zootermopsis nevadensis]	gi|194757851|ref|XM_001961140.1|/4e-48/Drosophila ananassae GF11130 (Dana\GF11130), mRNA	sp|Q03601|NHL1_CAEEL/5e-81/RING finger protein nhl-1 OS=Caenorhabditis elegans GN=nhl-1 PE=1 SV=2	aga:AgaP_AGAP007135/0.0/AGAP007135-PA; K12035 tripartite motif-containing protein 71	all0422/2e-34/---	NA
CL855.Contig2_All	4604	0.21	0.93	2.14684	1.37674e-09	2.62647e-08	Up	gi|646692560|gb|KDR07454.1|/0/hypothetical protein L798_02823, partial [Zootermopsis nevadensis]	gi|338825311|gb|AH010680.2|SEG_AF332859S/7e-06/Mus musculus diadenosine triphosphate hydrolase (Fhit) gene, partial cds	sp|Q9VW71|FAT2_DROME/4e-159/Fat-like cadherin-related tumor suppressor homolog OS=Drosophila melanogaster GN=kug PE=2 SV=3	mmu:18129/4e-38/Notch2, AI853703, N2; Notch gene homolog 2 (Drosophila); K02599 Notch	NA	NA
CL1406.Contig3_All	2784	18.93	83.74	2.14524	0	0	Up	gi|644992982|ref|XP_008203060.1|/7.15347e-36/PREDICTED: uncharacterized protein LOC100123914 isoform X5 [Nasonia vitripennis]	gi|512884001|ref|XM_004920120.1|/7e-17/PREDICTED: Xenopus (Silurana) tropicalis serine-rich adhesin for platelets-like (LOC101730637), partial mRNA	sp|Q54VC4|ASCC2_DICDI/5e-32/Activating signal cointegrator 1 complex subunit 2 homolog OS=Dictyostelium discoideum GN=ascc2 PE=3 SV=2	nvi:100123914/3e-37/NV14164; uncharacterized LOC100123914; K08867 WNK lysine deficient protein kinase [EC:2.7.11.1]	STM0960/3e-15/---	NA
CL361.Contig5_All	14127	0.35	1.54	2.1375	3.99046e-42	2.36388e-40	Up	gi|380029537|ref|XP_003698426.1|/0/PREDICTED: uncharacterized protein LOC100869084 [Apis florea]	gi|251829647|gb|GQ325799.1|/4e-22/Apis mellifera jazigo mRNA, partial cds	sp|Q2V2M9|FHOD3_HUMAN/5e-171/FH1/FH2 domain-containing protein 3 OS=Homo sapiens GN=FHOD3 PE=1 SV=2	dme:Dmel_CG18255/8e-51/Strn-Mlck; Stretchin-Mlck (EC:2.7.11.- 2.7.11.17 2.7.11.18); K00907 myosin-light-chain kinase [EC:2.7.11.18]	aq_629/8e-16/---	NA
CL2772.Contig10_All	2569	34.71	152.57	2.13605	0	0	Up	gi|356651196|gb|AET34915.1|/1.00963e-28/heat shock protein 21 [Macrobrachium rosenbergii]	NA	sp|Q9NZW4|DSPP_HUMAN/9e-16/Dentin sialophosphoprotein OS=Homo sapiens GN=DSPP PE=1 SV=2	gga:422716/2e-14/CENPE; centromere protein E, 312kDa; K11498 centromeric protein E	NA	NA
Unigene14683_All	3001	0.95	4.17	2.13405	7.13848e-24	2.70133e-22	Up	gi|646698089|gb|KDR09436.1|/8.10622e-126/Calcium-independent phospholipase A2-gamma [Zootermopsis nevadensis]	gi|37651863|gb|AC134535.4|/4e-06/Mus musculus BAC clone RP24-371E20 from chromosome 7, complete sequence	sp|Q5XTS1|PLPL8_RABIT/3e-100/Calcium-independent phospholipase A2-gamma OS=Oryctolagus cuniculus GN=PNPLA8 PE=1 SV=1	cin:100181039/3e-33/similar to MGC83523 protein; K01047 phospholipase A2 [EC:3.1.1.4]	VC0178/2e-14/---	NA
Unigene11347_All	2941	0.26	1.14	2.13245	2.29724e-07	3.45663e-06	Up	gi|697014881|ref|XP_009584890.1|/4.07951e-114/PREDICTED: WW domain-binding protein 11 [Fulmarus glacialis]	gi|147901184|ref|NM_001086495.1|/1e-21/Xenopus laevis uncharacterized protein MGC68961 (MGC68961), mRNA	sp|Q5PQQ2|WBP11_RAT/2e-111/WW domain-binding protein 11 OS=Rattus norvegicus GN=Wbp11 PE=2 SV=1	ame:411218/1e-119/uncharacterized LOC411218; K12866 WW domain-binding protein 11	Rv3876/1e-14/---	NA
CL2444.Contig2_All	1337	0.47	2.06	2.13191	3.64866e-06	4.73672e-05	Up	gi|321456507|gb|EFX67613.1|/1.463e-141/hypothetical protein DAPPUDRAFT_63809 [Daphnia pulex]	gi|170043957|ref|XM_001849580.1|/1e-16/Culex quinquefasciatus threonine dehydrogenase, mRNA	sp|Q2KIR8|TDH_BOVIN/1e-118/L-threonine 3-dehydrogenase, mitochondrial OS=Bos taurus GN=TDH PE=2 SV=1	cqu:CpipJ_CPIJ008256/4e-141/threonine dehydrogenase; K15789 threonine 3-dehydrogenase [EC:1.1.1.103]	TVN0454/3e-76/---	biological_process:GO:0044237//cellular metabolic process;molecular_function:GO:0000166//nucleotide binding;GO:0003824//catalytic activity;GO:0050662//coenzyme binding;
CL316.Contig4_All	1530	1.6	6.98	2.12516	2.80272e-20	9.22859e-19	Up	gi|355745378|gb|EHH50003.1|/1.03255e-08/hypothetical protein EGM_00760, partial [Macaca fascicularis]	gi|33457282|gb|AC140053.4|/3e-21/Mus musculus BAC clone RP23-258J2 from chromosome 19, complete sequence	NA	dre:572249/2e-06/cyclic nucleotide-gated channel rod photoreceptor subunit alpha-like; K04948 cyclic nucleotide gated channel alpha 1	NA	NA
CL1130.Contig1_All	1339	0.92	4.01	2.1239	5.98526e-11	1.25934e-09	Up	gi|523576893|gb|EPR63552.1|/4.29291e-08/hypothetical protein TGGT1_248740 [Toxoplasma gondii GT1]	NA	sp|P15771|NUCL_CHICK/4e-07/Nucleolin OS=Gallus gallus GN=NCL PE=1 SV=1	mdo:100020734/6e-09/nucleolin-like; K11294 nucleolin	NA	NA
CL627.Contig3_All	2991	0.17	0.74	2.12199	2.54088e-05	0.000289535	Up	gi|321474203|gb|EFX85168.1|/3.9787e-40/hypothetical protein DAPPUDRAFT_98603 [Daphnia pulex]	NA	sp|Q94901|LARK_DROME/4e-21/RNA-binding protein lark OS=Drosophila melanogaster GN=lark PE=1 SV=1	spu:587717/1e-26/similar to RNA binding motif protein 4; K13187 RNA-binding protein 4	Rv1078/7e-07/---	NA
CL496.Contig1_All	3327	12.66	55.03	2.11994	0	0	Up	gi|195109771|ref|XP_001999455.1|/3.44339e-32/GI24519 [Drosophila mojavensis] &gt;gi|193916049|gb|EDW14916.1| GI24519 [Drosophila mojavensis]	gi|242107195|emb|FN411426.1|/8e-11/Equus caballus microsatellite DNA, locus ABGe6549	sp|Q24400|MLP2_DROME/1e-32/Muscle LIM protein Mlp84B OS=Drosophila melanogaster GN=Mlp84B PE=1 SV=1	ssc:100622890/4e-16/cysteine and glycine-rich protein 1-like; K09377 cysteine and glycine-rich protein	NA	NA
CL5.Contig1_All	2276	0.21	0.91	2.11548	3.10688e-05	0.000346707	Up	gi|646701283|gb|KDR11088.1|/5.50877e-124/RING finger protein 207, partial [Zootermopsis nevadensis]	NA	sp|Q6ZRF8|RN207_HUMAN/3e-96/RING finger protein 207 OS=Homo sapiens GN=RNF207 PE=2 SV=2	oaa:100075123/4e-15/uncharacterized LOC100075123; K13172 serine/arginine repetitive matrix protein 2	CC3494_1/1e-07/---	NA
Unigene2352_All	3965	45.54	197.31	2.11526	0	0	Up	gi|665806624|ref|XP_008551559.1|/9.16128e-96/PREDICTED: 5&apos;-nucleotidase domain-containing protein 1 [Microplitis demolitor]	NA	sp|Q5TFE4|NT5D1_HUMAN/1e-61/5'-nucleotidase domain-containing protein 1 OS=Homo sapiens GN=NT5DC1 PE=1 SV=1	xtr:100135182/2e-29/abhd10; abhydrolase domain containing 10; K13702 abhydrolase domain-containing protein 10	NA	NA
CL1655.Contig2_All	1785	0.33	1.42	2.10535	1.32846e-05	0.000158353	Up	gi|321464252|gb|EFX75261.1|/2.0162e-131/hypothetical protein DAPPUDRAFT_231247 [Daphnia pulex]	NA	sp|Q58CP0|IDH3G_BOVIN/2e-117/Isocitrate dehydrogenase [NAD] subunit gamma, mitochondrial OS=Bos taurus GN=IDH3G PE=2 SV=1	tca:662903/2e-131/similar to isocitrate dehydrogenase; K00030 isocitrate dehydrogenase (NAD+) [EC:1.1.1.41]	YNL037c/2e-90/---	biological_process:GO:0006099//tricarboxylic acid cycle;molecular_function:GO:0000287//magnesium ion binding;GO:0004449//isocitrate dehydrogenase (NAD+) activity;GO:0051287//NAD binding;
CL294.Contig4_All	2389	0.37	1.59	2.10343	3.39698e-08	5.6182e-07	Up	gi|321460570|gb|EFX71611.1|/0/hypothetical protein DAPPUDRAFT_327006 [Daphnia pulex]	gi|551526184|ref|XM_005814513.1|/4e-61/PREDICTED: Xiphophorus maculatus moesin-like (LOC102221775), mRNA	sp|Q29GR8|MOEH_DROPS/0.0/Moesin/ezrin/radixin homolog 1 OS=Drosophila pseudoobscura pseudoobscura GN=Moe PE=3 SV=3	ecb:100065348/0.0/MSN; moesin; K05763 moesin	MK0690/5e-13/---	NA
Unigene743_All	853	0.89	3.82	2.1017	1.55487e-06	2.12748e-05	Up	gi|646691502|gb|KDR07129.1|/2.46461e-41/Succinate dehydrogenase subunit 5, mitochondrial [Zootermopsis nevadensis]	NA	sp|Q178L7|SDHF2_AEDAE/8e-38/Succinate dehydrogenase assembly factor 2, mitochondrial OS=Aedes aegypti GN=AAEL005866 PE=3 SV=1	NA	YOL071w/5e-19/---	NA
Unigene12854_All	2635	0.21	0.9	2.09954	2.03168e-05	0.000234675	Up	gi|301072323|gb|ADK56123.1|/0/integrin beta subunit [Litopenaeus vannamei]	gi|301072322|gb|GQ889365.1|/0.0/Litopenaeus vannamei integrin beta subunit mRNA, complete cds	sp|P11584|ITBX_DROME/0.0/Integrin beta-PS OS=Drosophila melanogaster GN=mys PE=1 SV=3	tca:657674/0.0/similar to CG1560-PA; K05719 integrin beta 1	NA	NA
CL460.Contig3_All	206	4.79	20.5	2.09753	2.03168e-05	0.000234782	Up	gi|672572182|gb|KFH11157.1|/6.85818e-19/putative tRNA splicing endonuclease [Toxoplasma gondii VAND]	gi|53828868|gb|AC127581.4|/5e-12/Mus musculus BAC clone RP24-88B13 from 9, complete sequence	sp|Q75JC9|Y8484_DICDI/2e-20/Uncharacterized protein DDB_G0271670 OS=Dictyostelium discoideum GN=DDB_G0271670 PE=4 SV=1	mdo:100031345/6e-18/transcription elongation factor SPT5-like; K15172 transcription elongation factor SPT5	XF1267/2e-16/---	NA
CL1054.Contig1_All	8520	3.74	15.92	2.08973	1.37196e-242	3.34469e-240	Up	gi|15425683|dbj|BAB64298.1|/0/Kettin [Procambarus clarkii]	gi|15425682|dbj|AB055862.1|/0.0/Procambarus clarkii mRNA for Kettin, complete cds	sp|Q9I7U4|TITIN_DROME/0.0/Titin OS=Drosophila melanogaster GN=sls PE=1 SV=3	pon:100435464/2e-122/titin-like; K12567 titin [EC:2.7.11.1]	Rv3876/8e-06/---	NA
Unigene12915_All	4632	0.12	0.51	2.08746	2.03168e-05	0.000234889	Up	gi|675377883|gb|KFM70785.1|/3.34741e-129/Group XV phospholipase A2, partial [Stegodyphus mimosarum]	NA	sp|Q8WMP9|PAG15_BOVIN/3e-105/Group XV phospholipase A2 OS=Bos taurus GN=PLA2G15 PE=1 SV=1	tca:654991/2e-123/similar to CG31683-PA; K06129 lysophospholipase III [EC:3.1.1.5]	NA	NA
Unigene15228_All	1602	0.4	1.7	2.08746	6.92056e-06	8.60539e-05	Up	gi|154332073|ref|XP_001561853.1|/1.69817e-17/putative microtubule-associated protein, partial [Leishmania braziliensis MHOM/BR/75/M2904] &gt;gi|134059174|emb|CAM36873.1| putative microtubule-associated protein, partial [Leishmania braziliensis MHOM/BR/75/M2904]	NA	sp|Q9UF83|YM012_HUMAN/1e-13/Uncharacterized protein DKFZp434B061 OS=Homo sapiens PE=2 SV=2	oaa:100075123/7e-13/uncharacterized LOC100075123; K13172 serine/arginine repetitive matrix protein 2	DR2417m/1e-06/---	NA
CL497.Contig2_All	3241	0.32	1.36	2.08746	7.67992e-09	1.35126e-07	Up	gi|221271983|sp|B2DCR8.1|CTX_SEPES/4.75226e-95/RecName: Full=SE-cephalotoxin; Short=SE-ctx; Flags: Precursor [Sepia esculenta] &gt;gi|183014166|dbj|BAG24412.1| SE-cephalotoxin [Sepia esculenta]	gi|78126880|gb|AC168206.7|/2e-23/Mus musculus chromosome 1, clone RP23-17B20, complete sequence	sp|B2DCR8|CTX_SEPES/6e-97/SE-cephalotoxin OS=Sepia esculenta PE=1 SV=1	aga:AgaP_AGAP011395/4e-10/AGAP011395-PA; K06225 patched 1	NA	NA
CL341.Contig6_All	3285	0.53	2.25	2.08586	2.6682e-14	6.86101e-13	Up	gi|383851627|ref|XP_003701333.1|/0/PREDICTED: uncharacterized protein LOC100875671 [Megachile rotundata]	gi|442623180|ref|NM_001273931.1|/3e-07/Drosophila melanogaster CAP (CAP), transcript variant Y, mRNA	sp|Q62417|SRBS1_MOUSE/2e-60/Sorbin and SH3 domain-containing protein 1 OS=Mus musculus GN=Sorbs1 PE=1 SV=2	pon:100171946/2e-75/SORBS1; sorbin and SH3 domain containing 1; K06086 sorbin and SH3 domain containing 1	DR0479/8e-07/---	NA
Unigene6783_All	2258	0.56	2.37	2.08139	1.41643e-10	2.91496e-09	Up	gi|340712615|ref|XP_003394851.1|/0/PREDICTED: nucleolar GTP-binding protein 2-like [Bombus terrestris]	gi|557331190|ref|XM_006038384.1|/6e-17/PREDICTED: Alligator sinensis guanine nucleotide binding protein-like 2 (nucleolar) (GNL2), mRNA	sp|Q99LH1|NOG2_MOUSE/0.0/Nucleolar GTP-binding protein 2 OS=Mus musculus GN=Gnl2 PE=2 SV=2	nvi:100116782/0.0/NV15815; nucleolar GTP-binding protein 2-like; K14537 nuclear GTP-binding protein	SPAC6F6.03c/6e-141/---	NA
Unigene3491_All	1944	0.26	1.1	2.08092	5.99698e-05	0.000634854	Up	gi|675372527|gb|KFM65429.1|/3.52547e-68/Cysteine and glycine-rich protein 2, partial [Stegodyphus mimosarum]	NA	sp|P47875|CSRP1_RAT/2e-44/Cysteine and glycine-rich protein 1 OS=Rattus norvegicus GN=Csrp1 PE=2 SV=2	dre:378726/1e-45/csrp1a, cb796, csrp1, zgc:77332; cysteine and glycine-rich protein 1a; K09377 cysteine and glycine-rich protein	NA	NA
CL1325.Contig2_All	1653	39.76	168.18	2.08062	0	0	Up	gi|557227535|emb|CDJ35351.1|/3.00626e-09/hypothetical protein EMH_0025540 [Eimeria mitis]	gi|545686768|ref|NM_001283225.1|/1e-08/Macaca fascicularis Neurotrophin receptor-interacting factor homolog (ZNF274), mRNA >gi|67968462|dbj|AB168473.1| Macaca fascicularis testis cDNA clone: QtsA-12436, similar to human zinc finger protein 274 (ZNF274), transcript variantZNF274c, mRNA, RefSeq: NM_133502.1	sp|Q9UF83|YM012_HUMAN/8e-07/Uncharacterized protein DKFZp434B061 OS=Homo sapiens PE=2 SV=2	acs:100566566/2e-06/probable ATP-dependent RNA helicase DDX46-like; K12811 ATP-dependent RNA helicase DDX46/PRP5 [EC:3.6.4.13]	SA0334/2e-06/---	NA
CL1220.Contig2_All	5129	1.02	4.31	2.07912	2.69292e-40	1.53775e-38	Up	gi|242016676|ref|XP_002428876.1|/5.94267e-135/hypothetical protein Phum_PHUM407130 [Pediculus humanus corporis] &gt;gi|212513640|gb|EEB16138.1| hypothetical protein Phum_PHUM407130 [Pediculus humanus corporis]	gi|380017731|ref|XM_003692753.1|/1e-10/PREDICTED: Apis florea phosphatidate phosphatase LPIN2-like (LOC100868646), mRNA	sp|Q9BQK8|LPIN3_HUMAN/3e-98/Phosphatidate phosphatase LPIN3 OS=Homo sapiens GN=LPIN3 PE=1 SV=3	ame:410201/1e-128/phosphatidate phosphatase LPIN1-like; K15728 phosphatidate phosphatase LPIN [EC:3.1.3.4]	SPAC1952.13/8e-65/---	NA
Unigene9836_All	1678	0.68	2.87	2.07744	1.76322e-09	3.32129e-08	Up	gi|241626371|ref|XP_002407910.1|/1.20007e-29/conserved hypothetical protein [Ixodes scapularis] &gt;gi|215501086|gb|EEC10580.1| conserved hypothetical protein [Ixodes scapularis]	NA	sp|Q9VRJ2|FITM_DROME/2e-31/FIT family protein CG10671 OS=Drosophila melanogaster GN=CG10671 PE=1 SV=1	NA	NA	NA
CL2101.Contig2_All	2223	0.38	1.6	2.074	9.77866e-08	1.53042e-06	Up	gi|283483328|emb|CAX20734.1|/0/putative 5&apos;-nucleotidase [Chorthippus parallelus]	NA	sp|P29240|5NTD_DIPOM/4e-38/5'-nucleotidase OS=Diplobatis ommata PE=2 SV=1	dme:Dmel_CG11883/1e-162/CG11883 gene product from transcript CG11883-RA (EC:3.1.3.5); K01081 5'-nucleotidase [EC:3.1.3.5]	BH0026_2/5e-53/---	NA
Unigene9947_All	5042	0.22	0.92	2.06413	1.76322e-09	3.32376e-08	Up	gi|607356819|gb|EZA51315.1|/9.87864e-159/RING finger protein [Cerapachys biroi]	gi|195115466|ref|XM_002002242.1|/2e-09/Drosophila mojavensis GI17301 (Dmoj\GI17301), mRNA	sp|Q96EP0|RNF31_HUMAN/2e-97/E3 ubiquitin-protein ligase RNF31 OS=Homo sapiens GN=RNF31 PE=1 SV=1	ame:410237/5e-146/uncharacterized LOC410237; K11974 E3 ubiquitin-protein ligase RNF31 [EC:6.3.2.19]	RSp0884/4e-10/---	NA
CL2783.Contig4_All	4441	0.56	2.33	2.05683	1.00907e-19	3.26325e-18	Up	gi|665798136|ref|XP_008546929.1|/0/PREDICTED: anoctamin-8-like isoform X2 [Microplitis demolitor]	gi|74013560|gb|AC133098.7|/3e-57/Mus musculus BAC clone RP23-336L12 from chromosome 6, complete sequence	sp|Q6PB70|ANO8_MOUSE/5e-121/Anoctamin-8 OS=Mus musculus GN=Ano8 PE=2 SV=3	dgr:Dgri_GH10918/6e-167/GH10918 gene product from transcript GH10918-RA; K13982 probable ATP-dependent RNA helicase DDX4 [EC:3.6.4.13]	DR2133/3e-08/---	NA
CL460.Contig6_All	4109	1.46	6.07	2.05573	5.89192e-45	3.64351e-43	Up	gi|642913178|ref|XP_008201424.1|/0/PREDICTED: uncharacterized protein LOC663955 isoform X4 [Tribolium castaneum]	gi|354790157|gb|JN954658.1|/4e-16/Mus musculus targeted non-conditional, lacZ-tagged mutant allele Itga11:tm1e(KOMP)Wtsi; transgenic	sp|Q75JC9|Y8484_DICDI/2e-60/Uncharacterized protein DDB_G0271670 OS=Dictyostelium discoideum GN=DDB_G0271670 PE=4 SV=1	tgu:100220116/4e-43/similar to mucin 2; K10955 intestinal mucin-2	XF1267/4e-31/---	NA
Unigene5040_All	2966	0.26	1.08	2.05445	8.13192e-07	1.15311e-05	Up	gi|124518460|gb|ABN13875.1|/0/hemocyte transglutaminase [Litopenaeus vannamei]	gi|124518459|gb|EF081004.1|/0.0/Litopenaeus vannamei hemocyte transglutaminase mRNA, complete cds	sp|Q05187|TGMH_TACTR/8e-173/Hemocyte protein-glutamine gamma-glutamyltransferase OS=Tachypleus tridentatus PE=1 SV=1	rno:60335/1e-131/Tgm1; transglutaminase 1 (K polypeptide epidermal type I, protein-glutamine-gamma-glutamyltransferase) (EC:2.3.2.13); K05619 transglutaminase 1 [EC:2.3.2.13]	NA	NA
CL2364.Contig1_All	3147	0.46	1.91	2.05387	4.9655e-12	1.11215e-10	Up	gi|646694845|gb|KDR08142.1|/0/Splicing factor 3 subunit 1 [Zootermopsis nevadensis]	gi|326935506|ref|XM_003213763.1|/1e-15/PREDICTED: Meleagris gallopavo splicing factor 3a, subunit 1, 120kDa (SF3A1), mRNA	sp|A2VDN6|SF3A1_BOVIN/0.0/Splicing factor 3A subunit 1 OS=Bos taurus GN=SF3A1 PE=2 SV=1	ame:409883/0.0/SF3A1, SAP114, SF3a120, prp-21; splicing factor 3a, subunit 1, 120kDa; K12825 splicing factor 3A subunit 1	Rv3876/2e-12/---	NA
Unigene13053_All	3352	18.6	76.98	2.04918	0	0	Up	gi|189031345|gb|ACD74843.1|/0/trehalose-6-phosphate synthase [Fenneropenaeus chinensis]	gi|189031344|gb|EU555435.1|/0.0/Fenneropenaeus chinensis trehalose-6-phosphate synthase (TPS) mRNA, complete cds	sp|Q54K57|TPSA_DICDI/1e-101/Alpha,alpha-trehalose-phosphate synthase [UDP-forming] A OS=Dictyostelium discoideum GN=tpsA PE=2 SV=1	api:100158991/0.0/alpha,alpha-trehalose-phosphate synthase [UDP-forming] A-like; K16055 trehalose 6-phosphate synthase/phosphatase [EC:2.4.1.15 3.1.3.12]	SPAC328.03/7e-91/---	NA
CL57.Contig1_All	5421	2.3	9.46	2.04021	1.33273e-89	1.39628e-87	Up	gi|123445462|ref|XP_001311491.1|/2.97377e-84/hypothetical protein [Trichomonas vaginalis G3] &gt;gi|121893302|gb|EAX98561.1| conserved hypothetical protein [Trichomonas vaginalis G3]	gi|545887646|ref|XM_005674056.1|/8e-06/PREDICTED: Sus scrofa family with sequence similarity 50, member A (FAM50A), transcript variant X2, mRNA	sp|A2ASS6|TITIN_MOUSE/2e-47/Titin OS=Mus musculus GN=Ttn PE=1 SV=1	pon:100435464/2e-44/titin-like; K12567 titin [EC:2.7.11.1]	STM0960/3e-22/---	NA
Unigene3262_All	2293	11.51	47.25	2.03743	3.28856e-182	6.22225e-180	Up	gi|356651196|gb|AET34915.1|/6.69894e-53/heat shock protein 21 [Macrobrachium rosenbergii]	NA	sp|P02515|HSP22_DROME/5e-10/Heat shock protein 22 OS=Drosophila melanogaster GN=Hsp22 PE=1 SV=4	tca:657196/6e-11/similar to heat shock protein 1; K09542 crystallin, alpha B	NA	biological_process:GO:0044260//cellular macromolecule metabolic process;GO:0006139//nucleobase-containing compound metabolic process;molecular_function:GO:0003824//catalytic activity;
CL805.Contig2_All	3408	6.9	28.3	2.03613	1.02555e-164	1.73345e-162	Up	gi|557184886|emb|CDJ57979.1|/1.63912e-37/hypothetical protein, conserved [Eimeria maxima]	gi|195392408|ref|XM_002054814.1|/5e-06/Drosophila virilis GJ24670 (Dvir\GJ24670), mRNA	sp|Q54UW4|Y0777_DICDI/2e-33/Bromodomain-containing protein DDB_G0280777 OS=Dictyostelium discoideum GN=DDB_G0280777 PE=4 SV=1	aga:AgaP_AGAP004734/2e-34/AGAP004734-PA; K14972 PAX-interacting protein 1	STM0960/6e-18/---	NA
CL818.Contig2_All	1738	0.62	2.54	2.03449	1.16247e-08	2.01458e-07	Up	gi|702441760|gb|AIW09155.1|/4.17604e-142/AMP-activated protein kinase gamma subunit, partial [Carcinus maenas]	gi|346230667|gb|JN134158.1|/3e-43/Homarus americanus AMP-activated protein kinase gamma subunit mRNA, partial cds	sp|Q91WG5|AAKG2_MOUSE/6e-106/5'-AMP-activated protein kinase subunit gamma-2 OS=Mus musculus GN=Prkag2 PE=1 SV=2	spu:756927/9e-110/uncharacterized LOC756927; K07200 5'-AMP-activated protein kinase, regulatory gamma subunit	YGL115w/2e-50/---	biological_process:GO:0009267//cellular response to starvation;GO:0006468//protein phosphorylation;GO:2001020//regulation of response to DNA damage stimulus;GO:0042595//behavioral response to starvation;GO:0006914//autophagy;GO:0042632//cholesterol homeostasis;GO:0030730//sequestering of triglyceride;GO:0006629//lipid metabolic process;GO:0045787//positive regulation of cell cycle;cellular_compon…
Unigene12918_All	2345	0.69	2.8	2.02076	2.56908e-12	5.91075e-11	Up	gi|646723479|gb|KDR24076.1|/1.8943e-119/Solute carrier family 25 member 36, partial [Zootermopsis nevadensis]	gi|527272723|ref|XM_005154130.1|/3e-06/PREDICTED: Melopsittacus undulatus solute carrier family 25 (pyrimidine nucleotide carrier ), member 36 (SLC25A36), mRNA	sp|Q5ZKP7|S2536_CHICK/5e-95/Solute carrier family 25 member 36 OS=Gallus gallus GN=SLC25A36 PE=2 SV=1	tca:663998/2e-109/similar to CG18317-PA; K15116 solute carrier family 25, member 33/36	NA	biological_process:GO:0006810//transport;cellular_component:GO:0016020//membrane;
CL1985.Contig1_All	1931	1.8	7.3	2.0199	1.31958e-24	5.0846e-23	Up	gi|665805017|ref|XP_008550680.1|/1.55178e-108/PREDICTED: mitochondrial ornithine transporter 1 [Microplitis demolitor]	NA	sp|Q9Y619|ORNT1_HUMAN/3e-81/Mitochondrial ornithine transporter 1 OS=Homo sapiens GN=SLC25A15 PE=1 SV=1	nvi:100122917/2e-106/NV14500; mitochondrial ornithine transporter 1-like; K15101 solute carrier family 25 (mitochondrial ornithine transporter) member 2/15	NA	NA
Unigene3258_All	1291	16.93	68.44	2.01526	1.19805e-141	1.71613e-139	Up	gi|356651196|gb|AET34915.1|/6.6649e-19/heat shock protein 21 [Macrobrachium rosenbergii]	NA	sp|P02515|HSP22_DROME/2e-11/Heat shock protein 22 OS=Drosophila melanogaster GN=Hsp22 PE=1 SV=4	dya:Dyak_GE11545/1e-09/GE11545 gene product from transcript GE11545-RA; K09542 crystallin, alpha B	NA	NA
CL245.Contig2_All	3330	0.26	1.05	2.01381	2.80148e-07	4.18801e-06	Up	gi|646718741|gb|KDR21110.1|/3.38362e-96/Equilibrative nucleoside transporter 3 [Zootermopsis nevadensis]	NA	sp|Q99808|S29A1_HUMAN/9e-75/Equilibrative nucleoside transporter 1 OS=Homo sapiens GN=SLC29A1 PE=1 SV=3	aag:AaeL_AAEL010123/6e-92/equilibrative nucleoside transporter; K15014 solute carrier family 29 (equilibrative nucleoside transporter), member 1/2/3	NA	NA
CL471.Contig1_All	5164	16.9	68.17	2.01211	0	0	Up	gi|557758554|ref|XP_005179004.1|/0/PREDICTED: 6-phosphofructokinase-like isoform X1 [Musca domestica]	gi|126571556|gb|EF102107.1|/1e-121/Litopenaeus vannamei phosphofructokinase mRNA, partial cds	sp|P52034|K6PF_DROME/0.0/6-phosphofructokinase OS=Drosophila melanogaster GN=Pfk PE=2 SV=2	api:100160659/0.0/6-phosphofructokinase-like; K00850 6-phosphofructokinase [EC:2.7.1.11]	SPBC16H5.02/0.0/---	NA
Unigene1894_All	1743	0.33	1.33	2.01089	4.70662e-05	0.000510182	Up	gi|405973847|gb|EKC38537.1|/6.70145e-31/Serine/threonine-protein kinase PAK 6 [Crassostrea gigas]	NA	sp|Q5M9F1|RBM34_RAT/3e-27/RNA-binding protein 34 OS=Rattus norvegicus GN=Rbm34 PE=2 SV=1	nvi:100115183/9e-32/NV18665; nucleolar protein 12-like; K14837 nucleolar protein 12	SPAC16E8.06c/5e-18/---	NA
CL1885.Contig1_All	1917	0.69	2.78	2.01042	3.24664e-10	6.47642e-09	Up	gi|505850029|ref|XP_004618468.1|/5.37706e-53/PREDICTED: solute carrier family 22 member 20 [Sorex araneus]	NA	sp|Q80UJ1|S22AK_MOUSE/2e-50/Solute carrier family 22 member 20 OS=Mus musculus GN=Slc22a20 PE=1 SV=1	ssc:100514149/6e-51/SLC22A20; solute carrier family 22, member 20; K08216 MFS transporter, OCT family, solute carrier family 22 (organic anion transporter), member 20	SMa1447/6e-14/---	NA
Unigene8346_All	986	0.84	3.37	2.00429	1.86597e-06	2.51648e-05	Up	gi|704560255|ref|XP_010182496.1|/2.22159e-95/PREDICTED: ribosome biogenesis protein BRX1 homolog [Mesitornis unicolor]	NA	sp|Q8TDN6|BRX1_HUMAN/2e-91/Ribosome biogenesis protein BRX1 homolog OS=Homo sapiens GN=BRIX1 PE=1 SV=2	nvi:100120579/1e-94/NV10087; ribosome biogenesis protein BRX1 homolog; K14820 ribosome biogenesis protein BRX1	YOL077c/3e-63/---	NA
CL2745.Contig5_All	4662	1.31	5.25	2.00275	1.1625e-42	6.95142e-41	Up	gi|646715586|gb|KDR19135.1|/0/C-jun-amino-terminal kinase-interacting protein 3 [Zootermopsis nevadensis]	gi|354797855|gb|JN962356.1|/3e-39/Mus musculus targeted KO-first, conditional ready, lacZ-tagged mutant allele Crtc1:tm1a(EUCOMM)Wtsi; transgenic	sp|O60271|JIP4_HUMAN/0.0/C-Jun-amino-terminal kinase-interacting protein 4 OS=Homo sapiens GN=SPAG9 PE=1 SV=4	xtr:100170186/0.0/mapk8ip3, jip3, jsap1, syd2; mitogen-activated protein kinase 8 interacting protein 3; K04436 mitogen-activated protein kinase 8 interacting protein 3	NA	NA
CL1895.Contig2_All	1969	0.39	1.56	2	1.55487e-06	2.12633e-05	Up	gi|665817371|ref|XP_008557453.1|/4.4279e-34/PREDICTED: uncharacterized protein LOC103578228, partial [Microplitis demolitor]	NA	sp|P98088|MUC5A_HUMAN/3e-11/Mucin-5AC (Fragments) OS=Homo sapiens GN=MUC5AC PE=1 SV=3	cfa:448784/1e-08/MUC1; mucin 1, cell surface associated; K06568 mucin 1, transmembrane	NA	NA
Unigene3378_All	4750	0.85	3.38	1.99149	4.6985e-28	2.03982e-26	Up	NA	gi|256032251|gb|GQ379216.1|/6e-34/Myrmecia brevinoda clone Mbre67 microsatellite sequence	sp|B2RY56|RBM25_MOUSE/6e-06/RNA-binding protein 25 OS=Mus musculus GN=Rbm25 PE=1 SV=2	NA	NA	NA
CL151.Contig4_All	1627	10.41	41.32	1.98887	4.72156e-108	5.78311e-106	Up	gi|557168020|emb|CDJ57124.1|/7.70575e-42/hypothetical protein EMWEY_00006690 [Eimeria maxima]	gi|354797070|gb|JN961571.1|/2e-16/Mus musculus targeted KO-first, conditional ready, lacZ-tagged mutant allele Myo1h:tm1a(KOMP)Wtsi; transgenic	sp|Q55F68|CYAD_DICDI/5e-32/Adenylate cyclase, terminal-differentiation specific OS=Dictyostelium discoideum GN=acrA PE=1 SV=1	aga:AgaP_AGAP004734/7e-36/AGAP004734-PA; K14972 PAX-interacting protein 1	YBR112c/1e-17/---	NA
CL199.Contig3_All	2492	4.33	17.17	1.98745	4.35046e-71	3.84326e-69	Up	gi|241638524|ref|XP_002410764.1|/5.68842e-37/dual specificty phosphatase, putative [Ixodes scapularis] &gt;gi|215503529|gb|EEC13023.1| dual specificty phosphatase, putative [Ixodes scapularis]	gi|255528741|gb|AE014187.2|/6e-11/Plasmodium falciparum 3D7 chromosome 14, complete sequence	sp|Q5RD73|DUS3_PONAB/2e-32/Dual specificity protein phosphatase 3 OS=Pongo abelii GN=DUSP3 PE=2 SV=1	dre:568344/7e-36/dusp3, si:bz18k17.3, si:rp71-18k17.3; dual specificity phosphatase 3 (vaccinia virus phosphatase VH1-related); K14165 dual specificity phosphatase [EC:3.1.3.16 3.1.3.48]	SPBC17A3.06/1e-10/---	biological_process:GO:0002683//negative regulation of immune system process;GO:0043409//negative regulation of MAPK cascade;GO:0006470//protein dephosphorylation;GO:0048518//positive regulation of biological process;cellular_component:GO:0044424//intracellular part;molecular_function:GO:0004721//phosphoprotein phosphatase activity;
Unigene21523_All	2049	0.5	1.98	1.9855	5.06602e-08	8.21778e-07	Up	gi|646704141|gb|KDR12479.1|/8.23352e-23/hypothetical protein L798_13723 [Zootermopsis nevadensis]	gi|50724747|emb|BX323037.10|/8e-07/Zebrafish DNA sequence from clone DKEYP-8B6 in linkage group 24, complete sequence	sp|Q6AXX3|Z385D_RAT/2e-10/Zinc finger protein 385D OS=Rattus norvegicus GN=Znf385d PE=2 SV=1	NA	NA	NA
CL2337.Contig1_All	2119	0.7	2.77	1.98446	7.11628e-11	1.48866e-09	Up	gi|568252127|gb|ETN61501.1|/2.9563e-07/rbm25 protein [Anopheles darlingi]	gi|26891538|gb|AY152422.1|/6e-26/Mus musculus glandular kallikrein 12 (Gk12) pseudogene, complete sequence	sp|B2RY56|RBM25_MOUSE/2e-07/RNA-binding protein 25 OS=Mus musculus GN=Rbm25 PE=1 SV=2	aga:AgaP_AGAP004546/4e-08/AGAP004546-PA; K12822 RNA-binding protein 25	NA	NA
CL1275.Contig4_All	3079	1.81	7.16	1.98397	6.41978e-38	3.5231e-36	Up	gi|242010749|ref|XP_002426121.1|/3.22286e-77/conserved hypothetical protein [Pediculus humanus corporis] &gt;gi|212510168|gb|EEB13383.1| conserved hypothetical protein [Pediculus humanus corporis]	gi|149696920|emb|CR855331.14|/7e-36/Zebrafish DNA sequence from clone CH211-153F2 in linkage group 19, complete sequence	sp|P21525|FOSLA_DROME/4e-35/Transcription factor kayak, isoforms A/B/F OS=Drosophila melanogaster GN=kay PE=1 SV=4	tca:655024/5e-61/kay, GLEAN_11870; kayak; K09031 fos-like antigen, invertebrate	Cgl1939/2e-12/---	NA
CL163.Contig1_All	1538	0.44	1.74	1.98351	1.59715e-05	0.00018852	Up	gi|646709987|gb|KDR15626.1|/2.95266e-96/putative carboxypeptidase PM20D1 [Zootermopsis nevadensis]	NA	sp|Q08BB2|P2012_DANRE/2e-86/Probable carboxypeptidase PM20D1.2 OS=Danio rerio GN=pm20d1.2 PE=2 SV=1	dre:768158/6e-86/pm20d1.2, pm20d1, zgc:154035; peptidase M20 domain containing 1, tandem duplicate 2 (EC:3.4.17.-); K13049 carboxypeptidase PM20D1 [EC:3.4.17.-]	RSp0487/7e-66/---	NA
CL805.Contig3_All	1520	3.32	12.97	1.96592	1.49616e-32	7.38008e-31	Up	gi|557177085|emb|CDJ29825.1|/5.56735e-39/hypothetical protein, conserved [Eimeria mitis]	gi|195392408|ref|XM_002054814.1|/2e-06/Drosophila virilis GJ24670 (Dvir\GJ24670), mRNA	sp|Q55F68|CYAD_DICDI/8e-33/Adenylate cyclase, terminal-differentiation specific OS=Dictyostelium discoideum GN=acrA PE=1 SV=1	aga:AgaP_AGAP004734/2e-34/AGAP004734-PA; K14972 PAX-interacting protein 1	STM0960/1e-19/---	NA
Unigene3260_All	2558	2.24	8.74	1.96413	1.35884e-37	7.36154e-36	Up	gi|356651196|gb|AET34915.1|/3.00874e-41/heat shock protein 21 [Macrobrachium rosenbergii]	NA	sp|P02515|HSP22_DROME/1e-13/Heat shock protein 22 OS=Drosophila melanogaster GN=Hsp22 PE=1 SV=4	tca:657196/4e-13/similar to heat shock protein 1; K09542 crystallin, alpha B	NA	NA
CL1905.Contig1_All	4143	0.29	1.13	1.9622	4.80588e-09	8.64172e-08	Up	gi|332022142|gb|EGI62464.1|/8.10921e-111/Protein SMG7 [Acromyrmex echinatior]	gi|73853558|gb|AC163650.2|/6e-06/Mus musculus BAC clone RP24-383A20 from chromosome 13, complete sequence	sp|Q92540|SMG7_HUMAN/2e-67/Protein SMG7 OS=Homo sapiens GN=SMG7 PE=1 SV=2	nvi:100122190/2e-123/Smg6, NV11186; Smg-6 protein; K14409 protein SMG7	NA	NA
CL1275.Contig5_All	5986	1.38	5.35	1.95487	7.18966e-54	5.20819e-52	Up	gi|242010749|ref|XP_002426121.1|/1.64181e-75/conserved hypothetical protein [Pediculus humanus corporis] &gt;gi|212510168|gb|EEB13383.1| conserved hypothetical protein [Pediculus humanus corporis]	gi|255528741|gb|AE014187.2|/1e-29/Plasmodium falciparum 3D7 chromosome 14, complete sequence	sp|B4M5T7|FOSL_DROVI/3e-40/Transcription factor kayak OS=Drosophila virilis GN=kay PE=3 SV=1	tca:655024/2e-61/kay, GLEAN_11870; kayak; K09031 fos-like antigen, invertebrate	Cgl1939/3e-12/---	NA
CL818.Contig3_All	3183	0.39	1.51	1.953	5.62098e-09	1.00362e-07	Up	gi|383862359|ref|XP_003706651.1|/2.19152e-161/PREDICTED: uncharacterized protein LOC100882269 [Megachile rotundata]	gi|346230667|gb|JN134158.1|/5e-43/Homarus americanus AMP-activated protein kinase gamma subunit mRNA, partial cds	sp|Q91WG5|AAKG2_MOUSE/3e-106/5'-AMP-activated protein kinase subunit gamma-2 OS=Mus musculus GN=Prkag2 PE=1 SV=2	spu:756927/2e-109/uncharacterized LOC756927; K07200 5'-AMP-activated protein kinase, regulatory gamma subunit	YGL115w/7e-50/---	biological_process:GO:0009267//cellular response to starvation;GO:2001020//regulation of response to DNA damage stimulus;GO:0042595//behavioral response to starvation;GO:0006914//autophagy;GO:0030730//sequestering of triglyceride;GO:0042632//cholesterol homeostasis;GO:0006629//lipid metabolic process;GO:0045787//positive regulation of cell cycle;cellular_component:GO:0005634//nucleus;GO:0005737//…
CL2386.Contig2_All	920	36.79	142.4	1.95256	8.39804e-194	1.67657e-191	Up	NA	NA	NA	NA	NA	NA
Unigene14451_All	2731	0.23	0.89	1.95217	3.64066e-05	0.000402202	Up	gi|675388120|gb|KFM81017.1|/1.15184e-38/Microtubule-associated proteins 1A/1B light chain 3C, partial [Stegodyphus mimosarum]	gi|554860840|ref|XM_005940469.1|/2e-08/PREDICTED: Haplochromis burtoni microtubule-associated proteins 1A/1B light chain 3C-like (LOC102314021), mRNA	sp|Q9BXW4|MLP3C_HUMAN/1e-37/Microtubule-associated proteins 1A/1B light chain 3C OS=Homo sapiens GN=MAP1LC3C PE=1 SV=1	gga:421504/2e-39/MAP1LC3C; microtubule-associated protein 1 light chain 3 gamma; K10435 microtubule-associated protein 1 light chain	NA	NA
CL1186.Contig6_All	4700	1.56	6.03	1.95061	1.35537e-47	8.81131e-46	Up	gi|380030191|ref|XP_003698737.1|/1.44528e-87/PREDICTED: uncharacterized protein LOC100870963 [Apis florea]	gi|354796639|gb|JN961140.1|/8e-15/Mus musculus targeted non-conditional, lacZ-tagged mutant allele Arid3a:tm1e(KOMP)Wtsi; transgenic	sp|P98088|MUC5A_HUMAN/3e-14/Mucin-5AC (Fragments) OS=Homo sapiens GN=MUC5AC PE=1 SV=3	hsa:4583/4e-12/MUC2, MLP, MUC-2, SMUC; mucin 2, oligomeric mucus/gel-forming; K10955 intestinal mucin-2	NA	NA
Unigene21532_All	1792	0.35	1.35	1.94753	3.09736e-05	0.000347788	Up	gi|646689193|gb|KDR06501.1|/6.044e-51/BRCA1-A complex subunit BRE [Zootermopsis nevadensis]	NA	sp|Q5REX9|BRE_PONAB/3e-47/BRCA1-A complex subunit BRE OS=Pongo abelii GN=BRE PE=2 SV=1	acs:100563067/4e-47/BRCA1-A complex subunit BRE-like; K12173 BRCA1-A complex subunit BRE	NA	NA
CL2825.Contig1_All	841	0.91	3.51	1.94753	1.86065e-05	0.000216697	Up	gi|350402953|ref|XP_003486655.1|/1.11105e-22/PREDICTED: hypothetical protein LOC100741094, partial [Bombus impatiens]	gi|403314533|gb|JX036577.1|/5e-40/Micrurus fulvius clone FQ6DGU405F35D8 microsatellite sequence	sp|Q5T200|ZC3HD_HUMAN/4e-20/Zinc finger CCCH domain-containing protein 13 OS=Homo sapiens GN=ZC3H13 PE=1 SV=1	mdo:100019699/1e-19/RBM25; RNA binding motif protein 25; K12822 RNA-binding protein 25	NA	NA
CL2092.Contig3_All	908	1.38	5.32	1.94676	1.38267e-08	2.38315e-07	Up	gi|195132462|ref|XP_002010662.1|/6.37978e-06/GI21584 [Drosophila mojavensis] &gt;gi|193907450|gb|EDW06317.1| GI21584 [Drosophila mojavensis]	gi|166240821|emb|CU459001.7|/6e-21/Zebrafish DNA sequence from clone CH73-146D21 in linkage group 8, complete sequence	sp|P18160|SPLA_DICDI/7e-06/Dual specificity protein kinase splA OS=Dictyostelium discoideum GN=splA PE=1 SV=3	NA	NA	NA
CL361.Contig3_All	9989	0.54	2.08	1.94555	1.00481e-35	5.26361e-34	Up	gi|380029537|ref|XP_003698426.1|/0/PREDICTED: uncharacterized protein LOC100869084 [Apis florea]	gi|251829647|gb|GQ325799.1|/3e-22/Apis mellifera jazigo mRNA, partial cds	sp|Q2V2M9|FHOD3_HUMAN/4e-173/FH1/FH2 domain-containing protein 3 OS=Homo sapiens GN=FHOD3 PE=1 SV=2	gga:374040/1e-47/DIAPH1, DIAPH2; diaphanous homolog 1 (Drosophila); K05741 diaphanous 2	XF0818/1e-13/---	NA
CL2526.Contig3_All	1269	2.54	9.75	1.94057	4.43756e-20	1.45362e-18	Up	gi|260806945|ref|XP_002598344.1|/5.82681e-52/hypothetical protein BRAFLDRAFT_119186 [Branchiostoma floridae] &gt;gi|229283616|gb|EEN54356.1| hypothetical protein BRAFLDRAFT_119186 [Branchiostoma floridae]	NA	sp|Q5TM61|PP1RA_MACMU/8e-06/Serine/threonine-protein phosphatase 1 regulatory subunit 10 OS=Macaca mulatta GN=PPP1R10 PE=3 SV=1	spu:588572/2e-06/uncharacterized LOC588572; K13171 serine/arginine repetitive matrix protein 1	SMc01459/9e-34/---	NA
CL852.Contig2_All	616	2.1	8.06	1.94039	3.11022e-08	5.18452e-07	Up	gi|470391824|ref|XP_004334713.1|/1.52452e-23/Znfinger domain containing protein [Acanthamoeba castellanii str. Neff] &gt;gi|440791462|gb|ELR12700.1| Znfinger domain containing protein [Acanthamoeba castellanii str. Neff]	NA	sp|H2QII6|RBP2_PANTR/2e-10/E3 SUMO-protein ligase RanBP2 OS=Pan troglodytes GN=RANBP2 PE=1 SV=1	der:Dere_GG17948/3e-10/GG17948 gene product from transcript GG17948-RA; K13098 RNA-binding protein FUS	NA	NA
CL326.Contig2_All	2461	0.36	1.38	1.9386	6.41406e-07	9.21372e-06	Up	gi|668461638|gb|KFB49191.1|/4.41032e-58/AGAP009809-PA-like protein [Anopheles sinensis]	gi|41059628|gb|AY466322.1|/2e-17/Litopenaeus vannamei microsatellite TUMXLV9.67 sequence	sp|Q6DBY9|CHST1_DANRE/4e-22/Carbohydrate sulfotransferase 1 OS=Danio rerio GN=chst1 PE=2 SV=2	dpo:Dpse_GA16353/1e-52/GA16353 gene product from transcript GA16353-RA; K01025 [EC:2.8.2.-]	DR2133/4e-08/---	NA
CL495.Contig8_All	4889	0.23	0.88	1.93587	3.11022e-08	5.18111e-07	Up	gi|321471992|gb|EFX82963.1|/0/hypothetical protein DAPPUDRAFT_302120 [Daphnia pulex]	gi|347970148|ref|XM_003436480.1|/1e-13/Anopheles gambiae str. PEST AGAP003571-PC (AgaP_AGAP003571) mRNA, complete cds	sp|A0JNI4|SRR_BOVIN/6e-43/Serine racemase OS=Bos taurus GN=SRR PE=2 SV=1	ame:552523/1e-167/threonine dehydratase catabolic-like; K01754 threonine dehydratase [EC:4.3.1.19]	TM0356/1e-80/---	NA
Unigene3264_All	853	16.04	61.26	1.93327	1.15155e-76	1.0734e-74	Up	gi|556778419|ref|XP_005984282.1|/1.44843e-09/PREDICTED: dentin sialophosphoprotein [Pantholops hodgsonii]	NA	sp|Q9NZW4|DSPP_HUMAN/6e-09/Dentin sialophosphoprotein OS=Homo sapiens GN=DSPP PE=1 SV=2	NA	NA	NA
Unigene14763_All	653	2.53	9.65	1.93139	2.03618e-10	4.13002e-09	Up	gi|66827947|ref|XP_647328.1|/1.53247e-19/hypothetical protein DDB_G0267810 [Dictyostelium discoideum AX4] &gt;gi|60475423|gb|EAL73358.1| hypothetical protein DDB_G0267810 [Dictyostelium discoideum AX4]	gi|132080434|gb|AC199723.1|/1e-49/Monosiga brevicollis clone JGIACYI-9E7, complete sequence	sp|Q54K36|Y7557_DICDI/8e-18/Uncharacterized protein DDB_G0287625 OS=Dictyostelium discoideum GN=DDB_G0287625 PE=4 SV=1	rno:497865/3e-15/RGD1565486; similar to RNA binding motif protein 25; K12822 RNA-binding protein 25	YPR042c/2e-09/---	NA
CL1186.Contig2_All	4500	0.21	0.8	1.92961	2.21138e-07	3.33933e-06	Up	gi|380030191|ref|XP_003698737.1|/4.58656e-83/PREDICTED: uncharacterized protein LOC100870963 [Apis florea]	NA	sp|Q6PEE2|CTIF_MOUSE/6e-14/CBP80/20-dependent translation initiation factor OS=Mus musculus GN=Ctif PE=1 SV=2	tgu:100220116/6e-07/similar to mucin 2; K10955 intestinal mucin-2	NA	NA
CL1331.Contig2_All	647	1.5	5.71	1.92853	2.18176e-06	2.91753e-05	Up	gi|557214170|emb|CDJ50999.1|/1.65784e-10/hypothetical protein, conserved [Eimeria brunetti]	gi|2895639|gb|AF044735.1|AF044735/4e-43/Homarus americanus G protein beta 1 subunit (Gbeta1) mRNA, complete cds	sp|Q6SPF0|SAMD1_HUMAN/2e-07/Atherin OS=Homo sapiens GN=SAMD1 PE=1 SV=1	NA	NA	NA
CL446.Contig2_All	3707	1.03	3.92	1.92821	6.2161e-25	2.43215e-23	Up	gi|321449469|gb|EFX61903.1|/1.27913e-75/hypothetical protein DAPPUDRAFT_302699 [Daphnia pulex]	NA	sp|Q8K1C0|ANGE2_MOUSE/1e-62/Protein angel homolog 2 OS=Mus musculus GN=Angel2 PE=2 SV=1	cin:100187049/9e-28/similar to CCR4-NOT transcription complex, subunit 6; K12603 CCR4-NOT transcription complex subunit 6	YAL021c_2/7e-25/---	NA
CL316.Contig6_All	1785	5.63	21.4	1.9264	5.29024e-60	4.12704e-58	Up	gi|355745378|gb|EHH50003.1|/1.60196e-11/hypothetical protein EGM_00760, partial [Macaca fascicularis]	gi|9558608|gb|AC018643.3|AC018643/1e-29/Human Chromosome 7 clone RP11-297N5, complete sequence	sp|Q9EPQ2|RPGR1_MOUSE/1e-09/X-linked retinitis pigmentosa GTPase regulator-interacting protein 1 OS=Mus musculus GN=Rpgrip1 PE=1 SV=1	rno:83686/3e-11/Cngb1, Gm1959; cyclic nucleotide gated channel beta 1; K04952 cyclic nucleotide gated channel beta 1	YOR310c/4e-07/---	NA
Unigene9627_All	2005	0.43	1.63	1.92246	2.18176e-06	2.91599e-05	Up	gi|29134779|dbj|BAC66140.1|/0/projectin [Procambarus clarkii]	gi|29134778|dbj|AB055927.1|/0.0/Procambarus clarkii mRNA for projectin, complete cds	sp|Q23551|UNC22_CAEEL/2e-146/Twitchin OS=Caenorhabditis elegans GN=unc-22 PE=1 SV=3	spu:590007/1e-103/similar to titin isoform N2-A; K12567 titin [EC:2.7.11.1]	SPBC28F2.12/2e-13/---	NA
Unigene11379_All	1286	3.76	14.24	1.92114	5.96658e-29	2.65864e-27	Up	gi|669305630|gb|KFD49174.1|/5.5965e-34/hypothetical protein M513_09998 [Trichuris suis]	gi|306422086|emb|CU914685.7|/5e-16/Pig DNA sequence from clone CH242-86E19 on chromosome X, complete sequence	sp|Q75JC9|Y8484_DICDI/2e-34/Uncharacterized protein DDB_G0271670 OS=Dictyostelium discoideum GN=DDB_G0271670 PE=4 SV=1	mmu:333329/9e-28/Cngb1, Cngb1b, Gm1959, MGC27656; cyclic nucleotide gated channel beta 1; K04952 cyclic nucleotide gated channel beta 1	XF1267/2e-22/---	NA
CL168.Contig1_All	11827	4.26	16.11	1.91903	2e-305	5.63422e-303	Up	gi|646723928|gb|KDR24362.1|/2.48229e-163/DnaJ-like protein subfamily C member 7 [Zootermopsis nevadensis]	gi|556738693|ref|XM_005964857.1|/1e-09/PREDICTED: Pantholops hodgsonii DnaJ (Hsp40) homolog, subfamily C, member 7 (DNAJC7), transcript variant X3, mRNA	sp|Q99615|DNJC7_HUMAN/2e-142/DnaJ homolog subfamily C member 7 OS=Homo sapiens GN=DNAJC7 PE=1 SV=2	tca:658427/6e-156/similar to DnaJ-like protein; K09527 DnaJ homolog subfamily C member 7	FN1787/2e-23/---	NA
Unigene14528_All	1882	0.64	2.42	1.91886	2.41088e-08	4.0696e-07	Up	gi|676427988|ref|XP_009045127.1|/0/hypothetical protein LOTGIDRAFT_224047 [Lottia gigantea] &gt;gi|556115529|gb|ESP04181.1| hypothetical protein LOTGIDRAFT_224047 [Lottia gigantea]	gi|551492620|ref|XM_005797823.1|/8e-16/PREDICTED: Xiphophorus maculatus cryptochrome DASH-like (LOC102234506), mRNA	sp|Q75WS4|CRYD_XENLA/0.0/Cryptochrome DASH OS=Xenopus laevis GN=cry-dash PE=2 SV=1	dre:402986/0.0/cry-dash, zcry-dash; cryptochrome DASH; K01669 deoxyribodipyrimidine photo-lyase [EC:4.1.99.3]	sll1629/5e-132/---	NA
CL2222.Contig2_All	5240	4.64	17.53	1.91763	1.71891e-146	2.59413e-144	Up	gi|154344451|ref|XP_001568167.1|/1.24596e-79/proteophosphoglycan ppg4 [Leishmania braziliensis MHOM/BR/75/M2904] &gt;gi|134065504|emb|CAM43271.1| proteophosphoglycan ppg4 [Leishmania braziliensis MHOM/BR/75/M2904]	gi|9558608|gb|AC018643.3|AC018643/2e-31/Human Chromosome 7 clone RP11-297N5, complete sequence	sp|Q95JC9|PRP_PIG/1e-48/Basic proline-rich protein OS=Sus scrofa PE=1 SV=2	tgu:100220116/4e-45/similar to mucin 2; K10955 intestinal mucin-2	Rv3876/1e-21/---	biological_process:GO:0009987//cellular process;molecular_function:GO:0003824//catalytic activity;
CL199.Contig2_All	1706	1.94	7.31	1.91381	1.82777e-20	6.06561e-19	Up	gi|241638524|ref|XP_002410764.1|/3.5593e-37/dual specificty phosphatase, putative [Ixodes scapularis] &gt;gi|215503529|gb|EEC13023.1| dual specificty phosphatase, putative [Ixodes scapularis]	gi|224491910|emb|CU694956.13|/2e-16/Zebrafish DNA sequence from clone CH73-373K7 in linkage group 21, complete sequence	sp|Q5RD73|DUS3_PONAB/1e-32/Dual specificity protein phosphatase 3 OS=Pongo abelii GN=DUSP3 PE=2 SV=1	dre:568344/5e-36/dusp3, si:bz18k17.3, si:rp71-18k17.3; dual specificity phosphatase 3 (vaccinia virus phosphatase VH1-related); K14165 dual specificity phosphatase [EC:3.1.3.16 3.1.3.48]	SPBC17A3.06/1e-10/---	biological_process:GO:0002683//negative regulation of immune system process;GO:0043409//negative regulation of MAPK cascade;GO:0006470//protein dephosphorylation;GO:0048518//positive regulation of biological process;cellular_component:GO:0044424//intracellular part;molecular_function:GO:0004721//phosphoprotein phosphatase activity;
Unigene5106_All	2430	0.43	1.62	1.91359	2.0018e-07	3.0355e-06	Up	gi|387762414|dbj|BAM15638.1|/2.34208e-112/dopamine/ecdysteroid receptor [Gryllus bimaculatus]	gi|387762413|dbj|AB720743.1|/1e-24/Gryllus bimaculatus DopEcR mRNA for dopamine/ecdysteroid receptor, complete cds	sp|P43141|ADB4C_MELGA/1e-19/Beta-4C adrenergic receptor OS=Meleagris gallopavo GN=ADRB4C PE=2 SV=1	spu:760000/2e-26/uncharacterized LOC760000; K04318 G protein-coupled receptor 21	Cgl1939/6e-09/---	NA
CL642.Contig2_All	2905	0.58	2.18	1.9102	2.27808e-11	4.89893e-10	Up	gi|542189084|ref|XP_005470603.1|/4.58731e-134/PREDICTED: folylpolyglutamate synthase, mitochondrial-like isoform X2 [Oreochromis niloticus]	gi|395506190|ref|XM_003757371.1|/3e-07/PREDICTED: Sarcophilus harrisii folylpolyglutamate synthase (FPGS), mRNA	sp|A6H751|FOLC_BOVIN/2e-128/Folylpolyglutamate synthase, mitochondrial OS=Bos taurus GN=FPGS PE=2 SV=1	dre:406746/4e-129/fpgs, wu:fk49h03, wu:fk51d09, zgc:63807; folylpolyglutamate synthase (EC:6.3.2.17); K01930 folylpolyglutamate synthase [EC:6.3.2.17]	YOR241w/3e-83/---	NA
CL151.Contig7_All	2144	0.66	2.46	1.89812	2.26016e-09	4.21044e-08	Up	gi|557168020|emb|CDJ57124.1|/1.09094e-41/hypothetical protein EMWEY_00006690 [Eimeria maxima]	gi|354797070|gb|JN961571.1|/2e-16/Mus musculus targeted KO-first, conditional ready, lacZ-tagged mutant allele Myo1h:tm1a(KOMP)Wtsi; transgenic	sp|Q55F68|CYAD_DICDI/7e-32/Adenylate cyclase, terminal-differentiation specific OS=Dictyostelium discoideum GN=acrA PE=1 SV=1	aga:AgaP_AGAP004734/1e-35/AGAP004734-PA; K14972 PAX-interacting protein 1	YBR112c/2e-17/---	NA
CL987.Contig2_All	1582	2.91	10.82	1.89461	5.01964e-27	2.14256e-25	Up	gi|646711473|gb|KDR16618.1|/1.64035e-65/Delta-sarcoglycan, partial [Zootermopsis nevadensis]	gi|155368941|emb|CT010502.14|/2e-09/Mouse DNA sequence from clone RP23-27H19 on chromosome 17, complete sequence	sp|P82347|SGCD_MOUSE/2e-44/Delta-sarcoglycan OS=Mus musculus GN=Sgcd PE=1 SV=1	dre:324961/2e-46/sgcd, wu:fc49e11, zgc:110649; sarcoglycan, delta (dystrophin-associated glycoprotein); K12563 delta-sarcoglycan	Cgl1939/5e-06/---	NA
CL1698.Contig3_All	6268	0.85	3.16	1.89439	1.0813e-32	5.35456e-31	Up	gi|675382933|gb|KFM75830.1|/2.67473e-177/Tyrosine-protein kinase CSK, partial [Stegodyphus mimosarum]	gi|170042475|ref|XM_001848898.1|/2e-16/Culex quinquefasciatus tyrosine-protein kinase, mRNA	sp|P32577|CSK_RAT/7e-143/Tyrosine-protein kinase CSK OS=Rattus norvegicus GN=Csk PE=1 SV=1	api:100169504/4e-156/tyrosine-protein kinase CSK-like; K05728 c-src tyrosine kinase [EC:2.7.10.2]	YAR019c/3e-19/---	NA
CL2715.Contig1_All	6564	0.53	1.97	1.89413	4.27552e-22	1.51188e-20	Up	gi|675386581|gb|KFM79478.1|/0/Ubiquitin carboxyl-terminal hydrolase 47, partial [Stegodyphus mimosarum]	gi|148230063|ref|NM_001097241.1|/1e-14/Xenopus (Silurana) tropicalis ubiquitin specific peptidase 47 (usp47), mRNA	sp|E1C1R4|UBP47_CHICK/0.0/Ubiquitin carboxyl-terminal hydrolase 47 OS=Gallus gallus GN=USP47 PE=3 SV=1	tgu:100221526/0.0/ubiquitin specific peptidase 47; K11857 ubiquitin carboxyl-terminal hydrolase 47 [EC:3.1.2.15]	YMR304w/3e-56/---	NA
Unigene9732_All	1185	4.05	15.05	1.89377	1.78413e-27	7.66694e-26	Up	gi|313246376|emb|CBY35289.1|/1.36694e-07/unnamed protein product [Oikopleura dioica]	gi|342326389|gb|JF284564.1|/1e-07/Cherax quadricarinatus clone V1-1690 DNA helicase B-like protein mRNA, partial cds	NA	dmo:Dmoj_GI13464/2e-08/GI13464 gene product from transcript GI13464-RA; K08867 WNK lysine deficient protein kinase [EC:2.7.11.1]	NA	NA
CL1435.Contig1_All	3327	0.24	0.89	1.89077	4.2373e-06	5.43137e-05	Up	gi|646723512|gb|KDR24086.1|/0/Tyrosine-protein kinase Fps85D [Zootermopsis nevadensis]	gi|195388657|ref|XM_002052960.1|/6e-24/Drosophila virilis GJ23577 (Dvir\GJ23577), mRNA	sp|P18106|FPS_DROME/1e-163/Tyrosine-protein kinase Fps85D OS=Drosophila melanogaster GN=Fps85D PE=2 SV=3	tca:660208/3e-172/similar to CG8874-PB, isoform B; K08889 fer (fps/fes related) tyrosine kinase [EC:2.7.10.2]	YAR019c/2e-19/---	molecular_function:GO:0016301//kinase activity;
CL355.Contig5_All	3903	0.24	0.89	1.89077	7.50998e-07	1.06911e-05	Up	gi|307202961|gb|EFN82181.1|/9.16519e-32/Mitogen-activated protein kinase kinase kinase 7-interacting protein 2 [Harpegnathos saltator]	NA	sp|Q7ZXH3|TAB3_XENLA/1e-15/Mitogen-activated protein kinase kinase kinase 7-interacting protein 3 homolog OS=Xenopus laevis GN=map3k7ip3 PE=2 SV=1	cfa:484028/2e-15/TAB2, MAP3K7IP2; TGF-beta activated kinase 1/MAP3K7 binding protein 2; K04404 TAK1-binding protein 2	NA	NA
CL2724.Contig2_All	1469	0.43	1.59	1.88662	7.12766e-05	0.000748921	Up	gi|607360120|gb|EZA54462.1|/1.76427e-58/Ras-like GTP-binding protein RhoL [Cerapachys biroi]	gi|340374873|ref|XM_003385914.1|/4e-11/PREDICTED: Amphimedon queenslandica transforming protein RhoA-like (LOC100638003), mRNA	sp|Q03206|RAC1_CAEEL/2e-50/Ras-related protein ced-10 OS=Caenorhabditis elegans GN=ced-10 PE=1 SV=2	cqu:CpipJ_CPIJ013262/5e-54/cell division control protein 42; K04392 Ras-related C3 botulinum toxin substrate 1	SPAC110.03/1e-45/---	NA
CL1604.Contig1_All	2908	0.58	2.14	1.88349	5.03848e-11	1.06455e-09	Up	gi|347967361|ref|XP_003436059.1|/2.27944e-133/AGAP002194-PB [Anopheles gambiae str. PEST] &gt;gi|333466331|gb|EGK96202.1| AGAP002194-PB [Anopheles gambiae str. PEST]	gi|260803931|ref|XM_002596797.1|/4e-06/Branchiostoma floridae hypothetical protein, mRNA	sp|P42335|IP3KB_RAT/2e-97/Inositol-trisphosphate 3-kinase B OS=Rattus norvegicus GN=Itpkb PE=1 SV=3	tca:657796/5e-137/similar to IP3K2 CG34359-PC; K00911 1D-myo-inositol-triphosphate 3-kinase [EC:2.7.1.127]	NA	biological_process:GO:0032958//inositol phosphate biosynthetic process;molecular_function:GO:0005516//calmodulin binding;GO:0048306//calcium-dependent protein binding;GO:0008440//inositol-1,4,5-trisphosphate 3-kinase activity;
Unigene2304_All	1003	0.82	3.01	1.87607	1.41986e-05	0.000168535	Up	gi|16506785|gb|AAL23948.1|AF425673_1/6.42637e-90/lysozyme [Litopenaeus vannamei] &gt;gi|27261767|gb|AAN86086.1| lysozyme [Litopenaeus vannamei]	gi|163659845|gb|AY170126.2|/0.0/Litopenaeus vannamei lysozyme mRNA, complete cds	sp|P17897|LYZ1_MOUSE/2e-30/Lysozyme C-1 OS=Mus musculus GN=Lyz1 PE=1 SV=1	mmu:17110/7e-30/Lyz1, Lyz, Lzp-s; lysozyme 1 (EC:3.2.1.17); K13915 lysozyme C [EC:3.2.1.17]	NA	biological_process:GO:0016998//cell wall macromolecule catabolic process;molecular_function:GO:0003796//lysozyme activity;
CL2046.Contig1_All	2307	0.36	1.32	1.87447	4.2373e-06	5.43412e-05	Up	gi|189236151|ref|XP_974913.2|/0/PREDICTED: tyrosine-protein phosphatase 10D isoform X3 [Tribolium castaneum]	gi|195398628|ref|XM_002057887.1|/2e-07/Drosophila virilis GJ15786 (Dvir\GJ15786), mRNA	sp|P35992|PTP10_DROME/0.0/Tyrosine-protein phosphatase 10D OS=Drosophila melanogaster GN=Ptp10D PE=1 SV=3	dme:Dmel_CG1817/0.0/Ptp10D; Protein tyrosine phosphatase 10D (EC:3.1.3.16 3.1.3.48); K01104 protein-tyrosine phosphatase [EC:3.1.3.48]	SPAC11E3.09/2e-34/---	NA
CL1495.Contig2_All	1750	0.44	1.61	1.87149	8.22832e-06	0.000101667	Up	gi|321464824|gb|EFX75829.1|/2.20503e-82/hypothetical protein DAPPUDRAFT_306599 [Daphnia pulex]	NA	sp|Q99M31|HSP7E_MOUSE/7e-81/Heat shock 70 kDa protein 14 OS=Mus musculus GN=Hspa14 PE=2 SV=2	spu:574693/3e-57/similar to heat shock protein protein; K03283 heat shock 70kDa protein 1/8	YBL075c/3e-53/---	NA
CL15.Contig7_All	4020	0.78	2.85	1.86942	5.4614e-19	1.71584e-17	Up	gi|571574500|ref|XP_006563471.1|/5.08075e-110/PREDICTED: uncharacterized abhydrolase domain-containing protein DDB_G0269086-like isoform X12 [Apis mellifera]	gi|545495933|ref|XM_005619247.1|/1e-13/PREDICTED: Canis lupus familiaris early B-cell factor 1 (EBF1), transcript variant X9, mRNA	sp|B0KYV5|LIMA1_PIG/9e-18/LIM domain and actin-binding protein 1 OS=Sus scrofa GN=LIMA1 PE=2 SV=1	spu:588572/3e-25/uncharacterized LOC588572; K13171 serine/arginine repetitive matrix protein 1	XF1267/6e-07/---	NA
CL1603.Contig1_All	1557	0.46	1.68	1.86876	4.15508e-05	0.00045546	Up	gi|322790854|gb|EFZ15539.1|/6.2281e-110/hypothetical protein SINV_03150 [Solenopsis invicta]	gi|432921025|ref|XM_004079969.1|/2e-12/PREDICTED: Oryzias latipes wiskott-Aldrich syndrome protein family member 3-like (LOC101165595), mRNA	sp|Q9Y6W5|WASF2_HUMAN/1e-76/Wiskott-Aldrich syndrome protein family member 2 OS=Homo sapiens GN=WASF2 PE=1 SV=3	ame:410922/2e-107/uncharacterized LOC410922; K06220 WAS protein family	Rv3876/1e-13/---	NA
CL400.Contig1_All	429	2.04	7.44	1.86673	4.15508e-05	0.000455657	Up	gi|167524793|ref|XP_001746732.1|/6.23084e-12/hypothetical protein [Monosiga brevicollis MX1] &gt;gi|163775002|gb|EDQ88628.1| predicted protein [Monosiga brevicollis MX1]	gi|28268663|emb|AL732614.15|/3e-33/Mouse DNA sequence from clone RP23-322G17 on chromosome 4, complete sequence	sp|Q5T200|ZC3HD_HUMAN/1e-11/Zinc finger CCCH domain-containing protein 13 OS=Homo sapiens GN=ZC3H13 PE=1 SV=1	aga:AgaP_AGAP011395/2e-10/AGAP011395-PA; K06225 patched 1	NA	biological_process:GO:0008152//metabolic process;
CL528.Contig2_All	5118	5.19	18.82	1.85846	1.42675e-147	2.17914e-145	Up	gi|242015135|ref|XP_002428229.1|/0/Thrombospondin-3 precursor, putative [Pediculus humanus corporis] &gt;gi|212512790|gb|EEB15491.1| Thrombospondin-3 precursor, putative [Pediculus humanus corporis]	gi|347967275|ref|XM_308033.5|/1e-69/Anopheles gambiae str. PEST AGAP002157-PA (AgaP_AGAP002157) mRNA, complete cds	sp|Q9R0G6|COMP_MOUSE/0.0/Cartilage oligomeric matrix protein OS=Mus musculus GN=Comp PE=1 SV=2	aag:AaeL_AAEL008062/0.0/thrombospondin; K04659 thrombospondin	YPO2725/3e-10/---	biological_process:GO:0007155//cell adhesion;cellular_component:GO:0005576//extracellular region;molecular_function:GO:0005509//calcium ion binding;
Unigene10492_All	1313	2.33	8.44	1.85691	1.07284e-17	3.21903e-16	Up	gi|122129504|sp|Q557C9.1|HBX5_DICDI/8.11125e-12/RecName: Full=Homeobox protein 5; Short=DdHbx-5 [Dictyostelium discoideum]	gi|42111504|emb|AL935049.19|/6e-28/Zebrafish DNA sequence from clone CH211-185K2 in linkage group 20 Contains the 3' end of the gene for a novel protein similar to vertebrate Eph receptor A7 (EPHA7) and two CpG islands, complete sequence	sp|Q557C9|HBX5_DICDI/1e-13/Homeobox protein 5 OS=Dictyostelium discoideum GN=hbx5-1 PE=3 SV=1	dse:Dsec_GM17623/1e-08/GM17623 gene product from transcript GM17623-RA; K04446 nuclear factor of activated T-cells, cytoplasmic, calcineurin-dependent	YPR042c/7e-08/---	NA
Unigene1805_All	2451	0.52	1.88	1.85415	2.75676e-08	4.61657e-07	Up	gi|607302727|gb|EZA44823.1|/3.37237e-42/epithelial splicing regulatory-like protein [Microplitis demolitor]	NA	sp|Q8R4X3|RBM12_MOUSE/5e-10/RNA-binding protein 12 OS=Mus musculus GN=Rbm12 PE=1 SV=3	cel:K09H9.6/5e-10/lpd-6; LiPid Depleted family member (lpd-6); K14859 ribosome biogenesis protein SSF1/2	YDL014w/3e-06/---	NA
Unigene3351_All	3578	0.31	1.12	1.85316	2.27742e-07	3.43088e-06	Up	gi|383850275|ref|XP_003700721.1|/2.05204e-147/PREDICTED: collagen alpha-1(IV) chain-like [Megachile rotundata]	NA	sp|P27393|CO4A2_ASCSU/4e-131/Collagen alpha-2(IV) chain OS=Ascaris suum PE=2 SV=1	bmy:Bm1_16850/1e-133/collagen alpha 2(IV) chain precursor; K06237 collagen, type IV, alpha	Rv3876/2e-08/---	NA
CL1876.Contig1_All	3479	0.25	0.9	1.848	4.87076e-06	6.19635e-05	Up	gi|312190939|gb|ADQ43368.1|/0/STAT long form [Litopenaeus vannamei]	gi|312190938|gb|HQ228176.1|/0.0/Litopenaeus vannamei STAT long form mRNA, complete cds	sp|Q9TUM3|STA5B_BOVIN/0.0/Signal transducer and activator of transcription 5B OS=Bos taurus GN=STAT5B PE=2 SV=2	nvi:100121885/0.0/NV13582; signal transducer and activator of transcription 5B-like; K11224 signal transducer and activator of transcription 5B	NA	NA
Unigene5245_All	2089	0.64	2.3	1.84549	2.10608e-08	3.56697e-07	Up	gi|172356113|ref|NP_001116499.1|/0/matrix metalloproteinase 1 isoform 1 [Bombyx mori] &gt;gi|169730452|gb|ACA64804.1| matrix metalloproteinase variant 1 [Bombyx mori]	gi|262401480|gb|FJ774679.1|/2e-23/Scylla paramamosain matrix metalloproteinase 1 isoform 1 mRNA, partial cds	sp|Q9GLE4|MMP14_BOVIN/6e-93/Matrix metalloproteinase-14 OS=Bos taurus GN=MMP14 PE=2 SV=1	dpo:Dpse_GA18484/0.0/GA18484 gene product from transcript GA18484-RA; K07763 matrix metalloproteinase-14 (membrane-inserted) [EC:3.4.24.80]	NA	molecular_function:GO:0046872//metal ion binding;GO:0008237//metallopeptidase activity;
CL805.Contig1_All	3587	9.73	34.94	1.84437	2.03848e-187	4.00648e-185	Up	gi|145482197|ref|XP_001427121.1|/3.27214e-44/hypothetical protein [Paramecium tetraurelia strain d4-2] &gt;gi|124394200|emb|CAK59723.1| unnamed protein product [Paramecium tetraurelia]	gi|195392408|ref|XM_002054814.1|/5e-06/Drosophila virilis GJ24670 (Dvir\GJ24670), mRNA	sp|Q55F68|CYAD_DICDI/2e-34/Adenylate cyclase, terminal-differentiation specific OS=Dictyostelium discoideum GN=acrA PE=1 SV=1	aga:AgaP_AGAP004734/2e-38/AGAP004734-PA; K14972 PAX-interacting protein 1	STM0960/1e-20/---	NA
Unigene10074_All	1690	1.1	3.95	1.84435	4.41494e-11	9.38277e-10	Up	NA	gi|350398887|ref|XM_003485292.1|/3e-09/PREDICTED: Bombus impatiens troponin T-like (LOC100744757), mRNA	NA	NA	NA	NA
Unigene14362_All	2829	0.68	2.43	1.83735	1.05175e-11	2.31477e-10	Up	gi|355745378|gb|EHH50003.1|/1.38149e-18/hypothetical protein EGM_00760, partial [Macaca fascicularis]	gi|41351692|gb|AC121992.3|/1e-33/Mus musculus BAC clone RP24-300I17 from chromosome 12, complete sequence	sp|Q86UP3|ZFHX4_HUMAN/2e-14/Zinc finger homeobox protein 4 OS=Homo sapiens GN=ZFHX4 PE=1 SV=1	ecb:100050705/2e-14/ZFHX4; zinc finger homeobox 4; K09380 zinc finger homeobox protein 4	Rv3876/1e-12/---	NA
CL851.Contig4_All	5130	0.32	1.14	1.83289	2.13246e-10	4.32185e-09	Up	gi|307184947|gb|EFN71212.1|/0/Bifunctional protein NCOAT [Camponotus floridanus]	gi|350414144|ref|XM_003490171.1|/2e-15/PREDICTED: Bombus impatiens bifunctional protein NCOAT-like, transcript variant 2 (LOC100749208), mRNA	sp|Q9EQQ9|NCOAT_MOUSE/2e-150/Bifunctional protein NCOAT OS=Mus musculus GN=Mgea5 PE=1 SV=2	ame:411905/0.0/bifunctional protein NCOAT-like; K15719 protein O-GlcNAcase / histone acetyltransferase [EC:3.2.1.169 2.3.1.48]	NA	NA
Unigene3269_All	2800	41.69	148.49	1.83259	0	0	Up	gi|356651196|gb|AET34915.1|/5.68531e-49/heat shock protein 21 [Macrobrachium rosenbergii]	NA	sp|P02515|HSP22_DROME/7e-14/Heat shock protein 22 OS=Drosophila melanogaster GN=Hsp22 PE=1 SV=4	aag:AaeL_AAEL013341/4e-13/lethal(2)essential for life protein, l2efl; K09542 crystallin, alpha B	NA	NA
CL2586.Contig1_All	2843	1.44	5.11	1.82725	5.58362e-23	2.0517e-21	Up	gi|260804857|ref|XP_002597304.1|/0/hypothetical protein BRAFLDRAFT_203247 [Branchiostoma floridae] &gt;gi|229282567|gb|EEN53316.1| hypothetical protein BRAFLDRAFT_203247 [Branchiostoma floridae]	gi|525018632|ref|XM_005056799.1|/5e-15/PREDICTED: Ficedula albicollis TSR1, 20S rRNA accumulation, homolog (S. cerevisiae) (TSR1), transcript variant X2, mRNA	sp|Q5XGY1|TSR1_XENLA/0.0/Pre-rRNA-processing protein TSR1 homolog OS=Xenopus laevis GN=tsr1 PE=2 SV=1	ame:551781/0.0/pre-rRNA-processing protein TSR1 homolog; K14799 pre-rRNA-processing protein TSR1	SPAC23H4.15/7e-108/---	NA
CL548.Contig1_All	1227	1.21	4.29	1.82597	1.08682e-08	1.88734e-07	Up	gi|646720448|gb|KDR22171.1|/2.41788e-31/Myosin heavy chain kinase D [Zootermopsis nevadensis]	NA	sp|Q54SF9|MHCKD_DICDI/1e-10/Myosin heavy chain kinase D OS=Dictyostelium discoideum GN=mhkD PE=3 SV=1	tca:655954/4e-10/ago, GLEAN_06451; archipelago; K10260 F-box and WD-40 domain protein 7	all0664/1e-09/---	NA
Unigene750_All	2235	26.56	93.84	1.82095	7.53762e-302	2.07727e-299	Up	gi|288779614|dbj|BAI70368.1|/0/suppressor of cytokine signaling-2 like protein [Marsupenaeus japonicus]	gi|288779613|dbj|AB516427.1|/0.0/Marsupenaeus japonicus mRNA for suppressor of cytokine signaling-2 like protein, complete cds	sp|Q9PW70|CISH_CHICK/6e-26/Cytokine-inducible SH2-containing protein OS=Gallus gallus GN=CISH PE=2 SV=1	acs:100552117/5e-26/cytokine-inducible SH2-containing protein-like; K04701 cytokine inducible SH2-containing protein	NA	NA
CL1158.Contig4_All	2783	0.55	1.94	1.81855	1.73915e-09	3.28083e-08	Up	gi|646716656|gb|KDR19813.1|/9.316e-161/Lamin Dm0 [Zootermopsis nevadensis]	gi|198457246|ref|XM_001360564.2|/3e-10/Drosophila pseudoobscura pseudoobscura GA10086 (Dpse\GA10086), mRNA	sp|P08928|LAM0_DROME/6e-136/Lamin Dm0 OS=Drosophila melanogaster GN=Lam PE=1 SV=4	nvi:100122279/4e-155/NV11973; lamin Dm0-like; K07611 lamin B	PH1798/1e-14/---	NA
CL575.Contig5_All	3877	0.38	1.34	1.81816	3.8037e-09	6.92809e-08	Up	gi|546685725|gb|ERL95180.1|/2.981e-83/hypothetical protein D910_12448, partial [Dendroctonus ponderosae]	gi|298493473|gb|GU182882.1|/6e-12/Scylla paramamosain microsatellite Scpa02 sequence	sp|Q8N2Y8|RUSC2_HUMAN/1e-40/Iporin OS=Homo sapiens GN=RUSC2 PE=1 SV=3	oaa:100075123/1e-12/uncharacterized LOC100075123; K13172 serine/arginine repetitive matrix protein 2	NA	NA
CL2595.Contig1_All	449	5.43	19.14	1.81757	1.75044e-11	3.79322e-10	Up	gi|401407542|ref|XP_003883220.1|/1.66408e-12/conserved hypothetical protein [Neospora caninum Liverpool] &gt;gi|325117636|emb|CBZ53188.1| conserved hypothetical protein [Neospora caninum Liverpool]	gi|56410816|gb|AC101722.14|/3e-15/Mus musculus chromosome 5, clone RP23-310L24, complete sequence	sp|Q96PY5|FMNL2_HUMAN/7e-11/Formin-like protein 2 OS=Homo sapiens GN=FMNL2 PE=1 SV=3	mdo:100029531/2e-12/BPTF; bromodomain PHD finger transcription factor; K11728 nucleosome-remodeling factor subunit BPTF	CC3494_1/6e-10/---	NA
CL642.Contig1_All	2867	0.8	2.81	1.8125	4.48804e-13	1.08682e-11	Up	gi|499022363|ref|XP_004561950.1|/1.33901e-129/PREDICTED: folylpolyglutamate synthase, mitochondrial-like isoform X1 [Maylandia zebra]	gi|395506190|ref|XM_003757371.1|/3e-07/PREDICTED: Sarcophilus harrisii folylpolyglutamate synthase (FPGS), mRNA	sp|Q924L9|FOLC_CRIGR/2e-126/Folylpolyglutamate synthase, mitochondrial OS=Cricetulus griseus GN=FPGS PE=2 SV=1	bta:505809/8e-126/FPGS; folylpolyglutamate synthase (EC:6.3.2.17); K01930 folylpolyglutamate synthase [EC:6.3.2.17]	YOR241w/2e-80/---	NA
CL1784.Contig2_All	7137	0.73	2.56	1.81018	1.53237e-28	6.78039e-27	Up	gi|645013371|ref|XP_008216711.1|/0/PREDICTED: la-related protein 1B [Nasonia vitripennis]	gi|259151659|emb|FP325305.3|/1e-11/Zebrafish DNA sequence from clone CH73-162O18 in linkage group 21, complete sequence	sp|Q6ZQ58|LARP1_MOUSE/1e-158/La-related protein 1 OS=Mus musculus GN=Larp1 PE=1 SV=3	cfa:478519/4e-12/LARP7; La ribonucleoprotein domain family, member 7; K15191 La-related protein 7	SPAC1527.03/2e-12/---	NA
CL2606.Contig2_All	755	1.23	4.31	1.80903	1.59072e-05	0.000188024	Up	gi|3024416|sp|P81058.1|PEN3A_LITVA/3.18717e-44/RecName: Full=Penaeidin-3a; Short=P3-a; Short=Pen-3a; Flags: Precursor [Litopenaeus vannamei] &gt;gi|14719125|gb|AAK73084.1|AF387661_1 penaeidin 3a.1 [Litopenaeus vannamei] &gt;gi|14719127|gb|AAK73085.1|AF387662_1 penaeidin 3a.2 [Litopenaeus vannamei] &gt;gi|14719129|gb|AAK73086.1|AF387663_1 penaeidin 3a.3 [Litopenaeus vannamei] &gt;gi|15011383|gb|AA…	gi|76786567|gb|DQ206403.1|/0.0/Litopenaeus vannamei PEN3-1 (PEN3-1) gene, complete cds	sp|P81058|PEN3A_LITVA/5e-46/Penaeidin-3a OS=Litopenaeus vannamei PE=1 SV=1	NA	NA	cellular_component:GO:0005737//cytoplasm;molecular_function:GO:0008061//chitin binding;
Unigene14722_All	3280	1.57	5.48	1.80341	1.75783e-27	7.56671e-26	Up	gi|307207027|gb|EFN84850.1|/4.4662e-08/Inosine-5&apos;-monophosphate dehydrogenase [Harpegnathos saltator]	gi|78190204|gb|AC164110.4|/2e-08/Mus musculus BAC clone RP23-307N19 from chromosome 12, complete sequence	sp|B0UXP9|IMDH2_DANRE/4e-08/Inosine-5'-monophosphate dehydrogenase 2 OS=Danio rerio GN=impdh2 PE=3 SV=1	ame:550673/4e-09/ras; inosine-5'-monophosphate dehydrogenase; K00088 IMP dehydrogenase [EC:1.1.1.205]	NA	NA
CL2285.Contig3_All	4658	0.76	2.65	1.80192	1.13508e-19	3.65678e-18	Up	gi|91079350|ref|XP_969694.1|/0/PREDICTED: lysosomal alpha-glucosidase-like [Tribolium castaneum]	gi|6491717|emb|AL133249.1|/1e-10/BAC sequence from the SPG4 candidate region at 2p21-2p22 BAC 358K12 of library RPCI-11 from chromosome 2 of Homo sapiens (Human)	sp|Q6P7A9|LYAG_RAT/0.0/Lysosomal alpha-glucosidase OS=Rattus norvegicus GN=Gaa PE=2 SV=1	tca:658192/0.0/similar to glucosidase, alpha; acid (Pompe disease, glycogen storage disease type II); K12316 lysosomal alpha-glucosidase [EC:3.2.1.20]	SPAPB24D3.10c/6e-135/---	NA
CL2681.Contig3_All	9180	0.25	0.87	1.79909	7.3108e-13	1.75031e-11	Up	gi|444516257|gb|ELV11088.1|/1.85978e-150/hypothetical protein TREES_T100016533 [Tupaia chinensis]	gi|346707487|dbj|AK382249.1|/2e-32/Bombyx mori mRNA, clone: fdpe11O06	sp|Q07283|TRHY_HUMAN/6e-90/Trichohyalin OS=Homo sapiens GN=TCHH PE=1 SV=2	aga:AgaP_AGAP004734/1e-88/AGAP004734-PA; K14972 PAX-interacting protein 1	alr3988/3e-33/---	NA
CL804.Contig3_All	2949	0.67	2.33	1.7981	2.57256e-11	5.51816e-10	Up	gi|645007307|ref|XP_008216211.1|/6.5591e-96/PREDICTED: nucleolin 1 isoform X1 [Nasonia vitripennis]	gi|194246986|emb|AM910985.1|/4e-06/Plasmodium knowlesi strain H chromosome 3, complete genome	sp|P41777|NOLC1_RAT/1e-49/Nucleolar and coiled-body phosphoprotein 1 OS=Rattus norvegicus GN=Nolc1 PE=1 SV=1	ssc:100518332/2e-34/TATA-binding protein-associated factor 2N-like; K14651 transcription initiation factor TFIID subunit 15	SPAC140.02/4e-25/---	NA
Unigene14515_All	3384	0.57	1.98	1.79647	5.53312e-11	1.16711e-09	Up	gi|498962391|ref|XP_004524996.1|/0/PREDICTED: inositol hexakisphosphate and diphosphoinositol-pentakisphosphate kinase-like isoform X4 [Ceratitis capitata]	gi|512859092|ref|XM_004889224.1|/8e-48/PREDICTED: Heterocephalus glaber diphosphoinositol pentakisphosphate kinase 2 (Ppip5k2), transcript variant X7, mRNA >gi|512959032|ref|XM_004841752.1| PREDICTED: Heterocephalus glaber diphosphoinositol pentakisphosphate kinase 2 (Ppip5k2), transcript variant X7, mRNA	sp|Q9VR59|VIP1_DROME/0.0/Inositol hexakisphosphate and diphosphoinositol-pentakisphosphate kinase OS=Drosophila melanogaster GN=l(1)G0196 PE=1 SV=2	ame:725179/0.0/inositol hexakisphosphate and diphosphoinositol-pentakisphosphate kinase-like; K13024 inositol hexakisphosphate/diphosphoinositol-pentakisphosphate kinase [EC:2.7.4.21 2.7.4.24]	NA	NA
CL965.Contig3_All	2472	0.76	2.64	1.79647	6.50898e-11	1.36613e-09	Up	gi|321462600|gb|EFX73622.1|/3.68984e-113/hypothetical protein DAPPUDRAFT_200500 [Daphnia pulex]	gi|309951160|gb|AC242459.4|/9e-10/Rattus norvegicus Y Chr BAC RNECO-146D23 (Amplicon Express Rat SHR-Akr (EcoR1 Digest) BAC library) complete sequence	sp|Q9Y6I7|WSB1_HUMAN/3e-89/WD repeat and SOCS box-containing protein 1 OS=Homo sapiens GN=WSB1 PE=1 SV=1	oaa:100075131/1e-89/WSB1; WD repeat and SOCS box containing 1; K10341 WD repeat and SOCS box-containing protein 1	all0438_2/7e-26/---	NA
CL1783.Contig2_All	6981	0.85	2.95	1.79518	1.80141e-31	8.69959e-30	Up	gi|345485295|ref|XP_003425234.1|/2.67649e-101/PREDICTED: uncharacterized protein LOC100113835 isoform X2 [Nasonia vitripennis]	gi|158295558|ref|XM_001688775.1|/5e-14/Anopheles gambiae str. PEST AGAP006212-PA (AgaP_AGAP006212) mRNA, complete cds	sp|P19600|HNRPC_XENLA/2e-28/Heterogeneous nuclear ribonucleoprotein C OS=Xenopus laevis GN=hnrnpc PE=2 SV=1	xtr:448664/3e-28/hnrnpc, MGC53243, MGC89721, hnrnp, hnrpc, snrpc; heterogeneous nuclear ribonucleoprotein C (C1/C2); K12884 heterogeneous nuclear ribonucleoprotein C1/C2	DR2565/2e-06/---	NA
CL356.Contig9_All	6259	33.46	116.11	1.79498	0	0	Up	gi|321463510|gb|EFX74525.1|/4.10328e-77/hypothetical protein DAPPUDRAFT_307177 [Daphnia pulex]	gi|524913667|ref|XM_005111602.1|/4e-14/PREDICTED: Aplysia californica adenylate kinase isoenzyme 5-like (LOC101856479), mRNA	sp|Q20140|KAD1_CAEEL/2e-59/Adenylate kinase isoenzyme 1 OS=Caenorhabditis elegans GN=F38B2.4 PE=2 SV=1	tca:662933/3e-62/similar to F38B2.4; K00939 adenylate kinase [EC:2.7.4.3]	YKL024c/4e-42/---	biological_process:GO:0006139//nucleobase-containing compound metabolic process;GO:0006796//phosphate-containing compound metabolic process;molecular_function:GO:0019205//nucleobase-containing compound kinase activity;
CL128.Contig2_All	4419	0.32	1.11	1.79442	1.60204e-08	2.74077e-07	Up	gi|646723584|gb|KDR24131.1|/0/Zinc finger RNA-binding protein, partial [Zootermopsis nevadensis]	gi|153906468|dbj|AK258052.1|/1e-19/Gryllus bimaculatus mRNA, GBcontig04913	sp|O88532|ZFR_MOUSE/0.0/Zinc finger RNA-binding protein OS=Mus musculus GN=Zfr PE=1 SV=2	ame:552046/0.0/Zn72D; Zn72D protein; K13203 zinc finger RNA-binding protein	NA	NA
CL1671.Contig2_All	3150	15.09	51.89	1.78186	4.09348e-232	9.69963e-230	Up	gi|356651196|gb|AET34915.1|/3.84618e-17/heat shock protein 21 [Macrobrachium rosenbergii]	NA	sp|Q9VUQ5|AGO2_DROME/1e-11/Protein argonaute-2 OS=Drosophila melanogaster GN=AGO2 PE=1 SV=3	aml:100474834/3e-12/SRRM2; serine/arginine repetitive matrix 2; K13172 serine/arginine repetitive matrix protein 2	NA	NA
CL2212.Contig2_All	3954	0.51	1.75	1.77879	2.86368e-11	6.1219e-10	Up	gi|642914667|ref|XP_008190306.1|/1.42542e-173/PREDICTED: uncharacterized protein LOC662983 isoform X1 [Tribolium castaneum] &gt;gi|270002279|gb|EEZ98726.1| hypothetical protein TcasGA2_TC001278 [Tribolium castaneum]	gi|375232004|gb|JN774296.1|/3e-29/Cyprinus carpio clone 851573 microsatellite sequence	sp|Q6GM59|MOT12_XENLA/4e-38/Monocarboxylate transporter 12 OS=Xenopus laevis GN=slc16a12 PE=2 SV=1	mgp:100551371/1e-38/SLC16A12; solute carrier family 16, member 12 (monocarboxylic acid transporter 12); K11810 MFS transporter, MCP family, solute carrier family 16 (monocarboxylic acid transporters), member 12	AF0367/3e-12/---	NA
Unigene2027_All	1491	0.77	2.64	1.77761	1.07595e-06	1.4907e-05	Up	gi|270015136|gb|EFA11584.1|/4.31159e-28/syndecan [Tribolium castaneum]	gi|314122272|gb|BT125826.1|/2e-19/Drosophila melanogaster LP21789 full insert cDNA	sp|P49415|SDC_DROME/5e-26/Syndecan OS=Drosophila melanogaster GN=Sdc PE=2 SV=2	tca:660140/3e-29/Sdc; syndecan; K06257 syndecan	NA	NA
CL373.Contig12_All	2676	0.54	1.85	1.77649	1.60204e-08	2.74262e-07	Up	gi|557750215|ref|XP_005174871.1|/2.10986e-170/PREDICTED: glutaminase kidney isoform, mitochondrial-like isoform X5 [Musca domestica]	gi|195485243|ref|XM_002090975.1|/2e-08/Drosophila yakuba GE13430 (Dyak\GE13430), mRNA	sp|D3Z7P3|GLSK_MOUSE/2e-155/Glutaminase kidney isoform, mitochondrial OS=Mus musculus GN=Gls PE=1 SV=1	aag:AaeL_AAEL008559/1e-170/glutaminase; K01425 glutaminase [EC:3.5.1.2]	all2934/5e-66/---	NA
CL220.Contig1_All	4004	0.73	2.5	1.77596	8.48022e-16	2.34724e-14	Up	gi|332029316|gb|EGI69299.1|/1.79528e-115/Platelet glycoprotein V [Acromyrmex echinatior]	gi|170054945|ref|XM_001863326.1|/4e-13/Culex quinquefasciatus leucine-rich transmembrane protein, mRNA	sp|P98088|MUC5A_HUMAN/5e-35/Mucin-5AC (Fragments) OS=Homo sapiens GN=MUC5AC PE=1 SV=3	tgu:100220116/3e-31/similar to mucin 2; K10955 intestinal mucin-2	Cgl1939/2e-17/---	NA
CL618.Contig2_All	1536	0.61	2.08	1.7697	1.19144e-05	0.000143301	Up	gi|646687665|gb|KDR05712.1|/1.57657e-73/Rab11 family-interacting protein 4 [Zootermopsis nevadensis]	gi|22539326|gb|AC121809.3|/7e-19/Mus musculus BAC clone RP23-451B23 from chromosome 8, complete sequence	sp|Q8CHD8|RFIP3_MOUSE/6e-38/Rab11 family-interacting protein 3 OS=Mus musculus GN=Rab11fip3 PE=1 SV=2	tca:663942/4e-64/similar to nuclear fallout CG33991-PC; K12485 Rab11 family-interacting protein 3/4	TM1182/6e-11/---	NA
CL460.Contig7_All	6740	4.35	14.76	1.76261	4.22752e-142	6.09003e-140	Up	gi|195436190|ref|XP_002066052.1|/0/GK22155 [Drosophila willistoni] &gt;gi|194162137|gb|EDW77038.1| GK22155 [Drosophila willistoni]	gi|308052948|gb|GU140039.1|/0.0/Penaeus monodon calnexin mRNA, complete cds	sp|Q6PZE0|MUC19_MOUSE/1e-180/Mucin-19 OS=Mus musculus GN=Muc19 PE=2 SV=2	ssc:100512898/2e-111/uncharacterized LOC100512898; K10384 filaggrin	YLR106c/2e-69/---	NA
CL1550.Contig3_All	2447	0.51	1.73	1.7622	1.73113e-07	2.6361e-06	Up	gi|262401189|gb|ACY66497.1|/5.33874e-64/splicing factor arginine/serine-rich 7 [Scylla paramamosain]	gi|262401188|gb|FJ774776.1|/1e-52/Scylla paramamosain splicing factor arginine/serine-rich 7 mRNA, partial cds	sp|Q8BL97|SRSF7_MOUSE/5e-49/Serine/arginine-rich splicing factor 7 OS=Mus musculus GN=Srsf7 PE=1 SV=1	api:100161801/6e-53/serine/arginine-rich splicing factor 7-like; K12896 splicing factor, arginine/serine-rich 7	NA	molecular_function:GO:0000166//nucleotide binding;GO:0008270//zinc ion binding;GO:0003676//nucleic acid binding;
Unigene3752_All	2305	1.25	4.23	1.75873	7.40222e-15	1.96109e-13	Up	gi|223954136|gb|ACN30235.1|/0/heat shock protein 60 [Litopenaeus vannamei]	gi|223954135|gb|FJ710169.1|/0.0/Litopenaeus vannamei heat shock protein 60 (HSP60) mRNA, complete cds	sp|O02649|CH60_DROME/0.0/60 kDa heat shock protein, mitochondrial OS=Drosophila melanogaster GN=Hsp60 PE=1 SV=3	aga:AgaP_AGAP004002/0.0/AGAP004002-PA; K04077 chaperonin GroEL	SPAC12G12.04/0.0/---	NA
Unigene14835_All	1618	0.84	2.84	1.75743	1.44567e-07	2.22142e-06	Up	gi|345486016|ref|XP_001605626.2|/4.10101e-128/PREDICTED: bystin isoform X1 [Nasonia vitripennis]	gi|507682303|ref|XM_004710854.1|/6e-07/PREDICTED: Echinops telfairi bystin-like (BYSL), mRNA	sp|A7S7F2|BYST_NEMVE/2e-114/Bystin OS=Nematostella vectensis GN=bysl PE=3 SV=1	nvi:100122020/2e-129/NV13847; bystin; K14797 essential nuclear protein 1	NA	NA
CL2772.Contig4_All	902	19.06	64.41	1.75674	2.20902e-75	2.03664e-73	Up	gi|432088988|gb|ELK23171.1|/1.89308e-10/hypothetical protein MDA_GLEAN10003810 [Myotis davidii]	NA	sp|P97399|DSPP_MOUSE/1e-09/Dentin sialophosphoprotein OS=Mus musculus GN=Dspp PE=1 SV=2	NA	NA	NA
CL1044.Contig2_All	2898	2.12	7.15	1.75388	4.0573e-30	1.89097e-28	Up	gi|341650472|gb|AEK86525.1|/0/TNFSF [Litopenaeus vannamei]	gi|341650471|gb|JN180639.1|/0.0/Litopenaeus vannamei TNFSF mRNA, complete cds	sp|P98088|MUC5A_HUMAN/8e-14/Mucin-5AC (Fragments) OS=Homo sapiens GN=MUC5AC PE=1 SV=3	gga:423101/5e-13/MUC2; mucin 2, oligomeric mucus/gel-forming; K10955 intestinal mucin-2	Rv3876/1e-05/---	NA
Unigene6929_All	4177	13.54	45.52	1.74927	8.37852e-265	2.14575e-262	Up	gi|683893519|ref|XP_009099108.1|/1.34001e-20/PREDICTED: UPF0501 protein KIAA1430 homolog [Serinus canaria]	gi|86476672|emb|CR925804.8|/6e-09/Zebrafish DNA sequence from clone CH211-151M7 in linkage group 16, complete sequence	sp|P98088|MUC5A_HUMAN/2e-16/Mucin-5AC (Fragments) OS=Homo sapiens GN=MUC5AC PE=1 SV=3	bta:789503/1e-15/MUC5AC, MUC5B, mucin-5B; mucin-5AC; K13908 mucin-5B	NA	NA
Unigene1710_All	8932	6.54	21.93	1.74554	8.05532e-276	2.14984e-273	Up	gi|646710887|gb|KDR16277.1|/0/Myosin-XVIIIa, partial [Zootermopsis nevadensis]	NA	sp|Q9JMH9|MY18A_MOUSE/4e-144/Unconventional myosin-XVIIIa OS=Mus musculus GN=Myo18a PE=1 SV=2	ame:726044/0.0/Myo18; myosin 18; K10362 myosin XVIII	aq_1006/4e-27/---	NA
CL451.Contig1_All	2343	1.51	5.06	1.74459	9.65422e-18	2.9105e-16	Up	gi|557753815|ref|XP_005176652.1|/1.9663e-100/PREDICTED: protein NipSnap-like [Musca domestica]	gi|195134651|ref|XM_002011715.1|/1e-15/Drosophila mojavensis GI11203 (Dmoj\GI11203), mRNA	sp|Q9VXK0|NIPSN_DROME/7e-95/Protein NipSnap OS=Drosophila melanogaster GN=Nipsnap PE=2 SV=2	NA	NA	NA
Unigene8194_All	2208	0.77	2.58	1.74444	3.55572e-09	6.49976e-08	Up	gi|642915531|ref|XP_008190654.1|/6.88753e-148/PREDICTED: 1-acylglycerophosphocholine O-acyltransferase 1 isoform X2 [Tribolium castaneum]	gi|478531893|ref|XM_004440040.1|/6e-14/PREDICTED: Ceratotherium simum simum lysophosphatidylcholine acyltransferase 1 (LPCAT1), mRNA	sp|Q0KHU5|PCAT1_DROME/1e-115/1-acylglycerophosphocholine O-acyltransferase 1 OS=Drosophila melanogaster GN=CG32699 PE=2 SV=1	nvi:100120270/4e-138/NV17021; 1-acylglycerophosphocholine O-acyltransferase 1-like; K13510 lysophosphatidylcholine acyltransferase / lyso-PAF acetyltransferase [EC:2.3.1.23 2.3.1.67]	SPAC3A12.14/2e-10/---	NA
CL1791.Contig1_All	2329	0.53	1.77	1.73969	5.5051e-07	7.95307e-06	Up	gi|646717056|gb|KDR20050.1|/3.69336e-91/P3 protein [Zootermopsis nevadensis]	NA	sp|P21129|P3_MOUSE/8e-30/P3 protein OS=Mus musculus GN=Slc10a3 PE=2 SV=2	aag:AaeL_AAEL012440/6e-88/sodium-bile acid cotransporter; K14343 solute carrier family 10 (sodium/bile acid cotransporter), member 3/5	sll1428/1e-23/---	NA
CL109.Contig4_All	1027	2.42	8.08	1.73935	4.38076e-12	9.88165e-11	Up	gi|260806135|ref|XP_002597940.1|/4.88247e-16/hypothetical protein BRAFLDRAFT_221410 [Branchiostoma floridae] &gt;gi|229283210|gb|EEN53952.1| hypothetical protein BRAFLDRAFT_221410 [Branchiostoma floridae]	gi|545495377|ref|XM_005619071.1|/9e-08/PREDICTED: Canis lupus familiaris K(lysine) acetyltransferase 6B (KAT6B), transcript variant X5, mRNA	NA	NA	NA	NA
CL228.Contig2_All	2778	1.91	6.37	1.73772	5.84502e-26	2.36355e-24	Up	gi|512899829|ref|XP_004924743.1|/6.3288e-42/PREDICTED: solute carrier family 46 member 3-like [Bombyx mori]	gi|353231633|emb|HE601627.1|/7e-17/Schistosoma mansoni strain Puerto Rico chromosome 4, complete genome	sp|Q6DCX5|PCFT_XENLA/1e-16/Proton-coupled folate transporter OS=Xenopus laevis GN=slc46a1 PE=2 SV=1	cqu:CpipJ_CPIJ007238/1e-42/adenylate cyclase; K14613 MFS transporter, PCFT/HCP family, solute carrier family 46 (folate transporter), member 1/3	MA0169/4e-09/---	NA
CL444.Contig5_All	3811	2.37	7.9	1.73697	4.30916e-43	2.6075e-41	Up	gi|546682278|gb|ERL92239.1|/9.49215e-50/hypothetical protein D910_09556, partial [Dendroctonus ponderosae]	gi|87885452|emb|CR854851.12|/4e-13/Zebrafish DNA sequence from clone DKEY-98D7 in linkage group 16, complete sequence	sp|Q8NB25|F184A_HUMAN/1e-28/Protein FAM184A OS=Homo sapiens GN=FAM184A PE=2 SV=3	spu:594474/8e-24/similar to Restin (Reed-Steinberg cell-expressed intermediate filament-associated protein); K10421 CAP-Gly domain-containing linker protein 1	PAB0812/5e-19/---	NA
CL167.Contig5_All	3345	3.94	13.12	1.7355	8.56462e-62	6.87175e-60	Up	gi|401424225|ref|XP_003876598.1|/2.80834e-66/kinetoplast-associated protein-like protein [Leishmania mexicana MHOM/GT/2001/U1103] &gt;gi|322492841|emb|CBZ28119.1| kinetoplast-associated protein-like protein [Leishmania mexicana MHOM/GT/2001/U1103]	NA	sp|Q5T200|ZC3HD_HUMAN/1e-44/Zinc finger CCCH domain-containing protein 13 OS=Homo sapiens GN=ZC3H13 PE=1 SV=1	dvi:Dvir_GJ12538/6e-42/GJ12538 gene product from transcript GJ12538-RA; K13172 serine/arginine repetitive matrix protein 2	PA2976/4e-14/---	NA
CL354.Contig1_All	3741	0.37	1.23	1.73306	1.0828e-07	1.68632e-06	Up	gi|321478507|gb|EFX89464.1|/2.37673e-45/hypothetical protein DAPPUDRAFT_303061 [Daphnia pulex]	NA	sp|P16233|LIPP_HUMAN/1e-40/Pancreatic triacylglycerol lipase OS=Homo sapiens GN=PNLIP PE=1 SV=1	api:100163959/3e-41/pancreatic triacylglycerol lipase-like; K14073 pancreatic triacylglycerol lipase [EC:3.1.1.3]	NA	NA
CL987.Contig1_All	1557	3.14	10.42	1.73052	7.59854e-23	2.77599e-21	Up	gi|646711473|gb|KDR16618.1|/1.31379e-67/Delta-sarcoglycan, partial [Zootermopsis nevadensis]	gi|155368941|emb|CT010502.14|/1e-11/Mouse DNA sequence from clone RP23-27H19 on chromosome 17, complete sequence	sp|Q96LD1|SGCZ_HUMAN/2e-46/Zeta-sarcoglycan OS=Homo sapiens GN=SGCZ PE=2 SV=1	dre:324961/3e-48/sgcd, wu:fc49e11, zgc:110649; sarcoglycan, delta (dystrophin-associated glycoprotein); K12563 delta-sarcoglycan	NA	NA
CL855.Contig3_All	4499	0.66	2.18	1.72379	6.12818e-15	1.62866e-13	Up	gi|321478607|gb|EFX89564.1|/1.10043e-169/hypothetical protein DAPPUDRAFT_233379 [Daphnia pulex]	gi|338825311|gb|AH010680.2|SEG_AF332859S/7e-06/Mus musculus diadenosine triphosphate hydrolase (Fhit) gene, partial cds	sp|Q9VW71|FAT2_DROME/8e-127/Fat-like cadherin-related tumor suppressor homolog OS=Drosophila melanogaster GN=kug PE=2 SV=3	mmu:18129/4e-38/Notch2, AI853703, N2; Notch gene homolog 2 (Drosophila); K02599 Notch	NA	NA
CL533.Contig1_All	5106	1.64	5.41	1.72193	1.37401e-39	7.75871e-38	Up	gi|321471795|gb|EFX82767.1|/0/hypothetical protein DAPPUDRAFT_316476 [Daphnia pulex]	gi|149465802|gb|AC205642.1|/1e-07/Ixodes scapularis BAC ISG1-27P02, complete sequence	sp|Q6QEF8|CORO6_HUMAN/1e-152/Coronin-6 OS=Homo sapiens GN=CORO6 PE=2 SV=2	ecb:100059852/5e-152/CORO1C; coronin, actin binding protein, 1C; K13887 coronin-1C	all0478/7e-10/---	NA
Unigene1776_All	3302	0.61	2.01	1.72031	1.88845e-10	3.84268e-09	Up	NA	NA	NA	NA	NA	NA
CL109.Contig3_All	595	2.72	8.93	1.71505	1.57711e-07	2.41608e-06	Up	gi|260806135|ref|XP_002597940.1|/6.32023e-13/hypothetical protein BRAFLDRAFT_221410 [Branchiostoma floridae] &gt;gi|229283210|gb|EEN53952.1| hypothetical protein BRAFLDRAFT_221410 [Branchiostoma floridae]	gi|346709066|dbj|AK387298.1|/2e-19/Bombyx mori mRNA, clone: bmov07L14	NA	NA	NA	NA
CL1325.Contig3_All	1717	24.74	81.18	1.71428	8.85054e-183	1.68719e-180	Up	gi|557227535|emb|CDJ35351.1|/4.13958e-09/hypothetical protein EMH_0025540 [Eimeria mitis]	gi|545686768|ref|NM_001283225.1|/1e-08/Macaca fascicularis Neurotrophin receptor-interacting factor homolog (ZNF274), mRNA >gi|67968462|dbj|AB168473.1| Macaca fascicularis testis cDNA clone: QtsA-12436, similar to human zinc finger protein 274 (ZNF274), transcript variantZNF274c, mRNA, RefSeq: NM_133502.1	sp|Q9UF83|YM012_HUMAN/1e-06/Uncharacterized protein DKFZp434B061 OS=Homo sapiens PE=2 SV=2	mdo:100031345/7e-06/transcription elongation factor SPT5-like; K15172 transcription elongation factor SPT5	SA0334/2e-06/---	NA
Unigene6844_All	1401	1.35	4.42	1.71109	2.0003e-09	3.75115e-08	Up	gi|568256868|gb|ETN65277.1|/3.25933e-06/hypothetical protein AND_002955 [Anopheles darlingi]	gi|145699360|gb|AC193542.2|/2e-09/Pan troglodytes BAC clone CH251-213G2 from chromosome x, complete sequence	sp|Q54UL8|MPS1_DICDI/8e-07/Probable serine/threonine-protein kinase mps1 OS=Dictyostelium discoideum GN=mps1 PE=3 SV=1	ptr:463836/2e-06/PAXIP1; PAX interacting (with transcription-activation domain) protein 1; K14972 PAX-interacting protein 1	NA	NA
CL98.Contig7_All	3704	1.08	3.53	1.70864	2.09918e-19	6.6695e-18	Up	gi|341891105|gb|EGT47040.1|/1.08881e-167/hypothetical protein CAEBREN_15845 [Caenorhabditis brenneri]	NA	sp|Q08696|MST2_DROHY/2e-72/Axoneme-associated protein mst101(2) OS=Drosophila hydei GN=mst101(2) PE=1 SV=1	dwi:Dwil_GK22102/6e-82/GK22102 gene product from transcript GK22102-RA; K00907 myosin-light-chain kinase [EC:2.7.11.18]	tolA/4e-23/---	NA
CL757.Contig2_All	1216	0.72	2.35	1.70659	3.13182e-05	0.000349029	Up	gi|549443986|gb|AGX27197.1|/1.10278e-52/cytochrome c [Litopenaeus vannamei]	gi|549443985|gb|KF601549.1|/0.0/Litopenaeus vannamei cytochrome c mRNA, complete cds	sp|P62898|CYC_RAT/2e-47/Cytochrome c, somatic OS=Rattus norvegicus GN=Cycs PE=1 SV=2	rno:25309/8e-47/Cycs, CYCSA; cytochrome c, somatic; K08738 cytochrome c	SPCC191.07/1e-35/---	molecular_function:GO:0009055//electron carrier activity;GO:0020037//heme binding;GO:0005506//iron ion binding;
CL303.Contig4_All	2057	5.3	17.25	1.70253	8.98098e-48	5.92979e-46	Up	gi|557186606|emb|CDJ45869.1|/1.82324e-62/zinc finger (C2H2 type) protein, putative [Eimeria brunetti]	gi|342326389|gb|JF284564.1|/4e-27/Cherax quadricarinatus clone V1-1690 DNA helicase B-like protein mRNA, partial cds	sp|Q86VE3|SATL1_HUMAN/5e-31/Spermidine/spermine N(1)-acetyltransferase-like protein 1 OS=Homo sapiens GN=SATL1 PE=2 SV=3	bta:518794/3e-28/MAP6; microtubule-associated protein 6; K10432 microtubule-associated protein 6	all3114/3e-18/---	NA
Unigene8718_All	1484	9.39	30.37	1.69345	9.19238e-59	7.1056e-57	Up	gi|607357226|gb|EZA51692.1|/2.52653e-20/Acetylcholine receptor subunit alpha-like protein [Cerapachys biroi]	gi|56605543|emb|CR846083.9|/5e-41/Zebrafish DNA sequence from clone DKEYP-34A6 in linkage group 14, complete sequence	sp|Q6ZRP5|YD019_HUMAN/2e-06/Putative uncharacterized protein FLJ46204 OS=Homo sapiens PE=5 SV=2	dmo:Dmoj_GI15889/2e-06/GI15889 gene product from transcript GI15889-RA; K14079 poly(A) RNA polymerase GLD2 [EC:2.7.7.19]	NA	NA
CL881.Contig3_All	2686	2.98	9.58	1.68471	3.2361e-35	1.68131e-33	Up	gi|321473475|gb|EFX84442.1|/1.37251e-60/hypothetical protein DAPPUDRAFT_194440 [Daphnia pulex]	gi|112419851|gb|BT026668.1|/1e-06/Gasterosteus aculeatus clone CEC37-D08 mRNA sequence	sp|P83501|MSTAB_DROME/6e-20/Protein msta, isoform B OS=Drosophila melanogaster GN=msta PE=3 SV=2	dre:568616/4e-14/smyd2b, si:dkey-121j17.3, zgc:136609; SET and MYND domain containing 2b (EC:2.1.1.43); K11426 SET and MYND domain-containing protein	NA	NA
Unigene9710_All	3004	0.44	1.41	1.68012	6.49662e-07	9.32703e-06	Up	gi|321466796|gb|EFX77789.1|/0/hypothetical protein DAPPUDRAFT_305316 [Daphnia pulex]	NA	sp|Q9UNX4|WDR3_HUMAN/0.0/WD repeat-containing protein 3 OS=Homo sapiens GN=WDR3 PE=1 SV=1	xla:443590/0.0/wdr3; WD repeat domain 3; K14556 U3 small nucleolar RNA-associated protein 12	all0284_3/3e-22/---	NA
CL2473.Contig4_All	1608	0.54	1.73	1.67974	7.38088e-05	0.000773924	Up	NA	NA	NA	NA	NA	NA
CL1722.Contig1_All	3722	4.38	14.01	1.67745	8.41772e-70	7.33412e-68	Up	gi|607365110|gb|EZA59312.1|/2.04209e-89/La-related protein [Cerapachys biroi]	gi|74096709|gb|AC154910.3|/2e-11/Mus musculus BAC clone RP23-70L9 from chromosome 12, complete sequence	sp|Q9I7T7|Y1505_DROME/1e-63/La-related protein CG11505 OS=Drosophila melanogaster GN=CG11505 PE=1 SV=2	gga:100857128/6e-21/mucin-2-like; K10955 intestinal mucin-2	XF2607/9e-10/---	NA
CL804.Contig8_All	2404	0.41	1.31	1.67587	2.74688e-05	0.000310774	Up	gi|657554426|ref|XP_008281677.1|/6.48029e-123/PREDICTED: nucleolar and coiled-body phosphoprotein 1-like isoform X1 [Stegastes partitus]	gi|194246986|emb|AM910985.1|/3e-06/Plasmodium knowlesi strain H chromosome 3, complete genome	sp|P41777|NOLC1_RAT/8e-81/Nucleolar and coiled-body phosphoprotein 1 OS=Rattus norvegicus GN=Nolc1 PE=1 SV=1	gga:417020/2e-42/NEFH; neurofilament, heavy polypeptide; K04574 neurofilament heavy polypeptide	SPAC140.02/1e-21/---	NA
CL1487.Contig2_All	1924	0.52	1.66	1.6746	1.89119e-05	0.00021995	Up	gi|646718892|gb|KDR21195.1|/1.33288e-43/Nucleolar protein 11 [Zootermopsis nevadensis]	NA	sp|Q5RB52|NOL11_PONAB/5e-19/Nucleolar protein 11 OS=Pongo abelii GN=NOL11 PE=2 SV=1	NA	NA	NA
Unigene9922_All	2080	0.61	1.94	1.66918	1.84124e-06	2.48975e-05	Up	gi|642914554|ref|XP_008201728.1|/4.1213e-155/PREDICTED: WD repeat-containing protein 46 [Tribolium castaneum]	gi|155368903|emb|CT998559.8|/5e-08/Zebrafish DNA sequence from clone DKEY-192J13 in linkage group 21, complete sequence	sp|O15213|WDR46_HUMAN/6e-129/WD repeat-containing protein 46 OS=Homo sapiens GN=WDR46 PE=1 SV=3	tca:659839/2e-155/similar to CG2260-PA; K14768 U3 small nucleolar RNA-associated protein 7	NA	NA
CL1709.Contig1_All	4176	3.57	11.34	1.66742	3.42318e-63	2.77289e-61	Up	gi|242020256|ref|XP_002430571.1|/1.30428e-116/dual specificity protein phosphatase, putative [Pediculus humanus corporis] &gt;gi|212515743|gb|EEB17833.1| dual specificity protein phosphatase, putative [Pediculus humanus corporis]	gi|530637599|ref|XM_005305565.1|/2e-15/PREDICTED: Chrysemys picta bellii dual specificity protein phosphatase 10-like (LOC101950054), mRNA	sp|Q0IID7|DUS10_BOVIN/4e-75/Dual specificity protein phosphatase 10 OS=Bos taurus GN=DUSP10 PE=2 SV=1	tca:662837/7e-103/similar to dual specificity phosphatase 10; K04459 dual specificity phosphatase [EC:3.1.3.16 3.1.3.48]	YIR026c/9e-14/---	biological_process:GO:0016311//dephosphorylation;molecular_function:GO:0004721//phosphoprotein phosphatase activity;
Unigene12856_All	2384	0.53	1.68	1.6644	1.84124e-06	2.48843e-05	Up	NA	NA	NA	NA	NA	NA
Unigene4005_All	827	2.13	6.74	1.6619	6.47558e-08	1.0365e-06	Up	NA	NA	NA	NA	NA	NA
CL867.Contig2_All	3069	1.75	5.53	1.65992	2.50756e-23	9.36328e-22	Up	gi|156549109|ref|XP_001607604.1|/1.66597e-150/PREDICTED: G protein-activated inward rectifier potassium channel 3-like isoform X2 [Nasonia vitripennis] &gt;gi|644992858|ref|XP_008203023.1| PREDICTED: G protein-activated inward rectifier potassium channel 3-like isoform X2 [Nasonia vitripennis] &gt;gi|644992860|ref|XP_008203024.1| PREDICTED: G protein-activated inward rectifier potassium channel 3…	gi|119675768|gb|AC173479.2|/2e-26/Mus musculus BAC clone RP23-428F8 from chromosome 3, complete sequence	sp|Q14500|KCJ12_HUMAN/3e-106/ATP-sensitive inward rectifier potassium channel 12 OS=Homo sapiens GN=KCNJ12 PE=1 SV=2	cel:M02A10.2/4e-114/irk-2; Inward Rectifying K (potassium) channel family member (irk-2); K05330 potassium inwardly-rectifying channel subfamily J, invertebrate	DR2133/1e-06/---	NA
CL123.Contig3_All	10734	0.61	1.92	1.65423	1.49912e-28	6.64487e-27	Up	gi|307176779|gb|EFN66179.1|/2.24501e-171/Large proline-rich protein BAT2 [Camponotus floridanus]	gi|459447357|ref|NM_201347.3|/2e-11/Danio rerio proline-rich coiled-coil 2A (prrc2a), mRNA	sp|Q5T200|ZC3HD_HUMAN/5e-43/Zinc finger CCCH domain-containing protein 13 OS=Homo sapiens GN=ZC3H13 PE=1 SV=1	der:Dere_GG21708/5e-26/GG21708 gene product from transcript GG21708-RA; K13100 pre-mRNA-splicing factor CWC22	PA2976/3e-14/---	NA
Unigene8308_All	2895	1.28	4.02	1.65105	2.35992e-16	6.77615e-15	Up	gi|383862774|ref|XP_003706858.1|/5.59317e-124/PREDICTED: cAMP-dependent protein kinase type II regulatory subunit-like isoform 1 [Megachile rotundata]	gi|380029296|ref|XM_003698265.1|/4e-06/PREDICTED: Apis florea cAMP-dependent protein kinase type II regulatory subunit-like (LOC100863548), mRNA	sp|P81900|KAPR2_DROME/8e-112/cAMP-dependent protein kinase type II regulatory subunit OS=Drosophila melanogaster GN=Pka-R2 PE=1 SV=2	ame:409390/5e-122/Pka-R2, Pkar2; cAMP-dependent protein kinase type II regulatory subunit; K04739 cAMP-dependent protein kinase regulator	YIL033c/2e-57/---	NA
CL863.Contig4_All	3910	1.21	3.8	1.65099	1.28594e-20	4.29562e-19	Up	gi|646699021|gb|KDR09872.1|/0/Phosphatidylinositol 4-kinase beta [Zootermopsis nevadensis]	gi|126153626|emb|CU075928.10|/7e-21/Zebrafish DNA sequence from clone CH73-132H10 in linkage group 20, complete sequence	sp|Q8BKC8|PI4KB_MOUSE/0.0/Phosphatidylinositol 4-kinase beta OS=Mus musculus GN=Pi4kb PE=1 SV=2	ame:408373/0.0/phosphatidylinositol 4-kinase beta-like; K00888 phosphatidylinositol 4-kinase [EC:2.7.1.67]	SPAC22E12.16c/4e-92/---	NA
CL1756.Contig2_All	1897	0.75	2.35	1.6477	6.9443e-07	9.93599e-06	Up	gi|470252912|ref|XP_004359553.1|/3.13653e-21/hypothetical protein DFA_01589 [Dictyostelium fasciculatum] &gt;gi|328873336|gb|EGG21703.1| hypothetical protein DFA_01589 [Dictyostelium fasciculatum]	NA	sp|A2ASS6|TITIN_MOUSE/1e-12/Titin OS=Mus musculus GN=Ttn PE=1 SV=1	xtr:448168/2e-12/rrbp1, MGC69441; ribosome binding protein 1 homolog 180kDa (dog); K14000 ribosome-binding protein 1	YPO0507/1e-11/---	NA
Unigene12275_All	10105	0.47	1.47	1.64508	1.02649e-20	3.45167e-19	Up	gi|270007741|gb|EFA04189.1|/0/hypothetical protein TcasGA2_TC014438 [Tribolium castaneum]	gi|195115466|ref|XM_002002242.1|/4e-09/Drosophila mojavensis GI17301 (Dmoj\GI17301), mRNA	sp|Q96EP0|RNF31_HUMAN/3e-97/E3 ubiquitin-protein ligase RNF31 OS=Homo sapiens GN=RNF31 PE=1 SV=1	tca:663619/0.0/similar to CG11321-PA, isoform A; K11974 E3 ubiquitin-protein ligase RNF31 [EC:6.3.2.19]	RSp0884/9e-09/---	NA
CL613.Contig1_All	2244	1.6	4.98	1.63807	2.58602e-15	6.96769e-14	Up	gi|530639718|ref|XP_005306644.1|/1.83456e-55/PREDICTED: collagen alpha-1(III) chain [Chrysemys picta bellii]	NA	sp|P02457|CO1A1_CHICK/3e-54/Collagen alpha-1(I) chain OS=Gallus gallus GN=COL1A1 PE=1 SV=3	oaa:100080810/2e-55/COL3A1; collagen, type III, alpha 1; K06236 collagen, type I/II/III/V/XI, alpha	XF0818/1e-22/---	NA
CL2783.Contig5_All	1888	2.07	6.44	1.63743	8.52596e-17	2.48468e-15	Up	gi|157866641|ref|XP_001687712.1|/5.47821e-26/putative kinesin K39 [Leishmania major strain Friedlin] &gt;gi|68125326|emb|CAJ03172.1| putative kinesin K39 [Leishmania major strain Friedlin]	gi|74013560|gb|AC133098.7|/1e-42/Mus musculus BAC clone RP23-336L12 from chromosome 6, complete sequence	sp|Q9UQ35|SRRM2_HUMAN/4e-23/Serine/arginine repetitive matrix protein 2 OS=Homo sapiens GN=SRRM2 PE=1 SV=2	aml:100474834/5e-23/SRRM2; serine/arginine repetitive matrix 2; K13172 serine/arginine repetitive matrix protein 2	DR2133/2e-08/---	NA
CL567.Contig6_All	4376	1.11	3.45	1.63604	7.16282e-21	2.43114e-19	Up	gi|646715024|gb|KDR18780.1|/0/Protein hu-li tai shao [Zootermopsis nevadensis]	gi|195487150|ref|XM_002091752.1|/3e-17/Drosophila yakuba GE13848 (Dyak\GE13848), mRNA	sp|Q02645|HTS_DROME/0.0/Protein hu-li tai shao OS=Drosophila melanogaster GN=hts PE=1 SV=2	NA	CC1201/9e-49/---	NA
Unigene6477_All	1631	0.57	1.77	1.63472	7.86066e-05	0.000821852	Up	gi|449280518|gb|EMC87806.1|/3.61421e-23/Protein PRQFV-amide [Columba livia]	NA	sp|Q03400|SANT_PLAF7/1e-10/S-antigen protein OS=Plasmodium falciparum (isolate 3D7) GN=PF10_0343 PE=2 SV=2	tgu:100219403/3e-17/uncharacterized LOC100219403; K14822 rRNA-processing protein CGR1	PA2976/7e-06/---	NA
CL876.Contig6_All	5397	0.41	1.27	1.63113	3.40646e-10	6.77923e-09	Up	gi|645006360|ref|XP_008204751.1|/0/PREDICTED: serine/threonine-protein kinase N isoform X3 [Nasonia vitripennis]	gi|524916225|ref|XM_005112837.1|/1e-69/PREDICTED: Aplysia californica serine/threonine-protein kinase N2-like (LOC101863717), mRNA	sp|A1Z7T0|PKN_DROME/0.0/Serine/threonine-protein kinase N OS=Drosophila melanogaster GN=Pkn PE=1 SV=1	api:100166226/0.0/serine/threonine-protein kinase N2-like; K06071 protein kinase N [EC:2.7.11.13]	YBL105c_2/1e-100/---	NA
CL302.Contig1_All	600	2.69	8.31	1.62724	1.00022e-06	1.3911e-05	Up	NA	NA	NA	NA	NA	NA
CL1529.Contig2_All	6283	1.29	3.98	1.6254	2.28574e-33	1.14531e-31	Up	gi|646716235|gb|KDR19564.1|/5.15207e-112/hypothetical protein L798_06362 [Zootermopsis nevadensis]	gi|67905310|emb|CR388129.11|/4e-17/Zebrafish DNA sequence from clone CH211-281L24 in linkage group 15, complete sequence	sp|Q9VC61|CRERF_DROME/5e-83/Protein CREBRF homolog OS=Drosophila melanogaster GN=CG13624 PE=2 SV=2	dmo:Dmoj_GI22245/9e-07/GI22245 gene product from transcript GI22245-RA; K12494 PH and SEC7 domain-containing protein	NA	NA
Unigene9970_All	2230	2.75	8.48	1.62463	9.33766e-25	3.61999e-23	Up	gi|307178518|gb|EFN67207.1|/6.70724e-50/Monocarboxylate transporter 12 [Camponotus floridanus]	NA	sp|Q503M4|MT12B_DANRE/9e-39/Monocarboxylate transporter 12-B OS=Danio rerio GN=slc16a12b PE=2 SV=1	dre:449947/2e-38/slc16a12b, im:7140871, wu:fc44b08, zgc:110441; solute carrier family 16 (monocarboxylic acid transporters), member 12b; K11810 MFS transporter, MCP family, solute carrier family 16 (monocarboxylic acid transporters), member 12	AF0367/3e-17/---	NA
CL2216.Contig2_All	5338	0.63	1.94	1.62263	1.37551e-14	3.59164e-13	Up	gi|646707129|gb|KDR14020.1|/0/Kelch-like protein 26 [Zootermopsis nevadensis]	gi|543374047|ref|XM_005530182.1|/1e-07/PREDICTED: Pseudopodoces humilis kelch-like family member 12 (KLHL12), mRNA	sp|Q53HC5|KLH26_HUMAN/4e-78/Kelch-like protein 26 OS=Homo sapiens GN=KLHL26 PE=1 SV=2	mdo:100015959/1e-77/kelch-like protein 26-like; K10463 kelch-like protein 26	PA2976/9e-11/---	NA
CL819.Contig4_All	4102	0.79	2.43	1.62103	7.31408e-14	1.85256e-12	Up	gi|321460550|gb|EFX71591.1|/1.72169e-142/hypothetical protein DAPPUDRAFT_255495 [Daphnia pulex]	NA	sp|A8K7I4|CLCA1_HUMAN/7e-97/Calcium-activated chloride channel regulator 1 OS=Homo sapiens GN=CLCA1 PE=1 SV=3	spu:592210/3e-107/similar to Clca1 protein; K05030 calcium-activated chloride channel family member 4	NA	NA
CL97.Contig10_All	3698	0.44	1.35	1.61738	9.34022e-08	1.46451e-06	Up	gi|383864803|ref|XP_003707867.1|/0/PREDICTED: RNA-binding protein 10-like isoform 2 [Megachile rotundata]	gi|551490991|ref|XM_005797011.1|/1e-09/PREDICTED: Xiphophorus maculatus RNA-binding protein 5-like (LOC102221289), mRNA	sp|A4IGK4|RBM5_XENTR/1e-141/RNA-binding protein 5 OS=Xenopus tropicalis GN=rbm5 PE=2 SV=1	ame:410688/0.0/RNA-binding protein 10-like; K13094 RNA-binding protein 5/10	AGl2640gl/5e-08/---	NA
Unigene1768_All	2482	0.62	1.9	1.61566	3.76672e-07	5.55564e-06	Up	gi|642938737|ref|XP_008199868.1|/2.07001e-55/PREDICTED: RNA polymerase II elongation factor ELL [Tribolium castaneum]	gi|74013490|gb|AC139054.17|/2e-07/Mus musculus chromosome 15, clone RP23-14D20, complete sequence	sp|P55199|ELL_HUMAN/3e-39/RNA polymerase II elongation factor ELL OS=Homo sapiens GN=ELL PE=1 SV=1	tca:655479/1e-56/similar to CG32217-PA; K15183 RNA polymerase II elongation factor ELL	NA	NA
CL2318.Contig1_All	3760	1.48	4.53	1.61391	8.97156e-23	3.25415e-21	Up	gi|154344449|ref|XP_001568166.1|/3.50652e-26/proteophosphoglycan ppg4 [Leishmania braziliensis MHOM/BR/75/M2904] &gt;gi|134065503|emb|CAM43270.1| proteophosphoglycan ppg4 [Leishmania braziliensis MHOM/BR/75/M2904]	NA	sp|Q9VAS7|INX3_DROME/2e-25/Innexin inx3 OS=Drosophila melanogaster GN=Inx3 PE=1 SV=1	tgu:100220116/2e-16/similar to mucin 2; K10955 intestinal mucin-2	NA	biological_process:GO:0044260//cellular macromolecule metabolic process;GO:0006139//nucleobase-containing compound metabolic process;molecular_function:GO:0003824//catalytic activity;
CL384.Contig1_All	1292	0.96	2.93	1.60979	4.88696e-06	6.21384e-05	Up	gi|460027843|gb|AFJ11397.2|/1.02412e-160/prostaglandin F synthase [Penaeus monodon]	gi|460027842|gb|JN003884.2|/0.0/Penaeus monodon prostaglandin F synthase mRNA, complete cds	sp|P15122|ALDR_RABIT/3e-96/Aldose reductase OS=Oryctolagus cuniculus GN=AKR1B1 PE=2 SV=3	tca:657943/9e-116/similar to CG6084-PA, isoform A; K00011 aldehyde reductase [EC:1.1.1.21]	slr0942/2e-63/---	NA
CL1545.Contig1_All	2861	0.96	2.92	1.60486	9.86854e-12	2.17761e-10	Up	NA	NA	NA	NA	NA	NA
CL867.Contig1_All	2926	1.81	5.5	1.60344	3.54158e-21	1.21671e-19	Up	gi|644992850|ref|XP_008203020.1|/7.09606e-151/PREDICTED: G protein-activated inward rectifier potassium channel 4-like isoform X1 [Nasonia vitripennis] &gt;gi|644992852|ref|XP_008203021.1| PREDICTED: G protein-activated inward rectifier potassium channel 4-like isoform X1 [Nasonia vitripennis] &gt;gi|644992855|ref|XP_008203022.1| PREDICTED: G protein-activated inward rectifier potassium channel 4…	gi|195502828|ref|XM_002098361.1|/1e-37/Drosophila yakuba GE10360 (Dyak\GE10360), mRNA	sp|Q14500|KCJ12_HUMAN/2e-106/ATP-sensitive inward rectifier potassium channel 12 OS=Homo sapiens GN=KCNJ12 PE=1 SV=2	cel:M02A10.2/4e-114/irk-2; Inward Rectifying K (potassium) channel family member (irk-2); K05330 potassium inwardly-rectifying channel subfamily J, invertebrate	DR2133/4e-07/---	NA
Unigene12867_All	4963	0.26	0.79	1.60334	4.03146e-06	5.20701e-05	Up	gi|321470536|gb|EFX81512.1|/0/hypothetical protein DAPPUDRAFT_317597 [Daphnia pulex]	gi|262401034|gb|FJ774698.1|/1e-38/Scylla paramamosain phospholipid-transporting ATPase ID isoform 1-like protein mRNA, partial cds	sp|P98198|AT8B2_HUMAN/0.0/Probable phospholipid-transporting ATPase ID OS=Homo sapiens GN=ATP8B2 PE=2 SV=2	ame:413328/0.0/probable phospholipid-transporting ATPase ID-like; K01530 phospholipid-translocating ATPase [EC:3.6.3.1]	YAL026c/0.0/---	NA
CL167.Contig8_All	5557	11.04	33.5	1.60142	8.80656e-231	2.06742e-228	Up	gi|307197377|gb|EFN78652.1|/4.72657e-77/hypothetical protein EAI_17450 [Harpegnathos saltator]	gi|187467173|emb|CU694239.3|/2e-28/Platypus DNA sequence from clone CLM1-411I21, complete sequence	sp|Q75JC9|Y8484_DICDI/5e-33/Uncharacterized protein DDB_G0271670 OS=Dictyostelium discoideum GN=DDB_G0271670 PE=4 SV=1	dan:Dana_GF13333/7e-34/GF13333 gene product from transcript GF13333-RA; K00907 myosin-light-chain kinase [EC:2.7.11.18]	XF1267/1e-12/---	NA
CL1370.Contig4_All	3882	0.37	1.12	1.5979	6.9443e-07	9.93039e-06	Up	gi|321477670|gb|EFX88628.1|/2.81708e-166/lectin, mannose-binding, 1 [Daphnia pulex]	gi|153909148|dbj|AK274201.1|/2e-08/Gryllus bimaculatus mRNA, GBcontig21062	sp|P49257|LMAN1_HUMAN/3e-122/Protein ERGIC-53 OS=Homo sapiens GN=LMAN1 PE=1 SV=2	tca:660183/6e-162/similar to CG6822-PA, isoform A; K10080 lectin, mannose-binding 1	NA	NA
CL2142.Contig2_All	1834	14.86	44.98	1.59785	2.15996e-99	2.4448e-97	Up	gi|548517321|ref|XP_005696492.1|/2.45379e-10/PREDICTED: basic proline-rich protein-like [Capra hircus]	NA	sp|Q52KI8|SRRM1_MOUSE/1e-08/Serine/arginine repetitive matrix protein 1 OS=Mus musculus GN=Srrm1 PE=1 SV=2	cel:F28D9.1/2e-10/rsr-1; SR protein related family member (rsr-1); K13171 serine/arginine repetitive matrix protein 1	NA	NA
CL1553.Contig8_All	7991	0.44	1.33	1.59585	7.56758e-15	2.0028e-13	Up	gi|646712932|gb|KDR17478.1|/1.18677e-169/Liprin-beta-1 [Zootermopsis nevadensis]	gi|353231633|emb|HE601627.1|/7e-07/Schistosoma mansoni strain Puerto Rico chromosome 4, complete genome	sp|Q8C8U0|LIPB1_MOUSE/5e-95/Liprin-beta-1 OS=Mus musculus GN=Ppfibp1 PE=1 SV=3	oaa:100075123/3e-34/uncharacterized LOC100075123; K13172 serine/arginine repetitive matrix protein 2	Cgl1939/3e-19/---	NA
Unigene6927_All	1554	1.34	4.03	1.58855	1.04518e-08	1.81627e-07	Up	gi|261330465|emb|CBH13449.1|/2.7768e-09/hypothetical protein, unlikely [Trypanosoma brucei gambiense DAL972]	gi|33354286|gb|AC134265.6|/3e-21/Rattus norvegicus 13 BAC CH230-151K3 (Children's Hospital Oakland Research Institute) complete sequence	sp|Q6ZRP5|YD019_HUMAN/9e-08/Putative uncharacterized protein FLJ46204 OS=Homo sapiens PE=5 SV=2	dpe:Dper_GL22604/6e-06/GL22604 gene product from transcript GL22604-RA; K04446 nuclear factor of activated T-cells, cytoplasmic, calcineurin-dependent	NA	NA
Unigene8242_All	2570	1.55	4.66	1.58806	8.72856e-16	2.41072e-14	Up	gi|675369985|gb|KFM62887.1|/5.26729e-86/Leucine-rich repeat-containing protein 58, partial [Stegodyphus mimosarum]	NA	sp|A4IHG1|LRC58_XENTR/3e-76/Leucine-rich repeat-containing protein 58 OS=Xenopus tropicalis GN=lrrc58 PE=2 SV=1	nvi:100117682/8e-20/NV15240; leucine-rich repeat protein 1-like; K10348 LRR-repeat protein 1	alr0124_1/9e-24/---	NA
Unigene13425_All	1137	1.88	5.65	1.58752	1.04518e-08	1.81752e-07	Up	gi|170035772|ref|XP_001845741.1|/1.07927e-22/growth and transformation-dependent protein [Culex quinquefasciatus] &gt;gi|167878178|gb|EDS41561.1| growth and transformation-dependent protein [Culex quinquefasciatus]	NA	sp|Q29DG0|U389_DROPS/3e-21/UPF0389 protein GA21628 OS=Drosophila pseudoobscura pseudoobscura GN=GA21628 PE=3 SV=2	NA	NA	NA
Unigene14442_All	1344	0.97	2.91	1.58496	7.89906e-06	9.7694e-05	Up	gi|194749017|ref|XP_001956936.1|/2.74892e-39/GF24314 [Drosophila ananassae] &gt;gi|190624218|gb|EDV39742.1| GF24314 [Drosophila ananassae]	gi|545835550|ref|XM_005665361.1|/2e-06/PREDICTED: Sus scrofa EGF, latrophilin and seven transmembrane domain containing 1 (ELTD1), transcript variant X3, mRNA	sp|Q95JC9|PRP_PIG/3e-35/Basic proline-rich protein OS=Sus scrofa PE=1 SV=2	hsa:4583/2e-30/MUC2, MLP, MUC-2, SMUC; mucin 2, oligomeric mucus/gel-forming; K10955 intestinal mucin-2	YPO2725/4e-15/---	NA
CL176.Contig7_All	7402	1.93	5.78	1.58247	8.31826e-54	6.00858e-52	Up	gi|607361702|gb|EZA55977.1|/7.32163e-57/hypothetical protein X777_03662 [Cerapachys biroi]	NA	sp|Q0KIC3|Y3427_DROME/2e-32/Uncharacterized protein CG43427 OS=Drosophila melanogaster GN=CG43427 PE=2 SV=1	nvi:100123436/4e-57/NV12048; uncharacterized LOC100123436; K06084 F-box protein 20	Rv3876/1e-07/---	NA
CL2011.Contig2_All	8592	1.55	4.64	1.58186	2.53094e-50	1.73431e-48	Up	gi|642075006|emb|CDQ87582.1|/2.20508e-12/unnamed protein product [Oncorhynchus mykiss]	gi|159884812|emb|CU467042.11|/6e-23/Zebrafish DNA sequence from clone CH73-49C19 in linkage group 7, complete sequence	sp|Q80U59|K0232_MOUSE/4e-13/Uncharacterized protein KIAA0232 OS=Mus musculus GN=Kiaa0232 PE=2 SV=2	cfa:100683464/9e-07/KAT6A; K(lysine) acetyltransferase 6A; K11305 histone acetyltransferase MYST3 [EC:2.3.1.48]	YPR042c/2e-07/---	NA
Unigene2052_All	1280	4.74	14.18	1.5809	3.0564e-22	1.09144e-20	Up	gi|642114962|emb|CDQ68459.1|/2.67763e-20/unnamed protein product [Oncorhynchus mykiss]	gi|222143321|emb|CU855882.12|/1e-59/Zebrafish DNA sequence from clone CH73-189I7 in linkage group 13, complete sequence	sp|Q55BK3|Y1118_DICDI/2e-08/Bromodomain-containing protein DDB_G0271118 OS=Dictyostelium discoideum GN=DDB_G0271118 PE=4 SV=1	dmo:Dmoj_GI15889/2e-12/GI15889 gene product from transcript GI15889-RA; K14079 poly(A) RNA polymerase GLD2 [EC:2.7.7.19]	PM0926/1e-08/---	molecular_function:GO:0005488//binding;
Unigene8708_All	912	3.4	10.17	1.58071	1.09634e-11	2.40247e-10	Up	NA	NA	NA	NA	NA	NA
CL2236.Contig1_All	2102	0.98	2.93	1.58005	1.04518e-08	1.81877e-07	Up	gi|90102218|gb|ABD85297.1|/1.03536e-20/antifreeze glycoprotein [Boreogadus saida]	gi|66824122|ref|XM_640324.1|/8e-50/Dictyostelium discoideum AX4 RING zinc finger-containing protein (DDB_G0271956) mRNA, complete cds	sp|Q55A09|Y9963_DICDI/2e-17/Probable serine/threonine-protein kinase DDB_G0272254 OS=Dictyostelium discoideum GN=DDB_G0272254 PE=3 SV=1	ptr:456632/1e-14/SRRM1; serine/arginine repetitive matrix 1; K13171 serine/arginine repetitive matrix protein 1	YPR042c/5e-14/---	NA
CL345.Contig5_All	2033	18.78	56.13	1.57957	2.73758e-135	3.77221e-133	Up	gi|221229221|gb|ACM09992.1|/3.40924e-154/hypothetical ANK-like protein [Eriocheir sinensis] &gt;gi|224036460|gb|ACN37115.1| predicted ANK-like protein [Eriocheir sinensis]	gi|106880595|emb|CT027714.8|/2e-10/Zebrafish DNA sequence from clone CH211-168N8 in linkage group 2, complete sequence	sp|P16157|ANK1_HUMAN/5e-27/Ankyrin-1 OS=Homo sapiens GN=ANK1 PE=1 SV=3	tca:100142605/1e-30/similar to ankyrin 2,3/unc44; K10380 ankyrin	all2748/1e-20/---	NA
CL2188.Contig2_All	2029	4.23	12.64	1.57927	1.32016e-31	6.41211e-30	Up	gi|641677989|ref|XP_008187989.1|/6.19039e-47/PREDICTED: uncharacterized protein LOC100569429 [Acyrthosiphon pisum]	gi|354797355|gb|JN961856.1|/2e-13/Mus musculus targeted KO-first, conditional ready, lacZ-tagged mutant allele Slc38a10:tm2a(EUCOMM)Wtsi tm3a(EUCOMM)Wtsi tm1a(EUCOMM)Wtsi; transgenic	sp|Q1JPB9|PA2G3_BOVIN/3e-28/Group 3 secretory phospholipase A2 OS=Bos taurus GN=PLA2G3 PE=2 SV=1	cfa:486361/4e-29/PLA2G3; phospholipase A2, group III; K01047 phospholipase A2 [EC:3.1.1.4]	NA	NA
Unigene19385_All	4605	0.67	2	1.57777	1.59987e-12	3.73166e-11	Up	gi|646714377|gb|KDR18370.1|/1.46856e-68/RING finger protein 31 [Zootermopsis nevadensis]	NA	sp|Q6PZE0|MUC19_MOUSE/4e-29/Mucin-19 OS=Mus musculus GN=Muc19 PE=2 SV=2	ame:410237/3e-53/uncharacterized LOC410237; K11974 E3 ubiquitin-protein ligase RNF31 [EC:6.3.2.19]	STM1185/1e-07/---	NA
Unigene9917_All	2299	0.61	1.82	1.57706	2.94598e-06	3.87409e-05	Up	gi|91090594|ref|XP_972814.1|/0/PREDICTED: ATP-binding cassette sub-family F member 3 [Tribolium castaneum] &gt;gi|270013337|gb|EFA09785.1| hypothetical protein TcasGA2_TC011927 [Tribolium castaneum]	gi|556980122|ref|XM_005996751.1|/2e-10/PREDICTED: Latimeria chalumnae ATP-binding cassette, sub-family F (GCN20), member 3 (ABCF3), mRNA	sp|Q8K268|ABCF3_MOUSE/0.0/ATP-binding cassette sub-family F member 3 OS=Mus musculus GN=Abcf3 PE=1 SV=1	tca:661570/0.0/similar to CG9330-PA; K06158 ATP-binding cassette, subfamily F, member 3	SPBC29A3.09c/1e-157/---	biological_process:GO:0006200//ATP catabolic process;molecular_function:GO:0005524//ATP binding;GO:0015416//organic phosphonate transmembrane-transporting ATPase activity;
CL342.Contig1_All	2248	1.04	3.1	1.57568	1.50349e-09	2.86397e-08	Up	gi|321453271|gb|EFX64522.1|/5.98035e-14/hypothetical protein DAPPUDRAFT_334105 [Daphnia pulex]	NA	sp|P17861|XBP1_HUMAN/4e-09/X-box-binding protein 1 OS=Homo sapiens GN=XBP1 PE=2 SV=2	ptr:458735/1e-08/XBP1, XBP1P1, XBPP1; X-box binding protein 1; K09027 X box-binding protein 1	NA	NA
CL1720.Contig1_All	4701	2.02	6.02	1.57541	8.18576e-36	4.32379e-34	Up	gi|675373521|gb|KFM66423.1|/0/Apoptosis-stimulating of p53 protein 1, partial [Stegodyphus mimosarum]	gi|194754023|ref|XM_001959269.1|/3e-20/Drosophila ananassae GF12113 (Dana\GF12113), mRNA	sp|Q8CG79|ASPP2_MOUSE/2e-132/Apoptosis-stimulating of p53 protein 2 OS=Mus musculus GN=Tp53bp2 PE=1 SV=3	oaa:100075123/9e-33/uncharacterized LOC100075123; K13172 serine/arginine repetitive matrix protein 2	YPO2725/3e-12/---	NA
CL1316.Contig5_All	1230	3.02	9	1.57538	4.22806e-14	1.08172e-12	Up	gi|344244673|gb|EGW00777.1|/3.77577e-16/Vomeronasal type-1 receptor 4 [Cricetulus griseus]	gi|23337503|emb|AL806518.6|/8e-21/Mouse DNA sequence from clone RP23-25B10 on chromosome 4, complete sequence	sp|B2RY56|RBM25_MOUSE/4e-08/RNA-binding protein 25 OS=Mus musculus GN=Rbm25 PE=1 SV=2	tgu:100219403/9e-12/uncharacterized LOC100219403; K14822 rRNA-processing protein CGR1	NA	NA
Unigene10388_All	571	3.72	11.08	1.57458	7.66118e-08	1.21249e-06	Up	NA	NA	NA	NA	NA	NA
CL1465.Contig4_All	3100	2.32	6.88	1.56828	7.8766e-27	3.34511e-25	Up	gi|657596884|ref|XP_008303166.1|/1.81076e-136/PREDICTED: adenylyl cyclase-associated protein 1 [Stegastes partitus]	gi|29788951|emb|BX323046.3|/1e-06/Human DNA sequence from clone RP11-11N7 on chromosome 1, complete sequence	sp|Q3SYV4|CAP1_BOVIN/3e-123/Adenylyl cyclase-associated protein 1 OS=Bos taurus GN=CAP1 PE=2 SV=3	NA	NA	NA
Unigene3653_All	1240	1.12	3.32	1.56768	5.76392e-06	7.24534e-05	Up	NA	gi|557643638|gb|KF471120.1|/7e-06/Nodipecten subnodosus myostatin mRNA, complete cds	NA	NA	NA	NA
CL175.Contig8_All	11197	0.83	2.46	1.56748	4.46844e-35	2.3121e-33	Up	gi|29134779|dbj|BAC66140.1|/0/projectin [Procambarus clarkii]	gi|29134778|dbj|AB055927.1|/0.0/Procambarus clarkii mRNA for projectin, complete cds	sp|Q23551|UNC22_CAEEL/0.0/Twitchin OS=Caenorhabditis elegans GN=unc-22 PE=1 SV=3	spu:590007/0.0/similar to titin isoform N2-A; K12567 titin [EC:2.7.11.1]	NMA0905/1e-15/---	NA
CL1447.Contig1_All	6342	0.48	1.42	1.56478	2.17036e-12	5.01159e-11	Up	gi|646692560|gb|KDR07454.1|/0/hypothetical protein L798_02823, partial [Zootermopsis nevadensis]	NA	sp|Q9VW71|FAT2_DROME/0.0/Fat-like cadherin-related tumor suppressor homolog OS=Drosophila melanogaster GN=kug PE=2 SV=3	xtr:100495786/1e-113/celsr2; cadherin, EGF LAG seven-pass G-type receptor 2 (flamingo homolog, Drosophila); K04601 cadherin EGF LAG seven-pass G-type receptor 2 (flamingo)	NA	NA
CL1387.Contig2_All	2023	1.08	3.19	1.56253	3.77082e-09	6.87314e-08	Up	gi|91090384|ref|XP_969497.1|/0/PREDICTED: 6-phosphofructo-2-kinase/fructose-2,6-bisphosphatase 1 isoform X1 [Tribolium castaneum]	gi|326927671|ref|XM_003209967.1|/3e-09/PREDICTED: Meleagris gallopavo 6-phosphofructo-2-kinase/fructose-2,6-biphosphatase 4, transcript variant 2 (PFKFB4), mRNA	sp|O60825|F262_HUMAN/4e-159/6-phosphofructo-2-kinase/fructose-2,6-bisphosphatase 2 OS=Homo sapiens GN=PFKFB2 PE=1 SV=2	tca:657985/0.0/similar to 6-phosphofructo-2-kinase/fructose-2,6-bisphosphatase short form; K01103 6-phosphofructo-2-kinase / fructose-2,6-bisphosphatase [EC:2.7.1.105 3.1.3.46]	YJL155c_2/1e-58/---	NA
Unigene3455_All	3120	5.86	17.25	1.55762	1.8757e-64	1.54404e-62	Up	gi|47197775|emb|CAF88611.1|/8.6819e-19/unnamed protein product, partial [Tetraodon nigroviridis]	gi|356472864|gb|HQ650304.1|/6e-30/Haliotis diversicolor clone Hdi181 microsatellite sequence	sp|Q8MP30|Y7791_DICDI/3e-20/Uncharacterized histidine-rich protein DDB_G0274557 OS=Dictyostelium discoideum GN=DDB_G0274557 PE=4 SV=1	dgr:Dgri_GH20938/1e-13/GH20938 gene product from transcript GH20938-RA; K15190 7SK snRNA methylphosphate capping enzyme [EC:2.1.1.-]	SMc02978/8e-11/---	NA
Unigene14477_All	4708	0.88	2.58	1.5518	7.06822e-16	1.965e-14	Up	gi|321465734|gb|EFX76733.1|/1.44835e-87/hypothetical protein DAPPUDRAFT_321920 [Daphnia pulex]	gi|23304106|emb|AL807382.8|/1e-10/Mouse DNA sequence from clone RP23-434B7 on chromosome 4, complete sequence	sp|P56941|NPC1_PIG/8e-80/Niemann-Pick C1 protein OS=Sus scrofa GN=NPC1 PE=2 SV=1	dmo:Dmoj_GI18274/4e-84/GI18274 gene product from transcript GI18274-RA; K12385 Niemann-Pick C1 protein	NA	cellular_component:GO:0016020//membrane;
Unigene5010_All	2434	0.43	1.26	1.55102	8.5705e-05	0.000892755	Up	gi|562877395|ref|XP_006166456.1|/4.76645e-89/PREDICTED: LOW QUALITY PROTEIN: protein RRP5 homolog [Tupaia chinensis]	gi|209876228|ref|XM_002139521.1|/6e-17/Cryptosporidium muris RN66 HECT domain-containing family protein, mRNA	sp|A7MB10|RRP5_BOVIN/5e-89/Protein RRP5 homolog OS=Bos taurus GN=PDCD11 PE=2 SV=1	ssc:100157027/4e-89/protein RRP5 homolog; K14792 rRNA biogenesis protein RRP5	SPCC1183.07_1/6e-20/---	NA
Unigene8311_All	2619	1.68	4.91	1.54726	2.82432e-16	8.08215e-15	Up	gi|108869029|gb|EAT33254.1|/8.90174e-65/AAEL014486-PA, partial [Aedes aegypti]	gi|170043861|ref|XM_001849536.1|/2e-11/Culex quinquefasciatus quick-to-court, mRNA	sp|E9PAV3|NACAM_HUMAN/7e-29/Nascent polypeptide-associated complex subunit alpha, muscle-specific form OS=Homo sapiens GN=NACA PE=1 SV=1	hsa:4583/4e-27/MUC2, MLP, MUC-2, SMUC; mucin 2, oligomeric mucus/gel-forming; K10955 intestinal mucin-2	Rv3876/1e-21/---	NA
CL1979.Contig2_All	5088	0.38	1.1	1.53343	8.28744e-08	1.30753e-06	Up	gi|321458613|gb|EFX69678.1|/3.47666e-111/hypothetical protein DAPPUDRAFT_300846 [Daphnia pulex]	NA	sp|Q92485|ASM3B_HUMAN/6e-78/Acid sphingomyelinase-like phosphodiesterase 3b OS=Homo sapiens GN=SMPDL3B PE=2 SV=2	mmu:100340/5e-76/Smpdl3b, 1110054A24Rik, AU045240, Asml3b; sphingomyelin phosphodiesterase, acid-like 3B; K01128 [EC:3.1.4.-]	NA	NA
CL1435.Contig2_All	3376	0.46	1.33	1.53172	1.56862e-06	2.14398e-05	Up	gi|646723512|gb|KDR24086.1|/0/Tyrosine-protein kinase Fps85D [Zootermopsis nevadensis]	gi|195388657|ref|XM_002052960.1|/2e-21/Drosophila virilis GJ23577 (Dvir\GJ23577), mRNA	sp|P18106|FPS_DROME/1e-163/Tyrosine-protein kinase Fps85D OS=Drosophila melanogaster GN=Fps85D PE=2 SV=3	tca:660208/3e-172/similar to CG8874-PB, isoform B; K08889 fer (fps/fes related) tyrosine kinase [EC:2.7.10.2]	YAR019c/2e-19/---	NA
CL1129.Contig1_All	4875	0.55	1.59	1.53152	1.12333e-10	2.32119e-09	Up	gi|585691587|ref|XP_006821283.1|/1.29968e-164/PREDICTED: sodium- and chloride-dependent taurine transporter-like [Saccoglossus kowalevskii]	gi|387762415|dbj|AB720744.1|/9e-24/Gryllus bimaculatus DAT mRNA for high-affinity dopamine transporter, complete cds	sp|P23978|SC6A1_RAT/8e-149/Sodium- and chloride-dependent GABA transporter 1 OS=Rattus norvegicus GN=Slc6a1 PE=1 SV=1	xtr:100127575/2e-155/slc6a8, chot1, creaT, crtr; solute carrier family 6 (neurotransmitter transporter, creatine), member 8; K05039 solute carrier family 6 (neurotransmitter transporter, GABA) member 6/8/11/12/13	VC2012/3e-26/---	NA
CL67.Contig4_All	3450	0.82	2.37	1.53119	4.27694e-11	9.1124e-10	Up	gi|662219756|ref|XP_008483977.1|/5.91279e-35/PREDICTED: myb-like protein V [Diaphorina citri]	NA	sp|Q3SZM1|MK67I_BOVIN/9e-27/MKI67 FHA domain-interacting nucleolar phosphoprotein OS=Bos taurus GN=NIFK PE=2 SV=1	nvi:100119088/8e-28/NV18432; MKI67 FHA domain-interacting nucleolar phosphoprotein-like; K14838 nucleolar protein 15	HI0990/2e-11/---	NA
CL57.Contig7_All	6884	4.91	14.15	1.52701	2.85822e-114	3.64157e-112	Up	gi|123445462|ref|XP_001311491.1|/1.40152e-94/hypothetical protein [Trichomonas vaginalis G3] &gt;gi|121893302|gb|EAX98561.1| conserved hypothetical protein [Trichomonas vaginalis G3]	gi|78190123|gb|AC153645.4|/4e-11/Mus musculus BAC clone RP24-534E8 from chromosome 13, complete sequence	sp|A2ASS6|TITIN_MOUSE/4e-50/Titin OS=Mus musculus GN=Ttn PE=1 SV=1	bta:540561/3e-50/TTN; titin; K12567 titin [EC:2.7.11.1]	STM0960/3e-22/---	NA
Unigene11876_All	1517	7.75	22.33	1.52672	8.97418e-39	5.02277e-37	Up	gi|356713484|gb|AET36896.1|/9.38277e-71/troponin C1 [Litopenaeus vannamei]	gi|356713483|gb|JN393012.1|/0.0/Litopenaeus vannamei troponin C1 mRNA, complete cds	sp|P06708|TNNC2_ASTLP/1e-59/Troponin C, isotype gamma OS=Astacus leptodactylus PE=1 SV=1	ptr:738819/4e-25/CALM1; calmodulin 1 (phosphorylase kinase, delta); K02183 calmodulin	SPAC3A12.14/1e-22/---	NA
CL72.Contig2_All	7163	0.5	1.44	1.52607	1.8644e-13	4.59825e-12	Up	gi|154344449|ref|XP_001568166.1|/2.01252e-144/proteophosphoglycan ppg4 [Leishmania braziliensis MHOM/BR/75/M2904] &gt;gi|134065503|emb|CAM43270.1| proteophosphoglycan ppg4 [Leishmania braziliensis MHOM/BR/75/M2904]	gi|354793580|gb|JN958081.1|/3e-09/Mus musculus targeted KO-first, conditional ready, lacZ-tagged mutant allele Vit:tm1a(EUCOMM)Wtsi; transgenic	sp|Q6PZE0|MUC19_MOUSE/2e-62/Mucin-19 OS=Mus musculus GN=Muc19 PE=2 SV=2	dan:Dana_GF13333/2e-83/GF13333 gene product from transcript GF13333-RA; K00907 myosin-light-chain kinase [EC:2.7.11.18]	YLR106c/3e-26/---	biological_process:GO:0044260//cellular macromolecule metabolic process;GO:0006139//nucleobase-containing compound metabolic process;molecular_function:GO:0003824//catalytic activity;
CL103.Contig8_All	4097	107.27	308.69	1.52491	0	0	Up	gi|356651196|gb|AET34915.1|/8.44445e-44/heat shock protein 21 [Macrobrachium rosenbergii]	NA	sp|Q9NZW4|DSPP_HUMAN/3e-14/Dentin sialophosphoprotein OS=Homo sapiens GN=DSPP PE=1 SV=2	api:100169331/5e-11/protein lethal(2)essential for life-like; K09542 crystallin, alpha B	NA	NA
CL1709.Contig2_All	1616	5.51	15.85	1.52436	9.50998e-30	4.37597e-28	Up	gi|242020256|ref|XP_002430571.1|/4.24297e-117/dual specificity protein phosphatase, putative [Pediculus humanus corporis] &gt;gi|212515743|gb|EEB17833.1| dual specificity protein phosphatase, putative [Pediculus humanus corporis]	gi|530637599|ref|XM_005305565.1|/3e-18/PREDICTED: Chrysemys picta bellii dual specificity protein phosphatase 10-like (LOC101950054), mRNA	sp|Q0IID7|DUS10_BOVIN/1e-75/Dual specificity protein phosphatase 10 OS=Bos taurus GN=DUSP10 PE=2 SV=1	tca:662837/2e-103/similar to dual specificity phosphatase 10; K04459 dual specificity phosphatase [EC:3.1.3.16 3.1.3.48]	YIR026c/3e-14/---	biological_process:GO:0016311//dephosphorylation;molecular_function:GO:0004721//phosphoprotein phosphatase activity;
CL885.Contig3_All	2657	0.56	1.61	1.52356	3.06054e-06	4.0019e-05	Up	gi|646701247|gb|KDR11052.1|/8.77707e-60/Golgin subfamily A member 4 [Zootermopsis nevadensis]	gi|551493122|ref|XM_005798073.1|/1e-06/PREDICTED: Xiphophorus maculatus splicing factor U2AF 35 kDa subunit-like (LOC102233388), mRNA	sp|Q91VW5|GOGA4_MOUSE/5e-35/Golgin subfamily A member 4 OS=Mus musculus GN=Golga4 PE=1 SV=2	xtr:100216061/5e-36/eea1, zfyve2; early endosome antigen 1; K12478 early endosome antigen 1	aq_629/2e-23/---	NA
CL865.Contig1_All	3376	1.34	3.84	1.51887	4.28522e-16	1.20854e-14	Up	gi|645016355|ref|XP_008211445.1|/1.1055e-94/PREDICTED: uncharacterized protein LOC100121510 isoform X4 [Nasonia vitripennis]	gi|442625972|ref|NM_001169403.2|/2e-11/Drosophila melanogaster mextli (mxt), transcript variant D, mRNA	NA	NA	NA	NA
CL53.Contig14_All	259	166.08	475.77	1.51839	1.16185e-90	1.23771e-88	Up	gi|556996769|ref|XP_006001917.1|/6.35914e-41/PREDICTED: calsequestrin-1 isoform X1 [Latimeria chalumnae]	gi|260223782|emb|FP236454.4|/4e-47/Zebrafish DNA sequence from clone CH73-367P23 in linkage group 3, complete sequence	sp|Q8MP30|Y7791_DICDI/5e-32/Uncharacterized histidine-rich protein DDB_G0274557 OS=Dictyostelium discoideum GN=DDB_G0274557 PE=4 SV=1	dpe:Dper_GL13360/5e-28/GL13360 gene product from transcript GL13360-RA; K11429 histone-lysine N-methyltransferase SUV420H [EC:2.1.1.43]	YOR054c/2e-30/---	NA
CL1406.Contig1_All	2688	37.6	107.69	1.51808	0	0	Up	gi|557160099|emb|CDJ27263.1|/1.21077e-32/hypothetical protein EMH_0030190 [Eimeria mitis]	gi|77623193|emb|CR855440.2|/7e-14/Xenopus tropicalis finished cDNA, clone TNeu051m16	sp|Q54VC4|ASCC2_DICDI/2e-30/Activating signal cointegrator 1 complex subunit 2 homolog OS=Dictyostelium discoideum GN=ascc2 PE=3 SV=2	nvi:100123914/3e-31/NV14164; uncharacterized LOC100123914; K08867 WNK lysine deficient protein kinase [EC:2.7.11.1]	STM0960/2e-15/---	NA
CL530.Contig1_All	1774	0.85	2.42	1.50947	4.34456e-06	5.55762e-05	Up	gi|676446249|ref|XP_009051018.1|/1.01021e-74/hypothetical protein LOTGIDRAFT_203722 [Lottia gigantea] &gt;gi|556109667|gb|ESO98319.1| hypothetical protein LOTGIDRAFT_203722 [Lottia gigantea]	gi|195581799|ref|XM_002080682.1|/7e-10/Drosophila simulans GD10100 (Dsim\GD10100), mRNA	sp|Q6GL11|CHM4B_XENTR/5e-72/Charged multivesicular body protein 4b OS=Xenopus tropicalis GN=chmp4b PE=2 SV=1	xtr:448169/2e-71/chmp4b, MGC69372, chmp4a, ctpp3, shax1, snf7, snf7-2; charged multivesicular body protein 4B; K12194 charged multivesicular body protein 4	NA	NA
Unigene155_All	3054	0.78	2.22	1.50901	4.4537e-09	8.03695e-08	Up	gi|646704087|gb|KDR12442.1|/9.67113e-50/Ribosome-binding protein 1 [Zootermopsis nevadensis]	NA	sp|Q75JC9|Y8484_DICDI/4e-30/Uncharacterized protein DDB_G0271670 OS=Dictyostelium discoideum GN=DDB_G0271670 PE=4 SV=1	dme:Dmel_CG18255/1e-31/Strn-Mlck; Stretchin-Mlck (EC:2.7.11.- 2.7.11.17 2.7.11.18); K00907 myosin-light-chain kinase [EC:2.7.11.18]	YLR106c/9e-23/---	NA
CL1085.Contig4_All	7094	1.94	5.51	1.506	4.9901e-46	3.13943e-44	Up	gi|321451974|gb|EFX63470.1|/0/hypothetical protein DAPPUDRAFT_67074 [Daphnia pulex]	gi|51921399|gb|AC119908.16|/5e-14/Mus musculus chromosome 7, clone RP24-240G4, complete sequence	sp|Q8NDA2|HMCN2_HUMAN/3e-33/Hemicentin-2 OS=Homo sapiens GN=HMCN2 PE=2 SV=2	mcc:703527/2e-29/titin-like; K12567 titin [EC:2.7.11.1]	NA	NA
CL135.Contig6_All	2679	1.31	3.72	1.50574	1.37023e-12	3.21673e-11	Up	gi|383848517|ref|XP_003699896.1|/2.79674e-13/PREDICTED: uncharacterized protein LOC100881189 [Megachile rotundata]	gi|74315185|gb|AC138399.18|/3e-10/Mus musculus chromosome 1, clone RP23-113N18, complete sequence	sp|Q95JC9|PRP_PIG/1e-07/Basic proline-rich protein OS=Sus scrofa PE=1 SV=2	mdo:100032103/3e-07/myb-binding protein 1A-like protein-like; K02331 DNA polymerase phi subunit [EC:2.7.7.7]	Cgl1939/3e-06/---	NA
CL1875.Contig2_All	240	7.48	21.17	1.50091	8.80558e-05	0.000914986	Up	NA	NA	NA	NA	NA	NA
CL567.Contig2_All	1874	0.72	2.03	1.49541	1.1292e-05	0.000136267	Up	gi|646715024|gb|KDR18780.1|/5.96172e-166/Protein hu-li tai shao [Zootermopsis nevadensis]	gi|371923440|dbj|AK400068.1|/5e-14/Sus scrofa mRNA, clone: HTMT10146A08, expressed in hypothalamus	sp|Q02645|HTS_DROME/6e-141/Protein hu-li tai shao OS=Drosophila melanogaster GN=hts PE=1 SV=2	NA	CC1201/3e-49/---	NA
CL744.Contig3_All	6020	0.27	0.76	1.49304	2.34242e-06	3.11921e-05	Up	gi|665817921|ref|XP_008557753.1|/3.56576e-70/PREDICTED: insulin receptor substrate 1 isoform X4 [Microplitis demolitor]	NA	sp|B4NZ70|IRS1_DROYA/5e-52/Insulin receptor substrate 1 OS=Drosophila yakuba GN=chico PE=3 SV=1	ame:408438/4e-59/IRS, InRS, chico; insulin receptor substrate; K07187 insulin receptor substrate	XF1267/5e-08/---	NA
Unigene3369_All	2837	0.47	1.32	1.48981	1.65737e-05	0.000194812	Up	gi|646720725|gb|KDR22347.1|/0/WD repeat-containing protein 36 [Zootermopsis nevadensis]	NA	sp|Q8NI36|WDR36_HUMAN/0.0/WD repeat-containing protein 36 OS=Homo sapiens GN=WDR36 PE=1 SV=1	tca:655179/0.0/similar to CG9799-PA; K14554 U3 small nucleolar RNA-associated protein 21	all0284_3/2e-20/---	NA
CL370.Contig33_All	209	10.99	30.86	1.48955	1.60969e-05	0.000189912	Up	gi|514700264|ref|XP_004997700.1|/1.28751e-25/hypothetical protein PTSG_01722 [Salpingoeca rosetta] &gt;gi|326433173|gb|EGD78743.1| hypothetical protein PTSG_01722 [Salpingoeca rosetta]	gi|24430266|emb|AL928973.3|/1e-18/Mouse DNA sequence from clone RP23-259J7 on chromosome 2, complete sequence	sp|Q55AX2|DOT1L_DICDI/4e-19/Histone-lysine N-methyltransferase, H3 lysine-79 specific OS=Dictyostelium discoideum GN=dotA PE=2 SV=2	ecb:100068106/2e-18/non-muscle caldesmon-like; K12327 caldesmon	PA2976/4e-11/---	NA
Unigene12_All	1910	5.61	15.67	1.48193	1.17277e-33	5.91143e-32	Up	gi|546682278|gb|ERL92239.1|/7.22309e-50/hypothetical protein D910_09556, partial [Dendroctonus ponderosae]	gi|126567533|gb|AC199136.1|/2e-10/Monosiga brevicollis clone JGIACYI-125E6, complete sequence	sp|Q8NB25|F184A_HUMAN/6e-28/Protein FAM184A OS=Homo sapiens GN=FAM184A PE=2 SV=3	spu:594474/6e-24/similar to Restin (Reed-Steinberg cell-expressed intermediate filament-associated protein); K10421 CAP-Gly domain-containing linker protein 1	MK0690/8e-19/---	NA
CL2188.Contig1_All	2037	1.73	4.82	1.47826	3.70474e-12	8.40913e-11	Up	gi|675368610|gb|KFM61512.1|/2.36566e-46/Group 3 secretory phospholipase A2, partial [Stegodyphus mimosarum]	NA	sp|Q9NZ20|PA2G3_HUMAN/6e-31/Group 3 secretory phospholipase A2 OS=Homo sapiens GN=PLA2G3 PE=1 SV=2	cfa:486361/3e-31/PLA2G3; phospholipase A2, group III; K01047 phospholipase A2 [EC:3.1.1.4]	NA	NA
Unigene1679_All	2106	1.04	2.89	1.47449	8.95282e-08	1.409e-06	Up	gi|170575859|ref|XP_001893412.1|/9.74834e-11/hypothetical protein Bm1_09695 [Brugia malayi]	gi|127266808|gb|AC199468.1|/5e-08/Monosiga brevicollis clone JGIACYI-73A7, complete sequence	NA	NA	NA	NA
Unigene9655_All	5692	0.58	1.61	1.47294	1.40231e-11	3.05185e-10	Up	gi|321472021|gb|EFX82992.1|/0/hypothetical protein DAPPUDRAFT_316089 [Daphnia pulex]	gi|524910507|ref|XM_005110073.1|/1e-32/PREDICTED: Aplysia californica isoleucine--tRNA ligase, cytoplasmic-like (LOC101860698), transcript variant X5, mRNA	sp|Q8BU30|SYIC_MOUSE/0.0/Isoleucine--tRNA ligase, cytoplasmic OS=Mus musculus GN=Iars PE=2 SV=2	xtr:100036668/0.0/iars, IleRS; isoleucyl-tRNA synthetase; K01870 isoleucyl-tRNA synthetase [EC:6.1.1.5]	YBL076c/0.0/---	biological_process:GO:0006418//tRNA aminoacylation for protein translation;molecular_function:GO:0000166//nucleotide binding;GO:0004812//aminoacyl-tRNA ligase activity;
CL1617.Contig4_All	5342	1.33	3.69	1.47219	2.9087e-23	1.08452e-21	Up	gi|145974737|gb|ABQ00072.1|/0/PL10A [Fenneropenaeus chinensis]	gi|145974736|gb|EF206694.1|/0.0/Fenneropenaeus chinensis PL10A mRNA, complete cds	sp|Q62167|DDX3X_MOUSE/0.0/ATP-dependent RNA helicase DDX3X OS=Mus musculus GN=Ddx3x PE=1 SV=3	nvi:100122239/0.0/bel, NV13478; ATP-dependent RNA helicase bel; K11594 ATP-dependent RNA helicase [EC:3.6.4.13]	ECU08g1080/4e-75/---	NA
Unigene15008_All	1165	1.04	2.88	1.46949	8.80558e-05	0.000914612	Up	gi|697463591|gb|KGL97725.1|/1.72804e-23/hypothetical protein N301_01220, partial [Charadrius vociferus]	gi|149695267|emb|CU406959.5|/7e-12/Mouse DNA sequence from clone CH29-112D22 on chromosome 11, complete sequence	sp|P13816|GARP_PLAFF/6e-10/Glutamic acid-rich protein OS=Plasmodium falciparum (isolate FC27 / Papua New Guinea) GN=GARP PE=4 SV=1	tgu:100219403/3e-10/uncharacterized LOC100219403; K14822 rRNA-processing protein CGR1	YOR310c/5e-07/---	NA
CL1001.Contig2_All	2705	0.78	2.15	1.46279	1.2323e-07	1.90511e-06	Up	gi|340718812|ref|XP_003397857.1|/1.65249e-138/PREDICTED: protein KRI1 homolog [Bombus terrestris]	gi|40949629|gb|AC128670.3|/1e-09/Mus musculus BAC clone RP23-137H4 from chromosome 13, complete sequence	sp|Q9VTU0|KRI1_DROME/2e-129/Protein KRI1 homolog OS=Drosophila melanogaster GN=CG5645 PE=1 SV=1	nvi:100122189/1e-138/NV10732; protein KRI1 homolog; K14786 protein KRI1	aq_2032/5e-14/---	NA
CL1434.Contig4_All	2735	0.53	1.46	1.4619	8.4811e-06	0.000104586	Up	gi|405974390|gb|EKC39039.1|/5.78183e-123/ADP-ribosylation factor GTPase-activating protein 2 [Crassostrea gigas]	gi|338224393|gb|HM217840.1|/5e-27/Scylla paramamosain ADP-ribosylation factor GTPase-activating protein mRNA, partial cds	sp|Q8N6H7|ARFG2_HUMAN/2e-105/ADP-ribosylation factor GTPase-activating protein 2 OS=Homo sapiens GN=ARFGAP2 PE=1 SV=1	tca:663526/3e-111/similar to CG6838-PA, isoform A; K12493 ADP-ribosylation factor GTPase-activating protein 2/3	SPAC22E12.17c/5e-33/---	NA
CL2211.Contig2_All	1082	1.76	4.84	1.45943	8.5634e-07	1.20687e-05	Up	gi|380026182|ref|XP_003696836.1|/4.05266e-32/PREDICTED: cAMP-responsive element-binding protein-like 2-like [Apis florea] &gt;gi|572313262|ref|XP_006622330.1| PREDICTED: cAMP-responsive element-binding protein-like 2-like [Apis dorsata]	gi|532092564|ref|XM_005331908.1|/1e-07/PREDICTED: Spermophilus tridecemlineatus cAMP responsive element binding protein-like 2 (Crebl2), mRNA	sp|A4IGK3|CRBL2_XENTR/3e-26/cAMP-responsive element-binding protein-like 2 OS=Xenopus tropicalis GN=crebl2 PE=3 SV=1	NA	NA	NA
CL852.Contig6_All	2123	1.15	3.16	1.45829	1.24543e-08	2.15246e-07	Up	gi|470391824|ref|XP_004334713.1|/1.12019e-22/Znfinger domain containing protein [Acanthamoeba castellanii str. Neff] &gt;gi|440791462|gb|ELR12700.1| Znfinger domain containing protein [Acanthamoeba castellanii str. Neff]	NA	sp|H2QII6|RBP2_PANTR/1e-09/E3 SUMO-protein ligase RanBP2 OS=Pan troglodytes GN=RANBP2 PE=1 SV=1	dme:Dmel_CG3606/5e-09/caz; cabeza; K13098 RNA-binding protein FUS	NA	NA
CL244.Contig2_All	2891	6.9	18.92	1.45524	1.3713e-59	1.0665e-57	Up	gi|645003499|ref|XP_008212582.1|/7.034e-135/PREDICTED: protein gustavus isoform X2 [Nasonia vitripennis]	gi|300915719|gb|GU462157.1|/2e-32/Macrobrachium nipponense gustavus mRNA, complete cds	sp|A1Z6E0|GUS_DROME/5e-119/Protein gustavus OS=Drosophila melanogaster GN=gus PE=1 SV=1	nvi:100122759/2e-136/NV11693; SPRY domain-containing SOCS box protein 1-like; K10343 SPRY domain-containing SOCS box protein 1/4	NA	NA
CL1105.Contig4_All	1157	1.16	3.18	1.4549	4.5814e-05	0.000497886	Up	gi|646705846|gb|KDR13356.1|/3.16752e-78/hypothetical protein L798_12617 [Zootermopsis nevadensis]	gi|66812843|ref|XM_635509.1|/3e-20/Dictyostelium discoideum AX4 protein kinase 1 (fhkC) mRNA, complete cds	sp|Q5BJT0|ARGL1_RAT/7e-67/Arginine and glutamate-rich protein 1 OS=Rattus norvegicus GN=Arglu1 PE=2 SV=1	nvi:100121964/4e-75/NV11453; UPF0430 protein CG31712-like; K13173 arginine and glutamate-rich protein 1	aq_2032/8e-13/---	NA
Unigene3544_All	3008	0.95	2.6	1.45251	9.63998e-10	1.86148e-08	Up	gi|383861326|ref|XP_003706137.1|/4.87835e-163/PREDICTED: U4/U6.U5 tri-snRNP-associated protein 1-like [Megachile rotundata]	gi|374428416|emb|FQ310508.3|/3e-07/Dicentrarchus labrax chromosome sequence corresponding to linkage group 18, complete sequence	sp|O43290|SNUT1_HUMAN/2e-134/U4/U6.U5 tri-snRNP-associated protein 1 OS=Homo sapiens GN=SART1 PE=1 SV=1	ame:409347/1e-162/u4/U6.U5 tri-snRNP-associated protein 1-like; K11984 U4/U6.U5 tri-snRNP-associated protein 1	YLR106c/2e-08/---	NA
CL15.Contig3_All	2588	10.71	29.23	1.44849	1.08382e-80	1.05689e-78	Up	gi|642930886|ref|XP_008196126.1|/6.03549e-106/PREDICTED: myb-like protein X isoform X6 [Tribolium castaneum]	gi|556971402|ref|XM_005994038.1|/2e-08/PREDICTED: Latimeria chalumnae neuronal differentiation 2 (NEUROD2), mRNA	sp|Q75JC9|Y8484_DICDI/3e-17/Uncharacterized protein DDB_G0271670 OS=Dictyostelium discoideum GN=DDB_G0271670 PE=4 SV=1	spu:764563/9e-13/similar to cell division cycle 2-like 1 (PITSLRE proteins); K08818 cell division cycle 2-like [EC:2.7.11.22]	XF1267/5e-07/---	NA
Unigene3799_All	2740	16.2	44.15	1.44642	1.08854e-127	1.47588e-125	Up	gi|91081495|ref|XP_974508.1|/4.83106e-61/PREDICTED: DNA-binding protein D-ETS-6 [Tribolium castaneum] &gt;gi|270005143|gb|EFA01591.1| hypothetical protein TcasGA2_TC007154 [Tribolium castaneum]	gi|543366509|ref|XM_005526556.1|/1e-64/PREDICTED: Pseudopodoces humilis v-ets avian erythroblastosis virus E26 oncogene homolog (ERG), transcript variant X3, mRNA	sp|Q01543|FLI1_HUMAN/2e-57/Friend leukemia integration 1 transcription factor OS=Homo sapiens GN=FLI1 PE=1 SV=1	tca:663364/2e-62/similar to DNA-binding protein D-ETS-6; K09443 ETS-type family, other	Rv3876/6e-10/---	NA
CL98.Contig8_All	11091	0.69	1.88	1.44606	6.79142e-24	2.57384e-22	Up	gi|321467016|gb|EFX78008.1|/0/hypothetical protein DAPPUDRAFT_105663 [Daphnia pulex]	gi|482684100|ref|XM_004444514.1|/1e-06/Drosophila pseudoobscura pseudoobscura GA30265 (Dpse\GA30265), transcript variant G, mRNA	sp|Q23551|UNC22_CAEEL/6e-67/Twitchin OS=Caenorhabditis elegans GN=unc-22 PE=1 SV=3	dwi:Dwil_GK22102/0.0/GK22102 gene product from transcript GK22102-RA; K00907 myosin-light-chain kinase [EC:2.7.11.18]	tolA/4e-22/---	molecular_function:GO:0016301//kinase activity;
Unigene193_All	2690	0.47	1.28	1.44541	6.45288e-05	0.000681977	Up	NA	NA	NA	NA	NA	NA
CL2109.Contig3_All	2540	2.29	6.23	1.44388	5.99418e-18	1.83104e-16	Up	gi|646721888|gb|KDR23071.1|/8.34847e-60/Protein msta, isoform A [Zootermopsis nevadensis]	NA	sp|O46040|MSTAA_DROME/1e-20/Protein msta, isoform A OS=Drosophila melanogaster GN=msta PE=2 SV=3	rno:498295/6e-11/Smyd3; SET and MYND domain containing 3 (EC:2.1.1.43); K11426 SET and MYND domain-containing protein	NA	NA
CL644.Contig1_All	361	11.58	31.37	1.43775	2.7031e-10	5.42203e-09	Up	NA	NA	NA	NA	NA	NA
CL1811.Contig1_All	2988	0.78	2.11	1.4357	4.72274e-08	7.69045e-07	Up	gi|571571702|ref|XP_006564875.1|/4.76295e-102/PREDICTED: protein encore isoform X1 [Apis mellifera]	gi|218744599|dbj|AB457789.1|/4e-06/Sus scrofa DNA, TRDV gene segments for T cell receptor delta-chain	sp|Q9DCB4|ARP21_MOUSE/2e-57/cAMP-regulated phosphoprotein 21 OS=Mus musculus GN=Arpp21 PE=1 SV=2	aag:AaeL_AAEL009189/3e-62/encore protein; K02360 a component of the cytoplasm (encore)	NA	NA
CL759.Contig1_All	3235	1.53	4.13	1.43261	1.89532e-15	5.15599e-14	Up	gi|256418951|ref|NP_001119851.1|/0/long-chain-fatty-acid--CoA ligase ACSBG2 [Danio rerio]	gi|551499055|ref|XM_005801022.1|/3e-13/PREDICTED: Xiphophorus maculatus long-chain-fatty-acid--CoA ligase ACSBG2-like (LOC102219561), mRNA	sp|Q7ZYC4|ACBG2_XENLA/0.0/Long-chain-fatty-acid--CoA ligase ACSBG2 OS=Xenopus laevis GN=acsbg2 PE=2 SV=1	dre:335159/0.0/acsbg2, fk81d02, im:7046047, sb:cb76, si:dkey-240a9.3, wu:fj55d04, wu:fk81d02; acyl-CoA synthetase bubblegum family member 2 (EC:6.2.1.3); K15013 long-chain-fatty-acid--CoA ligase ACSBG [EC:6.2.1.3]	ML0887/9e-72/---	NA
CL1524.Contig1_All	2809	0.83	2.24	1.43232	4.72274e-08	7.6954e-07	Up	gi|646703342|gb|KDR12085.1|/9.57801e-105/Solute carrier family 25 member 46 [Zootermopsis nevadensis]	NA	sp|Q5EB62|S2546_RAT/3e-83/Solute carrier family 25 member 46 OS=Rattus norvegicus GN=Slc25a46 PE=2 SV=2	aga:AgaP_AGAP002704/4e-96/AGAP002704-PA; K03454 solute carrier family 25, member 46	NA	NA
CL637.Contig3_All	7587	2.29	6.18	1.43226	4.03144e-51	2.80805e-49	Up	gi|646701986|gb|KDR11453.1|/2.35215e-151/Nostrin [Zootermopsis nevadensis]	NA	sp|Q8IVI9|NOSTN_HUMAN/2e-47/Nostrin OS=Homo sapiens GN=NOSTRIN PE=1 SV=2	hsa:23524/3e-30/SRRM2, 300-KD, CWF21, Cwc21, DKFZp667L0421, DKFZp686O15166, FLJ21926, FLJ22250, KIAA0324, MGC40295, SRL300, SRm300; serine/arginine repetitive matrix 2; K13172 serine/arginine repetitive matrix protein 2	DR2133/2e-08/---	NA
CL19.Contig1_All	1380	37.93	101.88	1.42546	1.43326e-139	2.01883e-137	Up	gi|10304437|gb|AAG16253.1|AF300705_1/0/beta-actin [Litopenaeus vannamei] &gt;gi|13647003|dbj|BAB41102.1| actin [Marsupenaeus japonicus] &gt;gi|34576243|emb|CAE46725.1| beta actin [Homarus gammarus] &gt;gi|51472040|gb|AAU04441.1| beta-actin [Macrobrachium rosenbergii] &gt;gi|68138000|gb|AAY85815.1| beta-actin [Callinectes sapidus] &gt;gi|77955978|gb|ABB05541.1| beta actin [Fenneropenaeus chinensis…	gi|124633758|gb|AF300705.2|/0.0/Litopenaeus vannamei beta-actin mRNA, complete cds	sp|P18603|ACT4_ARTSX/0.0/Actin, clone 403 OS=Artemia sp. PE=2 SV=1	nvi:100116604/0.0/Arp1, NV16613; actin related protein 1; K05692 actin beta/gamma 1	SPBC32H8.12c/0.0/---	cellular_component:GO:0005856//cytoskeleton;GO:0005737//cytoplasm;molecular_function:GO:0005524//ATP binding;
CL447.Contig2_All	5631	1.28	3.43	1.42206	5.90236e-22	2.07845e-20	Up	gi|242013379|ref|XP_002427385.1|/0/proline oxidase, putative [Pediculus humanus corporis] &gt;gi|212511759|gb|EEB14647.1| proline oxidase, putative [Pediculus humanus corporis]	gi|478536537|ref|XM_004442332.1|/9e-12/PREDICTED: Ceratotherium simum simum proline dehydrogenase (oxidase) 1 (PRODH), mRNA	sp|Q04499|PROD_DROME/0.0/Proline dehydrogenase 1, mitochondrial OS=Drosophila melanogaster GN=slgA PE=1 SV=2	dgr:Dgri_GH24816/0.0/GH24816 gene product from transcript GH24816-RA; K00318 proline dehydrogenase [EC:1.5.99.8]	SPCC70.03c/2e-28/---	biological_process:GO:0009064//glutamine family amino acid metabolic process;GO:1901605//alpha-amino acid metabolic process;
CL713.Contig1_All	1778	1.09	2.92	1.42164	1.24559e-06	1.71728e-05	Up	gi|321459294|gb|EFX70349.1|/1.53059e-30/hypothetical protein DAPPUDRAFT_328169 [Daphnia pulex]	NA	sp|E9PAV3|NACAM_HUMAN/5e-17/Nascent polypeptide-associated complex subunit alpha, muscle-specific form OS=Homo sapiens GN=NACA PE=1 SV=1	hsa:4583/7e-16/MUC2, MLP, MUC-2, SMUC; mucin 2, oligomeric mucus/gel-forming; K10955 intestinal mucin-2	Rv3876/4e-08/---	NA
Unigene6484_All	6815	1.32	3.53	1.41913	9.03794e-27	3.81913e-25	Up	gi|478345912|gb|AGI96978.1|/0/myosin H [Nilaparvata lugens]	gi|194756333|ref|XM_001960398.1|/1e-112/Drosophila ananassae GF11513 (Dana\GF11513), mRNA	sp|Q99323|MYSN_DROME/0.0/Myosin heavy chain, non-muscle OS=Drosophila melanogaster GN=zip PE=1 SV=2	ame:412092/0.0/Mhc2; myosin heavy chain 2; K10352 myosin heavy chain	ECU04g1000/0.0/---	NA
CL2103.Contig1_All	6609	0.72	1.92	1.41504	9.56692e-15	2.51357e-13	Up	gi|350413109|ref|XP_003489882.1|/0/PREDICTED: dystrophin, isoforms A/C/F/G/H-like isoform 2 [Bombus impatiens]	gi|195391876|ref|XM_002054550.1|/6e-07/Drosophila virilis GJ22727 (Dvir\GJ22727), mRNA	sp|Q9VDW6|DMDA_DROME/0.0/Dystrophin, isoforms A/C/F/G/H OS=Drosophila melanogaster GN=Dys PE=1 SV=3	acs:100557883/0.0/dystrophin-like; K10366 dystrophin	SSO2249/4e-07/---	NA
CL2772.Contig9_All	5912	85.83	228.71	1.41397	0	0	Up	gi|356651196|gb|AET34915.1|/3.77041e-40/heat shock protein 21 [Macrobrachium rosenbergii]	NA	sp|Q9NZW4|DSPP_HUMAN/2e-15/Dentin sialophosphoprotein OS=Homo sapiens GN=DSPP PE=1 SV=2	gga:422716/4e-16/CENPE; centromere protein E, 312kDa; K11498 centromeric protein E	NA	NA
CL355.Contig6_All	4228	2.02	5.38	1.41325	4.10512e-25	1.61366e-23	Up	gi|307202961|gb|EFN82181.1|/1.00274e-31/Mitogen-activated protein kinase kinase kinase 7-interacting protein 2 [Harpegnathos saltator]	gi|545492612|ref|XR_134627.2|/6e-06/PREDICTED: Canis lupus familiaris DEK oncogene pseudogene (LOC100688177), misc_RNA	sp|Q5RFW2|TAB2_DANRE/3e-18/TGF-beta-activated kinase 1 and MAP3K7-binding protein 2 OS=Danio rerio GN=tab2 PE=1 SV=1	gga:418588/2e-16/TAB3, MAP3K7IP3; TGF-beta activated kinase 1/MAP3K7 binding protein 3; K12793 TAK1-binding protein 3	NA	NA
CL567.Contig5_All	2024	0.82	2.18	1.41063	8.93886e-06	0.000109964	Up	gi|646715024|gb|KDR18780.1|/6.58533e-166/Protein hu-li tai shao [Zootermopsis nevadensis]	gi|194753161|ref|XM_001958850.1|/8e-13/Drosophila ananassae GF12608 (Dana\GF12608), mRNA	sp|Q02645|HTS_DROME/7e-141/Protein hu-li tai shao OS=Drosophila melanogaster GN=hts PE=1 SV=2	NA	CC1201/4e-49/---	NA
Unigene9158_All	354	31.4	83.3	1.40755	7.27436e-24	2.74865e-22	Up	gi|158293921|ref|XP_315269.4|/1.32175e-46/AGAP011516-PA [Anopheles gambiae str. PEST] &gt;gi|157016476|gb|EAA10668.4| AGAP011516-PA [Anopheles gambiae str. PEST]	gi|124633758|gb|AF300705.2|/0.0/Litopenaeus vannamei beta-actin mRNA, complete cds	sp|Q26065|ACT_PLAMG/2e-47/Actin, adductor muscle OS=Placopecten magellanicus PE=2 SV=1	aga:AgaP_AGAP011516/5e-48/AGAP011516-PA; K05692 actin beta/gamma 1	YFL039c/2e-44/---	cellular_component:GO:0005856//cytoskeleton;GO:0005737//cytoplasm;molecular_function:GO:0005524//ATP binding;
CL1061.Contig4_All	4106	0.57	1.51	1.40551	6.6026e-08	1.05484e-06	Up	gi|242024187|ref|XP_002432511.1|/0/ubiquitin-protein ligase E3A, putative [Pediculus humanus corporis] &gt;gi|212517949|gb|EEB19773.1| ubiquitin-protein ligase E3A, putative [Pediculus humanus corporis]	gi|195128694|ref|XM_002008761.1|/4e-07/Drosophila mojavensis GI11616 (Dmoj\GI11616), mRNA	sp|Q05086|UBE3A_HUMAN/0.0/Ubiquitin-protein ligase E3A OS=Homo sapiens GN=UBE3A PE=1 SV=4	tca:657548/0.0/similar to AGAP012366-PA; K10587 ubiquitin-protein ligase E3 A [EC:6.3.2.19]	YJR036c/1e-70/---	NA
Unigene1810_All	2553	0.91	2.41	1.40509	1.2833e-07	1.98153e-06	Up	gi|551501131|ref|XP_005802112.1|/1.00985e-113/PREDICTED: RNA-binding protein 28-like [Xiphophorus maculatus]	NA	sp|Q9NW13|RBM28_HUMAN/8e-105/RNA-binding protein 28 OS=Homo sapiens GN=RBM28 PE=1 SV=3	xtr:100170156/1e-111/rbm28; RNA binding motif protein 28; K14573 nucleolar protein 4	SPAC140.02/2e-12/---	NA
CL2715.Contig2_All	6532	0.96	2.54	1.40372	2.487e-18	7.65235e-17	Up	gi|675386581|gb|KFM79478.1|/0/Ubiquitin carboxyl-terminal hydrolase 47, partial [Stegodyphus mimosarum]	gi|148230063|ref|NM_001097241.1|/1e-14/Xenopus (Silurana) tropicalis ubiquitin specific peptidase 47 (usp47), mRNA	sp|E1C1R4|UBP47_CHICK/0.0/Ubiquitin carboxyl-terminal hydrolase 47 OS=Gallus gallus GN=USP47 PE=3 SV=1	tgu:100221526/0.0/ubiquitin specific peptidase 47; K11857 ubiquitin carboxyl-terminal hydrolase 47 [EC:3.1.2.15]	YMR304w/3e-56/---	NA
Unigene9650_All	2019	1.66	4.39	1.40304	2.76394e-10	5.53968e-09	Up	gi|97180301|sp|Q95JC9.2|PRP_PIG/5.21301e-38/RecName: Full=Basic proline-rich protein; Contains: RecName: Full=Proline-rich peptide SP-B-like; Short=PRP-SP-B-like; Contains: RecName: Full=Proline-rich peptide SP-A; Short=PRP-SP-A; Contains: RecName: Full=Proline-rich peptide SP-B; Short=PRP-SP-B; Contains: RecName: Full=Parotid hormone; AltName: Full=PH-Ab; Flags: Precursor [Sus scrofa]	gi|78190123|gb|AC153645.4|/1e-11/Mus musculus BAC clone RP24-534E8 from chromosome 13, complete sequence	sp|Q95JC9|PRP_PIG/7e-40/Basic proline-rich protein OS=Sus scrofa PE=1 SV=2	mdo:100018249/1e-28/uncharacterized LOC100018249; K13172 serine/arginine repetitive matrix protein 2	RSc2303/3e-17/---	NA
Unigene935_All	1246	2.41	6.37	1.40226	5.05404e-09	9.04944e-08	Up	gi|321466547|gb|EFX77542.1|/5.55392e-15/hypothetical protein DAPPUDRAFT_54121 [Daphnia pulex]	gi|354797355|gb|JN961856.1|/3e-11/Mus musculus targeted KO-first, conditional ready, lacZ-tagged mutant allele Slc38a10:tm2a(EUCOMM)Wtsi tm3a(EUCOMM)Wtsi tm1a(EUCOMM)Wtsi; transgenic	sp|Q1JPB9|PA2G3_BOVIN/1e-08/Group 3 secretory phospholipase A2 OS=Bos taurus GN=PLA2G3 PE=2 SV=1	ecb:100058509/2e-09/PLA2G3; phospholipase A2, group III; K01047 phospholipase A2 [EC:3.1.1.4]	NA	NA
CL1987.Contig2_All	3278	0.42	1.11	1.4021	3.30406e-05	0.000367417	Up	gi|321470078|gb|EFX81056.1|/1.79137e-166/hypothetical protein DAPPUDRAFT_50513 [Daphnia pulex]	gi|513234390|ref|XM_423667.4|/5e-09/PREDICTED: Gallus gallus lysyl oxidase-like 3 (LOXL3), mRNA	sp|Q9Y4K0|LOXL2_HUMAN/3e-101/Lysyl oxidase homolog 2 OS=Homo sapiens GN=LOXL2 PE=1 SV=1	aga:AgaP_AGAP004118/4e-155/SCRAL1; AGAP004118-PA; K00280 lysyl oxidase-like protein 2/3/4 [EC:1.4.3.-]	NA	NA
CL1029.Contig3_All	4765	2.83	7.47	1.40031	9.58986e-38	5.20645e-36	Up	gi|388548526|gb|AFK65746.1|/0/ubiquitin-activating enzyme E1 [Eriocheir sinensis]	gi|388548525|gb|JQ061292.1|/5e-53/Eriocheir sinensis ubiquitin-activating enzyme E1 mRNA, complete cds	sp|Q5U300|UBA1_RAT/0.0/Ubiquitin-like modifier-activating enzyme 1 OS=Rattus norvegicus GN=Uba1 PE=1 SV=1	tca:657621/0.0/similar to CG1782-PA; K03178 ubiquitin-activating enzyme E1 [EC:6.3.2.19]	YKL210w/0.0/---	NA
Unigene4899_All	5202	0.44	1.16	1.39855	1.2833e-07	1.98032e-06	Up	gi|557772895|ref|XP_005186101.1|/0/PREDICTED: serine/threonine-protein kinase OSR1-like isoform X1 [Musca domestica]	gi|194743235|ref|XM_001954070.1|/6e-28/Drosophila ananassae GF16907 (Dana\GF16907), mRNA	sp|Q6P9R2|OXSR1_MOUSE/9e-146/Serine/threonine-protein kinase OSR1 OS=Mus musculus GN=Oxsr1 PE=1 SV=1	dpo:Dpse_GA20523/6e-171/GA20523 gene product from transcript GA20523-RA; K08282 non-specific serine/threonine protein kinase [EC:2.7.11.1]	YAR019c/2e-32/---	NA
CL472.Contig6_All	5272	2.06	5.43	1.39831	1.35534e-30	6.41107e-29	Up	gi|380025704|ref|XP_003696608.1|/4.35983e-157/PREDICTED: paxillin-like isoform 1 [Apis florea]	gi|194879606|ref|XM_001974228.1|/1e-165/Drosophila erecta GG21635 (Dere\GG21635), mRNA	sp|P49024|PAXI_CHICK/3e-132/Paxillin OS=Gallus gallus GN=PXN PE=1 SV=1	cqu:CpipJ_CPIJ003871/1e-149/paxillin; K05760 paxillin	YPO2725/6e-09/---	NA
CL1031.Contig3_All	6632	24.9	65.56	1.39667	0	0	Up	gi|646709150|gb|KDR15158.1|/0/RING finger protein nhl-1 [Zootermopsis nevadensis]	gi|194757851|ref|XM_001961140.1|/4e-48/Drosophila ananassae GF11130 (Dana\GF11130), mRNA	sp|Q03601|NHL1_CAEEL/5e-81/RING finger protein nhl-1 OS=Caenorhabditis elegans GN=nhl-1 PE=1 SV=2	aga:AgaP_AGAP007135/0.0/AGAP007135-PA; K12035 tripartite motif-containing protein 71	all0422/2e-34/---	NA
CL160.Contig3_All	3743	0.49	1.29	1.39652	2.40682e-06	3.19657e-05	Up	gi|676439884|ref|XP_009048995.1|/2.96773e-88/hypothetical protein LOTGIDRAFT_173279 [Lottia gigantea] &gt;gi|556111663|gb|ESP00315.1| hypothetical protein LOTGIDRAFT_173279 [Lottia gigantea]	gi|73476592|gb|AC163681.3|/2e-18/Mus musculus BAC clone RP24-113I15 from chromosome 14, complete sequence	sp|Q8WZA1|PMGT1_HUMAN/1e-37/Protein O-linked-mannose beta-1,2-N-acetylglucosaminyltransferase 1 OS=Homo sapiens GN=POMGNT1 PE=1 SV=2	spu:575152/2e-67/uncharacterized LOC575152; K09666 beta-1,2-N-acetylglucosaminyltransferase [EC:2.4.1.-]	NA	NA
CL1640.Contig1_All	5383	10	26.27	1.39342	1.25853e-143	1.86601e-141	Up	gi|389594453|ref|XP_003722449.1|/6.60732e-68/proteophosphoglycan 5 [Leishmania major strain Friedlin] &gt;gi|323363677|emb|CBZ12682.1| proteophosphoglycan 5 [Leishmania major strain Friedlin]	NA	sp|Q6PZE0|MUC19_MOUSE/2e-44/Mucin-19 OS=Mus musculus GN=Muc19 PE=2 SV=2	gga:423101/1e-31/MUC2; mucin 2, oligomeric mucus/gel-forming; K10955 intestinal mucin-2	mll2848/8e-15/---	biological_process:GO:0009987//cellular process;molecular_function:GO:0003824//catalytic activity;
CL1273.Contig2_All	2070	5.2	13.66	1.39337	3.24802e-29	1.46792e-27	Up	gi|646703580|gb|KDR12191.1|/1.62309e-18/hypothetical protein L798_13927, partial [Zootermopsis nevadensis]	NA	sp|Q96KR6|F210B_HUMAN/2e-13/Protein FAM210B OS=Homo sapiens GN=FAM210B PE=1 SV=2	NA	NA	NA
CL2772.Contig8_All	1378	103.52	271.58	1.39147	0	0	Up	gi|356651196|gb|AET34915.1|/2.19803e-23/heat shock protein 21 [Macrobrachium rosenbergii]	NA	sp|P15990|CRYAA_SPAEH/3e-08/Alpha-crystallin A chain OS=Spalax ehrenbergi GN=CRYAA PE=3 SV=1	dwi:Dwil_GK23172/1e-07/GK23172 gene product from transcript GK23172-RA; K09542 crystallin, alpha B	NA	NA
CL1524.Contig4_All	2784	0.9	2.36	1.39079	3.47406e-08	5.74194e-07	Up	gi|646703342|gb|KDR12085.1|/9.46848e-105/Solute carrier family 25 member 46 [Zootermopsis nevadensis]	NA	sp|Q5EB62|S2546_RAT/3e-83/Solute carrier family 25 member 46 OS=Rattus norvegicus GN=Slc25a46 PE=2 SV=2	aga:AgaP_AGAP002704/9e-96/AGAP002704-PA; K03454 solute carrier family 25, member 46	NA	NA
CL1600.Contig3_All	1833	1.83	4.79	1.38818	7.34846e-10	1.43207e-08	Up	gi|551527387|ref|XP_005815168.1|/9.97307e-33/PREDICTED: histone H3.v1-like [Xiphophorus maculatus]	gi|158148894|emb|AL645584.28|/4e-11/Mouse DNA sequence from clone RP23-280M7 on chromosome 1, complete sequence	sp|Q8VC49|IF27B_MOUSE/2e-23/Interferon alpha-inducible protein 27-like protein 2B OS=Mus musculus GN=Ifi27l2b PE=2 SV=1	tgu:100219403/4e-17/uncharacterized LOC100219403; K14822 rRNA-processing protein CGR1	YLR106c/2e-13/---	NA
CL130.Contig11_All	3206	0.52	1.36	1.38702	1.25049e-05	0.000149763	Up	gi|283854609|gb|ADB44900.1|/0/DEAD(Asp-Glu-Ala-Asp) box polypeptide 5 [Macrobrachium nipponense]	gi|226346212|gb|FJ361171.1|/1e-138/Cherax quadricarinatus clone y9_B7 mRNA sequence	sp|Q92841|DDX17_HUMAN/6e-172/Probable ATP-dependent RNA helicase DDX17 OS=Homo sapiens GN=DDX17 PE=1 SV=2	mdo:100013583/1e-171/probable ATP-dependent RNA helicase DDX17-like; K13178 ATP-dependent RNA helicase DDX17 [EC:3.6.4.13]	ECU08g1080/8e-108/---	molecular_function:GO:0005524//ATP binding;GO:0008026//ATP-dependent helicase activity;GO:0003676//nucleic acid binding;
CL183.Contig5_All	2000	9.76	25.48	1.38441	9.51988e-51	6.55889e-49	Up	gi|321478832|gb|EFX89789.1|/0/hypothetical protein DAPPUDRAFT_94666 [Daphnia pulex]	gi|195341202|ref|XM_002037164.1|/3e-77/Drosophila sechellia GM12789 (Dsec\GM12789), mRNA	sp|Q5T200|ZC3HD_HUMAN/3e-14/Zinc finger CCCH domain-containing protein 13 OS=Homo sapiens GN=ZC3H13 PE=1 SV=1	dgr:Dgri_GH23299/6e-15/GH23299 gene product from transcript GH23299-RA; K10273 F-box and leucine-rich repeat protein 7	RSc1040/9e-08/---	NA
Unigene13438_All	1898	16.14	42.13	1.38421	2.14402e-78	2.0513e-76	Up	gi|195108593|ref|XP_001998877.1|/2.23739e-35/GI23389 [Drosophila mojavensis] &gt;gi|193915471|gb|EDW14338.1| GI23389 [Drosophila mojavensis]	gi|15887287|gb|AC012601.7|/7e-07/Homo sapiens chromosome 5 clone CTC-288O10, complete sequence	sp|O95147|DUS14_HUMAN/3e-26/Dual specificity protein phosphatase 14 OS=Homo sapiens GN=DUSP14 PE=1 SV=1	dmo:Dmoj_GI23389/1e-36/GI23389 gene product from transcript GI23389-RA; K04459 dual specificity phosphatase [EC:3.1.3.16 3.1.3.48]	SPBC17A3.06/6e-09/---	biological_process:GO:0016311//dephosphorylation;molecular_function:GO:0016791//phosphatase activity;
Unigene8738_All	1110	2	5.22	1.38405	9.10494e-07	1.27469e-05	Up	gi|646712935|gb|KDR17481.1|/4.20742e-16/TRAF3-interacting protein 1 [Zootermopsis nevadensis]	gi|206597364|gb|AC225929.2|/7e-55/Homo sapiens FOSMID clone ABC14-50144500I9 from chromosome 22, complete sequence	sp|P49756|RBM25_HUMAN/5e-15/RNA-binding protein 25 OS=Homo sapiens GN=RBM25 PE=1 SV=3	aga:AgaP_AGAP011395/2e-15/AGAP011395-PA; K06225 patched 1	NA	biological_process:GO:0008152//metabolic process;
Unigene3939_All	1383	1.47	3.82	1.37776	2.42566e-06	3.21822e-05	Up	gi|242018113|ref|XP_002429525.1|/8.35496e-148/protein pelota, putative [Pediculus humanus corporis] &gt;gi|212514473|gb|EEB16787.1| protein pelota, putative [Pediculus humanus corporis]	gi|67969967|dbj|AB169240.1|/2e-34/Macaca fascicularis testis cDNA, clone: QtsA-18176, similar to human epithelial protein lost in neoplasm beta (EPLIN), mRNA, RefSeq: NM_016357.1	sp|P48612|PELO_DROME/1e-140/Protein pelota OS=Drosophila melanogaster GN=pelo PE=2 SV=2	ame:551216/1e-146/pelo; pelota; K06965 protein pelota	SPCC18B5.06/9e-97/---	NA
CL431.Contig2_All	3018	0.69	1.79	1.37529	1.26139e-06	1.73716e-05	Up	gi|300517066|gb|ADK25181.1|/0/argonaute 2 [Litopenaeus vannamei]	gi|300517065|gb|HM234690.1|/0.0/Litopenaeus vannamei argonaute 2 mRNA, complete cds	sp|Q8CJF9|AGO3_MOUSE/4e-161/Protein argonaute-3 OS=Mus musculus GN=Ago3 PE=2 SV=2	tca:659936/4e-163/Ago-1; Argonaute-1; K11593 eukaryotic translation initiation factor 2C	NA	NA
CL253.Contig2_All	7147	0.76	1.97	1.37412	1.46723e-15	4.00863e-14	Up	gi|665799334|ref|XP_008547577.1|/0/PREDICTED: mucin-5AC [Microplitis demolitor]	gi|170040703|ref|XM_001848078.1|/3e-46/Culex quinquefasciatus discs overgrown protein kinase, mRNA	sp|Q6IQ55|TTBK2_HUMAN/2e-135/Tau-tubulin kinase 2 OS=Homo sapiens GN=TTBK2 PE=1 SV=2	tca:659527/0.0/similar to tau tubulin kinase 1 isoform 1; K08815 tau tubulin kinase [EC:2.7.11.26]	BH2504_1/1e-14/---	NA
CL1826.Contig3_All	5982	1.05	2.72	1.37322	8.97104e-18	2.71099e-16	Up	gi|676461356|ref|XP_009055917.1|/8.27708e-136/hypothetical protein LOTGIDRAFT_119400 [Lottia gigantea] &gt;gi|556104559|gb|ESO93211.1| hypothetical protein LOTGIDRAFT_119400 [Lottia gigantea]	gi|399567935|gb|AC226687.3|/5e-38/Mus musculus BAC clone CH36-242F17 from chromosome y, complete sequence	sp|Q792H5|CELF2_RAT/2e-124/CUGBP Elav-like family member 2 OS=Rattus norvegicus GN=Celf2 PE=2 SV=1	tca:660275/6e-132/similar to CG31762-PC, isoform C; K02177 bruno	SPAC140.02/8e-11/---	NA
CL993.Contig2_All	2520	0.86	2.22	1.36815	9.09872e-07	1.27523e-05	Up	gi|223976191|gb|ACN32215.1|/0/centaurin-alpha 1-like protein [Marsupenaeus japonicus]	gi|223976190|gb|FJ172672.1|/0.0/Marsupenaeus japonicus centaurin-alpha 1-like protein (Cent) mRNA, complete cds	sp|O75689|ADAP1_HUMAN/2e-90/Arf-GAP with dual PH domain-containing protein 1 OS=Homo sapiens GN=ADAP1 PE=1 SV=2	xla:446881/3e-24/smap1, MGC80897; small ArfGAP 1; K12486 stromal membrane-associated protein	SPBC21D10.05c/2e-23/---	NA
Unigene14737_All	1883	1.17	3.02	1.36804	9.09872e-07	1.27452e-05	Up	gi|646717950|gb|KDR20605.1|/0/Elongator complex protein 3 [Zootermopsis nevadensis]	gi|524950720|ref|XM_005075315.1|/6e-29/PREDICTED: Mesocricetus auratus elongator acetyltransferase complex subunit 3 (Elp3), mRNA	sp|Q9VQZ6|ELP3_DROME/0.0/Probable elongator complex protein 3 OS=Drosophila melanogaster GN=Elp3 PE=2 SV=1	ame:100576866/0.0/probable elongator complex protein 3-like; K07739 elongator complex protein 3 [EC:2.3.1.48]	SPAC29A4.20/0.0/---	NA
CL2772.Contig6_All	6767	163.57	422.17	1.36792	0	0	Up	gi|356651196|gb|AET34915.1|/1.95141e-40/heat shock protein 21 [Macrobrachium rosenbergii]	gi|19850368|gb|AF359949.1|/1e-76/Penaeus (Litopenaeus) vannamei microsatellite TUMXLv10.146 sequence	sp|Q9NZW4|DSPP_HUMAN/3e-12/Dentin sialophosphoprotein OS=Homo sapiens GN=DSPP PE=1 SV=2	cin:751565/2e-12/zf(fyve/c2h2)-2, Ci-ZF(FYVE/C2H2)-2; zinc finger protein ZF2; K12478 early endosome antigen 1	NA	NA
Unigene13192_All	3249	2.29	5.9	1.36537	4.05756e-20	1.33086e-18	Up	gi|665800800|ref|XP_008548380.1|/2.20438e-108/PREDICTED: glycerol-3-phosphate acyltransferase 1, mitochondrial isoform X2 [Microplitis demolitor] &gt;gi|665800802|ref|XP_008548381.1| PREDICTED: glycerol-3-phosphate acyltransferase 1, mitochondrial isoform X2 [Microplitis demolitor]	gi|28395466|gb|AY191014.1|/2e-61/Dictyostelium discoideum autophagy protein 7 (apg7) gene, complete cds	sp|Q9HCL2|GPAT1_HUMAN/4e-104/Glycerol-3-phosphate acyltransferase 1, mitochondrial OS=Homo sapiens GN=GPAM PE=1 SV=3	hsa:57678/1e-103/GPAM, GPAT, GPAT1, KIAA1560, MGC26846; glycerol-3-phosphate acyltransferase, mitochondrial (EC:2.3.1.15); K00629 glycerol-3-phosphate O-acyltransferase 1/2 [EC:2.3.1.15]	XF1031/2e-37/---	biological_process:GO:0008152//metabolic process;
CL1273.Contig1_All	2485	4.04	10.39	1.36277	3.53446e-26	1.44072e-24	Up	gi|646703580|gb|KDR12191.1|/2.15026e-44/hypothetical protein L798_13927, partial [Zootermopsis nevadensis]	NA	sp|Q96KR6|F210B_HUMAN/8e-22/Protein FAM210B OS=Homo sapiens GN=FAM210B PE=1 SV=2	NA	NA	NA
Unigene9731_All	750	5.44	13.99	1.36272	1.47386e-10	3.02577e-09	Up	gi|557186606|emb|CDJ45869.1|/5.81155e-14/zinc finger (C2H2 type) protein, putative [Eimeria brunetti]	gi|342326389|gb|JF284564.1|/2e-11/Cherax quadricarinatus clone V1-1690 DNA helicase B-like protein mRNA, partial cds	sp|Q63627|SFR15_RAT/2e-09/Splicing factor, arginine/serine-rich 15 (Fragment) OS=Rattus norvegicus GN=Scaf4 PE=2 SV=1	dmo:Dmoj_GI13464/9e-13/GI13464 gene product from transcript GI13464-RA; K08867 WNK lysine deficient protein kinase [EC:2.7.11.1]	NA	NA
Unigene9635_All	3633	1.26	3.24	1.36257	6.34068e-13	1.52092e-11	Up	NA	gi|346713147|dbj|AK382870.1|/6e-21/Bombyx mori mRNA, clone: fepM05P01	NA	NA	NA	NA
CL345.Contig6_All	1976	7.48	19.22	1.3615	2.65008e-37	1.42958e-35	Up	gi|221229221|gb|ACM09992.1|/1.09178e-157/hypothetical ANK-like protein [Eriocheir sinensis] &gt;gi|224036460|gb|ACN37115.1| predicted ANK-like protein [Eriocheir sinensis]	gi|106880595|emb|CT027714.8|/2e-10/Zebrafish DNA sequence from clone CH211-168N8 in linkage group 2, complete sequence	sp|P16157|ANK1_HUMAN/2e-28/Ankyrin-1 OS=Homo sapiens GN=ANK1 PE=1 SV=3	tca:100142605/3e-32/similar to ankyrin 2,3/unc44; K10380 ankyrin	all2748/3e-23/---	NA
CL2072.Contig2_All	3809	1.27	3.26	1.36004	2.4231e-13	5.9588e-12	Up	gi|380012261|ref|XP_003690204.1|/0/PREDICTED: receptor-type tyrosine-protein phosphatase kappa-like [Apis florea]	gi|338224340|gb|HM217812.1|/2e-24/Scylla paramamosain receptor protein tyrosine phosphatase mRNA, partial cds	sp|Q15262|PTPRK_HUMAN/1e-100/Receptor-type tyrosine-protein phosphatase kappa OS=Homo sapiens GN=PTPRK PE=1 SV=2	xtr:733477/2e-100/ptprk, r-ptp-kappa; protein tyrosine phosphatase, receptor type, K; K06776 protein tyrosine phosphatase, receptor type, K [EC:3.1.3.48]	SPAC11E3.09/1e-24/---	biological_process:GO:0006470//protein dephosphorylation;molecular_function:GO:0004721//phosphoprotein phosphatase activity;GO:0016740//transferase activity;
CL2772.Contig5_All	5152	34.91	89.57	1.35938	0	0	Up	gi|356651196|gb|AET34915.1|/1.46525e-32/heat shock protein 21 [Macrobrachium rosenbergii]	gi|19850368|gb|AF359949.1|/1e-81/Penaeus (Litopenaeus) vannamei microsatellite TUMXLv10.146 sequence	sp|P97399|DSPP_MOUSE/1e-14/Dentin sialophosphoprotein OS=Mus musculus GN=Dspp PE=1 SV=2	dsi:Dsim_GD25025/2e-11/GD25025 gene product from transcript GD25025-RA; K09542 crystallin, alpha B	NA	NA
CL30.Contig8_All	2208	0.86	2.2	1.35509	6.44948e-06	8.04725e-05	Up	gi|646712935|gb|KDR17481.1|/3.20855e-20/TRAF3-interacting protein 1 [Zootermopsis nevadensis]	gi|156187249|gb|EF580131.1|/5e-79/Pica nuttalli clone PnuD110w microsatellite sequence	sp|Q1LWL6|GSE1_DANRE/2e-18/Genetic suppressor element 1 OS=Danio rerio GN=gse1 PE=4 SV=1	aga:AgaP_AGAP011395/1e-20/AGAP011395-PA; K06225 patched 1	aq_2032/2e-08/---	NA
CL57.Contig9_All	5325	2.59	6.61	1.3517	1.17338e-35	6.12136e-34	Up	gi|123445462|ref|XP_001311491.1|/7.18276e-83/hypothetical protein [Trichomonas vaginalis G3] &gt;gi|121893302|gb|EAX98561.1| conserved hypothetical protein [Trichomonas vaginalis G3]	gi|545887646|ref|XM_005674056.1|/8e-06/PREDICTED: Sus scrofa family with sequence similarity 50, member A (FAM50A), transcript variant X2, mRNA	sp|A2ASS6|TITIN_MOUSE/3e-46/Titin OS=Mus musculus GN=Ttn PE=1 SV=1	pon:100435464/1e-44/titin-like; K12567 titin [EC:2.7.11.1]	STM0960/3e-22/---	NA
CL180.Contig5_All	1896	1.07	2.73	1.35129	3.35908e-06	4.36973e-05	Up	gi|195436298|ref|XP_002066105.1|/9.02304e-53/GK22185 [Drosophila willistoni] &gt;gi|194162190|gb|EDW77091.1| GK22185 [Drosophila willistoni]	NA	NA	acs:100551555/9e-09/uncharacterized LOC100551555; K13172 serine/arginine repetitive matrix protein 2	NA	NA
CL1946.Contig1_All	2849	2.26	5.76	1.34975	4.4143e-17	1.30291e-15	Up	gi|304653576|gb|ADM47798.1|/3.95286e-106/RhoA [Marsupenaeus japonicus]	gi|304653575|gb|HM581521.1|/0.0/Marsupenaeus japonicus RhoA mRNA, complete cds	sp|P48148|RHO1_DROME/4e-99/Ras-like GTP-binding protein Rho1 OS=Drosophila melanogaster GN=Rho1 PE=1 SV=1	aga:AgaP_AGAP005160/2e-102/AGAP005160-PC; K04513 Ras homolog gene family, member A	SPAC16.01/2e-57/---	biological_process:GO:0007264//small GTPase mediated signal transduction;cellular_component:GO:0016020//membrane;GO:0005622//intracellular;molecular_function:GO:0005525//GTP binding;
CL162.Contig2_All	751	17.69	45.06	1.34891	3.61928e-30	1.68993e-28	Up	gi|71648919|ref|XP_813237.1|/1.71446e-50/trans-sialidase [Trypanosoma cruzi strain CL Brener]	NA	sp|P17437|XP2_XENLA/2e-33/Skin secretory protein xP2 OS=Xenopus laevis GN=p2 PE=1 SV=2	mmu:12835/2e-33/Col6a3, AI507288, Col6a-3; collagen, type VI, alpha 3; K06238 collagen, type VI, alpha	CC3441/3e-22/---	NA
Unigene1922_All	2012	1.06	2.7	1.3489	1.74368e-06	2.36667e-05	Up	gi|646712992|gb|KDR17512.1|/9.14062e-160/putative dolichyl-P-Man:Man(7)GlcNAc(2)-PP-dolichyl-alpha-1, 6-mannosyltransferase [Zootermopsis nevadensis]	NA	sp|Q9VH78|ALG12_DROME/6e-142/Probable Dol-P-Man:Man(7)GlcNAc(2)-PP-Dol alpha-1,6-mannosyltransferase OS=Drosophila melanogaster GN=CG8412 PE=2 SV=1	tca:660266/1e-156/similar to CG8412-PA; K03847 alpha-1,6-mannosyltransferase [EC:2.4.1.260]	YJL115w/2e-08/---	NA
Unigene13517_All	1242	1.83	4.66	1.34849	1.25674e-06	1.73171e-05	Up	gi|646722378|gb|KDR23391.1|/3.15806e-95/Brix domain-containing protein 1 [Zootermopsis nevadensis]	NA	sp|Q9H7B2|RPF2_HUMAN/3e-84/Ribosome production factor 2 homolog OS=Homo sapiens GN=RPF2 PE=1 SV=2	gga:428624/4e-87/RPF2, BXDC1; ribosome production factor 2 homolog (S. cerevisiae); K14847 ribosome production factor 2	SPAC926.08c/5e-62/---	NA
CL1418.Contig1_All	5796	2.39	6.08	1.34706	1.17207e-35	6.12715e-34	Up	gi|645013292|ref|XP_001606745.3|/1.05372e-103/PREDICTED: uncharacterized protein LOC100123134 isoform X2 [Nasonia vitripennis]	NA	sp|Q02817|MUC2_HUMAN/8e-24/Mucin-2 OS=Homo sapiens GN=MUC2 PE=1 SV=2	cin:100186631/3e-23/similar to Mpdz protein; K06095 multiple PDZ domain protein	Cgl1939/2e-10/---	NA
CL671.Contig2_All	4919	0.48	1.22	1.34577	3.41862e-07	5.06283e-06	Up	gi|646715512|gb|KDR19089.1|/3.4112e-164/Prestin [Zootermopsis nevadensis]	gi|77404098|gb|AC164077.5|/3e-11/Mus musculus chromosome 3, clone RP24-352M15, complete sequence	sp|P58743|S26A5_HUMAN/2e-127/Prestin OS=Homo sapiens GN=SLC26A5 PE=2 SV=1	tca:659697/4e-159/similar to sulfate transporter; K14453 solute carrier family 26, other	lin0529/2e-61/---	NA
CL2184.Contig3_All	3349	1.02	2.59	1.34438	1.01143e-09	1.94862e-08	Up	gi|645029972|ref|XP_008208522.1|/0/PREDICTED: glycogen synthase kinase-3 beta isoform X4 [Nasonia vitripennis]	gi|94468457|gb|DQ440045.1|/9e-57/Aedes aegypti clone AE-2888 glycogen synthase kinase 3 mRNA, complete cds	sp|P18431|SGG_DROME/0.0/Protein kinase shaggy OS=Drosophila melanogaster GN=sgg PE=1 SV=3	dgr:Dgri_GH24854/0.0/GH24854 gene product from transcript GH24854-RA; K03083 glycogen synthase kinase 3 beta [EC:2.7.11.26]	SPAC1687.15/8e-129/---	NA
CL2091.Contig2_All	3786	22.52	57.12	1.34279	3.7528e-205	7.86351e-203	Up	gi|339899195|ref|XP_003392792.1|/3.82274e-51/putative proteophosphoglycan ppg3 [Leishmania infantum JPCM5] &gt;gi|321398711|emb|CBZ08992.1| putative proteophosphoglycan ppg3 [Leishmania infantum JPCM5]	NA	sp|Q9UQ35|SRRM2_HUMAN/1e-31/Serine/arginine repetitive matrix protein 2 OS=Homo sapiens GN=SRRM2 PE=1 SV=2	oaa:100075123/2e-33/uncharacterized LOC100075123; K13172 serine/arginine repetitive matrix protein 2	SPAC56F8.03/7e-17/---	NA
CL275.Contig1_All	3715	4.66	11.81	1.34161	6.21454e-43	3.7426e-41	Up	gi|195589443|ref|XP_002084461.1|/1.99903e-153/GD14287 [Drosophila simulans] &gt;gi|194196470|gb|EDX10046.1| GD14287 [Drosophila simulans]	gi|488580693|ref|XM_004475733.1|/2e-17/PREDICTED: Dasypus novemcinctus solute carrier family 20 (phosphate transporter), member 1 (SLC20A1), mRNA	sp|Q6PFM1|S20AB_DANRE/3e-78/Sodium-dependent phosphate transporter 1-B OS=Danio rerio GN=slc20a1b PE=2 SV=1	dsi:Dsim_GD14287/9e-155/GD14287 gene product from transcript GD14287-RA; K14640 solute carrier family 20 (sodium-dependent phosphate transporter)	YBR296c/4e-64/---	NA
CL795.Contig2_All	1270	1.21	3.05	1.3338	8.99414e-05	0.000932287	Up	NA	gi|74013551|gb|AC131110.3|/5e-10/Mus musculus BAC clone RP23-387J23 from chromosome 6, complete sequence	NA	NA	NA	NA
CL1465.Contig5_All	1937	2.73	6.88	1.33351	9.23182e-14	2.32437e-12	Up	gi|657596884|ref|XP_008303166.1|/6.92908e-141/PREDICTED: adenylyl cyclase-associated protein 1 [Stegastes partitus]	NA	sp|Q3SYV4|CAP1_BOVIN/1e-127/Adenylyl cyclase-associated protein 1 OS=Bos taurus GN=CAP1 PE=2 SV=3	NA	NA	biological_process:GO:0001756//somitogenesis;GO:0008078//mesodermal cell migration;molecular_function:GO:0003779//actin binding;
CL2213.Contig2_All	1822	1.3	3.27	1.33078	8.99132e-07	1.26227e-05	Up	gi|506968503|gb|AGM32595.1|/3.39034e-41/uncharacterized protein family (UPF0041) [Coptotermes formosanus]	gi|195110438|ref|XM_001999751.1|/4e-11/Drosophila mojavensis GI22888 (Dmoj\GI22888), mRNA	sp|P63031|MPC1_RAT/4e-40/Mitochondrial pyruvate carrier 1 OS=Rattus norvegicus GN=Mpc1 PE=3 SV=1	NA	NA	NA
CL2544.Contig1_All	3495	1.75	4.4	1.33015	7.6339e-16	2.1153e-14	Up	gi|241591922|ref|XP_002404032.1|/0/6-phosphofructo-2-kinase/fructose 2,6-bisphosphatase, putative [Ixodes scapularis] &gt;gi|215500320|gb|EEC09814.1| 6-phosphofructo-2-kinase/fructose 2,6-bisphosphatase, putative [Ixodes scapularis]	gi|432857110|ref|XM_004068487.1|/3e-07/PREDICTED: Oryzias latipes 6-phosphofructo-2-kinase/fructose-2,6-bisphosphatase 4-like (LOC101174905), mRNA	sp|Q91309|F26_LITCT/1e-156/6-phosphofructo-2-kinase/fructose-2,6-bisphosphatase OS=Lithobates catesbeiana PE=2 SV=1	tca:657985/2e-171/similar to 6-phosphofructo-2-kinase/fructose-2,6-bisphosphatase short form; K01103 6-phosphofructo-2-kinase / fructose-2,6-bisphosphatase [EC:2.7.1.105 3.1.3.46]	YJL155c_2/8e-61/---	biological_process:GO:0006003//fructose 2,6-bisphosphate metabolic process;GO:0016310//phosphorylation;GO:0006000//fructose metabolic process;molecular_function:GO:0004331//fructose-2,6-bisphosphate 2-phosphatase activity;GO:0005524//ATP binding;GO:0003873//6-phosphofructo-2-kinase activity;
CL2295.Contig1_All	4064	0.72	1.81	1.32992	1.84159e-08	3.13367e-07	Up	gi|307189937|gb|EFN74173.1|/1.57811e-42/hypothetical protein EAG_14085 [Camponotus floridanus]	NA	sp|P98088|MUC5A_HUMAN/3e-22/Mucin-5AC (Fragments) OS=Homo sapiens GN=MUC5AC PE=1 SV=3	ame:725211/4e-24/uncharacterized LOC725211; K12737 peptidyl-prolyl cis-trans isomerase SDCCAG10 [EC:5.2.1.8]	Cgl1939/2e-09/---	NA
CL1285.Contig3_All	5501	0.8	2.01	1.32912	8.04804e-12	1.78834e-10	Up	gi|607358675|gb|EZA53063.1|/3.61828e-154/Excitatory amino acid transporter [Cerapachys biroi]	gi|195159442|ref|XM_002020552.1|/3e-08/Drosophila persimilis GL15343 (Dper\GL15343), mRNA	sp|P43004|EAA2_HUMAN/7e-117/Excitatory amino acid transporter 2 OS=Homo sapiens GN=SLC1A2 PE=1 SV=2	spu:592280/6e-123/similar to glutamate transporter 2A; K05613 solute carrier family 1 (glial high affinity glutamate transporter), member 2	VCA0088/1e-49/---	NA
CL757.Contig3_All	1426	1.81	4.54	1.3267	2.4677e-07	3.70652e-06	Up	gi|549443986|gb|AGX27197.1|/1.1321e-54/cytochrome c [Litopenaeus vannamei]	gi|549443985|gb|KF601549.1|/0.0/Litopenaeus vannamei cytochrome c mRNA, complete cds	sp|P00007|CYC_HIPAM/1e-47/Cytochrome c OS=Hippopotamus amphibius GN=CYCS PE=1 SV=2	rno:25309/8e-47/Cycs, CYCSA; cytochrome c, somatic; K08738 cytochrome c	SPCC191.07/9e-36/---	NA
CL2772.Contig7_All	3430	162.71	407.94	1.32605	0	0	Up	gi|356651196|gb|AET34915.1|/2.72376e-40/heat shock protein 21 [Macrobrachium rosenbergii]	NA	sp|P97399|DSPP_MOUSE/3e-12/Dentin sialophosphoprotein OS=Mus musculus GN=Dspp PE=1 SV=2	api:100169331/2e-10/protein lethal(2)essential for life-like; K09542 crystallin, alpha B	SPCC737.08/2e-06/---	NA
CL602.Contig1_All	1461	0.99	2.48	1.32484	9.09116e-05	0.000941189	Up	NA	NA	NA	NA	NA	NA
CL98.Contig5_All	2432	2.52	6.3	1.32193	1.96314e-15	5.33478e-14	Up	gi|341891105|gb|EGT47040.1|/2.71986e-177/hypothetical protein CAEBREN_15845 [Caenorhabditis brenneri]	NA	sp|Q08696|MST2_DROHY/2e-74/Axoneme-associated protein mst101(2) OS=Drosophila hydei GN=mst101(2) PE=1 SV=1	dwi:Dwil_GK22102/2e-67/GK22102 gene product from transcript GK22102-RA; K00907 myosin-light-chain kinase [EC:2.7.11.18]	NMA0905/3e-26/---	NA
Unigene5601_All	2381	3.54	8.85	1.32193	1.09409e-20	3.66926e-19	Up	NA	NA	NA	acs:100565342/3e-06/chromatin assembly factor 1 subunit A-like; K10750 chromatin assembly factor 1 subunit A	NA	NA
CL2553.Contig2_All	1190	3.09	7.72	1.32099	1.89066e-09	3.5508e-08	Up	gi|642118172|emb|CDQ66381.1|/1.62107e-08/unnamed protein product [Oncorhynchus mykiss]	gi|189175690|gb|EU599469.1|/2e-30/Verasper variegatus clone Veva33 microsatellite sequence	NA	dmo:Dmoj_GI15889/4e-07/GI15889 gene product from transcript GI15889-RA; K14079 poly(A) RNA polymerase GLD2 [EC:2.7.7.19]	NA	NA
Unigene8785_All	2279	2.35	5.87	1.3207	1.2449e-13	3.11273e-12	Up	gi|242013209|ref|XP_002427307.1|/3.32612e-28/hypothetical protein Phum_PHUM308880 [Pediculus humanus corporis] &gt;gi|212511648|gb|EEB14569.1| hypothetical protein Phum_PHUM308880 [Pediculus humanus corporis]	NA	NA	bfo:BRAFLDRAFT_124887/2e-11/hypothetical protein; K10085 ER degradation enhancer, mannosidase alpha-like 2	NA	NA
CL938.Contig1_All	1581	30.07	75.08	1.3201	1.77449e-106	2.1424e-104	Up	gi|389594455|ref|XP_003722450.1|/2.01963e-19/proteophosphoglycan ppg1 [Leishmania major strain Friedlin] &gt;gi|323363678|emb|CBZ12683.1| proteophosphoglycan ppg1 [Leishmania major strain Friedlin]	gi|29373191|gb|AC126280.4|/3e-15/Mus musculus BAC clone RP23-10P23 from 16, complete sequence	sp|Q8N8S7|ENAH_HUMAN/8e-15/Protein enabled homolog OS=Homo sapiens GN=ENAH PE=1 SV=2	ecb:100057358/5e-15/uncharacterized LOC100057358; K05746 enabled	Rv3876/2e-09/---	NA
CL1139.Contig1_All	2929	1.36	3.39	1.31768	1.43751e-10	2.95594e-09	Up	gi|442556686|gb|AGC54838.1|/0/leucine-rich repeat flightless-I-interacting protein 2C [Litopenaeus vannamei]	gi|442556685|gb|JX840475.1|/0.0/Litopenaeus vannamei leucine-rich repeat flightless-I-interacting protein 2C mRNA, complete cds	sp|B2GUE2|LRRF2_XENTR/2e-63/Leucine-rich repeat flightless-interacting protein 2 OS=Xenopus tropicalis GN=lrrfip2 PE=2 SV=1	mdo:100014955/9e-11/plectin-like; K10388 plectin	PAB0812/1e-07/---	NA
CL713.Contig7_All	2426	1.35	3.36	1.3155	6.91088e-09	1.21934e-07	Up	gi|321459294|gb|EFX70349.1|/2.24016e-30/hypothetical protein DAPPUDRAFT_328169 [Daphnia pulex]	NA	sp|E9PAV3|NACAM_HUMAN/1e-16/Nascent polypeptide-associated complex subunit alpha, muscle-specific form OS=Homo sapiens GN=NACA PE=1 SV=1	mdo:100010857/1e-13/uncharacterized LOC100010857; K13171 serine/arginine repetitive matrix protein 1	Rv3876/1e-08/---	NA
CL599.Contig2_All	1551	2.11	5.25	1.31507	1.30986e-08	2.26074e-07	Up	gi|225709858|gb|ACO10775.1|/4.08107e-53/DNA-directed RNA polymerases I, II, and III subunit RPABC3 [Caligus rogercresseyi]	gi|170068115|ref|XM_001868706.1|/4e-20/Culex quinquefasciatus DNA-directed RNA polymeraseI, mRNA	sp|Q923G2|RPAB3_MOUSE/1e-50/DNA-directed RNA polymerases I, II, and III subunit RPABC3 OS=Mus musculus GN=Polr2h PE=2 SV=3	spu:591688/7e-52/uncharacterized LOC591688; K03016 DNA-directed RNA polymerases I, II, and III subunit RPABC3	NA	biological_process:GO:0006351//transcription, DNA-templated;molecular_function:GO:0003899//DNA-directed RNA polymerase activity;
CL473.Contig11_All	1860	1.18	2.93	1.31211	2.40502e-06	3.19585e-05	Up	gi|498934940|ref|XP_004520010.1|/1.5045e-44/PREDICTED: pre-mRNA-splicing factor SF2-like isoform X2 [Ceratitis capitata]	gi|469832435|gb|BT149966.1|/2e-13/Salmo salar clone HJ4_2801 splicing factor arginine/serine-rich 3 mRNA, complete cds	sp|Q3T106|SRSF7_BOVIN/4e-35/Serine/arginine-rich splicing factor 7 OS=Bos taurus GN=SRSF7 PE=2 SV=1	dya:Dyak_GE26048/5e-40/GE26048 gene product from transcript GE26048-RA; K12892 splicing factor, arginine/serine-rich 3	alr4683/4e-10/---	molecular_function:GO:1901363//heterocyclic compound binding;GO:0097159//organic cyclic compound binding;
Unigene8152_All	3597	0.52	1.29	1.31079	1.2241e-05	0.00014695	Up	gi|307179447|gb|EFN67771.1|/0/Lon protease-like protein, mitochondrial [Camponotus floridanus]	gi|74213608|dbj|AK160076.1|/2e-51/Mus musculus osteoclast-like cell cDNA, RIKEN full-length enriched library, clone:I420048A13 product:protease, serine, 15, full insert sequence	sp|P36776|LONM_HUMAN/0.0/Lon protease homolog, mitochondrial OS=Homo sapiens GN=LONP1 PE=1 SV=2	dre:563257/0.0/lonp1, fc64d11, prss15, wu:fc64d11; lon peptidase 1, mitochondrial; K08675 Lon-like ATP-dependent protease [EC:3.4.21.-]	YBL022c/0.0/---	NA
CL4.Contig5_All	9602	1.56	3.87	1.31079	5.62882e-36	2.98563e-34	Up	gi|607356819|gb|EZA51315.1|/1.93912e-158/RING finger protein [Cerapachys biroi]	gi|524936896|ref|XM_005071265.1|/2e-11/PREDICTED: Mesocricetus auratus protein phosphatase 4, regulatory subunit 2 (Ppp4r2), mRNA	sp|Q96EP0|RNF31_HUMAN/3e-97/E3 ubiquitin-protein ligase RNF31 OS=Homo sapiens GN=RNF31 PE=1 SV=1	tca:663619/0.0/similar to CG11321-PA, isoform A; K11974 E3 ubiquitin-protein ligase RNF31 [EC:6.3.2.19]	RSp0884/8e-10/---	NA
Unigene8203_All	2868	0.73	1.81	1.31002	4.54418e-06	5.80127e-05	Up	gi|597771136|ref|XP_007249353.1|/4.65268e-30/PREDICTED: homeobox protein MOX-2-like [Astyanax mexicanus]	gi|260835374|ref|XM_002612638.1|/1e-18/Branchiostoma floridae mesenchyme homeobox, mRNA	sp|P32443|MEOX2_MOUSE/7e-31/Homeobox protein MOX-2 OS=Mus musculus GN=Meox2 PE=2 SV=1	mmu:17286/2e-30/Meox2, AI528662, Gax, Mox-2, Mox2; mesenchyme homeobox 2; K09322 homeobox protein MOX	Rv3876/3e-09/---	NA
CL390.Contig2_All	2915	0.67	1.66	1.30895	6.44948e-06	8.05121e-05	Up	NA	gi|28144660|emb|AL928604.9|/1e-15/Mouse DNA sequence from clone RP23-220K22 on chromosome 2, complete sequence	NA	NA	NA	NA
Unigene8820_All	2807	12.41	30.73	1.30814	3.70154e-79	3.55488e-77	Up	gi|78706716|ref|NP_001027161.1|/4.21727e-52/CG45050, isoform C [Drosophila melanogaster] &gt;gi|78706718|ref|NP_001027162.1| CG45050, isoform F [Drosophila melanogaster] &gt;gi|442618178|ref|NP_001262407.1| CG45050, isoform B [Drosophila melanogaster] &gt;gi|442618180|ref|NP_001262408.1| CG45050, isoform D [Drosophila melanogaster] &gt;gi|442618182|ref|NP_001262409.1| CG45050, isoform E [Drosophi…	NA	sp|Q6FIF0|ZFAN6_HUMAN/3e-37/AN1-type zinc finger protein 6 OS=Homo sapiens GN=ZFAND6 PE=1 SV=2	dre:100148477/9e-14/zfand4, si:dkey-194n13.3; zinc finger, AN1-type domain 4; K12163 AN1-type zinc finger and ubiquitin domain-containing protein 1	NA	NA
CL1528.Contig2_All	1541	1.58	3.9	1.30355	8.99132e-07	1.26157e-05	Up	gi|646698383|gb|KDR09590.1|/3.27342e-95/Charged multivesicular body protein 5 [Zootermopsis nevadensis]	gi|542148017|ref|XM_005482942.1|/2e-19/PREDICTED: Zonotrichia albicollis charged multivesicular body protein 5-like (LOC102071048), mRNA	sp|Q6DD52|CHMP5_XENLA/4e-88/Charged multivesicular body protein 5 OS=Xenopus laevis GN=chmp5 PE=2 SV=1	nvi:100116488/3e-93/NV14041; charged multivesicular body protein 5-like; K12198 charged multivesicular body protein 5	NA	NA
CL1024.Contig6_All	2170	3.77	9.29	1.30111	1.86019e-19	5.93996e-18	Up	gi|665795634|ref|XP_008545573.1|/3.74769e-98/PREDICTED: RNA-binding protein cabeza [Microplitis demolitor]	gi|261260018|gb|AC125384.4|/2e-07/Rattus norvegicus BAC CH230-282L6 (Children's Hospital Oakland Research Institute Rat (BN/SsNHsd/MCW) BAC library) complete sequence	sp|P35637|FUS_HUMAN/4e-89/RNA-binding protein FUS OS=Homo sapiens GN=FUS PE=1 SV=1	spu:580739/1e-94/similar to ENSANGP00000022179; K13098 RNA-binding protein FUS	XF0818/5e-12/---	NA
CL373.Contig3_All	2498	0.97	2.39	1.30095	8.89552e-07	1.25021e-05	Up	gi|357618015|gb|EHJ71111.1|/5.32454e-160/putative glutaminase [Danaus plexippus]	gi|195485243|ref|XM_002090975.1|/1e-08/Drosophila yakuba GE13430 (Dyak\GE13430), mRNA	sp|P13264|GLSK_RAT/9e-151/Glutaminase kidney isoform, mitochondrial OS=Rattus norvegicus GN=Gls PE=1 SV=2	nvi:100117430/1e-160/NV10018; glutaminase kidney isoform, mitochondrial-like; K01425 glutaminase [EC:3.5.1.2]	all2934/4e-65/---	NA
CL609.Contig3_All	6222	1.38	3.39	1.29662	1.0376e-20	3.48443e-19	Up	gi|642912875|ref|XP_008201292.1|/0/PREDICTED: diacylglycerol kinase theta isoform X9 [Tribolium castaneum] &gt;gi|270001881|gb|EEZ98328.1| hypothetical protein TcasGA2_TC000782 [Tribolium castaneum]	gi|512901951|ref|XM_004925199.1|/1e-48/PREDICTED: Bombyx mori diacylglycerol kinase theta-like (LOC101737944), mRNA	sp|Q6P5E8|DGKQ_MOUSE/0.0/Diacylglycerol kinase theta OS=Mus musculus GN=Dgkq PE=2 SV=1	nvi:100121318/0.0/NV14914; diacylglycerol kinase theta-like; K00901 diacylglycerol kinase [EC:2.7.1.107]	Cgl1939/8e-06/---	biological_process:GO:0007205//protein kinase C-activating G-protein coupled receptor signaling pathway;GO:0035556//intracellular signal transduction;molecular_function:GO:0004143//diacylglycerol kinase activity;GO:0046872//metal ion binding;GO:0000166//nucleotide binding;GO:0003676//nucleic acid binding;
CL1099.Contig2_All	1176	1.44	3.52	1.28951	8.72642e-05	0.000907505	Up	gi|546684832|gb|ERL94414.1|/2.06494e-141/hypothetical protein D910_11692 [Dendroctonus ponderosae]	gi|410509309|dbj|AB758443.1|/1e-38/Litopenaeus vannamei MYH1 mRNA for myosin heavy chain type 1, complete cds	sp|Q6P1S4|SYRC_XENTR/3e-134/Arginine--tRNA ligase, cytoplasmic OS=Xenopus tropicalis GN=rars PE=2 SV=1	nvi:100121004/8e-138/NV15593; arginyl-tRNA synthetase, cytoplasmic-like; K01887 arginyl-tRNA synthetase [EC:6.1.1.19]	all3717/5e-80/---	biological_process:GO:0006420//arginyl-tRNA aminoacylation;cellular_component:GO:0005737//cytoplasm;molecular_function:GO:0004814//arginine-tRNA ligase activity;GO:0005524//ATP binding;
CL2214.Contig3_All	1196	3.43	8.37	1.28702	5.12166e-10	1.00662e-08	Up	gi|449267575|gb|EMC78501.1|/9.46773e-49/15-hydroxyprostaglandin dehydrogenase [NAD+] [Columba livia]	NA	sp|P70684|PGDH_CAVPO/2e-44/15-hydroxyprostaglandin dehydrogenase [NAD(+)] OS=Cavia porcellus GN=HPGD PE=2 SV=1	tgu:100229877/6e-48/hydroxyprostaglandin dehydrogenase 15-(NAD); K00069 15-hydroxyprostaglandin dehydrogenase (NAD) [EC:1.1.1.141]	TM0325/1e-23/---	NA
CL2033.Contig2_All	306	9.73	23.66	1.28194	8.50588e-06	0.00010479	Up	gi|355754753|gb|EHH58654.1|/1.0576e-19/hypothetical protein EGM_08557, partial [Macaca fascicularis]	gi|14530847|gb|AC087102.3|/4e-10/Rattus norvegicus strain Brown Norway clone RP31-331N5, complete sequence	sp|Q96N68|CR015_HUMAN/8e-06/Putative uncharacterized protein C18orf15 OS=Homo sapiens GN=C18orf15 PE=5 SV=1	dmo:Dmoj_GI19140/1e-07/GI19140 gene product from transcript GI19140-RA; K15001 cytochrome P450, family 4 [EC:1.14.-.-]	NA	NA
Unigene1877_All	2652	0.61	1.48	1.27872	8.72642e-05	0.000907133	Up	gi|564231400|ref|XP_006260095.1|/3.54553e-69/PREDICTED: ribosomal RNA processing protein 1 homolog B [Alligator mississippiensis]	NA	sp|P56182|RRP1_HUMAN/1e-60/Ribosomal RNA processing protein 1 homolog A OS=Homo sapiens GN=RRP1 PE=1 SV=1	mgp:100550426/2e-68/ribosomal RNA processing protein 1 homolog B-like; K14849 ribosomal RNA-processing protein 1	NA	NA
CL1033.Contig2_All	4510	0.97	2.35	1.2766	7.14602e-11	1.49365e-09	Up	gi|665792211|ref|XP_008543698.1|/1.06655e-172/PREDICTED: protein IWS1 homolog [Microplitis demolitor]	gi|524871711|ref|XM_005092570.1|/1e-07/PREDICTED: Aplysia californica uncharacterized LOC101858472 (LOC101858472), mRNA	sp|Q505H7|IWS1_XENTR/4e-104/Protein IWS1 homolog OS=Xenopus tropicalis GN=iws1 PE=2 SV=1	xla:379840/6e-61/b52, MGC53095; splicing factor, arginine/serine-rich 6; K12893 splicing factor, arginine/serine-rich 4/5/6	SPBC19G7.16/6e-23/---	NA
CL1505.Contig1_All	1953	1.19	2.88	1.27511	2.35156e-06	3.12974e-05	Up	gi|326932633|ref|XP_003212419.1|/5.0182e-22/PREDICTED: heterochromatin protein 1-binding protein 3-like [Meleagris gallopavo]	NA	sp|Q6P747|HP1B3_RAT/2e-23/Heterochromatin protein 1-binding protein 3 OS=Rattus norvegicus GN=Hp1bp3 PE=2 SV=1	dse:Dsec_GM19609/7e-12/GM19609 gene product from transcript GM19609-RA; K11275 histone H1/5	NA	NA
Unigene10354_All	2566	0.93	2.25	1.27462	2.27188e-06	3.03005e-05	Up	gi|646715325|gb|KDR18967.1|/0/DnaJ-like protein subfamily C member 11 [Zootermopsis nevadensis]	NA	sp|Q5U458|DJC11_MOUSE/6e-171/DnaJ homolog subfamily C member 11 OS=Mus musculus GN=Dnajc11 PE=2 SV=2	tca:654989/1e-178/similar to DnaJ (Hsp40) homolog, subfamily C, member 11; K09531 DnaJ homolog subfamily C member 11	TM0849/1e-14/---	NA
CL1722.Contig4_All	4135	2.84	6.87	1.27442	2.03322e-26	8.43703e-25	Up	gi|607365110|gb|EZA59312.1|/4.31932e-88/La-related protein [Cerapachys biroi]	gi|74096709|gb|AC154910.3|/3e-11/Mus musculus BAC clone RP23-70L9 from chromosome 12, complete sequence	sp|Q9I7T7|Y1505_DROME/8e-62/La-related protein CG11505 OS=Drosophila melanogaster GN=CG11505 PE=1 SV=2	gga:100857128/6e-20/mucin-2-like; K10955 intestinal mucin-2	XF2607/1e-08/---	NA
Unigene9824_All	1909	1.34	3.24	1.27376	1.17666e-06	1.6249e-05	Up	gi|543374405|ref|XP_005530417.1|/3.7596e-115/PREDICTED: guanine deaminase [Pseudopodoces humilis]	gi|14329066|gb|AC010255.9|AC010255/1e-17/Homo sapiens chromosome 5 clone CTC-441N14, complete sequence	sp|Q9R111|GUAD_MOUSE/6e-108/Guanine deaminase OS=Mus musculus GN=Gda PE=1 SV=1	tgu:100217616/2e-114/similar to guanine deaminase; K01487 guanine deaminase [EC:3.5.4.3]	SPCC1672.03c/6e-102/---	NA
CL2081.Contig2_All	2210	0.91	2.2	1.27357	1.20609e-05	0.000144994	Up	gi|665801408|ref|XP_008548714.1|/2.70991e-27/PREDICTED: uncharacterized protein LOC103572085 isoform X1 [Microplitis demolitor] &gt;gi|665801414|ref|XP_008548717.1| PREDICTED: uncharacterized protein LOC103572087 isoform X1 [Microplitis demolitor]	gi|213032553|emb|CU929052.9|/5e-11/Zebrafish DNA sequence from clone CH73-19K3 in linkage group 13, complete sequence	sp|Q9BY77|PDIP3_HUMAN/3e-11/Polymerase delta-interacting protein 3 OS=Homo sapiens GN=POLDIP3 PE=1 SV=2	aag:AaeL_AAEL015263/2e-07/RNA and export factor binding protein; K12881 THO complex subunit 4	NA	NA
Unigene1858_All	2513	1.09	2.63	1.27073	4.39592e-07	6.42758e-06	Up	gi|646715737|gb|KDR19241.1|/2.83891e-52/Riboflavin kinase [Zootermopsis nevadensis]	gi|514465685|ref|XM_003472223.2|/4e-12/PREDICTED: Cavia porcellus riboflavin kinase (Rfk), mRNA	sp|Q8CFV9|RIFK_MOUSE/7e-51/Riboflavin kinase OS=Mus musculus GN=Rfk PE=1 SV=2	dre:560915/1e-51/si:dkey-162f21.5; K00861 riboflavin kinase [EC:2.7.1.26]	SPCC18.16c/3e-30/---	NA
CL1321.Contig1_All	3680	0.78	1.88	1.26919	1.67808e-07	2.55839e-06	Up	gi|409194603|gb|AFV31612.1|/6.92835e-90/tdrd7 [Gryllus bimaculatus]	gi|349617823|gb|JN793426.1|/1e-28/Haliotis midae microsatellite HmidILL-070036D sequence	sp|E7FDW8|TRD7B_DANRE/4e-62/Tudor domain-containing protein 7B OS=Danio rerio GN=tdrd7b PE=3 SV=2	NA	NA	NA
Unigene2102_All	1750	0.98	2.36	1.26793	8.54328e-05	0.000890285	Up	gi|642913983|ref|XP_008201501.1|/1.59409e-165/PREDICTED: probable ATP-dependent RNA helicase DDX56 [Tribolium castaneum] &gt;gi|270002128|gb|EEZ98575.1| hypothetical protein TcasGA2_TC001089 [Tribolium castaneum]	gi|260817771|ref|XM_002603713.1|/6e-07/Branchiostoma floridae hypothetical protein, mRNA	sp|Q9NY93|DDX56_HUMAN/1e-137/Probable ATP-dependent RNA helicase DDX56 OS=Homo sapiens GN=DDX56 PE=1 SV=1	tca:655034/8e-164/similar to ATP-dependent RNA helicase DBP9; K14810 ATP-dependent RNA helicase DDX56/DBP9 [EC:3.6.4.13]	lin0859/4e-50/---	molecular_function:GO:0016787//hydrolase activity;
CL425.Contig2_All	1149	11.47	27.62	1.26785	2.14522e-27	9.18748e-26	Up	gi|355745378|gb|EHH50003.1|/6.86123e-17/hypothetical protein EGM_00760, partial [Macaca fascicularis]	gi|45332640|gb|AC136019.3|/2e-06/Mus musculus BAC clone RP24-404D22 from chromosome 14, complete sequence	sp|Q9EPQ2|RPGR1_MOUSE/1e-12/X-linked retinitis pigmentosa GTPase regulator-interacting protein 1 OS=Mus musculus GN=Rpgrip1 PE=1 SV=1	dre:664698/3e-13/nefl, zgc:136626; neurofilament, light polypeptide; K04572 neurofilament light polypeptide	SPAC140.02/2e-08/---	NA
CL397.Contig3_All	3613	5.2	12.52	1.26765	1.21543e-40	7.0196e-39	Up	gi|307189308|gb|EFN73739.1|/1.51892e-73/Cyclin-L1 [Camponotus floridanus]	gi|31415885|gb|AC096070.7|/2e-08/Rattus norvegicus 4 BAC CH230-20J7 (Children's Hospital Oakland Research Institute) complete sequence	sp|Q52KE7|CCNL1_MOUSE/2e-64/Cyclin-L1 OS=Mus musculus GN=Ccnl1 PE=1 SV=1	ame:551186/2e-20/Srp54; splicing factor Srp54; K13165 splicing factor, arginine/serine-rich 12	SPBC32F12.06/1e-15/---	NA
CL2749.Contig1_All	3668	43.47	104.56	1.26624	0	0	Up	gi|548374847|ref|XP_005733096.1|/3.40985e-105/PREDICTED: serine/arginine-rich splicing factor 6-like isoform X1 [Pundamilia nyererei]	gi|389614646|dbj|AK404891.1|/4e-13/Papilio polytes mRNA, arginine/serine-rich splicing factor, sequence id: Pp-0302, expressed in epidermis	sp|Q08170|SRSF4_HUMAN/2e-102/Serine/arginine-rich splicing factor 4 OS=Homo sapiens GN=SRSF4 PE=1 SV=2	ssc:768101/2e-104/SRSF4, SFRS4; serine/arginine-rich splicing factor 4; K12893 splicing factor, arginine/serine-rich 4/5/6	SPAC16.02c/2e-45/---	molecular_function:GO:1901363//heterocyclic compound binding;GO:0097159//organic cyclic compound binding;
CL2277.Contig2_All	4450	0.77	1.85	1.26459	1.6421e-08	2.80174e-07	Up	gi|1764109|gb|AAC64661.1|/1.27328e-85/pacifastin light chain precursor [Pacifastacus leniusculus]	NA	sp|Q6ZWJ8|KCP_HUMAN/2e-42/Kielin/chordin-like protein OS=Homo sapiens GN=KCP PE=2 SV=2	mcc:613026/4e-20/TFPI, EPI, LACI; tissue factor pathway inhibitor (lipoprotein-associated coagulation inhibitor); K03909 tissue factor pathway inhibitor	NA	NA
Unigene367_All	2294	1.6	3.84	1.26303	6.32026e-09	1.11824e-07	Up	gi|167533917|ref|XP_001748637.1|/8.5472e-24/hypothetical protein [Monosiga brevicollis MX1] &gt;gi|163772878|gb|EDQ86524.1| predicted protein [Monosiga brevicollis MX1]	gi|37202231|gb|AC121975.3|/1e-64/Mus musculus BAC clone RP24-286J21 from chromosome 8, complete sequence	sp|Q55BK3|Y1118_DICDI/1e-09/Bromodomain-containing protein DDB_G0271118 OS=Dictyostelium discoideum GN=DDB_G0271118 PE=4 SV=1	dmo:Dmoj_GI15889/5e-12/GI15889 gene product from transcript GI15889-RA; K14079 poly(A) RNA polymerase GLD2 [EC:2.7.7.19]	PM0926/4e-10/---	NA
CL1422.Contig2_All	1771	1.53	3.67	1.26225	1.12519e-06	1.55636e-05	Up	gi|665786853|ref|XP_008554448.1|/1.61669e-56/PREDICTED: nucleolin-like isoform X1 [Microplitis demolitor] &gt;gi|665786855|ref|XP_008554458.1| PREDICTED: nucleolin-like isoform X2 [Microplitis demolitor]	NA	sp|P42696|RBM34_HUMAN/2e-50/RNA-binding protein 34 OS=Homo sapiens GN=RBM34 PE=1 SV=2	ame:411091/5e-55/uncharacterized LOC411091; K14837 nucleolar protein 12	SPAC16E8.06c/4e-38/---	NA
CL357.Contig3_All	6273	1.48	3.55	1.26222	4.83578e-21	1.65461e-19	Up	gi|321463775|gb|EFX74788.1|/0/hypothetical protein DAPPUDRAFT_199712 [Daphnia pulex]	gi|442632988|ref|NM_140690.3|/1e-14/Drosophila melanogaster fermitin 2 (Fit2), mRNA	sp|Q9VZI3|UN112_DROME/0.0/Unc-112-related protein OS=Drosophila melanogaster GN=Fit1 PE=1 SV=1	gga:415374/1e-08/TLN2; talin 2; K06271 talin	NA	NA
CL2699.Contig1_All	5941	1.71	4.1	1.26163	7.5959e-23	2.77903e-21	Up	gi|341870822|gb|AEK99382.1|/0/lipoprotein receptor [Callinectes sapidus]	gi|33876773|gb|BC002499.2|/6e-10/Homo sapiens aurora kinase A, mRNA (cDNA clone MGC:1605 IMAGE:3051177), complete cds	sp|Q86SQ4|GP126_HUMAN/1e-62/G-protein coupled receptor 126 OS=Homo sapiens GN=GPR126 PE=1 SV=3	ptr:463034/5e-63/GPR126; G protein-coupled receptor 126; K08463 G protein-coupled receptor 126	L159324_1/7e-06/---	NA
CL637.Contig1_All	4581	0.48	1.15	1.26053	3.26836e-06	4.2539e-05	Up	gi|646701986|gb|KDR11453.1|/1.05629e-151/Nostrin [Zootermopsis nevadensis]	gi|213688467|gb|AC217243.3|/3e-08/Pan troglodytes BAC clone CH251-699L16 from chromosome 7, complete sequence	sp|Q8IVI9|NOSTN_HUMAN/1e-47/Nostrin OS=Homo sapiens GN=NOSTRIN PE=1 SV=2	rno:300732/6e-16/Pstpip1; proline-serine-threonine phosphatase-interacting protein 1; K12804 proline-serine-threonine phosphatase interacting protein 1	SPBC146.13c/2e-07/---	NA
Unigene3336_All	1954	1.24	2.97	1.26012	3.09212e-06	4.03903e-05	Up	gi|321475537|gb|EFX86499.1|/7.49618e-26/hypothetical protein DAPPUDRAFT_97492 [Daphnia pulex]	NA	sp|A5D7E9|NF2L1_BOVIN/6e-06/Nuclear factor erythroid 2-related factor 1 OS=Bos taurus GN=NFE2L1 PE=2 SV=1	ame:725081/5e-22/segmentation protein cap'n'collar-like; K09041 nuclear factor erythroid 2, invertebrate	NA	NA
Unigene6851_All	3213	3.78	9.04	1.25794	1.89231e-26	7.87811e-25	Up	gi|645003499|ref|XP_008212582.1|/3.55805e-135/PREDICTED: protein gustavus isoform X2 [Nasonia vitripennis]	gi|300915719|gb|GU462157.1|/3e-32/Macrobrachium nipponense gustavus mRNA, complete cds	sp|A1Z6E0|GUS_DROME/6e-119/Protein gustavus OS=Drosophila melanogaster GN=gus PE=1 SV=1	nvi:100122759/2e-136/NV11693; SPRY domain-containing SOCS box protein 1-like; K10343 SPRY domain-containing SOCS box protein 1/4	NA	NA
Unigene15077_All	2552	2.14	5.11	1.25571	1.89914e-12	4.40537e-11	Up	gi|443720277|gb|ELU10075.1|/3.70167e-07/hypothetical protein CAPTEDRAFT_187234 [Capitella teleta]	NA	NA	NA	NA	NA
CL1296.Contig2_All	1686	15.58	37.2	1.25561	2.32688e-53	1.66655e-51	Up	gi|391341269|ref|XP_003744953.1|/7.33331e-27/PREDICTED: myophilin-like [Metaseiulus occidentalis]	NA	sp|Q24799|MYPH_ECHGR/4e-13/Myophilin OS=Echinococcus granulosus PE=2 SV=1	tgu:100219403/1e-07/uncharacterized LOC100219403; K14822 rRNA-processing protein CGR1	YPL242c/3e-06/---	NA
CL1987.Contig1_All	2970	0.99	2.36	1.25329	2.23544e-07	3.37365e-06	Up	gi|321470078|gb|EFX81056.1|/1.5955e-166/hypothetical protein DAPPUDRAFT_50513 [Daphnia pulex]	gi|513234390|ref|XM_423667.4|/4e-09/PREDICTED: Gallus gallus lysyl oxidase-like 3 (LOXL3), mRNA	sp|Q9Y4K0|LOXL2_HUMAN/3e-101/Lysyl oxidase homolog 2 OS=Homo sapiens GN=LOXL2 PE=1 SV=1	aga:AgaP_AGAP004118/3e-155/SCRAL1; AGAP004118-PA; K00280 lysyl oxidase-like protein 2/3/4 [EC:1.4.3.-]	NA	NA
CL187.Contig1_All	235	13.54	32.26	1.25252	3.06392e-05	0.000344491	Up	gi|675368093|gb|KFM60995.1|/1.55968e-10/hypothetical protein X975_04887, partial [Stegodyphus mimosarum]	gi|511874143|ref|XM_004757100.1|/3e-13/PREDICTED: Mustela putorius furo allograft inflammatory factor 1-like (AIF1L), transcript variant X1, mRNA >gi|511963566|ref|XM_004799877.1| PREDICTED: Mustela putorius furo allograft inflammatory factor 1-like (AIF1L), transcript variant X1, mRNA	sp|Q92504|S39A7_HUMAN/3e-06/Zinc transporter SLC39A7 OS=Homo sapiens GN=SLC39A7 PE=1 SV=2	cin:100177251/1e-06/similar to predicted protein; K14713 solute carrier family 39 (zinc transporter), member 7	NA	NA
CL49.Contig7_All	9478	1.01	2.4	1.24868	3.24752e-21	1.1172e-19	Up	gi|645025021|ref|XP_008212881.1|/0/PREDICTED: polypyrimidine tract-binding protein 1 isoform X8 [Nasonia vitripennis]	gi|372461088|gb|JF715240.1|/1e-24/Fenneropenaeus indicus clone Lvan052 microsatellite sequence	sp|P26599|PTBP1_HUMAN/1e-175/Polypyrimidine tract-binding protein 1 OS=Homo sapiens GN=PTBP1 PE=1 SV=1	nvi:100119465/0.0/NV17185; uncharacterized LOC100119465; K14948 olypyrimidine tract-binding protein 2	NA	NA
CL1016.Contig5_All	3878	1.98	4.7	1.24716	6.34602e-17	1.86439e-15	Up	gi|668458321|gb|KFB46248.1|/0/AGAP008646-PA-like protein [Anopheles sinensis]	gi|338224466|gb|HM217881.1|/5e-28/Scylla paramamosain camp/cgmp cyclic nucleotide phosphodiesterase mRNA, partial cds	sp|Q9VJ79|PDE11_DROME/0.0/Dual 3',5'-cyclic-AMP and -GMP phosphodiesterase 11 OS=Drosophila melanogaster GN=Pde11 PE=1 SV=4	dwi:Dwil_GK24656/0.0/GK24656 gene product from transcript GK24656-RA; K13298 dual 3',5'-cyclic-AMP and -GMP phosphodiesterase 11 [EC:3.1.4.17 3.1.4.35]	Rv3876/9e-07/---	molecular_function:GO:0004114//3',5'-cyclic-nucleotide phosphodiesterase activity;
CL167.Contig7_All	4266	16.13	38.28	1.24684	2.51156e-139	3.51813e-137	Up	gi|380026643|ref|XP_003697055.1|/4.81773e-66/PREDICTED: uncharacterized protein LOC100866703 [Apis florea]	gi|187467173|emb|CU694239.3|/1e-28/Platypus DNA sequence from clone CLM1-411I21, complete sequence	sp|Q07283|TRHY_HUMAN/4e-33/Trichohyalin OS=Homo sapiens GN=TCHH PE=1 SV=2	dvi:Dvir_GJ12538/6e-34/GJ12538 gene product from transcript GJ12538-RA; K13172 serine/arginine repetitive matrix protein 2	XF1267/1e-12/---	NA
CL22.Contig27_All	2263	407.09	964.49	1.24442	0	0	Up	gi|410509310|dbj|BAM65721.1|/0/myosin heavy chain type 1 [Litopenaeus vannamei]	gi|410509309|dbj|AB758443.1|/0.0/Litopenaeus vannamei MYH1 mRNA for myosin heavy chain type 1, complete cds	sp|P05661|MYSA_DROME/0.0/Myosin heavy chain, muscle OS=Drosophila melanogaster GN=Mhc PE=1 SV=4	tca:659358/0.0/Mhc1; myosin heavy chain 1; K10352 myosin heavy chain	SPCC645.05c/5e-166/---	NA
Unigene5557_All	1648	39.11	92.64	1.2441	6.00464e-125	8.01272e-123	Up	gi|514258350|gb|AGO46415.1|/8.47245e-129/succinate dehydrogenase complex subunit A, partial [Reticulitermes flavipes]	gi|514258349|gb|KC569746.1|/9e-37/Reticulitermes flavipes succinate dehydrogenase complex subunit A mRNA, partial cds	sp|P21914|SDHB_DROME/7e-122/Succinate dehydrogenase [ubiquinone] iron-sulfur subunit, mitochondrial OS=Drosophila melanogaster GN=SdhB PE=2 SV=2	aag:AaeL_AAEL010330/2e-123/succinate dehydrogenase; K00235 succinate dehydrogenase (ubiquinone) iron-sulfur subunit [EC:1.3.5.1]	YLL041c/7e-104/---	NA
CL2778.Contig1_All	5873	1.21	2.86	1.24101	6.12584e-16	1.71051e-14	Up	gi|646709973|gb|KDR15612.1|/0/Minor histocompatibility protein HA-1 [Zootermopsis nevadensis]	gi|488596673|ref|XR_189193.1|/3e-21/PREDICTED: Dasypus novemcinctus uncharacterized LOC101427797 (LOC101427797), misc_RNA	sp|Q6PCS4|RHG29_DANRE/7e-163/Rho GTPase-activating protein 29 OS=Danio rerio GN=arhgap29 PE=2 SV=1	mmu:270163/3e-32/Myo9a, 4732465J09Rik, C130068I12Rik, C230003M11; myosin IXa; K10360 myosin IX	YPO1590/6e-07/---	NA
CL520.Contig2_All	3067	0.66	1.56	1.24101	2.19742e-05	0.000251869	Up	gi|646715729|gb|KDR19233.1|/2.33406e-19/Heme transporter hrg-1 [Zootermopsis nevadensis]	NA	sp|Q63ZL3|HRG1A_XENLA/5e-11/Heme transporter hrg1-A OS=Xenopus laevis GN=slc48a1-a PE=2 SV=1	hmg:100211670/6e-11/uncharacterized LOC100211670; K15380 solute carrier family 48 (heme transporter), member 1	NA	NA
CL161.Contig10_All	5984	1.5	3.54	1.23879	1.90044e-19	6.06086e-18	Up	gi|646695066|gb|KDR08240.1|/0/Serine/threonine-protein kinase Doa [Zootermopsis nevadensis]	gi|501297523|dbj|AK417961.1|/5e-32/Riptortus pedestris mRNA for serine/threonine-protein kinase, complete cds, sequence id: Rped-1365	sp|P49762|DOA_DROME/9e-164/Serine/threonine-protein kinase Doa OS=Drosophila melanogaster GN=Doa PE=1 SV=2	tca:659421/4e-174/similar to Darkener of apricot CG33553-PG; K08823 CDC-like kinase [EC:2.7.12.1]	SPAC1687.15/8e-21/---	NA
Unigene6281_All	3044	0.59	1.39	1.2363	6.11548e-05	0.000646858	Up	gi|646704141|gb|KDR12479.1|/8.21574e-25/hypothetical protein L798_13723 [Zootermopsis nevadensis]	gi|50724747|emb|BX323037.10|/1e-06/Zebrafish DNA sequence from clone DKEYP-8B6 in linkage group 24, complete sequence	sp|Q6AXX3|Z385D_RAT/2e-11/Zinc finger protein 385D OS=Rattus norvegicus GN=Znf385d PE=2 SV=1	NA	NA	NA
Unigene14675_All	2230	0.85	2	1.23447	5.80366e-05	0.000617223	Up	NA	gi|46364909|emb|AL844505.1|/3e-06/Plasmodium falciparum 3D7 chromosome 6	NA	NA	NA	NA
Unigene3263_All	2129	41.33	96.88	1.22901	1.9684e-167	3.39503e-165	Up	gi|356651196|gb|AET34915.1|/3.24822e-46/heat shock protein 21 [Macrobrachium rosenbergii]	NA	sp|P02515|HSP22_DROME/2e-11/Heat shock protein 22 OS=Drosophila melanogaster GN=Hsp22 PE=1 SV=4	api:100169331/8e-12/protein lethal(2)essential for life-like; K09542 crystallin, alpha B	NA	NA
CL444.Contig2_All	3286	3.67	8.6	1.22856	6.85904e-25	2.67545e-23	Up	gi|546682278|gb|ERL92239.1|/6.82537e-49/hypothetical protein D910_09556, partial [Dendroctonus ponderosae]	gi|87885452|emb|CR854851.12|/3e-13/Zebrafish DNA sequence from clone DKEY-98D7 in linkage group 16, complete sequence	sp|Q8NB25|F184A_HUMAN/6e-28/Protein FAM184A OS=Homo sapiens GN=FAM184A PE=2 SV=3	spu:594474/7e-24/similar to Restin (Reed-Steinberg cell-expressed intermediate filament-associated protein); K10421 CAP-Gly domain-containing linker protein 1	PAB0812/4e-19/---	NA
CL1171.Contig6_All	652	4.02	9.42	1.22853	1.07058e-05	0.000129626	Up	gi|121543851|gb|ABM55590.1|/1.19701e-24/nucleoplasmin isoform 1-like protein [Maconellicoccus hirsutus]	NA	sp|Q9NLA3|ANO39_PATPE/2e-21/Nucleoplasmin-like protein ANO39 OS=Patiria pectinifera PE=1 SV=1	aga:AgaP_AGAP004395/2e-16/AGAP004395-PA; K11278 nucleophosmin 3	NA	NA
CL259.Contig3_All	4488	13.23	30.98	1.22752	4.94e-116	6.35781e-114	Up	gi|665806016|ref|XP_008551228.1|/0/PREDICTED: cytosolic purine 5&apos;-nucleotidase isoform X2 [Microplitis demolitor]	gi|557759669|ref|XM_005179502.1|/7e-12/PREDICTED: Musca domestica cytosolic purine 5'-nucleotidase-like (LOC101893244), mRNA	sp|Q5EBF1|5NTC_XENTR/0.0/Cytosolic purine 5'-nucleotidase OS=Xenopus tropicalis GN=nt5c2 PE=2 SV=1	ame:551770/0.0/cytosolic purine 5'-nucleotidase-like; K01081 5'-nucleotidase [EC:3.1.3.5]	NA	molecular_function:GO:0046872//metal ion binding;GO:0008253//5'-nucleotidase activity;
CL1637.Contig2_All	4246	58.65	137.28	1.22692	0	0	Up	gi|672293055|gb|KFG58330.1|/1.61603e-13/chloride transporter, chloride channel (ClC) family protein, partial [Toxoplasma gondii RUB]	gi|74217473|gb|AC158139.11|/6e-06/Mus musculus chromosome 1, clone RP23-431H7, complete sequence	sp|Q52KI8|SRRM1_MOUSE/2e-11/Serine/arginine repetitive matrix protein 1 OS=Mus musculus GN=Srrm1 PE=1 SV=2	mmu:51796/9e-11/Srrm1, AA407769, POP101, Srm160; serine/arginine repetitive matrix 1; K13171 serine/arginine repetitive matrix protein 1	Rv3876/3e-06/---	NA
Unigene6431_All	3068	1.07	2.5	1.22432	1.07856e-07	1.68074e-06	Up	NA	gi|193807666|emb|AM910986.1|/3e-16/Plasmodium knowlesi strain H chromosome 4, complete genome	NA	NA	NA	NA
Unigene11259_All	5914	0.45	1.05	1.22239	1.12519e-06	1.55551e-05	Up	gi|390333469|ref|XP_793201.3|/1.27867e-88/PREDICTED: uncharacterized protein LOC588422 [Strongylocentrotus purpuratus]	NA	sp|Q95JC9|PRP_PIG/3e-75/Basic proline-rich protein OS=Sus scrofa PE=1 SV=2	spu:592172/7e-51/similar to DNA-directed RNA polymerase, omega subunit family protein; K11499 centromere protein F	PH1798/6e-26/---	NA
CL322.Contig2_All	4824	0.51	1.19	1.22239	3.01966e-06	3.95457e-05	Up	gi|321458492|gb|EFX69559.1|/0/hypothetical protein DAPPUDRAFT_202764 [Daphnia pulex]	gi|195426390|ref|XM_002061282.1|/8e-18/Drosophila willistoni GK20855 (Dwil\GK20855), mRNA	sp|P54813|YME1_CAEEL/2e-168/ATP-dependent zinc metalloprotease YME1 homolog OS=Caenorhabditis elegans GN=ymel-1 PE=3 SV=2	tca:658809/0.0/similar to CG3499-PB; K08955 ATP-dependent metalloprotease [EC:3.4.24.-]	SMc04459/1e-122/---	biological_process:GO:0006508//proteolysis;GO:0030163//protein catabolic process;cellular_component:GO:0016020//membrane;molecular_function:GO:0005524//ATP binding;GO:0004222//metalloendopeptidase activity;GO:0017111//nucleoside-triphosphatase activity;
CL151.Contig2_All	3131	10.14	23.61	1.21934	2.03554e-61	1.61784e-59	Up	gi|557168020|emb|CDJ57124.1|/2.90498e-41/hypothetical protein EMWEY_00006690 [Eimeria maxima]	gi|354797070|gb|JN961571.1|/2e-14/Mus musculus targeted KO-first, conditional ready, lacZ-tagged mutant allele Myo1h:tm1a(KOMP)Wtsi; transgenic	sp|Q55F68|CYAD_DICDI/4e-31/Adenylate cyclase, terminal-differentiation specific OS=Dictyostelium discoideum GN=acrA PE=1 SV=1	aga:AgaP_AGAP004734/2e-35/AGAP004734-PA; K14972 PAX-interacting protein 1	YBR112c/3e-17/---	NA
CL1517.Contig1_All	1269	6.58	15.31	1.21831	1.92228e-16	5.55098e-15	Up	gi|242004174|ref|XP_002423002.1|/1.00209e-35/conserved hypothetical protein [Pediculus humanus corporis] &gt;gi|212505918|gb|EEB10264.1| conserved hypothetical protein [Pediculus humanus corporis]	gi|229220811|gb|AC102976.6|/5e-07/Rattus norvegicus CH230-39J8 (Children's Hospital Oakland Research Institute Rat (BN/SsNHsd/MCW) BAC library) complete sequence	sp|Q75JC9|Y8484_DICDI/2e-07/Uncharacterized protein DDB_G0271670 OS=Dictyostelium discoideum GN=DDB_G0271670 PE=4 SV=1	NA	NA	NA
CL439.Contig2_All	5628	14.73	34.21	1.21566	1.11984e-158	1.85572e-156	Up	gi|572298556|ref|XP_006615426.1|/8.98151e-84/PREDICTED: serine/arginine repetitive matrix protein 2-like isoform X1 [Apis dorsata]	gi|444297090|gb|JX019851.1|/4e-11/Bellamya aeruginosa clone CAG970 microsatellite sequence	sp|Q13796|SHRM2_HUMAN/2e-45/Protein Shroom2 OS=Homo sapiens GN=SHROOM2 PE=1 SV=1	oaa:100075123/3e-39/uncharacterized LOC100075123; K13172 serine/arginine repetitive matrix protein 2	SPBC28F2.12/5e-17/---	NA
CL125.Contig1_All	2166	0.91	2.11	1.2133	5.62904e-05	0.000599406	Up	gi|324329886|gb|ADY38394.1|/1.0741e-137/inhibitor of apoptosis protein 2 [Litopenaeus vannamei] &gt;gi|440808098|gb|AGC24180.1| inhibition of apoptosis protein [Litopenaeus vannamei]	gi|324329885|gb|GU903909.1|/0.0/Litopenaeus vannamei inhibitor of apoptosis protein 2 (IAP2) mRNA, complete cds	sp|A5D8Q0|XIAP_XENLA/5e-23/E3 ubiquitin-protein ligase XIAP OS=Xenopus laevis GN=xiap PE=2 SV=2	dre:100073331/2e-27/birc7, zgc:165605; baculoviral IAP repeat-containing 7; K16061 baculoviral IAP repeat-containing protein 7/8	NA	NA
CL974.Contig1_All	2716	0.95	2.2	1.2115	3.85668e-06	4.98889e-05	Up	gi|270014485|gb|EFA10933.1|/8.23396e-138/hypothetical protein TcasGA2_TC001761 [Tribolium castaneum]	gi|195569599|ref|XM_002102761.1|/6e-08/Drosophila simulans GD19316 (Dsim\GD19316), mRNA	sp|Q86XE3|MICU3_HUMAN/7e-99/Calcium uptake protein 3, mitochondrial OS=Homo sapiens GN=MICU3 PE=2 SV=1	nvi:100122016/4e-12/NV12501; calcium-binding mitochondrial carrier protein Aralar1-like; K15105 solute carrier family 25 (mitochondrial aspartate/glutamate transporter), member 12/13	NA	NA
CL1295.Contig5_All	6236	0.38	0.88	1.2115	5.68996e-06	7.16302e-05	Up	gi|646722571|gb|KDR23529.1|/1.16707e-140/Protein transport protein Sec16A [Zootermopsis nevadensis]	NA	sp|O15027|SC16A_HUMAN/9e-114/Protein transport protein Sec16A OS=Homo sapiens GN=SEC16A PE=1 SV=3	xtr:100170167/8e-18/prpf38b; PRP38 pre-mRNA processing factor 38 domain containing B; K12850 pre-mRNA-splicing factor 38B	PA2976/1e-05/---	NA
CL2320.Contig2_All	3629	0.51	1.18	1.21022	5.96678e-05	0.00063192	Up	gi|187610697|gb|ACD13597.1|/2.73013e-139/transformer-2 protein [Penaeus monodon]	gi|187610696|gb|EU492544.1|/0.0/Penaeus monodon transformer-2 protein mRNA, complete cds	sp|Q13595|TRA2A_HUMAN/1e-66/Transformer-2 protein homolog alpha OS=Homo sapiens GN=TRA2A PE=1 SV=1	oaa:100083072/1e-67/transformer-2 protein homolog alpha-like; K12897 transformer-2 protein	SPAC19A8.13/2e-11/---	NA
CL1141.Contig1_All	1894	1.31	3.03	1.20975	7.45728e-06	9.23203e-05	Up	gi|571557167|ref|XP_006558129.1|/6.26316e-46/PREDICTED: uncharacterized protein PF11_0207-like [Apis mellifera]	gi|7620106|gb|AF120407.1|/3e-06/Mischocyttarus immarginatus microsatellite Pbe216 sequence	sp|Q6PHG8|RPA43_DANRE/7e-36/DNA-directed RNA polymerase I subunit RPA43 OS=Danio rerio GN=twistnb PE=2 SV=2	ame:100578089/1e-45/uncharacterized LOC100578089; K03004 DNA-directed RNA polymerase I subunit RPA43	SPCC825.01/6e-12/---	NA
CL916.Contig4_All	2924	1.87	4.32	1.20799	1.13199e-11	2.47845e-10	Up	gi|675869812|ref|XP_009020466.1|/1.09536e-34/hypothetical protein HELRODRAFT_174776 [Helobdella robusta] &gt;gi|555697997|gb|ESO01230.1| hypothetical protein HELRODRAFT_174776 [Helobdella robusta]	gi|111153840|emb|CR749182.10|/4e-06/Zebrafish DNA sequence from clone CH211-61B7 in linkage group 12, complete sequence	sp|Q13501|SQSTM_HUMAN/1e-20/Sequestosome-1 OS=Homo sapiens GN=SQSTM1 PE=1 SV=1	spu:590854/1e-36/similar to oxidative stress protein; K14381 sequestosome 1	XF0818/4e-07/---	NA
Unigene9662_All	4077	0.75	1.73	1.20581	3.87526e-07	5.70908e-06	Up	gi|646722747|gb|KDR23639.1|/0/FYVE, RhoGEF and PH domain-containing protein 4 [Zootermopsis nevadensis]	gi|375184220|gb|JN726511.1|/4e-10/Cyprinus carpio clone 242330 microsatellite sequence	sp|P98174|FGD1_HUMAN/2e-125/FYVE, RhoGEF and PH domain-containing protein 1 OS=Homo sapiens GN=FGD1 PE=1 SV=2	acs:100566342/5e-125/FYVE, RhoGEF and PH domain-containing protein 1-like; K05720 FYVE, RhoGEF and PH domain containing 1	YLR371w/2e-09/---	NA
CL1296.Contig1_All	2057	21.82	50.33	1.20577	2.13636e-82	2.12413e-80	Up	gi|391341269|ref|XP_003744953.1|/9.45114e-27/PREDICTED: myophilin-like [Metaseiulus occidentalis]	gi|165971644|gb|BC158705.1|/5e-11/Rattus norvegicus ASF1 anti-silencing function 1 homolog B (S. cerevisiae), mRNA (cDNA clone MGC:187795 IMAGE:9030040), complete cds	sp|Q24799|MYPH_ECHGR/6e-13/Myophilin OS=Echinococcus granulosus PE=2 SV=1	tgu:100219403/1e-10/uncharacterized LOC100219403; K14822 rRNA-processing protein CGR1	YPL242c/4e-06/---	NA
CL1796.Contig2_All	3250	0.92	2.12	1.20436	7.23254e-07	1.03367e-05	Up	gi|584013343|ref|XP_006801469.1|/1.15067e-48/PREDICTED: tax1-binding protein 1 homolog B-like isoform X1 [Neolamprologus brichardi] &gt;gi|584013345|ref|XP_006801470.1| PREDICTED: tax1-binding protein 1 homolog B-like isoform X2 [Neolamprologus brichardi]	NA	sp|Q6P132|TXB1B_DANRE/5e-48/Tax1-binding protein 1 homolog B OS=Danio rerio GN=tax1bp1b PE=2 SV=3	aga:AgaP_AGAP006472/2e-21/AGAP006472-PA; K11498 centromeric protein E	AF1032/5e-16/---	NA
CL2184.Contig1_All	3393	0.92	2.12	1.20436	5.04626e-07	7.32358e-06	Up	gi|321461564|gb|EFX72595.1|/0/glycogen synthase kinase 3 beta [Daphnia pulex]	gi|94468457|gb|DQ440045.1|/9e-57/Aedes aegypti clone AE-2888 glycogen synthase kinase 3 mRNA, complete cds	sp|P18431|SGG_DROME/4e-179/Protein kinase shaggy OS=Drosophila melanogaster GN=sgg PE=1 SV=3	nvi:100117808/0.0/NV18710; protein kinase shaggy-like; K03083 glycogen synthase kinase 3 beta [EC:2.7.11.26]	SPAC1687.15/8e-129/---	NA
CL2111.Contig1_All	2020	1.12	2.58	1.20387	2.011e-05	0.000232711	Up	gi|321473431|gb|EFX84398.1|/5.04434e-158/hypothetical protein DAPPUDRAFT_194355 [Daphnia pulex]	gi|558163927|ref|XM_006123433.1|/1e-11/PREDICTED: Pelodiscus sinensis 60S ribosomal export protein NMD3-like (LOC102454301), mRNA	sp|Q96D46|NMD3_HUMAN/3e-149/60S ribosomal export protein NMD3 OS=Homo sapiens GN=NMD3 PE=1 SV=1	acs:100556437/2e-150/60S ribosomal export protein NMD3-like; K07562 nonsense-mediated mRNA decay protein 3	YHR170w/2e-103/---	NA
Unigene14374_All	3549	0.89	2.05	1.20375	2.7939e-07	4.17915e-06	Up	gi|646713645|gb|KDR17927.1|/6.96882e-156/hypothetical protein L798_08003 [Zootermopsis nevadensis]	gi|462304009|gb|APGK01049651.1|/5e-06/Dendroctonus ponderosae Seq01049661, whole genome shotgun sequence	sp|Q1LUA6|TRIO_DANRE/6e-111/Triple functional domain protein OS=Danio rerio GN=trio PE=3 SV=1	ame:408594/1e-126/trio; trio protein; K08810 triple functional domain protein [EC:2.7.11.1]	NA	NA
[truncated: 642 more rows]
