# Supplementary material for: Transcriptomic analyses on muscle tissues of Litopenaeus vannamei provide the first profile insight into the response to low temperature stress
Source: PLoS One. 2017 Jun 2;12(6):e0178604. doi: 10.1371/journal.pone.0178604 (PMC5456072; doi:10.1371/journal.pone.0178604)
Supplement: S8 Table — a T_2/CT: The value of Log2FoldChange in comparison of T_2/CT; b T_48/T_2: The value of Log2FoldChange in comparison of T_48/T_2; c RC/T_48: The value of Log2FoldChange in comparison of RC/T_48. (XLSX) [file pone.0178604.s009.xlsx]

## Sheet: Sheet1
S8 Table Top 20% of coexisted DEGs in the three comparisons
GeneID	T_2/CTa	T_48/T_2b	RC/T_48c	Targeted GeneID and Description
CL183.Contig11_All	12.0888	-7.23081	6.12786	gi|321478832|hypothetical protein DAPPUDRAFT_94666
CL496.Contig7_All	11.463	1.17881	-2.73043	gi|157114447|muscle lim protein
CL496.Contig3_All	10.1911	-1.98649	-8.20457	gi|195109771|GI24519
CL852.Contig7_All	9.64746	-1.90599	1.03661	gi|170034076|conserved hypothetical protein
CL532.Contig1_All	9.32867	-9.32867	8.59619	gi|242020354|leucine-rich repeat-containing protein
CL369.Contig5_All	9.08215	-1.95287	-6.12928	gi|405951130|Protein TFG
CL373.Contig8_All	8.50779	-8.50779	10.7134	gi|158260517|unnamed protein product
CL1061.Contig1_All	8.15482	-1.63126	-1.4361	gi|242024187|ubiquitin-protein ligase E3A
CL511.Contig8_All	7.96578	1.25338	-2.23048	gi|357616654|collagen
CL596.Contig2_All	7.90689	-7.90689	7.59991	gi|646705355|Eukaryotic translation initiation factor 5
Unigene464_All	7.69647	-10.5038	6.40939	gi|356713486|troponin C2
Unigene1429_All	7.59246	1.87718	-4.94608	NA
CL1154.Contig3_All	7.57743	-7.57743	7.07682	gi|391333032|uncharacterized protein LOC100905273
CL373.Contig19_All	7.45943	-2	3.44144	gi|350419766|glutaminase kidney isoform, mitochondrial-like isoform 2
Unigene27010_All	7.40088	-7.40088	8.09803	gi|13562004|major ampullate spidroin 2-like protein
CL1031.Contig3_All	7.18305	-1.73401	1.39667	gi|646709150|RING finger protein nhl-1
CL2163.Contig1_All	7.16993	-3.36257	4.63559	gi|646710641|Sulfotransferase family cytosolic 1B member 1
CL1553.Contig1_All	7.12928	-1.80735	2.32912	gi|646712932|Liprin-beta-1
CL474.Contig3_All	7.09803	-7.09803	6.39232	gi|170064960|prolyl 4-hydroxylase subunit alpha-1
CL156.Contig15_All	7.02237	-2.9349	3.70695	gi|665798830|RNA-binding protein 39 isoform X2
CL889.Contig3_All	7	-7	6.91886	gi|646694750|Tripartite motif-containing protein 45
CL725.Contig1_All	6.90689	-6.90689	6.2854	gi|554838220|methyltransferase-like protein 6-like
CL514.Contig4_All	6.6865	-1.77961	2.16993	gi|646700808|Poly(U)-binding-splicing factor half pint
CL747.Contig4_All	6.47573	-3.30581	3.0199	gi|665796707|stromal interaction molecule homolog isoform X3
CL285.Contig7_All	6.37504	-6.37504	6.22882	gi|646709938|MAP/microtubule affinity-regulating kinase 3
CL580.Contig4_All	5.90689	-5.90689	5.49185	gi|256574618|GTP binding protein alpha subunit Go
Unigene6455_All	5.88264	-5.88264	4.58496	gi|270007741|hypothetical protein TcasGA2_TC014438
CL1529.Contig1_All	5.49185	2.70782	-5.19967	gi|242010833|conserved hypothetical protein
CL1870.Contig4_All	5.32193	-5.32193	5.67243	gi|646719569|Protein transport protein Sec31A
Unigene3723_All	4.89821	-8.22014	4.64386	gi|340725812|myophilin-like
CL532.Contig4_All	4.70782	-8.61471	8.27146	gi|242020354|leucine-rich repeat-containing protein
CL409.Contig2_All	4.27053	2.83276	-5.10329	NA
CL1029.Contig4_All	3.76818	2.31396	-9.08215	gi|388548526|ubiquitin-activating enzyme E1
CL450.Contig1_All	2.71149	-7.03342	6.30378	gi|242023044|Bestrophin-2, putative
CL1783.Contig3_All	2.41702	-5.46538	4.22005	gi|345485295|uncharacterized protein LOC100113835 isoform X2
CL1745.Contig2_All	1.87447	-7.26679	4.75489	gi|242018558|regulator of G protein signaling, putative
CL149.Contig7_All	1.69032	-6.14975	7.24793	gi|646692121|Oxysterol-binding protein 1
Unigene856_All	1.50069	-10.0553	6.98868	gi|388267594|KPI2
CL240.Contig1_All	1.39288	-5.33539	5.12928	gi|71794965|Zebrafish DNA sequence from clone CH211-15J16 in linkage group 23
CL53.Contig15_All	1.31727	-5.835	5.66199	gi|307211379|Serine/threonine-protein kinase DCLK2
CL131.Contig7_All	1.3023	-5.51175	4.54689	gi|307189262|Protein daughterless
CL1330.Contig1_All	1.26303	-7.04439	6.18982	gi|646721267|Rho GTPase-activating protein 20
CL1613.Contig1_All	-1	-7.10852	6.75489	gi|646721961|hypothetical protein L798_15186
CL1545.Contig5_All	-1.01294	-6.79442	6.74147	gi|646708197|Protein-L-isoaspartate(D-aspartate) O-methyltransferase
CL144.Contig3_All	-1.06343	-6.47573	7.56224	gi|554556650|glutamate receptor-interacting protein 1
CL385.Contig2_All	-1.1009	-11.6008	11.5008	gi|449271200|S-antigen protein
CL2264.Contig1_All	-1.14326	-6.50779	5.80735	gi|321472272|hypothetical protein DAPPUDRAFT_315683
CL496.Contig13_All	-1.71543	-10.7993	9.0607	gi|157114447|muscle lim protein
CL502.Contig4_All	-1.87832	-5.08746	6.06609	gi|646702547|Protein outspread
CL831.Contig1_All	-2.11871	-2.19114	6.30073	gi|356651196|heat shock protein 21
CL495.Contig5_All	-2.17719	-5.45943	7.8009	gi|321471992|hypothetical protein DAPPUDRAFT_302120
CL373.Contig10_All	-2.45121	3.42626	-8.42626	gi|642911587|glutaminase kidney isoform, mitochondrial isoform X3
Unigene6458_All	-2.57787	1.28758	-6.37504	gi|646714377|RING finger protein 31
CL912.Contig1_All	-3.03242	2.74024	-7.19967	gi|444711056|Solute carrier family 22 member 10
CL131.Contig11_All	-4.75489	6.16993	-6.16993	gi|571573045|transcription factor 12 isoform X7
Unigene6462_All	-4.81762	5.32912	-7.65105	gi|270007741|hypothetical protein TcasGA2_TC014438
Unigene11259_All	-5	5.49185	1.22239	gi|390333469|uncharacterized protein LOC588422
CL131.Contig12_All	-5.85798	7.40088	1.02957	gi|571573045|transcription factor 12 isoform X7
Unigene9628_All	-6.14975	6.35755	3.94166	gi|29134779|projectin
CL52.Contig6_All	-6.42626	4.9542	-4.9542	gi|607362067|WD repeat-containing protein
CL1809.Contig1_All	-6.56986	8.31288	-8.31288	gi|60458036|Zebrafish DNA sequence from clone CH211-118E11 in linkage group 18
CL156.Contig12_All	-6.62936	6.44294	-6.44294	gi|665798830|RNA-binding protein 39 isoform X2
CL511.Contig3_All	-6.70044	5.61471	2.78617	gi|498961376|basic proline-rich protein-like
CL2783.Contig4_All	-6.83289	5.80735	2.05683	gi|665798136|anoctamin-8-like isoform X2
CL105.Contig1_All	-6.97728	7.33092	-7.33092	gi|646701755|Cytoplasmic dynein 1 light intermediate chain 2
CL156.Contig8_All	-6.98868	6.45943	-6.45943	gi|665798830|RNA-binding protein 39 isoform X2
Unigene9639_All	-7.08746	6.85798	-3.05063	gi|242019420|hypothetical protein Phum_PHUM464880
CL2081.Contig1_All	-7.2854	6.08746	-6.08746	gi|665801408|uncharacterized protein LOC103572085 isoform X1
CL173.Contig2_All	-7.55459	7.43463	-7.43463	gi|290908989|myosin light chain
CL511.Contig9_All	-7.56224	10.1586	-1.83668	gi|498961376|basic proline-rich protein-like
Unigene3735_All	-7.62936	8.12412	-8.12412	gi|401409690|putative PWWP domain-containing protein
CL183.Contig16_All	-10.1189	9.64926	-9.64926	gi|355692747|hypothetical protein EGK_17527
a T_2/CT: The value of Log2FoldChange in comparison of T_2/CT; b T_48/T_2: The value of Log2FoldChange in comparison of T_48/T_2; c RC/T_48: The value of Log2FoldChange in comparison of RC/T_48
