# Supplementary material for: Transcriptomic analyses on muscle tissues of Litopenaeus vannamei provide the first profile insight into the response to low temperature stress
Source: PLoS One. 2017 Jun 2;12(6):e0178604. doi: 10.1371/journal.pone.0178604 (PMC5456072; doi:10.1371/journal.pone.0178604)
Supplement: S9 Table — a T_2/CT: The value of Log2FoldChange in comparison of T_2/CT; b T_48/T_2: The value of Log2FoldChange in comparison of T_48/T_2; c RC/T_48: The value of Log2FoldChange in comparison of RC/T_48. (XLSX) [file pone.0178604.s010.xlsx]

## Sheet: Sheet1
S9 Table The coexisted DEGs in GO annotation
GeneID	T_2/CTa	T_48/T_2b	RC/T_48c	Annotation	GO Annotation
CL496.Contig7_All	11.463	1.17881	-2.73043	gi|146432688|gb|EF364552.1|/3e-48/Macrobrachium rosenbergii clone LIM male reproductive-related LIM protein mRNA, complete cds	molecular_function:GO:0046872//metal ion binding;
CL596.Contig2_All	7.90689	-7.90689	7.59991	gi|432940843|ref|XM_004082687.1|/2e-12/PREDICTED: Oryzias latipes eukaryotic translation initiation factor 5-like (LOC101174714), mRNA	biological_process:GO:0044260//cellular macromolecule metabolic process;GO:0044238//primary metabolic process;
CL474.Contig3_All	7.09803	-7.09803	6.39232	gi|386368302|gb|JQ811513.1|/1e-12/Mytilus galloprovincialis procollagen-proline dioxygenase (P4HA) mRNA, complete cds	molecular_function:GO:0016706//oxidoreductase activity, acting on paired donors, with incorporation or reduction of molecular oxygen, 2-oxoglutarate as one donor, and incorporation of one atom each of oxygen into both donors;GO:0043167//ion binding;
CL285.Contig7_All	6.37504	-6.37504	6.22882	gi|380028691|ref|XM_003697977.1|/6e-43/PREDICTED: Apis florea serine/threonine-protein kinase MARK2-like (LOC100866240), mRNA	biological_process:GO:0016310//phosphorylation;molecular_function:GO:0004674//protein serine/threonine kinase activity;GO:0000166//nucleotide binding;
CL580.Contig4_All	5.90689	-5.90689	5.49185	gi|256574617|dbj|AB488393.1|/0.0/Marsupenaeus japonicus MjGo mRNA for GTP binding protein alpha subunit Go, complete cds	biological_process:GO:0006184//GTP catabolic process;GO:0007188//adenylate cyclase-modulating G-protein coupled receptor signaling pathway;molecular_function:GO:0031683//G-protein beta/gamma-subunit complex binding;GO:0005525//GTP binding;GO:0004871//signal transducer activity;GO:0003924//GTPase activity;
CL2426.Contig1_All	2.82938	-1.0252	1.08634	gi|24414590|gb|AC121939.3|/2e-37/Mus musculus BAC clone RP24-208M2 from chromosome 2, complete sequence	molecular_function:GO:0052841//inositol bisdiphosphate tetrakisphosphate diphosphatase activity;GO:0052842//inositol diphosphate pentakisphosphate diphosphatase activity;
Unigene10146_All	2.34717	2.62065	-1.03014	gi|194758885|ref|XM_001961653.1|/7e-06/Drosophila ananassae GF15091 (Dana\GF15091), mRNA	cellular_component:GO:0043231//intracellular membrane-bounded organelle;molecular_function:GO:0009055//electron carrier activity;GO:0046872//metal ion binding;GO:0020037//heme binding;
CL818.Contig3_All	2.07682	-1.79141	1.953	gi|346230667|gb|JN134158.1|/5e-43/Homarus americanus AMP-activated protein kinase gamma subunit mRNA, partial cds	biological_process:GO:0009267//cellular response to starvation;GO:2001020//regulation of response to DNA damage stimulus;GO:0042595//behavioral response to starvation;GO:0006914//autophagy;GO:0030730//sequestering of triglyceride;GO:0042632//cholesterol homeostasis;GO:0006629//lipid metabolic process;GO:0045787//positive regulation of cell cycle;cellular_component:GO:0005634//nucleus;GO:0005737//…
Unigene14477_All	1.96111	-1.05627	1.5518	gi|23304106|emb|AL807382.8|/1e-10/Mouse DNA sequence from clone RP23-434B7 on chromosome 4, complete sequence	cellular_component:GO:0016020//membrane;
CL149.Contig7_All	1.69032	-6.14975	7.24793	gi|347972509|ref|XM_309799.5|/4e-23/Anopheles gambiae str. PEST AGAP010893-PA (AgaP_AGAP010893) mRNA, partial cds	biological_process:GO:0006810//transport;
CL2499.Contig2_All	1.51138	-1.03061	-1.5022	gi|551502630|ref|XM_005802802.1|/1e-06/PREDICTED: Xiphophorus maculatus solute carrier family 25 member 38-A-like (LOC102223984), mRNA	biological_process:GO:0006810//transport;cellular_component:GO:0016020//membrane;
CL528.Contig2_All	1.43757	-2.78212	1.85846	gi|347967275|ref|XM_308033.5|/1e-69/Anopheles gambiae str. PEST AGAP002157-PA (AgaP_AGAP002157) mRNA, complete cds	biological_process:GO:0007155//cell adhesion;cellular_component:GO:0005576//extracellular region;molecular_function:GO:0005509//calcium ion binding;
Unigene2304_All	1.40402	-3.08539	1.87607	gi|163659845|gb|AY170126.2|/0.0/Litopenaeus vannamei lysozyme mRNA, complete cds	biological_process:GO:0016998//cell wall macromolecule catabolic process;molecular_function:GO:0003796//lysozyme activity;
Unigene3322_All	1.39194	-3.0338	2.69661	gi|333470575|gb|JF709933.1|/0.0/Cherax quadricarinatus DEAD box helicase DDX5 mRNA, complete cds	molecular_function:GO:0005524//ATP binding;GO:0008026//ATP-dependent helicase activity;GO:0003676//nucleic acid binding;
CL1655.Contig2_All	1.33202	-3.12051	2.10535	gi|321464252|gb|EFX75261.1|/2.0162e-131/hypothetical protein DAPPUDRAFT_231247 [Daphnia pulex]	biological_process:GO:0006099//tricarboxylic acid cycle;molecular_function:GO:0000287//magnesium ion binding;GO:0004449//isocitrate dehydrogenase (NAD+) activity;GO:0051287//NAD binding;
CL1330.Contig1_All	1.26303	-7.04439	6.18982	gi|158287535|ref|XM_309534.3|/7e-09/Anopheles gambiae str. PEST AGAP011111-PA (AgaP_AGAP011111) mRNA, partial cds	biological_process:GO:0007165//signal transduction;cellular_component:GO:0005622//intracellular;
CL2606.Contig2_All	1.20957	-3.63774	1.80903	gi|76786567|gb|DQ206403.1|/0.0/Litopenaeus vannamei PEN3-1 (PEN3-1) gene, complete cds	cellular_component:GO:0005737//cytoplasm;molecular_function:GO:0008061//chitin binding;
CL2250.Contig1_All	1.09426	-2.19359	-1.43841	gi|195388751|ref|XM_002053007.1|/4e-22/Drosophila virilis GJ23552 (Dvir\GJ23552), mRNA	biological_process:GO:0006546//glycine catabolic process;GO:0055114//oxidation-reduction process;molecular_function:GO:0016829//lyase activity;GO:0030170//pyridoxal phosphate binding;GO:0004375//glycine dehydrogenase (decarboxylating) activity;
CL130.Contig11_All	1.08006	-2.90319	1.38702	gi|226346212|gb|FJ361171.1|/1e-138/Cherax quadricarinatus clone y9_B7 mRNA sequence	molecular_function:GO:0005524//ATP binding;GO:0008026//ATP-dependent helicase activity;GO:0003676//nucleic acid binding;
CL953.Contig2_All	1.04335	-1.3826	1.05229	gi|397881555|gb|JN607348.1|/4e-37/Portunus trituberculatus microsatellite SC128 sequence	biological_process:GO:0018026//peptidyl-lysine monomethylation;GO:0010452//histone H3-K36 methylation;GO:0018023//peptidyl-lysine trimethylation;GO:0018027//peptidyl-lysine dimethylation;GO:0045893//positive regulation of transcription, DNA-templated;molecular_function:GO:0003713//transcription coactivator activity;GO:0046975//histone methyltransferase activity (H3-K36 specific);
CL1545.Contig5_All	-1.01294	-6.79442	6.74147	gi|147904059|ref|NM_001087417.1|/3e-07/Xenopus laevis protein-L-isoaspartate(D-aspartate)O-methyltransferase (pcmt1), mRNA >gi|33585967|gb|BC056106.1| Xenopus laevis protein-L-isoaspartate(D-aspartate)O-methyltransferase, mRNA (cDNA clone MGC:69121 IMAGE:5047882), complete cds	biological_process:GO:0006464//cellular protein modification process;GO:0032259//methylation;cellular_component:GO:0005737//cytoplasm;molecular_function:GO:0004719//protein-L-isoaspartate (D-aspartate) O-methyltransferase activity;
CL2264.Contig1_All	-1.14326	-6.50779	5.80735	gi|134024436|gb|BC135311.1|/4e-13/Xenopus tropicalis v-raf-1 murine leukemia viral oncogene homolog 1, mRNA (cDNA clone MGC:121506 IMAGE:7614841), complete cds	biological_process:GO:0016310//phosphorylation;GO:0007165//signal transduction;molecular_function:GO:0000166//nucleotide binding;GO:0004672//protein kinase activity;GO:0043167//ion binding;
Unigene3290_All	-1.63472	1.63472	1.05399	gi|472352846|ref|XM_004396040.1|/3e-13/PREDICTED: Odobenus rosmarus divergens nucleolin (NCL), mRNA	biological_process:GO:0043467//regulation of generation of precursor metabolites and energy;GO:0033554//cellular response to stress;GO:0014070//response to organic cyclic compound;GO:0006355//regulation of transcription, DNA-templated;GO:0009628//response to abiotic stimulus;GO:0071310//cellular response to organic substance;GO:1901700//response to oxygen-containing compound;GO:0048523//negative …
CL496.Contig13_All	-1.71543	-10.7993	9.0607	gi|146432688|gb|EF364552.1|/4e-53/Macrobrachium rosenbergii clone LIM male reproductive-related LIM protein mRNA, complete cds	molecular_function:GO:0046872//metal ion binding;
CL1465.Contig5_All	-1.83996	2.4489	1.33351	gi|657596884|ref|XP_008303166.1|/6.92908e-141/PREDICTED: adenylyl cyclase-associated protein 1 [Stegastes partitus]	biological_process:GO:0001756//somitogenesis;GO:0008078//mesodermal cell migration;molecular_function:GO:0003779//actin binding;
Unigene3262_All	-1.94357	1.02147	2.03743	gi|356651196|gb|AET34915.1|/6.69894e-53/heat shock protein 21 [Macrobrachium rosenbergii]	biological_process:GO:0044260//cellular macromolecule metabolic process;GO:0006139//nucleobase-containing compound metabolic process;molecular_function:GO:0003824//catalytic activity;
CL953.Contig1_All	-1.99585	2.33184	-1.82059	gi|397881555|gb|JN607348.1|/2e-32/Portunus trituberculatus microsatellite SC128 sequence	biological_process:GO:0018026//peptidyl-lysine monomethylation;GO:0010452//histone H3-K36 methylation;GO:0018023//peptidyl-lysine trimethylation;GO:0018027//peptidyl-lysine dimethylation;GO:0045893//positive regulation of transcription, DNA-templated;molecular_function:GO:0003713//transcription coactivator activity;GO:0046975//histone methyltransferase activity (H3-K36 specific);
CL2318.Contig1_All	-2.04975	1.37656	1.61391	gi|154344449|ref|XP_001568166.1|/3.50652e-26/proteophosphoglycan ppg4 [Leishmania braziliensis MHOM/BR/75/M2904] &gt;gi|134065503|emb|CAM43270.1| proteophosphoglycan ppg4 [Leishmania braziliensis MHOM/BR/75/M2904]	biological_process:GO:0044260//cellular macromolecule metabolic process;GO:0006139//nucleobase-containing compound metabolic process;molecular_function:GO:0003824//catalytic activity;
CL495.Contig5_All	-2.17719	-5.45943	7.8009	gi|347970148|ref|XM_003436480.1|/6e-14/Anopheles gambiae str. PEST AGAP003571-PC (AgaP_AGAP003571) mRNA, complete cds	biological_process:GO:0006567//threonine catabolic process;molecular_function:GO:0004794//L-threonine ammonia-lyase activity;
CL1640.Contig1_All	-2.21791	1.85726	1.39342	gi|389594453|ref|XP_003722449.1|/6.60732e-68/proteophosphoglycan 5 [Leishmania major strain Friedlin] &gt;gi|323363677|emb|CBZ12682.1| proteophosphoglycan 5 [Leishmania major strain Friedlin]	biological_process:GO:0009987//cellular process;molecular_function:GO:0003824//catalytic activity;
CL495.Contig3_All	-2.42626	2.69116	-2.46877	gi|50428749|gb|AC102745.10|/4e-23/Mus musculus chromosome 17, clone RP24-371L2, complete sequence	biological_process:GO:0006567//threonine catabolic process;molecular_function:GO:0004794//L-threonine ammonia-lyase activity;
Unigene6458_All	-2.57787	1.28758	-6.37504	gi|195115466|ref|XM_002002242.1|/3e-09/Drosophila mojavensis GI17301 (Dmoj\GI17301), mRNA	cellular_component:GO:0005622//intracellular;molecular_function:GO:0046872//metal ion binding;
CL2222.Contig2_All	-2.98759	1.66816	1.91763	gi|9558608|gb|AC018643.3|AC018643/2e-31/Human Chromosome 7 clone RP11-297N5, complete sequence	biological_process:GO:0009987//cellular process;molecular_function:GO:0003824//catalytic activity;
CL614.Contig1_All	-3.37587	4.9957	-2.91228	gi|238683708|gb|FJ654540.1|/8e-24/Palaemonetes varians esterase D/formylglutathione hydrolase mRNA, partial cds	biological_process:GO:0046294//formaldehyde catabolic process;molecular_function:GO:0018738//S-formylglutathione hydrolase activity;
CL156.Contig8_All	-6.98868	6.45943	-6.45943	gi|195397962|ref|XM_002057561.1|/2e-19/Drosophila virilis GJ18017 (Dvir\GJ18017), mRNA	molecular_function:GO:0097159//organic cyclic compound binding;GO:1901363//heterocyclic compound binding;
a T_2/CT: The value of Log2FoldChange in comparison of T_2/CT; b T_48/T_2: The value of Log2FoldChange in comparison of T_48/T_2; c RC/T_48: The value of Log2FoldChange in comparison of RC/T_48
