# Supplementary material for: Transcriptomic analyses on muscle tissues of Litopenaeus vannamei provide the first profile insight into the response to low temperature stress
Source: PLoS One. 2017 Jun 2;12(6):e0178604. doi: 10.1371/journal.pone.0178604 (PMC5456072; doi:10.1371/journal.pone.0178604)
Supplement: S10 Table — a T_2/CT: The value of Log2FoldChange in comparison of T_2/CT; b T_48/T_2: The value of Log2FoldChange in comparison of T_48/T_2; c RC/T_48: The value of Log2FoldChange in comparison of RC/T_48. (XLSX) [file pone.0178604.s011.xlsx]

## Sheet: Sheet1
S10 Table The coexisted DEGs of KEGG annotation
GeneID	T_2/Cta	T_48/T_2b	RC/T_48c	Annotation	KEGG Annotation
CL1061.Contig1_All	8.15482	-1.63126	-1.4361	gi|242024187|ref|XP_002432511.1|/0/ubiquitin-protein ligase E3A, putative [Pediculus humanus corporis] &gt;gi|212517949|gb|EEB19773.1| ubiquitin-protein ligase E3A, putative [Pediculus humanus corporis]	tca:657548/0.0/similar to AGAP012366-PA; K10587 ubiquitin-protein ligase E3 A [EC:6.3.2.19]
CL596.Contig2_All	7.90689	-7.90689	7.59991	gi|646705355|gb|KDR13109.1|/4.28445e-144/Eukaryotic translation initiation factor 5 [Zootermopsis nevadensis]	cqu:CpipJ_CPIJ000689/3e-144/eukaryotic translation initiation factor 5; K03262 translation initiation factor 5
Unigene464_All	7.69647	-10.5038	6.40939	gi|356713486|gb|AET36897.1|/8.90839e-78/troponin C2 [Litopenaeus vannamei]	dre:58082/3e-28/tnnc2, fb39a12, tnnc, wu:fb39a12; troponin C type 2 (fast); K12042 troponin C, skeletal muscle
CL474.Contig3_All	7.09803	-7.09803	6.39232	gi|170064960|ref|XP_001867743.1|/4.04613e-175/prolyl 4-hydroxylase subunit alpha-1 [Culex quinquefasciatus] &gt;gi|167882146|gb|EDS45529.1| prolyl 4-hydroxylase subunit alpha-1 [Culex quinquefasciatus]	cqu:CpipJ_CPIJ017131/2e-176/prolyl 4-hydroxylase subunit alpha-1; K00472 prolyl 4-hydroxylase [EC:1.14.11.2]
CL1870.Contig4_All	5.32193	-5.32193	5.67243	gi|646719569|gb|KDR21626.1|/0/Protein transport protein Sec31A [Zootermopsis nevadensis]	tca:662488/0.0/similar to CG8266-PA, isoform A; K14005 protein transport protein SEC31
CL607.Contig3_All	5.13149	-1.08242	-1.57565	gi|544470712|ref|XP_005571318.1|/3.94576e-10/PREDICTED: nascent polypeptide-associated complex subunit alpha, muscle-specific form isoform X2 [Macaca fascicularis]	ssc:100628075/1e-08/nuclear receptor corepressor 1-like; K04650 nuclear receptor co-repressor 1
CL1325.Contig1_All	5.10254	-2.42608	3.79638	gi|471228071|ref|XP_004034926.1|/6.28175e-10/hypothetical protein IMG5_109580 [Ichthyophthirius multifiliis] &gt;gi|340505069|gb|EGR31440.1| hypothetical protein IMG5_109580 [Ichthyophthirius multifiliis]	tca:662308/9e-08/similar to Srp54 CG4602-PA; K13165 splicing factor, arginine/serine-rich 12
CL1325.Contig4_All	4.58496	1.57154	2.97321	gi|471228071|ref|XP_004034926.1|/7.37524e-09/hypothetical protein IMG5_109580 [Ichthyophthirius multifiliis] &gt;gi|340505069|gb|EGR31440.1| hypothetical protein IMG5_109580 [Ichthyophthirius multifiliis]	tca:662308/2e-07/similar to Srp54 CG4602-PA; K13165 splicing factor, arginine/serine-rich 12
CL380.Contig3_All	4.3043	-2.34653	-1.5074	gi|71067609|gb|AAZ22828.1|/0/lymphoid organ expressed yellow head virus receptor protein [Penaeus monodon]	api:100160224/4e-56/Rpl22; ribosomal protein L22; K02891 large subunit ribosomal protein L22e
CL1029.Contig4_All	3.76818	2.31396	-9.08215	gi|388548526|gb|AFK65746.1|/0/ubiquitin-activating enzyme E1 [Eriocheir sinensis]	tca:657621/0.0/similar to CG1782-PA; K03178 ubiquitin-activating enzyme E1 [EC:6.3.2.19]
Unigene6825_All	3.72012	1.84756	-1.69556	gi|401430149|ref|XP_003886486.1|/3.063e-16/unnamed protein product, partial [Leishmania mexicana MHOM/GT/2001/U1103] &gt;gi|356491245|emb|CBZ41040.1| unnamed protein product, partial [Leishmania mexicana MHOM/GT/2001/U1103]	dya:Dyak_GE25350/4e-09/GE25350 gene product from transcript GE25350-RA; K03254 translation initiation factor 3 subunit A
CL2734.Contig1_All	2.558	-1.30838	3.24793	gi|646722309|gb|KDR23322.1|/0/Inosine-5&apos;-monophosphate dehydrogenase 1 [Zootermopsis nevadensis]	xla:380485/0.0/impdh1, MGC52763, imp, imp1, imp2; IMP (inosine 5'-monophosphate) dehydrogenase 1 (EC:1.1.1.205); K00088 IMP dehydrogenase [EC:1.1.1.205]
CL2734.Contig2_All	2.51392	-1.70843	3.34955	gi|646722309|gb|KDR23322.1|/0/Inosine-5&apos;-monophosphate dehydrogenase 1 [Zootermopsis nevadensis]	xla:380485/0.0/impdh1, MGC52763, imp, imp1, imp2; IMP (inosine 5'-monophosphate) dehydrogenase 1 (EC:1.1.1.205); K00088 IMP dehydrogenase [EC:1.1.1.205]
CL1781.Contig1_All	2.46395	-2.27753	2.7038	gi|657809756|ref|XP_008332168.1|/3.06261e-13/PREDICTED: mucin-2-like [Cynoglossus semilaevis]	cel:F28D9.1/2e-11/rsr-1; SR protein related family member (rsr-1); K13171 serine/arginine repetitive matrix protein 1
CL1500.Contig2_All	2.37697	-1.66425	2.5225	gi|283854611|gb|ADB44901.1|/9.29141e-121/DEAD(Asp-Glu-Ala-Asp) box polypeptide 39 [Macrobrachium nipponense]	cfa:474839/3e-116/DDX39B, BAT1; DEAD (Asp-Glu-Ala-Asp) box polypeptide 39B (EC:3.6.4.13); K12812 ATP-dependent RNA helicase UAP56/SUB2 [EC:3.6.4.13]
CL384.Contig2_All	2.29818	-2.78361	2.16534	gi|460027843|gb|AFJ11397.2|/3.65635e-161/prostaglandin F synthase [Penaeus monodon]	tca:657943/3e-116/similar to CG6084-PA, isoform A; K00011 aldehyde reductase [EC:1.1.1.21]
CL2065.Contig3_All	2.12776	-3.6456	2.54806	gi|195428853|ref|XP_002062480.1|/1.67763e-10/GK17563 [Drosophila willistoni] &gt;gi|194158565|gb|EDW73466.1| GK17563 [Drosophila willistoni]	acs:100567164/6e-08/uncharacterized LOC100567164; K13171 serine/arginine repetitive matrix protein 1
Unigene2352_All	2.09079	-1.64221	2.11526	gi|665806624|ref|XP_008551559.1|/9.16128e-96/PREDICTED: 5&apos;-nucleotidase domain-containing protein 1 [Microplitis demolitor]	xtr:100135182/2e-29/abhd10; abhydrolase domain containing 10; K13702 abhydrolase domain-containing protein 10
CL818.Contig3_All	2.07682	-1.79141	1.953	gi|383862359|ref|XP_003706651.1|/2.19152e-161/PREDICTED: uncharacterized protein LOC100882269 [Megachile rotundata]	spu:756927/2e-109/uncharacterized LOC756927; K07200 5'-AMP-activated protein kinase, regulatory gamma subunit
CL2595.Contig1_All	1.92385	-1.88889	1.81757	gi|401407542|ref|XP_003883220.1|/1.66408e-12/conserved hypothetical protein [Neospora caninum Liverpool] &gt;gi|325117636|emb|CBZ53188.1| conserved hypothetical protein [Neospora caninum Liverpool]	mdo:100029531/2e-12/BPTF; bromodomain PHD finger transcription factor; K11728 nucleosome-remodeling factor subunit BPTF
Unigene5554_All	1.87307	-1.24005	-1.30954	gi|512912907|ref|XP_004927769.1|/4.67936e-103/PREDICTED: recombination repair protein 1-like isoform X2 [Bombyx mori]	cin:100176572/8e-102/similar to APEX nuclease (multifunctional DNA repair enzyme) 1; K10771 AP endonuclease 1 [EC:4.2.99.18]
CL1528.Contig2_All	1.82029	-1.31093	1.30355	gi|646698383|gb|KDR09590.1|/3.27342e-95/Charged multivesicular body protein 5 [Zootermopsis nevadensis]	nvi:100116488/3e-93/NV14041; charged multivesicular body protein 5-like; K12198 charged multivesicular body protein 5
Unigene13053_All	1.64148	-2.25461	2.04918	gi|189031345|gb|ACD74843.1|/0/trehalose-6-phosphate synthase [Fenneropenaeus chinensis]	api:100158991/0.0/alpha,alpha-trehalose-phosphate synthase [UDP-forming] A-like; K16055 trehalose 6-phosphate synthase/phosphatase [EC:2.4.1.15 3.1.3.12]
CL2406.Contig3_All	1.63524	-1.83227	2.2645	gi|646721972|gb|KDR23116.1|/1.4827e-29/hypothetical protein L798_15198 [Zootermopsis nevadensis]	oaa:100075123/5e-07/uncharacterized LOC100075123; K13172 serine/arginine repetitive matrix protein 2
Unigene2163_All	1.55336	-1.59534	-1.2952	gi|156553799|ref|XP_001601889.1|/4.82306e-88/PREDICTED: lipoyltransferase 1, mitochondrial-like [Nasonia vitripennis]	nvi:100114744/2e-89/NV15887; lipoyltransferase 1, mitochondrial-like; K10105 lipoyltransferase 1
Unigene9824_All	1.54105	-2.0372	1.27376	gi|543374405|ref|XP_005530417.1|/3.7596e-115/PREDICTED: guanine deaminase [Pseudopodoces humilis]	tgu:100217616/2e-114/similar to guanine deaminase; K01487 guanine deaminase [EC:3.5.4.3]
Unigene3322_All	1.39194	-3.0338	2.69661	gi|283854609|gb|ADB44900.1|/0/DEAD(Asp-Glu-Ala-Asp) box polypeptide 5 [Macrobrachium nipponense]	nvi:100117934/6e-168/NV17584; probable ATP-dependent RNA helicase DDX17-like; K12823 ATP-dependent RNA helicase DDX5/DBP2 [EC:3.6.4.13]
CL1655.Contig2_All	1.33202	-3.12051	2.10535	gi|321464252|gb|EFX75261.1|/2.0162e-131/hypothetical protein DAPPUDRAFT_231247 [Daphnia pulex]	tca:662903/2e-131/similar to isocitrate dehydrogenase; K00030 isocitrate dehydrogenase (NAD+) [EC:1.1.1.41]
Unigene5557_All	1.16617	1.02568	1.2441	gi|514258350|gb|AGO46415.1|/8.47245e-129/succinate dehydrogenase complex subunit A, partial [Reticulitermes flavipes]	aag:AaeL_AAEL010330/2e-123/succinate dehydrogenase; K00235 succinate dehydrogenase (ubiquinone) iron-sulfur subunit [EC:1.3.5.1]
CL2526.Contig3_All	1.15164	-1.79595	1.94057	gi|260806945|ref|XP_002598344.1|/5.82681e-52/hypothetical protein BRAFLDRAFT_119186 [Branchiostoma floridae] &gt;gi|229283616|gb|EEN54356.1| hypothetical protein BRAFLDRAFT_119186 [Branchiostoma floridae]	spu:588572/2e-06/uncharacterized LOC588572; K13171 serine/arginine repetitive matrix protein 1
CL1675.Contig4_All	1.14048	-1.66918	1.1882	gi|195152738|ref|XP_002017293.1|/4.14632e-11/GL22235 [Drosophila persimilis] &gt;gi|198454038|ref|XP_002137790.1| GA27428 [Drosophila pseudoobscura pseudoobscura] &gt;gi|194112350|gb|EDW34393.1| GL22235 [Drosophila persimilis] &gt;gi|198132623|gb|EDY68348.1| GA27428 [Drosophila pseudoobscura pseudoobscura]	dpe:Dper_GL22235/2e-12/GL22235 gene product from transcript GL22235-RA; K01512 acylphosphatase [EC:3.6.1.7]
Unigene14515_All	1.1187	-3.71207	1.79647	gi|498962391|ref|XP_004524996.1|/0/PREDICTED: inositol hexakisphosphate and diphosphoinositol-pentakisphosphate kinase-like isoform X4 [Ceratitis capitata]	ame:725179/0.0/inositol hexakisphosphate and diphosphoinositol-pentakisphosphate kinase-like; K13024 inositol hexakisphosphate/diphosphoinositol-pentakisphosphate kinase [EC:2.7.4.21 2.7.4.24]
CL2250.Contig1_All	1.09426	-2.19359	-1.43841	gi|646718720|gb|KDR21089.1|/0/Glycine dehydrogenase [decarboxylating], mitochondrial [Zootermopsis nevadensis]	tca:658613/0.0/similar to CG3999-PA; K00281 glycine dehydrogenase [EC:1.4.4.2]
Unigene3752_All	1.03375	-1.46884	1.75873	gi|223954136|gb|ACN30235.1|/0/heat shock protein 60 [Litopenaeus vannamei]	aga:AgaP_AGAP004002/0.0/AGAP004002-PA; K04077 chaperonin GroEL
CL1613.Contig1_All	-1	-7.10852	6.75489	gi|646721961|gb|KDR23105.1|/1.54378e-91/hypothetical protein L798_15186 [Zootermopsis nevadensis]	bta:540964/4e-17/TCERG1; transcription elongation regulator 1; K12824 transcription elongation regulator 1
CL287.Contig2_All	-1.2871	2.9512	-2.63724	gi|675372097|gb|KFM64999.1|/1.42703e-90/Interferon regulatory factor 2-binding protein 2-B, partial [Stegodyphus mimosarum]	gga:396544/2e-10/NACA, PTGES3, TEBP, cPGES; nascent polypeptide-associated complex alpha subunit; K03626 nascent polypeptide-associated complex subunit alpha
CL1220.Contig1_All	-1.73118	3.60881	-1.96726	gi|665791629|ref|XP_008543378.1|/3.05005e-119/PREDICTED: phosphatidate phosphatase LPIN3 isoform X3 [Microplitis demolitor]	ame:410201/2e-120/phosphatidate phosphatase LPIN1-like; K15728 phosphatidate phosphatase LPIN [EC:3.1.3.4]
CL1220.Contig2_All	-1.97085	2.02857	2.07912	gi|242016676|ref|XP_002428876.1|/5.94267e-135/hypothetical protein Phum_PHUM407130 [Pediculus humanus corporis] &gt;gi|212513640|gb|EEB16138.1| hypothetical protein Phum_PHUM407130 [Pediculus humanus corporis]	ame:410201/1e-128/phosphatidate phosphatase LPIN1-like; K15728 phosphatidate phosphatase LPIN [EC:3.1.3.4]
CL831.Contig1_All	-2.11871	-2.19114	6.30073	gi|356651196|gb|AET34915.1|/2.47959e-22/heat shock protein 21 [Macrobrachium rosenbergii]	nvi:100122984/2e-09/NV14507; DNA ligase 1-like; K10747 DNA ligase 1 [EC:6.5.1.1]
CL495.Contig5_All	-2.17719	-5.45943	7.8009	gi|321471992|gb|EFX82963.1|/0/hypothetical protein DAPPUDRAFT_302120 [Daphnia pulex]	ame:552523/2e-166/threonine dehydratase catabolic-like; K01754 threonine dehydratase [EC:4.3.1.19]
CL495.Contig3_All	-2.42626	2.69116	-2.46877	gi|321471992|gb|EFX82963.1|/0/hypothetical protein DAPPUDRAFT_302120 [Daphnia pulex]	ame:552523/6e-166/threonine dehydratase catabolic-like; K01754 threonine dehydratase [EC:4.3.1.19]
CL607.Contig4_All	-2.66073	3.01057	-1.79425	gi|544470712|ref|XP_005571318.1|/9.79687e-10/PREDICTED: nascent polypeptide-associated complex subunit alpha, muscle-specific form isoform X2 [Macaca fascicularis]	ssc:100628075/2e-08/nuclear receptor corepressor 1-like; K04650 nuclear receptor co-repressor 1
Unigene3261_All	-3.01197	3.75489	2.3491	gi|261326520|emb|CBH09481.1|/7.78505e-15/hypothetical protein, conserved [Trypanosoma brucei gambiense DAL972]	dme:Dmel_CG18255/2e-07/Strn-Mlck; Stretchin-Mlck (EC:2.7.11.- 2.7.11.17 2.7.11.18); K00907 myosin-light-chain kinase [EC:2.7.11.18]
CL432.Contig1_All	-3.09653	3.19405	-2.74402	gi|405966738|gb|EKC31981.1|/0/Eukaryotic translation initiation factor 4 gamma 3 [Crassostrea gigas]	tgu:100225457/0.0/uncharacterized LOC100225457; K03260 translation initiation factor 4G
CL614.Contig1_All	-3.37587	4.9957	-2.91228	gi|405971478|gb|EKC36313.1|/2.03292e-129/S-formylglutathione hydrolase [Crassostrea gigas]	ecb:100050585/8e-120/s-formylglutathione hydrolase-like; K01070 S-formylglutathione hydrolase [EC:3.1.2.12]
CL1870.Contig1_All	-5.32193	4.32193	-4.32193	gi|646719569|gb|KDR21626.1|/0/Protein transport protein Sec31A [Zootermopsis nevadensis]	tca:662488/0.0/similar to CG8266-PA, isoform A; K14005 protein transport protein SEC31
CL2783.Contig4_All	-6.83289	5.80735	2.05683	gi|665798136|ref|XP_008546929.1|/0/PREDICTED: anoctamin-8-like isoform X2 [Microplitis demolitor]	dgr:Dgri_GH10918/6e-167/GH10918 gene product from transcript GH10918-RA; K13982 probable ATP-dependent RNA helicase DDX4 [EC:3.6.4.13]
CL2081.Contig1_All	-7.2854	6.08746	-6.08746	gi|665801408|ref|XP_008548714.1|/4.70089e-27/PREDICTED: uncharacterized protein LOC103572085 isoform X1 [Microplitis demolitor] &gt;gi|665801414|ref|XP_008548717.1| PREDICTED: uncharacterized protein LOC103572087 isoform X1 [Microplitis demolitor]	aga:AgaP_AGAP006733/5e-07/AGAP006733-PA; K12881 THO complex subunit 4
a T_2/CT: The value of Log2FoldChange in comparison of T_2/CT; b T_48/T_2: The value of Log2FoldChange in comparison of T_48/T_2; c RC/T_48: The value of Log2FoldChange in comparison of RC/T_48
