# Supplementary material for: Transcriptomic analyses on muscle tissues of Litopenaeus vannamei provide the first profile insight into the response to low temperature stress
Source: PLoS One. 2017 Jun 2;12(6):e0178604. doi: 10.1371/journal.pone.0178604 (PMC5456072; doi:10.1371/journal.pone.0178604)
Supplement: S11 Table — (XLSX) [file pone.0178604.s012.xlsx]

## Sheet: Sheet2
Additional file 18-Table S15 The differential gene expression of genes involved in calcium signalling pathway in each comparison							S11 Table The differential gene expression of Calcium signalling genes in each comparison
Comparison	GeneID	Log2 ratio	Up/Down-Regulation	Pvalue	FDR	Gene description	Comparison	GeneID	Log2 ratio	Up/Down-Regulation	Pvalue	FDR	Gene description
13_2h/control_2h	CL1958.Contig3_All	8.83	Up	5.80896e-07	9.27969e-06	Litopenaeus vannamei sarco/endoplasmic reticulum Ca2+-ATPase mRNA; Ca2+ transporting ATPase, sarcoplasmic/endoplasmic reticulum	T_2/CT	CL1958.Contig3_All	8.83	Up	5.80896e-07	9.27969e-06	Litopenaeus vannamei sarco/endoplasmic reticulum Ca2+-ATPase mRNA; Ca2+ transporting ATPase, sarcoplasmic/endoplasmic reticulum
	Unigene7411_All	8.22	Up	1.34048e-06	2.04347e-05	troponin C isoform 3; Penaeus monodon troponin C		Unigene7411_All	8.22	Up	1.34048e-06	2.04347e-05	troponin C isoform 3; Penaeus monodon troponin C
	Unigene464_All	7.7	Up	6.84924e-75	7.61107e-73	Litopenaeus vannamei troponin C2		Unigene464_All	7.7	Up	6.84924e-75	7.61107e-73	Litopenaeus vannamei troponin C2
	Unigene28060_All	5.62	Up	8.5026e-16	2.6271e-14	troponin C, isoform 2-like; Troponin C, isoform 1; similar to calmodulin B		Unigene28060_All	5.62	Up	8.5026e-16	2.6271e-14	troponin C, isoform 2-like; Troponin C, isoform 1; similar to calmodulin B
	CL2567.Contig1_All	4.81	Up	1.35592e-08	2.56179e-07	Marsupenaeus japonicus pj-scp mRNA for sarcoplasmic calcium-binding protein		CL2567.Contig1_All	4.81	Up	1.35592e-08	2.56179e-07	Marsupenaeus japonicus pj-scp mRNA for sarcoplasmic calcium-binding protein
	Unigene6953_All	4.66	Up	4.5495e-124	7.15939e-122	calcium ion binding allergen myosin light chain		Unigene6953_All	4.66	Up	4.5495e-124	7.15939e-122	calcium ion binding allergen myosin light chain
	CL1191.Contig2_All	4.08	Up	2.56126e-11	6.02526e-10	Marsupenaeus japonicus pj-scp mRNA for sarcoplasmic calcium-binding protein		CL1191.Contig2_All	4.08	Up	2.56126e-11	6.02526e-10	Marsupenaeus japonicus pj-scp mRNA for sarcoplasmic calcium-binding protein
	Unigene3817_All	4.04	Up	1.00275e-35	6.03463e-34	calcium ion binding Lit v 3 allergen myosin light chain		Unigene3817_All	4.04	Up	1.00275e-35	6.03463e-34	calcium ion binding Lit v 3 allergen myosin light chain
	Unigene5510_All	3.95	Up	7.15486e-33	4.00167e-31	troponin-C isoform 6; similar to calmodulin B		Unigene5510_All	3.95	Up	7.15486e-33	4.00167e-31	troponin-C isoform 6; similar to calmodulin B
	Unigene12142_All	3.62	Up	4.92478e-10	1.05473e-08	Troponin C, isotype gamma; calmodulin-like		Unigene12142_All	3.62	Up	4.92478e-10	1.05473e-08	Troponin C, isotype gamma; calmodulin-like
	CL1958.Contig2_All	3.56	Up	8.85514e-08	1.54195e-06	endoplasmic reticulum Ca2+-ATPase		CL1958.Contig2_All	3.56	Up	8.85514e-08	1.54195e-06	endoplasmic reticulum Ca2+-ATPase
	CL454.Contig1_All	3.05	Up	7.6349e-05	0.000875681	troponin I type 1		CL454.Contig1_All	3.05	Up	7.6349e-05	0.000875681	troponin I type 1
	Unigene195_All	2.02	Up	1.39338e-61	1.35259e-59	Calumenin-A		Unigene195_All	2.02	Up	1.39338e-61	1.35259e-59	Calumenin-A
	Unigene1719_All	2	Up	1.52996e-05	0.000198175	sarcoplasmic calcium-binding protein; Sarcoplasmic calcium-binding protein, beta chain		Unigene1719_All	2	Up	1.52996e-05	0.000198175	sarcoplasmic calcium-binding protein; Sarcoplasmic calcium-binding protein, beta chain
	CL1164.Contig5_All	1.36	Up	1.46287e-43	1.0411e-41	calcium-activated chloride channel family member 2		CL1164.Contig5_All	1.36	Up	1.46287e-43	1.0411e-41	calcium-activated chloride channel family member 2
	Unigene12759_All	1.24	Up	0	0	Litopenaeus vannamei troponin C1		Unigene12759_All	1.24	Up	0	0	Litopenaeus vannamei troponin C1
	Unigene3522_All	1.19	Up	1.26583e-05	0.000166863	Reticulocalbin-2; calmodulin		Unigene3522_All	1.19	Up	1.26583e-05	0.000166863	Reticulocalbin-2; calmodulin
	Unigene14132_All	1	Up	1.72153e-15	5.23608e-14	sarcoplasmic calcium-binding protein 1		Unigene14132_All	1	Up	1.72153e-15	5.23608e-14	sarcoplasmic calcium-binding protein 1
	CL1677.Contig2_All	-1.31	Down	8.36154e-12	2.03504e-10	Calcium-activated chloride channel regulator 1; calcium-activated chloride channel family member 4		CL1677.Contig2_All	-1.31	Down	8.36154e-12	2.03504e-10	Calcium-activated chloride channel regulator 1; calcium-activated chloride channel family member 4
	CL2020.Contig1_All	-1.35	Down	1.04342e-14	3.02126e-13	Calcium-binding mitochondrial carrier protein SCaMC-2		CL2020.Contig1_All	-1.35	Down	1.04342e-14	3.02126e-13	Calcium-binding mitochondrial carrier protein SCaMC-2
	Unigene11876_All	-1.66	Down	6.9567e-66	7.19408e-64	troponin C1; calmodulin 1		Unigene11876_All	-1.66	Down	6.9567e-66	7.19408e-64	troponin C1; calmodulin 1
	Unigene14683_All	-2.56	Down	4.22836e-14	1.19298e-12	Calcium-independent phospholipase A2-gamma;		Unigene14683_All	-2.56	Down	4.22836e-14	1.19298e-12	Calcium-independent phospholipase A2-gamma;
	CL2630.Contig2_All	-3.68	Down	3.29758e-05	0.000404392	Litopenaeus vannamei clone TPNi4 troponin I		CL2630.Contig2_All	-3.68	Down	3.29758e-05	0.000404392	Litopenaeus vannamei clone TPNi4 troponin I
	Unigene14415_All	-5.21	Down	2.02236e-07	3.42275e-06	plasma membrane calcium ATPase;		Unigene14415_All	-5.21	Down	2.02236e-07	3.42275e-06	plasma membrane calcium ATPase;
13_48h/13_2h	Unigene14415_All	5.75	Up	4.77238e-12	9.86035e-11	plasma membrane calcium ATPase	T_48/T_2	Unigene14415_All	5.75	Up	4.77238e-12	9.86035e-11	plasma membrane calcium ATPase
	CL1319.Contig1_All	5.01	Up	9.58024e-16	2.51481e-14	calcineurin-dependent		CL1319.Contig1_All	5.01	Up	9.58024e-16	2.51481e-14	calcineurin-dependent
	CL802.Contig1_All	4.23	Up	1.16327e-80	1.52836e-78	calcium exchanger 1		CL802.Contig1_All	4.23	Up	1.16327e-80	1.52836e-78	calcium exchanger 1
	CL802.Contig2_All	3.4	Up	9.50438e-19	2.87488e-17	sodium/potassium/calcium exchanger, member 1		CL802.Contig2_All	3.4	Up	9.50438e-19	2.87488e-17	sodium/potassium/calcium exchanger, member 1
	Unigene10484_All	2.8	Up	1.93751e-08	2.92338e-07	Troponin T		Unigene10484_All	2.8	Up	1.93751e-08	2.92338e-07	Troponin T
	CL1859.Contig2_All	2.62	Up	1.16437e-13	2.71687e-12	Litopenaeus vannamei sarco/endoplasmic reticulum Ca2+-ATPase		CL1859.Contig2_All	2.62	Up	1.16437e-13	2.71687e-12	Litopenaeus vannamei sarco/endoplasmic reticulum Ca2+-ATPase
	CL2020.Contig2_All	2.16	Up	5.52948e-66	5.90272e-64	Calcium-binding mitochondrial carrier protein		CL2020.Contig2_All	2.16	Up	5.52948e-66	5.90272e-64	Calcium-binding mitochondrial carrier protein
	CL2020.Contig1_All	2	Up	5.51256e-48	4.11754e-46	Calcium-binding mitochondrial carrier protein		CL2020.Contig1_All	2	Up	5.51256e-48	4.11754e-46	Calcium-binding mitochondrial carrier protein
	CL819.Contig1_All	1.24	Up	8.8522e-07	1.0774e-05	Calcium-activated chloride channel regulator 1		CL819.Contig1_All	1.24	Up	8.8522e-07	1.0774e-05	Calcium-activated chloride channel regulator 1
	CL1841.Contig2_All	-1.04	Down	1.5224e-30	7.09163e-29	Litopenaeus vannamei calreticulin		CL1841.Contig2_All	-1.04	Down	1.5224e-30	7.09163e-29	Litopenaeus vannamei calreticulin
	CL206.Contig2_All	-1.06	Down	3.27676e-73	3.9787e-71	troponin H		CL206.Contig2_All	-1.06	Down	3.27676e-73	3.9787e-71	troponin H
	CL263.Contig1_All	-1.23	Down	6.65488e-10	1.16222e-08	sarcoplasmic calcium-binding protein		CL263.Contig1_All	-1.23	Down	6.65488e-10	1.16222e-08	sarcoplasmic calcium-binding protein
	CL2630.Contig3_All	-1.33	Down	8.84292e-43	5.77948e-41	Litopenaeus vannamei clone TPNi4 troponin I		CL2630.Contig3_All	-1.33	Down	8.84292e-43	5.77948e-41	Litopenaeus vannamei clone TPNi4 troponin I
	CL2630.Contig4_All	-1.39	Down	3.78742e-181	9.51311e-179	Litopenaeus vannamei clone TPNi4 troponin I		CL2630.Contig4_All	-1.39	Down	3.78742e-181	9.51311e-179	Litopenaeus vannamei clone TPNi4 troponin I
	Unigene5598_All	-1.52	Down	5.32322e-15	1.34498e-13	Crustacean calcium-binding protein 23		Unigene5598_All	-1.52	Down	5.32322e-15	1.34498e-13	Crustacean calcium-binding protein 23
	CL819.Contig3_All	-2.21	Down	1.07874e-05	0.000110638	Calcium-activated chloride channel regulator 1		CL819.Contig3_All	-2.21	Down	1.07874e-05	0.000110638	Calcium-activated chloride channel regulator 1
	CL2567.Contig1_All	-2.33	Down	5.07506e-07	6.40508e-06	Marsupenaeus japonicus pj-scp mRNA for sarcoplasmic calcium-binding protein		CL2567.Contig1_All	-2.33	Down	5.07506e-07	6.40508e-06	Marsupenaeus japonicus pj-scp mRNA for sarcoplasmic calcium-binding protein
	CL1958.Contig2_All	-2.39	Down	9.28564e-08	1.29786e-06	endoplasmic reticulum Ca2+-ATPase		CL1958.Contig2_All	-2.39	Down	9.28564e-08	1.29786e-06	endoplasmic reticulum Ca2+-ATPase
	CL819.Contig4_All	-2.64	Down	2.21154e-48	1.66157e-46	Calcium-activated chloride channel regulator 1		CL819.Contig4_All	-2.64	Down	2.21154e-48	1.66157e-46	Calcium-activated chloride channel regulator 1
	Unigene195_All	-3.55	Down	4.56406e-150	1.02571e-147	Calumenin-A		Unigene195_All	-3.55	Down	4.56406e-150	1.02571e-147	Calumenin-A
	Unigene1814_All	-3.58	Down	4.66614e-15	1.18363e-13	Calsequestrin-1		Unigene1814_All	-3.58	Down	4.66614e-15	1.18363e-13	Calsequestrin-1
	Unigene1892_All	-4.28	Down	1.64371e-10	3.00584e-09	calcineurin-dependent		Unigene1892_All	-4.28	Down	1.64371e-10	3.00584e-09	calcineurin-dependent
	CL1191.Contig2_All	-4.29	Down	1.7413e-15	4.50628e-14	Marsupenaeus japonicus pj-scp mRNA for sarcoplasmic calcium-binding protein		CL1191.Contig2_All	-4.29	Down	1.7413e-15	4.50628e-14	Marsupenaeus japonicus pj-scp mRNA for sarcoplasmic calcium-binding protein
	Unigene12142_All	-4.79	Down	4.61204e-16	1.22956e-14	calmodulin-like, troponin C		Unigene12142_All	-4.79	Down	4.61204e-16	1.22956e-14	calmodulin-like, troponin C
	Unigene5510_All	-5.57	Down	1.96037e-54	1.66307e-52	troponin-C isoform 6, similar to calmodulin B		Unigene5510_All	-5.57	Down	1.96037e-54	1.66307e-52	troponin-C isoform 6, similar to calmodulin B
	Unigene7411_All	-8.22	Down	4.18782e-09	6.77776e-08	troponin C isoform 3		Unigene7411_All	-8.22	Down	4.18782e-09	6.77776e-08	troponin C isoform 3
	CL1958.Contig3_All	-8.83	Down	1.29258e-09	2.1931e-08	endoplasmic reticulum Ca2+-ATPase		CL1958.Contig3_All	-8.83	Down	1.29258e-09	2.1931e-08	endoplasmic reticulum Ca2+-ATPase
	Unigene28060_All	-8.95	Down	3.64166e-24	1.39045e-22	Troponin C, isoform 1		Unigene28060_All	-8.95	Down	3.64166e-24	1.39045e-22	Troponin C, isoform 1
	Unigene464_All	-10.5	Down	3.79146e-108	6.69912e-106	troponin C2		Unigene464_All	-10.5	Down	3.79146e-108	6.69912e-106	troponin C2
Recover/13_48h	CL1106.Contig1_All	6.6	Up	8.63976e-10	1.67343e-08	Ca(2+)/calmodulin-responsive adenylate cyclase isoform X7	RC/T_48	CL1106.Contig1_All	6.6	Up	8.63976e-10	1.67343e-08	Ca(2+)/calmodulin-responsive adenylate cyclase isoform X7
	CL2630.Contig2_All	6.52	Up	2.69346e-10	5.41554e-09	Litopenaeus vannamei clone TPNi4 troponin I		CL2630.Contig2_All	6.52	Up	2.69346e-10	5.41554e-09	Litopenaeus vannamei clone TPNi4 troponin I
	Unigene464_All	6.41	Up	5.25474e-07	7.60872e-06	troponin C2		Unigene464_All	6.41	Up	5.25474e-07	7.60872e-06	troponin C2
	Unigene1892_All	3.63	Up	1.88067e-06	2.53361e-05	Sarcalumenin		Unigene1892_All	3.63	Up	1.88067e-06	2.53361e-05	Sarcalumenin
	Unigene1814_All	2.32	Up	5.80452e-05	0.000617056	Calsequestrin-1		Unigene1814_All	2.32	Up	5.80452e-05	0.000617056	Calsequestrin-1
	Unigene59_All	2.23	Up	8.92894e-12	1.97371e-10	calcium-activated chloride channel family member 4		Unigene59_All	2.23	Up	8.92894e-12	1.97371e-10	calcium-activated chloride channel family member 4
	Unigene14683_All	2.13	Up	7.13848e-24	2.70133e-22	Calcium-independent phospholipase A2-gamma		Unigene14683_All	2.13	Up	7.13848e-24	2.70133e-22	Calcium-independent phospholipase A2-gamma
	Unigene10074_All	1.84	Up	4.41494e-11	9.38277e-10	troponin T-like		Unigene10074_All	1.84	Up	4.41494e-11	9.38277e-10	troponin T-like
	CL819.Contig4_All	1.62	Up	7.31408e-14	1.85256e-12	Calcium-activated chloride channel regulator 1; calcium-activated chloride channel family member 4		CL819.Contig4_All	1.62	Up	7.31408e-14	1.85256e-12	Calcium-activated chloride channel regulator 1; calcium-activated chloride channel family member 4
	Unigene11876_All	1.53	Up	8.97418e-39	5.02277e-37	Litopenaeus vannamei troponin C1; calmodulin 1		Unigene11876_All	1.53	Up	8.97418e-39	5.02277e-37	Litopenaeus vannamei troponin C1; calmodulin 1
	CL974.Contig1_All	1.21	Up	3.85668e-06	4.98889e-05	Calcium uptake protein 3, mitochondrial; calcium-binding mitochondrial carrier protein Aralar1-like		CL974.Contig1_All	1.21	Up	3.85668e-06	4.98889e-05	Calcium uptake protein 3, mitochondrial; calcium-binding mitochondrial carrier protein Aralar1-like
	Unigene16_All	1.11	Up	0	0	sarcoplasmic calcium-binding protein; Sarcoplasmic calcium-binding protein, beta chain		Unigene16_All	1.11	Up	0	0	sarcoplasmic calcium-binding protein; Sarcoplasmic calcium-binding protein, beta chain
	CL1333.Contig3_All	1.1	Up	8.4903e-11	1.7659e-09	calcium/calmodulin-dependent protein kinase type II subunit delta-like isoform X2; CaMKII isoform E		CL1333.Contig3_All	1.1	Up	8.4903e-11	1.7659e-09	calcium/calmodulin-dependent protein kinase type II subunit delta-like isoform X2; CaMKII isoform E
	CL2815.Contig4_All	-1.33	Down	2.71054e-103	3.19642e-101	troponin T, skeletal muscle-like isoform X5		CL2815.Contig4_All	-1.33	Down	2.71054e-103	3.19642e-101	troponin T, skeletal muscle-like isoform X5
	CL1677.Contig1_All	-1.6	Down	3.00074e-05	0.000337686	Calcium-activated chloride channel regulator 1		CL1677.Contig1_All	-1.6	Down	3.00074e-05	0.000337686	Calcium-activated chloride channel regulator 1
	CL1976.Contig2_All	-1.85	Down	2.77862e-104	3.30747e-102	sarcoplasmic calcium-binding protein		CL1976.Contig2_All	-1.85	Down	2.77862e-104	3.30747e-102	sarcoplasmic calcium-binding protein
	CL819.Contig6_All	-2.1	Down	9.47768e-48	6.19322e-46	Calcium-activated chloride channel regulator 1		CL819.Contig6_All	-2.1	Down	9.47768e-48	6.19322e-46	Calcium-activated chloride channel regulator 1
	CL263.Contig2_All	-2.21	Down	9.46784e-44	5.77038e-42	sarcoplasmic calcium-binding protein		CL263.Contig2_All	-2.21	Down	9.46784e-44	5.77038e-42	sarcoplasmic calcium-binding protein
	CL2630.Contig3_All	-2.52	Down	4.61028e-43	2.78307e-41	clone TPNi4 troponin I		CL2630.Contig3_All	-2.52	Down	4.61028e-43	2.78307e-41	clone TPNi4 troponin I
	CL1976.Contig1_All	-3.43	Down	5.26134e-05	0.000563804	sarcoplasmic calcium-binding protein		CL1976.Contig1_All	-3.43	Down	5.26134e-05	0.000563804	sarcoplasmic calcium-binding protein
	Unigene11488_All	-3.49	Down	2.26388e-13	5.57808e-12	clone TPNi4 troponin I		Unigene11488_All	-3.49	Down	2.26388e-13	5.57808e-12	clone TPNi4 troponin I
	Unigene14416_All	-4.7	Down	7.04244e-08	1.11736e-06	plasma membrane calcium ATPase		Unigene14416_All	-4.7	Down	7.04244e-08	1.11736e-06	plasma membrane calcium ATPase
