# Supplementary material for: Transcriptomic analyses on muscle tissues of Litopenaeus vannamei provide the first profile insight into the response to low temperature stress
Source: PLoS One. 2017 Jun 2;12(6):e0178604. doi: 10.1371/journal.pone.0178604 (PMC5456072; doi:10.1371/journal.pone.0178604)
Supplement: S12 Table — (XLSX) [file pone.0178604.s013.xlsx]

## Sheet: Sheet1
S12 Table The differential gene expression of MAPK cascades genes in each comparison
Comparison	GeneID	Log2 ratio	Up/Down	Pvalue	FDR	Gene description
T_2/CT	CL199.Contig2_All	7.67	Up	1.67712e-11	3.99356e-10	Dual specificity protein phosphatase 3, DUSP3; dual specificity phosphatase 3; negative regulation of MAPK cascade
	CL2745.Contig8_All	7.19	Up	6.09446e-23	2.56068e-21	C-jun-amino-terminal kinase-interacting protein 3; mapk8 interacting protein 3 (mapk8ip3); C-Jun-amino-terminal kinase-interacting protein 4 (JIP4)
	CL2745.Contig12_All	5.46	Up	2.5173e-07	4.19318e-06	C-jun-amino-terminal kinase-interacting protein 3; mapk8 interacting protein 3 (mapk8ip3); C-Jun-amino-terminal kinase-interacting protein 4 (JIP4)
	CL1071.Contig2_All	2.66	Up	1.78233e-65	1.82086e-63	TGF beta-activated kinase; arginine repetitive matrix protein 1; mitogen-activated protein kinase kinase kinase 7
	CL2745.Contig1_All	2.46	Up	5.69784e-23	2.402e-21	C-jun-amino-terminal kinase-interacting protein 3; mapk8 interacting protein 3 (mapk8ip3); C-Jun-amino-terminal kinase-interacting protein 4 (JIP4)
	CL1930.Contig3_All	2.04	Up	1.01497e-05	0.000135772	MAP3K7-binding protein 1
	CL2745.Contig11_All	1.88	Up	2.08216e-06	3.0814e-05	C-jun-amino-terminal kinase-interacting protein 3; mapk8 interacting protein 3 (mapk8ip3); C-Jun-amino-terminal kinase-interacting protein 4 (JIP4)
	CL355.Contig7_All	1.83	Up	3.96518e-05	0.0004768	map3k7ip3/MAP3K7 binding protein 3
	CL2245.Contig2_All	1.53	Up	7.4239e-158	1.46947e-155	MAP kinase-interacting serine/threonine-protein kinase 2
	CL199.Contig3_All	1.36	Up	1.0716e-09	2.22541e-08	Dual specificity protein phosphatase 3, DUSP3
	CL1071.Contig1_All	1.22	Up	3.14474e-06	4.56591e-05	mitogen-activated protein kinase kinase kinase 7
	CL355.Contig6_All	-1.02	Down	6.2292e-05	0.000722302	Mitogen-activated protein kinase kinase kinase 7-interacting protein 2
	CL2697.Contig2_All	-2.6	Down	2.96576e-09	5.94466e-08	MAPK8-like protein gene
	CL2745.Contig9_All	-5.88	Down	5.1253e-13	1.34564e-11	C-jun-amino-terminal kinase-interacting protein 3; mapk8 interacting protein 3 (mapk8ip3); C-Jun-amino-terminal kinase-interacting protein 4 (JIP4)
T_48/T_2	CL2745.Contig9_All	7.29	Up	8.17034e-39	4.87935e-37	C-jun-amino-terminal kinase-interacting protein 3; mapk8 interacting protein 3 (mapk8ip3); C-Jun-amino-terminal kinase-interacting protein 4 (JIP4)
	CL355.Contig2_All	6.49	Up	3.78746e-20	1.22519e-18	MAP3K7IP2; MAP3K7 binding protein 3
	CL2697.Contig3_All	3.48	Up	5.69004e-25	2.23245e-23	MAPK8-like protein gene
	CL2697.Contig2_All	3.29	Up	2.2053e-20	7.24356e-19	MAPK8-like protein gene
	CL2697.Contig1_All	3.18	Up	9.34238e-09	1.44711e-07	MAPK8-like protein gene
	CL2745.Contig4_All	2.51	Up	5.04532e-20	1.61576e-18	C-jun-amino-terminal kinase-interacting protein 3; mapk8 interacting protein 3 (mapk8ip3); C-Jun-amino-terminal kinase-interacting protein 4 (JIP4)
	CL2245.Contig1_All	2.23	Up	1.55934e-27	6.53849e-26	MAP kinase-interacting serine/threonine-protein kinase 2
	CL1219.Contig2_All	1.61	Up	3.39112e-20	1.10254e-18	mitogen-activated protein kinase kinase kinase kinase 5-like
	CL355.Contig7_All	1.32	Up	5.41502e-10	9.5349e-09	MAP3K7IP2; MAP3K7 binding protein 3
	CL355.Contig6_All	1.27	Up	4.63454e-09	7.44432e-08	MAP3K7IP2; MAP3K7 binding protein 3
	CL1071.Contig3_All	1.09	Up	6.16714e-15	1.55208e-13	Mitogen-activated protein kinase kinase kinase 7
	CL1071.Contig2_All	-1.26	Down	7.1641e-34	3.73817e-32	Mitogen-activated protein kinase kinase kinase 7
	Unigene2351_All	-1.27	Down	4.18032e-07	5.34164e-06	SAPK substrate protein
	CL1930.Contig3_All	-1.42	Down	5.2687e-05	0.000475296	MAP3K7-binding protein 1
	CL2745.Contig6_All	-2.18	Down	1.27665e-09	2.17039e-08	C-jun-amino-terminal kinase-interacting protein 3; mapk8 interacting protein 3 (mapk8ip3); C-Jun-amino-terminal kinase-interacting protein 4 (JIP4)
	CL2745.Contig11_All	-3.06	Down	1.02309e-13	2.39812e-12	C-jun-amino-terminal kinase-interacting protein 3; mapk8 interacting protein 3 (mapk8ip3); C-Jun-amino-terminal kinase-interacting protein 4 (JIP4)
	CL2745.Contig12_All	-5.46	Down	3.98956e-10	7.10796e-09	C-jun-amino-terminal kinase-interacting protein 3; mapk8 interacting protein 3 (mapk8ip3); C-Jun-amino-terminal kinase-interacting protein 4 (JIP4)
	CL2745.Contig3_All	-7.02	Down	5.14334e-29	2.26803e-27	C-jun-amino-terminal kinase-interacting protein 3; mapk8 interacting protein 3 (mapk8ip3); C-Jun-amino-terminal kinase-interacting protein 4 (JIP4)
	CL199.Contig1_All	-7.98	Down	2.5784e-19	8.03633e-18	Dual specificity protein phosphatase 3, DUSP3
RC/T_48	CL199.Contig1_All	8.85	Up	1.3588e-34	6.94577e-33	Dual specificity protein phosphatase 3, DUSP3
	CL2745.Contig3_All	7.1	Up	1.52293e-30	7.1904e-29	C-jun-amino-terminal kinase-interacting protein 3; mapk8 interacting protein 3 (mapk8ip3); C-Jun-amino-terminal kinase-interacting protein 4 (JIP4)
	CL2745.Contig6_All	4.2	Up	1.94734e-64	1.59783e-62	C-jun-amino-terminal kinase-interacting protein 3; mapk8 interacting protein 3 (mapk8ip3); C-Jun-amino-terminal kinase-interacting protein 4 (JIP4)
	CL355.Contig10_All	3.21	Up	3.72726e-42	2.21314e-40	MAP3K7-binding protein 2
	CL2745.Contig11_All	2.95	Up	2.93146e-12	6.71402e-11	C-jun-amino-terminal kinase-interacting protein 3; mapk8 interacting protein 3 (mapk8ip3); C-Jun-amino-terminal kinase-interacting protein 4 (JIP4)
	CL2745.Contig5_All	2	Up	1.1625e-42	6.95142e-41	C-jun-amino-terminal kinase-interacting protein 3; mapk8 interacting protein 3 (mapk8ip3); C-Jun-amino-terminal kinase-interacting protein 4 (JIP4)
	CL199.Contig3_All	1.99	Up	4.35046e-71	3.84326e-69	Dual specificity protein phosphatase 3, DUSP3
	CL199.Contig2_All	1.91	Up	1.82777e-20	6.06561e-19	Dual specificity protein phosphatase 3, DUSP3; dual specificity phosphatase 3; negative regulation of MAPK cascade
	CL355.Contig5_All	1.89	Up	7.50998e-07	1.06911e-05	map3k7ip3/MAP3K7 binding protein 3
	CL355.Contig6_All	1.41	Up	4.10512e-25	1.61366e-23	MAP3K7 binding protein 3
	CL2245.Contig2_All	1.09	Up	0	0	MAP kinase-interacting serine/threonine-protein kinase 2
	CL2697.Contig3_All	-1.16	Down	4.55814e-07	6.65709e-06	MAPK8-like protein gene
	CL2745.Contig4_All	-1.17	Down	6.94702e-08	1.10568e-06	C-jun-amino-terminal kinase-interacting protein 3; mapk8 interacting protein 3 (mapk8ip3); C-Jun-amino-terminal kinase-interacting protein 4 (JIP4)
	CL1071.Contig2_All	-1.58	Down	1.4906e-21	5.14887e-20	mitogen-activated protein kinase kinase kinase 7
	CL2745.Contig2_All	-2.11	Down	5.0619e-14	1.28984e-12	C-jun-amino-terminal kinase-interacting protein 3; mapk8 interacting protein 3 (mapk8ip3); C-Jun-amino-terminal kinase-interacting protein 4 (JIP4)
	CL2745.Contig8_All	-6.34	Down	2.66406e-20	8.78343e-19	C-jun-amino-terminal kinase-interacting protein 3; mapk8 interacting protein 3 (mapk8ip3); C-Jun-amino-terminal kinase-interacting protein 4 (JIP4)
