# Supplementary material for: Transcriptomic analyses on muscle tissues of Litopenaeus vannamei provide the first profile insight into the response to low temperature stress
Source: PLoS One. 2017 Jun 2;12(6):e0178604. doi: 10.1371/journal.pone.0178604 (PMC5456072; doi:10.1371/journal.pone.0178604)
Supplement: S13 Table — (XLSX) [file pone.0178604.s014.xlsx]

## Sheet: Sheet1
S13 Table The differential gene expression of Transcription factors (TFs) in each comparison
Comparison	GeneID	Log2 ratio	Up/Down	Pvalue	FDR	Gene description
T_2/CT	Unigene9779_All	6.55	Up	1.35666e-10	3.01247e-09	Manduca sexta transcription factor E74 isoform A
	Unigene3799_All	2.82	Up	2.01924e-50	1.63449e-48	Friend leukemia integration 1 transcription factor
	CL509.Contig1_All	2.12	Up	4.53858e-67	4.81127e-65	Cyclic AMP-dependent transcription factor ATF-2
	CL2595.Contig1_All	1.92	Up	9.29204e-10	1.94887e-08	Bromodomain PHD finger transcription factor
	Unigene2418_All	1.52	Up	1.78967e-48	1.39517e-46	Pseudopodoces humilis transcription factor jun-D-like
	CL2756.Contig1_All	1.1	Up	1.40096e-07	2.40317e-06	Transcription factor SOX-4
	Unigene24890_All	-1.09	Down	3.23354e-05	0.000397501	Transcription factor SUM-1
	CL791.Contig1_All	-1.43	Down	5.17702e-34	2.98102e-32	Ixodes scapularis tgf(beta)-induced transcription factor
	Unigene10368_All	-1.92	Down	5.40454e-111	7.86951e-109	Xiphophorus maculatus transcription factor 7-like 1-A-like
	CL1.Contig1_All	-3.03	Down	1.00567e-18	3.60903e-17	Paired superclass homeobox transcription factor Pitx
	CL2268.Contig1_All	-5.49	Down	5.91836e-07	9.4129e-06	Manduca sexta transcription factor E74 isoform A
T_48/T_2	CL1358.Contig2_All	7.13	Up	0.000118779	0.000998074	Nuclear transcription factor Y subunit alpha
	CL679.Contig2_All	5.75	Up	1.04272e-05	0.000107244	Putative transcriptional factor Homothorax protein
	Unigene3420_All	3.94	Up	7.6916e-11	1.44896e-09	Similar to forkhead box transcription factor subgroup N1
	Unigene962_All	3.77	Up	4.32354e-59	4.11781e-57	Transcription factor ATF-b
	CL791.Contig2_All	2.77	Up	1.38322e-15	3.6051e-14	Ixodes scapularis tgf(beta)-induced transcription factor, putative
	CL1859.Contig2_All	2.62	Up	1.16437e-13	2.71687e-12	Nuclear transcription factor Y subunit beta
	CL2756.Contig1_All	1.52	Up	7.42982e-42	4.72337e-40	Transcription factor SOX-4
	CL1275.Contig1_All	1.2	Up	2.73288e-05	0.000262135	Transcription factor kayak
	Unigene9780_All	1.15	Up	6.8515e-15	1.72094e-13	Manduca sexta transcription factor E74 isoform A
	Unigene72_All	1.08	Up	3.77082e-05	0.00034965	Nuclear transcription factor, X-box binding-like 1
	CL791.Contig1_All	1.05	Up	1.40615e-20	4.66652e-19	Ixodes scapularis tgf(beta)-induced transcription factor, putative
	Unigene432_All	-1.58	Down	3.08744e-30	1.42523e-28	SAM pointed domain-containing ETS transcription factor
	Unigene1668_All	-1.68	Down	1.08288e-09	1.85327e-08	Activating transcription factor 7-interacting protein 1
	Unigene8295_All	-1.86	Down	2.5766e-07	3.38526e-06	General transcription factor IIF subunit 2
	CL2595.Contig1_All	-1.89	Down	1.03687e-12	2.26275e-11	Bromodomain PHD finger transcription factor
	Unigene13043_All	-3.01	Down	7.85732e-09	1.22747e-07	Transcription factor CP2 and related proteins
	CL131.Contig1_All	-3.98	Down	6.55382e-13	1.45502e-11	Megachile rotundata transcription factor 12-like
RC/T_48	CL131.Contig1_All	4.41	Up	7.55758e-18	2.29479e-16	Megachile rotundata transcription factor 12-like
	CL2595.Contig1_All	1.82	Up	1.75044e-11	3.79322e-10	Bromodomain PHD finger transcription factor
	Unigene3799_All	1.45	Up	1.08854e-127	1.47588e-125	Friend leukemia integration 1 transcription factor
	Unigene432_All	1.2	Up	5.98774e-16	1.67379e-14	SAM pointed domain-containing ETS transcription factor
	Unigene5078_All	1.17	Up	6.76632e-51	4.68725e-49	Transcription factor RFX4
	CL1684.Contig6_All	-2.46	Down	2.28436e-58	1.75508e-56	Homo sapiens Sp4 transcription factor
	Unigene962_All	-3.2	Down	1.25215e-51	8.79421e-50	Transcription factor ATF-b
	CL679.Contig2_All	-5.75	Down	9.48942e-06	0.000116229	Putative transcriptional factor Homothorax protein
