# Supplementary material for: Transcriptomic analyses on muscle tissues of Litopenaeus vannamei provide the first profile insight into the response to low temperature stress
Source: PLoS One. 2017 Jun 2;12(6):e0178604. doi: 10.1371/journal.pone.0178604 (PMC5456072; doi:10.1371/journal.pone.0178604)
Supplement: S14 Table — (XLSX) [file pone.0178604.s015.xlsx]

## Sheet: Sheet1
S14 Table The differential gene expression of Serine/threonine-protein kinase genes in each comparison
Comparison	GeneID	Log2 ratio	Up/Down	Pvalue	FDR	Gene description
T_2/CT	CL161.Contig4_All	7.58	Up	6.05802e-21	2.37227e-19	Serine/threonine-protein kinase
	CL684.Contig3_All	7.09	Up	4.7557e-10	1.02111e-08	Serine/threonine-protein kinase fray2
	CL1322.Contig2_All	7.09	Up	1.34855e-08	2.55357e-07	Serine/threonine-protein phosphatase 2A 65 kDa regulatory subunit A alpha isoform
	CL391.Contig2_All	6.82	Up	7.18112e-08	1.26612e-06	ATCC 50818 serine/threonine protein kinase
	CL285.Contig14_All	6.48	Up	7.13818e-06	9.80233e-05	Serine/threonine-protein kinase par-1-like
	CL285.Contig7_All	6.38	Up	1.36482e-12	3.52488e-11	Apis florea serine/threonine-protein kinase MARK2-like
	Unigene8061_All	6.19	Up	2.06088e-10	4.52073e-09	Serine/threonine-protein kinase VRK1
	Unigene8057_All	5.91	Up	5.84392e-09	1.15044e-07	Serine/threonine-protein kinase VRK1
	Unigene11894_All	4.01	Up	0	0	Serine/threonine-protein kinase SBK1
	CL161.Contig10_All	3.33	Up	1.01855e-98	1.3511e-96	Serine/threonine-protein kinase Doa
	CL876.Contig5_All	2.91	Up	2.86918e-19	1.05967e-17	Aplysia californica serine/threonine-protein kinase N2-like
	CL391.Contig3_All	2.66	Up	1.05752e-05	0.000140796	ATCC 50818 serine/threonine protein kinase
	CL208.Contig3_All	2.64	Up	8.40394e-06	0.000113801	Serine/threonine-protein phosphatase 6 regulatory ankyrin repeat subunit B
	CL1859.Contig4_All	2.13	Up	4.0133e-06	5.73497e-05	Probable serine/threonine-protein kinase nek3
	CL161.Contig5_All	1.92	Up	1.90224e-64	1.9278e-62	Riptortus pedestris mRNA for serine/threonine-protein kinase
	CL2245.Contig2_All	1.53	Up	7.4239e-158	1.46947e-155	Scylla paramamosain map kinase-interacting serine/threonine mRNA
	CL2264.Contig3_All	1.4	Up	1.37638e-08	2.59658e-07	Raf homolog serine/threonine-protein kinase phl
	CL86.Contig1_All	1.39	Up	7.01966e-09	1.37442e-07	Serine/threonine-protein kinase 17A-like isoform X1
	CL53.Contig15_All	1.32	Up	5.91888e-70	6.38131e-68	Serine/threonine-protein kinase DCLK2
	CL1280.Contig4_All	1.3	Up	1.33692e-06	2.04172e-05	Probable serine/threonine-protein kinase
	CL161.Contig3_All	1.23	Up	2.09888e-16	6.80016e-15	Serine/threonine-protein kinase Doa
	CL2526.Contig3_All	1.15	Up	1.93743e-07	3.2878e-06	Serine/threonine-protein phosphatase 1 regulatory subunit 10
	Unigene14496_All	1.09	Up	1.88611e-07	3.20714e-06	Putative serine/threonine-protein kinase
	CL1165.Contig5_All	-1.04	Down	3.34028e-19	1.22829e-17	Serine/threonine-protein kinase SBK1
	CL876.Contig9_All	-1.09	Down	9.94772e-08	1.72509e-06	Aplysia californica serine/threonine-protein kinase N2-like
	CL2264.Contig1_All	-1.14	Down	3.33014e-06	4.81303e-05	Raf homolog serine/threonine-protein kinase phl
	Unigene126_All	-1.15	Down	3.34468e-10	7.23662e-09	Serine/threonine-protein phosphatase 6 regulatory subunit 1
	CL1198.Contig3_All	-1.29	Down	2.83016e-06	4.12572e-05	Microtubule-associated serine/threonine-protein kinase
	CL53.Contig16_All	-1.46	Down	1.0323e-09	2.15263e-08	Serine/threonine-protein kinase DCLK2
	CL285.Contig5_All	-1.77	Down	2.7854e-07	4.61248e-06	Apis florea serine/threonine-protein kinase MARK2-like
	CL876.Contig6_All	-1.84	Down	3.08004e-12	7.70344e-11	Serine/threonine-protein kinase N isoform X3
	CL2236.Contig1_All	-1.95	Down	2.3222e-11	5.47814e-10	Probable serine/threonine-protein kinase
	CL876.Contig2_All	-2.02	Down	7.2554e-08	1.27566e-06	Serine/threonine-protein kinase N isoform X3
	Unigene12782_All	-2.06	Down	8.41128e-86	1.0148e-83	Serine/threonine-protein phosphatase 6 regulatory ankyrin repeat subunit B
	CL1136.Contig3_All	-2.15	Down	5.21398e-20	1.98649e-18	Serine/threonine-protein phosphatase 2B catalytic subunit 2-like
	Unigene8059_All	-5.46	Down	8.06904e-09	1.56537e-07	Serine/threonine-protein kinase VRK1
	CL684.Contig2_All	-6.19	Down	2.36138e-08	4.34165e-07	Serine/threonine-protein kinase fray2
	CL684.Contig1_All	-6.34	Down	2.75726e-09	5.53988e-08	Serine/threonine-protein kinase fray2
	CL285.Contig10_All	-6.49	Down	3.80124e-18	1.32839e-16	Apis florea serine/threonine-protein kinase MARK2-like
	CL285.Contig8_All	-7.44	Down	1.55076e-33	8.82921e-32	Apis florea serine/threonine-protein kinase MARK2-like
	CL2650.Contig2_All	-7.62	Down	8.15924e-16	2.53336e-14	Probable serine/threonine-protein kinase
	Unigene8056_All	-7.81	Down	7.30544e-43	5.15573e-41	Serine/threonine-protein kinase VRK1
	CL2536.Contig2_All	-8.44	Down	2.44146e-29	1.25981e-27	Serine/threonine-protein kinase PRP4 homolog
	CL2650.Contig1_All	-9.92	Down	5.6645e-76	6.37848e-74	Probable serine/threonine-protein kinase
T_48/T_2	CL1322.Contig3_All	6.87	Up	0.000118779	0.000999714	Serine/threonine-protein phosphatase 2A 65 kDa regulatory subunit A alpha isoform
	CL285.Contig9_All	6.75	Up	9.99698e-25	3.88653e-23	Apis florea serine/threonine-protein kinase MARK2-like
	CL876.Contig7_All	6.11	Up	8.52196e-20	2.71558e-18	Serine/threonine-protein kinase N
	CL285.Contig11_All	5.95	Up	1.63456e-14	4.01124e-13	Apis florea serine/threonine-protein kinase MARK2-like
	CL1598.Contig2_All	5.62	Up	7.04712e-83	9.45273e-81	Probable serine/threonine-protein kinase fhkB
	CL1339.Contig1_All	5.47	Up	3.06662e-25	1.21058e-23	Anas platyrhynchos SNF-related serine/threonine-protein kinase-like
	CL1598.Contig1_All	4.53	Up	9.09712e-59	8.63216e-57	Probable serine/threonine-protein kinase fhkB
	Unigene18152_All	4.45	Up	1.00692e-05	0.000103854	Probable serine/threonine-protein kinase
	CL285.Contig10_All	4.17	Up	0.000118779	0.000999385	Apis florea serine/threonine-protein kinase MARK2-like
	Unigene12782_All	2.66	Up	5.08758e-219	1.51563e-216	Serine/threonine-protein phosphatase 6 regulatory ankyrin repeat subunit B
	CL53.Contig16_All	2.54	Up	1.03639e-46	7.50068e-45	Serine/threonine-protein kinase DCLK2
	CL285.Contig2_All	2.44	Up	1.89618e-11	3.71976e-10	Apis florea serine/threonine-protein kinase MARK2-like
	CL2245.Contig1_All	2.23	Up	1.55934e-27	6.53849e-26	Scylla paramamosain map kinase-interacting serine/threonine mRNA
	CL876.Contig2_All	1.71	Up	2.04524e-06	2.37315e-05	Serine/threonine-protein kinase N isoform X3
	CL1136.Contig3_All	1.59	Up	1.51323e-11	2.99606e-10	Serine/threonine-protein phosphatase 2B catalytic subunit 2-like
	Unigene5132_All	1.47	Up	6.43258e-38	3.77123e-36	Serine/threonine-protein kinase LATS1
	Unigene8057_All	1.35	Up	6.75032e-08	9.59729e-07	Serine/threonine-protein kinase VRK1
	CL391.Contig2_All	1.27	Up	2.32054e-06	2.66961e-05	ATCC 50818 serine/threonine protein kinase
	CL1032.Contig1_All	1.23	Up	4.75988e-07	6.01619e-06	Serine/threonine-protein kinase 11-interacting protein isoform X2
	Unigene6485_All	1.06	Up	2.43712e-09	4.03092e-08	Probable serine/threonine-protein kinase fhkB
	CL957.Contig2_All	-1.03	Down	6.69234e-08	9.52543e-07	ATCC 50818 serine/threonine protein kinase
	Unigene4963_All	-1.07	Down	1.44403e-16	3.94415e-15	Serine/threonine-protein phosphatase 6 regulatory subunit 3
	CL712.Contig4_All	-1.16	Down	4.3016e-06	4.73398e-05	Serine/threonine-protein phosphatase 2A regulatory subunit B'' subunit alpha
	Unigene4898_All	-1.23	Down	4.4003e-05	0.00040191	Probable serine/threonine-protein kinase dyrk1
	Unigene5071_All	-1.31	Down	2.18458e-08	3.28456e-07	Serine/threonine-protein phosphatase 6 regulatory ankyrin repeat subunit A
	CL1859.Contig4_All	-1.35	Down	7.25988e-05	0.00063873	Probable serine/threonine-protein kinase nek3
	CL1280.Contig4_All	-1.4	Down	6.32316e-09	1.00434e-07	Probable serine/threonine-protein kinase
	Unigene15334_All	-1.5	Down	4.28192e-09	6.90824e-08	Probable serine/threonine-protein kinase fhkB
	CL684.Contig3_All	-1.6	Down	4.49694e-05	0.000410298	Serine/threonine-protein kinase fray2
	Unigene3337_All	-1.76	Down	7.15708e-06	7.61796e-05	PITSLRE serine/threonine-protein kinase CDC2L1
	CL2737.Contig3_All	-1.78	Down	2.34672e-31	1.1259e-29	Probable serine/threonine-protein kinase samkC
	CL2526.Contig3_All	-1.8	Down	1.15352e-16	3.17094e-15	Serine/threonine-protein phosphatase 1 regulatory subunit 10
	CL87.Contig1_All	-1.87	Down	6.42952e-272	2.42242e-269	Serine/threonine-protein phosphatase 6 regulatory ankyrin repeat subunit B
	CL161.Contig5_All	-1.9	Down	2.1884e-85	3.01434e-83	Serine/threonine-protein kinase Doa
	CL1322.Contig1_All	-1.95	Down	2.59066e-07	3.40024e-06	Serine/threonine-protein phosphatase 2A 65 kDa regulatory subunit A alpha isoform
	CL235.Contig1_All	-1.99	Down	3.43752e-06	3.8291e-05	Serine/threonine-protein phosphatase 1 regulatory subunit 10-like isoform X1
	CL208.Contig3_All	-2.12	Down	3.72724e-06	4.12314e-05	Serine/threonine-protein phosphatase 6 regulatory ankyrin repeat subunit B
	CL1198.Contig3_All	-2.19	Down	3.72724e-06	4.12492e-05	Microtubule-associated serine/threonine-protein kinase
	CL161.Contig10_All	-2.35	Down	1.59309e-94	2.47363e-92	Riptortus pedestris mRNA for serine/threonine-protein kinase
	Unigene8061_All	-2.38	Down	1.30221e-07	1.77366e-06	Serine/threonine-protein kinase VRK1
	Unigene11894_All	-2.86	Down	0	0	Serine/threonine-protein kinase SBK1
	Unigene13043_All	-3.01	Down	7.85732e-09	1.22747e-07	Probable serine/threonine-protein kinase ndrD
	CL391.Contig3_All	-3.06	Down	6.02226e-08	8.61476e-07	Serine/threonine protein kinase (PTSG_12707) mRNA
	CL161.Contig4_All	-3.88	Down	8.17278e-22	2.86439e-20	Riptortus pedestris mRNA for serine/threonine-protein kinase
	CL1165.Contig3_All	-4.03	Down	7.51368e-40	4.60527e-38	Serine/threonine-protein kinase SBK1
	CL285.Contig1_All	-4.52	Down	5.08444e-05	0.000460457	Serine/threonine-protein kinase MARK2-like isoform X10
	CL285.Contig13_All	-4.7	Down	1.56932e-05	0.000157239	Apis florea serine/threonine-protein kinase MARK2-like
	CL684.Contig4_All	-5.17	Down	1.56932e-05	0.0001573	Serine/threonine-protein kinase fray2
	CL53.Contig15_All	-5.83	Down	0	0	Serine/threonine-protein kinase DCLK2
	Unigene9619_All	-5.86	Down	2.691e-06	3.06551e-05	Probable serine/threonine-protein kinase fhkB
	CL1329.Contig1_All	-6.25	Down	1.17308e-11	2.348e-10	Serine/threonine-protein kinase PRP4 homolog
	CL285.Contig7_All	-6.38	Down	1.57838e-17	4.52329e-16	Apis florea serine/threonine-protein kinase MARK2-like
	CL285.Contig14_All	-6.48	Down	4.39594e-08	6.39909e-07	Serine/threonine-protein kinase par-1
	CL2264.Contig1_All	-6.51	Down	1.65682e-16	4.51093e-15	Raf homolog serine/threonine-protein kinase phl
	Unigene4034_All	-7.39	Down	2.84104e-17	8.00742e-16	Serine/threonine-protein kinase VRK1
	CL161.Contig2_All	-9.43	Down	1.39645e-68	1.56917e-66	Riptortus pedestris mRNA for serine/threonine-protein kinase
RC/T_48	CL161.Contig2_All	7.92	Up	1.80705e-24	6.93131e-23	Riptortus pedestris mRNA for serine/threonine-protein kinase
	CL285.Contig7_All	6.23	Up	4.06554e-16	1.14914e-14	Apis florea serine/threonine-protein kinase MARK2-like
	Unigene4034_All	5.98	Up	5.25474e-07	7.61307e-06	Serine/threonine-protein kinase VRK1
	CL684.Contig1_All	5.83	Up	1.38061e-13	3.43513e-12	Serine/threonine-protein kinase fray2
	CL2264.Contig1_All	5.81	Up	1.50389e-10	3.08242e-09	Raf homolog serine/threonine-protein kinase phl
	CL53.Contig15_All	5.66	Up	0	0	Serine/threonine-protein kinase DCLK2
	CL1329.Contig1_All	5.32	Up	1.68555e-06	2.29021e-05	Serine/threonine-protein kinase prp4, putative
	Unigene11894_All	3.27	Up	0	0	Serine/threonine-protein kinase SBK1
	Unigene11068_All	3.06	Up	1.78461e-12	4.14349e-11	Megachile rotundata serine/threonine-protein kinase ULK2-like
	CL87.Contig1_All	2.61	Up	0	0	Serine/threonine-protein phosphatase 6 regulatory ankyrin repeat subunit B
	CL1322.Contig2_All	2.19	Up	4.64348e-11	9.85195e-10	Serine/threonine-protein phosphatase 2A 65 kDa regulatory subunit A alpha isoform
	Unigene1894_All	2.01	Up	4.70662e-05	0.000510182	Serine/threonine-protein kinase PAK 6
	CL2526.Contig3_All	1.94	Up	4.43756e-20	1.45362e-18	Serine/threonine-protein phosphatase 1 regulatory subunit 10
	Unigene6844_All	1.71	Up	2.0003e-09	3.75115e-08	Probable serine/threonine-protein kinase mps1
	CL876.Contig6_All	1.63	Up	3.40646e-10	6.77923e-09	Serine/threonine-protein kinase N isoform X3
	CL2236.Contig1_All	1.58	Up	1.04518e-08	1.81877e-07	Probable serine/threonine-protein kinase
	Unigene4899_All	1.4	Up	1.2833e-07	1.98032e-06	Serine/threonine-protein kinase OSR1-like isoform X1
	CL161.Contig10_All	1.24	Up	1.90044e-19	6.06086e-18	Serine/threonine-protein kinase Doa
	CL2309.Contig2_All	1.16	Up	6.78804e-22	2.38371e-20	Probable serine/threonine-protein kinase
	CL2737.Contig3_All	1.14	Up	2.53406e-11	5.44018e-10	Probable serine/threonine-protein kinase samkC
	CL53.Contig11_All	1.13	Up	2.7778e-08	4.64874e-07	Serine/threonine-protein kinase DCLK2
	Unigene14496_All	1.12	Up	7.90982e-15	2.09119e-13	Putative serine/threonine-protein kinase
	CL2245.Contig2_All	1.09	Up	0	0	MAP kinase-interacting serine/threonine-protein kinase 2
	Unigene126_All	1.09	Up	2.64148e-13	6.48326e-12	Serine/threonine-protein phosphatase 6 regulatory subunit 1
	CL1165.Contig2_All	1.08	Up	2.07484e-14	5.36791e-13	Serine/threonine-protein kinase SBK1
	CL2309.Contig1_All	1.07	Up	7.69382e-23	2.80675e-21	Probable serine/threonine-protein kinase irlC
	Unigene8178_All	1.06	Up	4.59368e-07	6.70513e-06	Leucine-rich repeat serine/threonine-protein kinase 1
	CL496.Contig17_All	1.04	Up	3.937e-05	0.000432865	Probable serine/threonine-protein kinase mps1
	CL161.Contig3_All	-1	Down	2.58804e-16	7.42276e-15	Serine/threonine-protein kinase Doa
	CL285.Contig9_All	-1.14	Down	5.795e-05	0.000616561	Apis florea serine/threonine-protein kinase MARK2-like
	Unigene1685_All	-1.31	Down	3.02392e-16	8.64357e-15	Probable serine/threonine-protein kinase tsuA
	Unigene12779_All	-1.62	Down	1.18398e-17	3.54831e-16	Riptortus pedestris mRNA for serine/threonine-protein kinase
	Unigene10587_All	-1.91	Down	1.64844e-05	0.000193942	Serine/threonine-protein kinase VRK1
	CL2526.Contig2_All	-1.98	Down	4.94912e-05	0.000532824	Serine/threonine-protein phosphatase 1 regulatory subunit 10
	CL1598.Contig2_All	-2.22	Down	7.26166e-38	3.9594e-36	Probable serine/threonine-protein kinase fhkB
	CL53.Contig16_All	-4.07	Down	4.63886e-73	4.15596e-71	Serine/threonine-protein kinase DCLK2
	CL1924.Contig6_All	-6.29	Down	7.04244e-08	1.11806e-06	Probable serine/threonine-protein kinase
	Unigene2474_All	-6.93	Down	4.86494e-05	0.000525994	Probable serine/threonine-protein kinase tsuA
	CL876.Contig8_All	-7.29	Down	1.68372e-45	1.04374e-43	Aplysia californica serine/threonine-protein kinase N2-like
